# Supplementary material for: A deep catalogue of protein-coding variation in 983,578 individuals
Source: Nature. 2024 May 20;631(8021):583–92. doi: 10.1038/s41586-024-07556-0 (PMC11254753; doi:10.1038/s41586-024-07556-0)
Supplement: Supplementary file 3 — This table includes: sample subsets of RGC-ME used in different analyses; full breakdown of sample counts in fine-scale ancestry groups used in Fig. 1 and for the browser; and sample sizes and collaborator details for each dataset in RGC-ME. See main Supplementary Information PDF for full legend. [file 41586_2024_7556_MOESM3_ESM.xlsx]

## Sheet: A.ancestry_GT50_cutoff
Description	>50% ancestry	Includes related individuals	Total samples	AFR	EAS	EUR	IAM	MEA	SAS	UNK	Non-EUR	Non-EUR %	Female %	Analysis use case
related analysis set	Y	Y	983578	55281	5849	722477	85125	2229	30752	81865	261101	0.26546	0.5755	Human knockout survey
unrelated analysis set	Y	N	821979	49031	5677	616521	54555	2129	29477	64589	205458	0.249955	0.5647	Variant survey (incl. pathogenic variants and ACMG genes), constraint metrics (shet and MTR), MAPS, splice scores, FST
unrelated proportional set	N	N	821979	see next sheet: "ancestry_weighted_unrelated"								0.2328	0.5647	Proportional sample sizes for browser, fine-scale ancestry AF, and Figure 1
*the related and unrelated analysis sets estimate the number of samples per ancestry by counting individuals with >50% probability in any given continental ancestral group
**the unrelated proportional ancestry counts represent the summation across all fractions of genomes of variant-level probabilities attributed to an ancestral group

## Sheet: B.ancestry_weighted_unrelated
Continental	Subcontinental	Regional	Continental_count	Continental_percent	Subcontinental_count	Regional_Count
AFR	AFR.N	AFR.N	49408.1	0.0601	239.189	239.189
AFR	AFR.W	Ghana			43304.5	25371
AFR	AFR.W	Nigeria-Niger				13763
AFR	AFR.W	AFR.W-other				4170.49
AFR	AFR.E	AFR.E			1746.52	1746.52
AFR	AFR.S	AFR.S			4117.9	4117.9
IAM	IAM	Mexico	54601.2	0.0664	54601.2	54601.2
SAS	ASIA.C	ASIA.C	40668.4	0.0495	8729.71	8729.71
SAS	ASIA.S	Pakistan			31938.7	15862.5
SAS	ASIA.S	India				9073.02
SAS	ASIA.S	ASIA.S-other				7003.12
EAS	ASIA.E	ASIA.E	15005.6	0.0183	11285.6	11285.6
EAS	ASIA.SE	ASIA.SE			3719.94	3719.94
EUR	BritishIsles	Ireland + N.Ireland	630616	0.7672	522357	114799
EUR	BritishIsles	BritishIsles-other				407558
EUR	EUR.C	AshkenaziJewish				13233.9
EUR	EUR.C	Amish				1225
EUR	EUR.C	EUR.C-other			42311	27852
EUR	EUR.N	EUR.N-other			17248.3	16383.2
EUR	EUR.N	Finland				865.073
EUR	EUR.S	EUR.S-other			48700.3	13631.1
EUR	EUR.S	Italy				8837.85
EUR	EUR.S	Spain				26231.3
MEA	M.EAST	M.EAST	3903.28	0.0047	3903.28	3903.28
UNK	UNK	UNK	27776	0.0338	27776	27776
KNOWN	KNOWN	KNOWN	794203		794203	794203
NON-EUR	NON-EUR	NON-EUR	191363	0.2328	191363	191363
TOTAL	TOTAL	TOTAL	821979	1	821979	821979

## Sheet: C.cohort_sample_sizes
Collaborator Institution	Study details	References	Unrelated	Related
Accelerated Cure Project for multiple sclerosis	Whole exome sequencing and genotyping of the multiple sclerosis biobank		2536	3136
Albert Einstein School of Medicine	Whole exome sequencing of Ashkenazi centenarians		1773	2318
Amish Research Clinic	University of Maryland (UMB)/Amish Research Clinic		1158	7263
Case Western Reserve University, University of Miami, and University of Pennsylvania	Age-related macular degeneration in the Amish		259	883
Center for Non-Communicable Diseases	Whole exome sequencing to understand non-communicable diseases in Pakistanis, a highly consanguineous cohort		18748	19509
Cincinnati Children’s Hospital	Genetic sequence analysis of eosinophilic esophagitis		1627	1750
DRCR Retina Network	Whole exome sequencing in diabetic retinopathy cohorts		2053	2073
Duke University	Large scale targeted genetic interrogation of coronary artery disease and type 2 diabetes mellitus		8172	8583
Flinders University of South Australia	Whole exome sequencing in ophthalmic diseases		3825	4410
Geisinger Health System	Whole exome sequencing and GWAS of MyCode-DiscovEHR, Geisinger Health System biobank	PMID: 26866580	121297	181853
Indiana Biobank	Exome sequencing and genotyping in chronic liver disease		5815	6009
Indiana University School of Medicine	Whole exome sequencing of cisplatin-induced peripheral neuropathy and ototoxicity		1746	1775
Kaiser Permanente Research Program	Genetics of pleiotropic cancer	PMID: 36199081	6229	6279
Mayo Clinic	Whole exome sequencing of individuals with primary sclerosing cholangitis and primary biliary cholangitis		2770	2803
Mount Sinai School of Medicine	Regeneron-Mt. Sinai BioMe human genetics collaboration		28562	30749
National Institute for Mental Health/NIH	Catalog of coding variation in isolated populations of Anabaptist ancestry	PMID: 28729679	490	1144
Northwestern University	Whole exome sequencing in systemic sclerosis		1698	1713
Penn Medicine BioBank	Genotyping and exome sequencing of participants recruited into the University of Penn BioBank		40564	44458
The Australian and New Zealand MS Genetics Consortium	Whole exome sequencing in MS in the Australia and New Zealand Multiple Sclerosis Genetics Consortium (ANZgene)		6405	6516
The Dallas Heart study	Dallas Heart Expansion Study - Dallas BioBank		12765	14034
The Lundquist Institute for Biomedical Innovation	ADAGES III: Contribution of genotype to glaucoma phenotype in African Americans	PMID: 29361356	2059	2169
UK Biobank	Whole exome sequencing of the UK Biobank	PMID: 30305743	423741	454674
University of Alabama Birmingham	Whole exome sequencing of systemic lupus erythematosus patients		6013	6281
University of Alabama Birmingham	GWAS in African Americans with rheumatoid arthritis	PMID: 14969066	688	710
University of California, Los Angeles	Whole exome sequencing of patients with hyperemesis gravidarum	PMID: 35218128	1594	1677
University of Colorado Boulder	Genetic analysis of autoimmune vitiligo	PMID: 7377159	6200	7457
University of Maryland	Amish Connectome Project		57	174
University of Michigan Medical School	Genetic analysis of psoriasis		8333	9369
University of Ottawa	Whole exome sequencing to identify novel obesity genes		2024	2077
University of Oxford	Genotyping and exome sequencing of participants recruited into the Mexico City Prospective Study	PMID: 16556648	93203	141046
University of Pennsylvania	Whole exome sequencing in collaboration with the Primary Open-Angle African American Glaucoma Genetics (POAAGG) study	PMID: 25576993	5037	5955
University of Pittsburgh	Exome sequencing of hypertriglyceridemia patients with acute pancreatitis	PMID: 18765957	273	285
UTHealth, Houston	Discovery of genetics of systemic sclerosis		3790	3939
Vanderbilt University Medical Center	Exome sequencing to enable precision medicine in pulmonary arterial hypertension		475	507
			821979	983578
