# Supplementary material for: A deep catalogue of protein-coding variation in 983,578 individuals
Source: Nature. 2024 May 20;631(8021):583–92. doi: 10.1038/s41586-024-07556-0 (PMC11254753; doi:10.1038/s41586-024-07556-0)
Supplement: Supplementary file 4 — shet values for 16,710 genes and other annotations, including additional annotations, LOEUF scores from gnomAD, minor allele frequency and coding sequence length. See main Supplementary Information PDF for full legend. [file 41586_2024_7556_MOESM4_ESM.xlsx]

## Sheet: definitions
Column	Definition
GeneName	Gene symbol
GeneId	Ensembl Gene ID
TranscriptId	Ensembl Transcript ID (v100)
mean	mean s_het from MCMC sampling
sd	standard deviation of s_het from MCMC sampling
shet_lower	2.5% quantile of s_het highest posterior density from MCMC sampling
shet_upper	97.5% quantile of s_het highest posterior density from MCMC sampling
shet_constrained	true' if gene is constrained, i.e., if mean>0.073 and lower bound>0.021
n	allele count of pLOF SNVs for computing s_het
N_total	total count of chromosomes representing pLOF SNVs for computing s_het
mutation_rate	gene-specific mutation rate
MAF	minor allele frequency
CDS_length	coding sequence length
pKO	true' if gene has rare, homozygous carrier in RGC-ME
constraint_group	high' if gene in haploinsufficient or autosomal dominant and 'low' if pKO or haplosufficient
oe_lof	observed-to-expected ratio of pLOFs reported by gnomAD (2020)
loeuf	LOEUF gene constraint metric reported by gnomAD (2020)
loeuf_underpower	true' if expected number of pLOF variants is ≤5
annotations	additional gene-level annotations
Supplementary Table 2: shet values for 16,710 genes

## Sheet: table_s2
GeneName	GeneId	TranscriptId	mean	sd	shet_lower	shet_upper	shet_constrained	n	N_total	mutation_rate	MAF	CDS_length	pKO	constraint_group	oe_lof	loeuf	loeuf_underpower	annotations
HSPB11	ENSG00000081870	ENST00000194214	0.0387079	0.0105389	0.0234363	0.0642435	FALSE	15	1.64324e+06	3.41063e-07	9.12831e-06	435	FALSE	-	0.64467	1.347	FALSE	lethal
RPL22	ENSG00000116251	ENST00000234875	0.132981	0.0749678	0.0508992	0.32652	TRUE	4	1.6429e+06	2.94613e-07	2.43472e-06	387	FALSE	-	0.3299	1.036	FALSE	cancer,essential_line
OPRD1	ENSG00000116329	ENST00000234961	0.00865472	0.00100723	0.00688618	0.010856	FALSE	76	1.64386e+06	3.95148e-07	4.62327e-05	1119	TRUE	LO	0.56836	1.193	FALSE	ClinVar/HGMD
C1orf21	ENSG00000116667	ENST00000235307	0.12059	0.0594625	0.0510872	0.272217	TRUE	5	1.64392e+06	3.41966e-07	3.0415e-06	366	FALSE	-	0	0.414	FALSE
RGS2	ENSG00000116741	ENST00000235382	0.00363942	0.000245147	0.00319149	0.00415543	FALSE	222	1.64365e+06	4.88442e-07	0.000135065	636	FALSE	-	0.81481	1.417	FALSE	AR,ClinVar/HGMD
ADORA3	ENSG00000282608	ENST00000241356	0.00227521	0.000148368	0.00200296	0.00258572	FALSE	235	1643958	3.22687e-07	0.000142948	957	FALSE	-	NA	NA	NA	ClinVar/HGMD
MYOG	ENSG00000122180	ENST00000241651	0.0475678	0.0146635	0.0270889	0.0834006	FALSE	12	1.64392e+06	3.3299e-07	7.29962e-06	675	FALSE	-	0	0.408	FALSE
RNF11	ENSG00000123091	ENST00000242719	0.434592	0.216745	0.136512	0.930253	TRUE	1	1643818	4.4542e-07	6.0834e-07	465	FALSE	-	0.14552	0.69	FALSE
CRP	ENSG00000132693	ENST00000255030	0.00170051	0.000187527	0.00136879	0.00210329	FALSE	84	1.64393e+06	8.4211e-08	5.10971e-05	675	FALSE	-	1.3958	1.921	TRUE	ClinVar/HGMD
APCS	ENSG00000132703	ENST00000255040	0.00686539	0.00170243	0.00431657	0.0109428	FALSE	18	1.64394e+06	7.1042e-08	1.09493e-05	672	TRUE	LO	0.82771	1.83	TRUE
TSHB	ENSG00000134200	ENST00000256592	0.00516595	0.00071317	0.00395372	0.00674995	FALSE	54	1.64394e+06	1.65777e-07	3.28479e-05	417	TRUE	LO	0.87479	1.805	TRUE	AR,ClinVar/HGMD,ddd_ar
EVA1B	ENSG00000142694	ENST00000270824	0.0505919	0.0265797	0.0208464	0.119156	FALSE	5	1.64322e+06	1.3767e-07	3.0428e-06	498	FALSE	-	0	0.694	TRUE
ITGB3BP	ENSG00000142856	ENST00000271002	0.00262993	0.000147174	0.00235353	0.00292967	FALSE	323	1.64267e+06	5.13859e-07	0.000196631	534	FALSE	-	NA	NA	NA	ClinVar/HGMD
MPC2	ENSG00000143158	ENST00000271373	0.0158463	0.00259572	0.011573	0.0216653	FALSE	39	1.64379e+06	3.68474e-07	2.37256e-05	384	FALSE	-	NA	NA	NA	AR
S100A11	ENSG00000163191	ENST00000271638	0.000731698	3.92582e-05	0.000658349	0.00081171	FALSE	348	1643798	1.52565e-07	0.000211705	318	TRUE	LO	0.86931	1.802	TRUE
ARF1	ENSG00000143761	ENST00000272102	0.275515	0.168325	0.083969	0.750859	TRUE	2	1643955	3.41092e-07	1.21658e-06	546	FALSE	HI	NA	NA	NA	AD,ClinVar/HGMD,ddd_ad
TNFSF4	ENSG00000117586	ENST00000281834	0.0979555	0.06807	0.0315743	0.283249	TRUE	3	1643848	1.53714e-07	1.82499e-06	552	FALSE	-	0.61147	1.675	TRUE	ClinVar/HGMD
ASB17	ENSG00000154007	ENST00000284142	0.00211687	0.0001124	0.00191053	0.00234726	FALSE	358	1.64391e+06	4.58433e-07	0.000217774	888	TRUE	LO	0.87342	1.511	FALSE
HTR6	ENSG00000158748	ENST00000289753	0.0291268	0.00673421	0.0188189	0.0451316	FALSE	20	1.64395e+06	3.45159e-07	1.21658e-05	1323	FALSE	-	0.67952	1.275	FALSE
BTG2	ENSG00000159388	ENST00000290551	0.012008	0.00204419	0.0086476	0.0166361	FALSE	35	1.64395e+06	2.49701e-07	2.12902e-05	477	FALSE	-	0.60519	1.506	TRUE	ClinVar/HGMD,cancer
S100A1	ENSG00000160678	ENST00000292169	0.00806163	0.00151651	0.00561723	0.011591	FALSE	29	1643958	1.37748e-07	1.76404e-05	285	TRUE	LO	1.0391	1.868	TRUE
PDZK1IP1	ENSG00000162366	ENST00000294338	0.0043613	0.000319975	0.00377445	0.00503476	FALSE	189	1.64387e+06	4.98008e-07	0.000114973	345	FALSE	-	0.79211	1.602	FALSE	ClinVar/HGMD
RBP7	ENSG00000162444	ENST00000294435	0.0145783	0.00249223	0.0105037	0.0202351	FALSE	36	1.64378e+06	3.12525e-07	2.19007e-05	405	FALSE	-	0.15432	0.732	FALSE
LRRC52	ENSG00000162763	ENST00000294818	0.00596177	0.000549515	0.00499456	0.00714392	FALSE	119	1.64395e+06	4.27658e-07	7.23865e-05	942	TRUE	LO	0.95308	1.662	FALSE
C1orf115	ENSG00000162817	ENST00000294889	0.0102729	0.0016074	0.00755253	0.0137906	FALSE	42	1.64385e+06	2.57277e-07	2.55498e-05	429	FALSE	-	0.69074	1.753	TRUE
KRTCAP2	ENSG00000163463	ENST00000295682	0.00533827	0.000436057	0.00455046	0.00624937	FALSE	151	1.6439e+06	4.86101e-07	9.18546e-05	411	FALSE	-	0.7492	1.462	FALSE
NHLH1	ENSG00000171786	ENST00000302101	0.0622919	0.0186874	0.035495	0.107765	FALSE	12	1.64395e+06	4.3799e-07	7.2995e-06	402	FALSE	-	0.28706	1.315	TRUE
GPR25	ENSG00000170128	ENST00000304244	0.0154552	0.0119679	0.0048532	0.0461387	FALSE	3	1643937	2.154e-08	1.82489e-06	1086	FALSE	-	0.55458	1.264	FALSE
INSL5	ENSG00000172410	ENST00000304526	0.00870903	0.00221411	0.00540296	0.013994	FALSE	17	1.6438e+06	8.5179e-08	1.03419e-05	408	FALSE	-	0.5466	1.779	TRUE
SRP9	ENSG00000143742	ENST00000304786	0.31539	0.181059	0.100405	0.805584	TRUE	2	1643831	4.06804e-07	1.21667e-06	261	FALSE	-	0.19091	0.904	FALSE	lethal,essential_line
HES4	ENSG00000188290	ENST00000304952	0.00150389	9.32432e-05	0.00133202	0.00169683	FALSE	265	1.64377e+06	2.40034e-07	0.000161215	666	FALSE	-	NA	NA	NA
PPIH	ENSG00000171960	ENST00000304979	0.011267	0.00129586	0.00900017	0.0140489	FALSE	76	1.6438e+06	5.15849e-07	4.62343e-05	534	FALSE	-	0.65932	1.189	FALSE
RNF187	ENSG00000168159	ENST00000305943	0.00808216	0.000852788	0.00656213	0.00989051	FALSE	91	1.64394e+06	4.42392e-07	5.53548e-05	708	FALSE	LO	0.41806	1.295	TRUE	HS
CALML6	ENSG00000169885	ENST00000307786	0.00415825	0.00030636	0.00359901	0.0047978	FALSE	187	1.64351e+06	4.6932e-07	0.000113781	546	FALSE	-	1.1138	1.757	FALSE
CKS1B	ENSG00000173207	ENST00000308987	0.0506121	0.0194877	0.025074	0.0987514	FALSE	8	1.64395e+06	2.31898e-07	4.86633e-06	240	FALSE	-	0.18654	0.884	FALSE	ClinVar/HGMD
TMEM52	ENSG00000178821	ENST00000310991	0.00278525	0.000210114	0.00239752	0.00322849	FALSE	178	1643910	2.98747e-07	0.000108278	630	TRUE	LO	0.6706	1.614	TRUE
HSPB7	ENSG00000173641	ENST00000311890	0.0148027	0.0024257	0.0108121	0.0202609	FALSE	38	1.64391e+06	3.35816e-07	2.31157e-05	513	FALSE	LO	0.64569	1.576	TRUE	HS,lethal
BTF3L4	ENSG00000134717	ENST00000313334	0.0909748	0.0423928	0.0406732	0.197224	TRUE	6	1.64386e+06	3.05975e-07	3.64995e-06	477	FALSE	-	0.14719	0.698	FALSE
RGS5	ENSG00000143248	ENST00000313961	0.00924582	0.00119598	0.0071997	0.0118933	FALSE	62	1.64384e+06	3.43896e-07	3.77165e-05	546	FALSE	-	NA	NA	NA
AGTRAP	ENSG00000177674	ENST00000314340	0.0160207	0.00221766	0.0122753	0.0209322	FALSE	53	1.64389e+06	5.08203e-07	3.22406e-05	480	FALSE	-	0.30224	0.951	FALSE
LSM10	ENSG00000181817	ENST00000315732	0.0316801	0.00781847	0.0198572	0.0505374	FALSE	18	1.64396e+06	3.36769e-07	1.09492e-05	372	FALSE	-	1.3087	1.913	TRUE	essential_line
YOD1	ENSG00000180667	ENST00000315927	0.0189512	0.00309733	0.0138498	0.0258402	FALSE	39	1.64396e+06	4.41577e-07	2.37233e-05	1047	FALSE	-	0.30407	0.786	FALSE
RPTN	ENSG00000215853	ENST00000316073	0.056357	0.0405665	0.0182562	0.161819	FALSE	3	1.64394e+06	8.6378e-08	1.82489e-06	2355	FALSE	-	0.65964	1.151	FALSE
OR14C36	ENSG00000177174	ENST00000317861	0.0123676	0.012955	0.00299794	0.0436903	FALSE	2	1643768	9.52e-09	1.21672e-06	939	FALSE	-	NA	NA	NA
GREM2	ENSG00000180875	ENST00000318160	0.0609789	0.0196906	0.0337755	0.109427	FALSE	11	1643955	3.89962e-07	6.69118e-06	507	FALSE	HI	0.49445	1.268	FALSE	AD,lethal,ClinVar/HGMD
PRDX1	ENSG00000117450	ENST00000319248	0.0048068	0.000418091	0.00406037	0.00570086	FALSE	132	1.64393e+06	3.82507e-07	8.02953e-05	600	FALSE	-	NA	NA	NA	AR,ClinVar/HGMD
OR2G3	ENSG00000177476	ENST00000320002	0.0306941	0.0526025	0.00418298	0.154527	FALSE	1	1643798	9.924e-09	6.08347e-07	930	FALSE	-	0.46668	1.419	TRUE
OR2G2	ENSG00000177489	ENST00000320065	0.0224986	0.0426569	0.00286561	0.10882	FALSE	1	1643604	6.11e-09	6.08419e-07	954	FALSE	-	0.56068	1.418	FALSE
NHLH2	ENSG00000177551	ENST00000320238	0.0892471	0.0626766	0.0289487	0.253434	TRUE	3	1.64396e+06	1.41146e-07	1.82487e-06	408	FALSE	-	NA	NA	NA	AR
MICOS10	ENSG00000173436	ENST00000322753	0.00735643	0.00099903	0.00563602	0.00954566	FALSE	56	1.6439e+06	2.4634e-07	3.40653e-05	237	FALSE	-	0	0.584	FALSE
AQP10	ENSG00000143595	ENST00000324978	0.0511623	0.0144223	0.0301703	0.0848132	FALSE	14	1.64393e+06	4.19654e-07	8.51616e-06	906	FALSE	-	0.56223	1.109	FALSE
PGBD2	ENSG00000185220	ENST00000329291	0.125084	0.0627897	0.052628	0.28724	TRUE	5	1643956	3.50216e-07	3.04144e-06	1779	FALSE	-	1.1133	1.585	FALSE
MARCKSL1	ENSG00000175130	ENST00000329421	0.0608669	0.0262046	0.0286093	0.1274	FALSE	7	1.64395e+06	2.39883e-07	4.25803e-06	588	TRUE	LO	0.68376	1.633	TRUE
SRARP	ENSG00000183888	ENST00000329454	0.017037	0.00554888	0.00939602	0.0306398	FALSE	11	1.64363e+06	1.06161e-07	6.69252e-06	510	FALSE	-	0.73891	1.855	TRUE
H2AC21	ENSG00000184270	ENST00000331128	0.0658136	0.03995	0.0243231	0.166136	FALSE	4	1.64395e+06	1.40482e-07	2.43317e-06	393	FALSE	-	0	0.976	TRUE
H2AC20	ENSG00000184260	ENST00000331380	0.0208591	0.00664066	0.0115532	0.0367956	FALSE	11	1.6439e+06	1.31616e-07	6.69141e-06	390	FALSE	-	0.38471	1.589	TRUE
SELENOF	ENSG00000183291	ENST00000331835	0.0240886	0.00490713	0.0162822	0.0354742	FALSE	26	1.64307e+06	3.7074e-07	1.5824e-05	498	FALSE	-	0.39691	1.025	FALSE	ClinVar/HGMD
FAM43B	ENSG00000183114	ENST00000332947	0.0184862	0.00322841	0.0132695	0.0259197	FALSE	34	1643955	3.74772e-07	2.06818e-05	990	TRUE	LO	0.39757	1.238	FALSE
TEX38	ENSG00000186118	ENST00000334122	0.00168156	0.000181857	0.00136074	0.00206714	FALSE	88	1643912	8.7402e-08	5.35308e-05	621	TRUE	LO	1.2974	1.887	FALSE
LCE5A	ENSG00000186207	ENST00000334269	0.0351532	0.0577938	0.0047789	0.174763	FALSE	1	1642468	1.177e-08	6.0884e-07	357	FALSE	-	0.87156	1.845	TRUE
PNRC2	ENSG00000189266	ENST00000334351	0.138172	0.0904117	0.0455711	0.380622	TRUE	3	1.64395e+06	2.257e-07	1.82488e-06	420	FALSE	-	0	1.832	TRUE
LCE1F	ENSG00000240386	ENST00000334371	0.0082045	0.00146428	0.00582762	0.0114938	FALSE	33	1.64298e+06	1.60179e-07	2.00854e-05	357	FALSE	-	1.1577	1.893	TRUE
FOXD2	ENSG00000186564	ENST00000334793	0.0426652	0.0224061	0.017729	0.0986101	FALSE	5	1.64395e+06	1.16596e-07	3.04145e-06	1488	FALSE	-	0.51195	1.31	FALSE	AR
FOXE3	ENSG00000186790	ENST00000335071	0.0152588	0.00948737	0.00561397	0.0396489	FALSE	4	1643945	3.05e-08	2.43317e-06	960	FALSE	HI	0.39733	1.613	TRUE	ClinVar/HGMD,ddd_ar,ddd_ad
LCE1A	ENSG00000186844	ENST00000335123	0.00215763	0.000215531	0.00177368	0.00261282	FALSE	101	1.64382e+06	1.29742e-07	6.14424e-05	333	FALSE	-	1.2508	1.907	TRUE
ATP5IF1	ENSG00000130770	ENST00000335514	0.00128148	6.50986e-05	0.00116132	0.00141571	FALSE	387	1.64395e+06	2.9905e-07	0.000235409	321	FALSE	-	0.98221	1.763	FALSE
ADORA1	ENSG00000163485	ENST00000337894	0.173368	0.0953356	0.0660235	0.42257	TRUE	4	1.64396e+06	3.89471e-07	2.43316e-06	981	FALSE	-	NA	NA	NA	ClinVar/HGMD
TMEM167B	ENSG00000215717	ENST00000338272	0.0274719	0.00879327	0.0152183	0.048868	FALSE	11	1643955	1.73801e-07	6.69118e-06	225	FALSE	-	0	0.792	TRUE
AURKAIP1	ENSG00000175756	ENST00000338370	0.00565455	0.000555752	0.00466006	0.00685242	FALSE	103	1.64392e+06	3.50515e-07	6.26551e-05	600	FALSE	-	0.99115	1.77	FALSE	lethal,essential_line
GJB5	ENSG00000189280	ENST00000338513	0.0063069	0.000783024	0.00496383	0.0080168	FALSE	66	1643930	2.49322e-07	4.01477e-05	822	FALSE	-	1.1066	1.825	FALSE	ClinVar/HGMD
TCTEX1D4	ENSG00000188396	ENST00000339355	0.00406861	0.000672219	0.00296293	0.00558818	FALSE	39	1.64388e+06	9.3274e-08	2.37243e-05	666	FALSE	-	NA	NA	NA
SDC3	ENSG00000162512	ENST00000339394	0.0561206	0.0159169	0.0331186	0.0943721	FALSE	14	1.64381e+06	4.59572e-07	8.51682e-06	1329	FALSE	-	0.21097	0.664	FALSE
GJB4	ENSG00000189433	ENST00000339480	0.00306079	0.00128795	0.00144966	0.00628958	FALSE	7	1643956	9.907e-09	4.25802e-06	801	FALSE	HI	0.91013	1.739	FALSE	AD,ClinVar/HGMD
ZNF648	ENSG00000179930	ENST00000339948	0.138612	0.0619532	0.063159	0.295607	TRUE	6	1643958	4.74215e-07	3.64973e-06	1707	FALSE	-	1.1519	1.699	FALSE
ZNF695	ENSG00000197472	ENST00000339986	0.00513915	0.00062519	0.00404802	0.00649315	FALSE	69	1.64392e+06	2.11725e-07	4.1973e-05	1548	FALSE	-	1.0799	1.847	TRUE
PRDX6	ENSG00000117592	ENST00000340385	0.00230713	0.000139365	0.00204948	0.00259707	FALSE	270	1643924	3.7644e-07	0.000164241	675	FALSE	-	0.87019	1.595	FALSE
FAM163A	ENSG00000143340	ENST00000341785	0.0138152	0.00271461	0.00947332	0.0201219	FALSE	27	1.64395e+06	2.20163e-07	1.64238e-05	504	FALSE	-	0.38193	1.193	FALSE
ZNF678	ENSG00000181450	ENST00000343776	0.00465187	0.00101405	0.00308692	0.00705333	FALSE	23	1.64392e+06	6.1334e-08	1.39909e-05	1578	FALSE	-	1.5975	1.929	TRUE
CPTP	ENSG00000224051	ENST00000343938	0.00946302	0.00159778	0.00686535	0.0130895	FALSE	37	1.64395e+06	2.07935e-07	2.25068e-05	645	FALSE	-	0.56516	1.427	FALSE
S100A14	ENSG00000189334	ENST00000344616	0.0050674	0.000626989	0.00399309	0.00644846	FALSE	67	1.64392e+06	2.02939e-07	4.07562e-05	315	TRUE	LO	NA	NA	NA	ClinVar/HGMD
LDLRAD2	ENSG00000187942	ENST00000344642	0.00994569	0.00111773	0.00800172	0.0124007	FALSE	81	1.64393e+06	4.8493e-07	4.92721e-05	819	FALSE	LO	0.66158	1.241	FALSE	HS,ClinVar/HGMD
FAM78B	ENSG00000188859	ENST00000354422	0.0736345	0.0266492	0.0384839	0.14078	TRUE	9	1643957	3.83406e-07	5.4746e-06	786	FALSE	-	NA	NA	NA
OR2L5	ENSG00000197454	ENST00000355281	0.00526873	0.00418041	0.00166644	0.0151185	FALSE	3	1643952	5.937e-09	1.82487e-06	939	FALSE	-	NA	NA	NA
GUCA2A	ENSG00000197273	ENST00000357001	0.000556257	2.20903e-05	0.000514615	0.000600753	FALSE	644	1.64368e+06	2.15607e-07	0.000391803	348	FALSE	-	0.26098	1.214	TRUE
CDC42SE1	ENSG00000197622	ENST00000357235	0.0087161	0.00102369	0.00695218	0.0109711	FALSE	75	1.64383e+06	3.92992e-07	4.56251e-05	240	FALSE	-	NA	NA	NA
MAP1LC3C	ENSG00000197769	ENST00000357246	0.00527252	0.000670349	0.00412936	0.00675672	FALSE	64	1.64394e+06	2.01594e-07	3.89308e-05	444	FALSE	-	1.3295	1.905	FALSE
GJA9	ENSG00000131233	ENST00000357771	0.0646978	0.0879005	0.00991447	0.307686	FALSE	1	1643954	2.6528e-08	6.0829e-07	1548	FALSE	-	1.0452	1.561	FALSE
AADACL3	ENSG00000188984	ENST00000359318	0.0169967	0.0033149	0.0117177	0.0245381	FALSE	28	1.64388e+06	2.828e-07	1.70328e-05	1224	TRUE	LO	0.74091	1.701	TRUE
C1orf116	ENSG00000182795	ENST00000359470	0.0211656	0.00440593	0.014214	0.0314391	FALSE	24	1.64346e+06	3.01178e-07	1.46033e-05	1806	TRUE	LO	0.40396	0.729	FALSE
OR6K2	ENSG00000196171	ENST00000359610	0.00264036	0.000347065	0.00204707	0.00339999	FALSE	60	1643950	9.3468e-08	3.64975e-05	975	TRUE	LO	1.284	1.883	FALSE
ARPC5	ENSG00000162704	ENST00000359856	0.343137	0.206973	0.0917185	0.876244	TRUE	1	1643859	2.85728e-07	6.08325e-07	456	FALSE	-	NA	NA	NA	AR
LCE1B	ENSG00000196734	ENST00000360090	0.0084415	0.00289843	0.00455134	0.0156794	FALSE	10	1.64395e+06	4.666e-08	6.0829e-06	357	FALSE	-	0.86275	1.843	TRUE
IFI6	ENSG00000126709	ENST00000361157	0.0265117	0.00692893	0.0161844	0.042923	FALSE	16	1.64392e+06	2.48115e-07	9.73284e-06	393	FALSE	-	NA	NA	NA
HMGN2	ENSG00000198830	ENST00000361427	0.359005	0.21063	0.0970231	0.891419	TRUE	1	1643776	3.04802e-07	6.08355e-07	273	FALSE	-	0	0.459	FALSE
ZFP69B	ENSG00000187801	ENST00000361584	0.00174303	9.3089e-05	0.00156812	0.00193076	FALSE	353	1.64394e+06	3.7146e-07	0.000214728	1605	FALSE	-	NA	NA	NA
UTS2	ENSG00000049247	ENST00000361696	0.0208607	0.00479826	0.0134458	0.0320631	FALSE	20	1.64388e+06	2.46735e-07	1.21663e-05	375	FALSE	-	NA	NA	NA
HHLA3	ENSG00000197568	ENST00000361764	0.0186297	0.00496749	0.0113655	0.0306003	FALSE	16	1643951	1.73932e-07	9.73265e-06	231	TRUE	LO	NA	NA	NA	HS
SHISA4	ENSG00000198892	ENST00000362011	0.0127307	0.00166099	0.00987556	0.0163696	FALSE	60	1.64394e+06	4.58599e-07	3.64976e-05	594	FALSE	-	0.6077	1.198	FALSE
OR2M5	ENSG00000162727	ENST00000366476	0.00993069	0.0121962	0.0023448	0.0350094	FALSE	2	1643950	7.034e-09	1.21658e-06	939	FALSE	-	NA	NA	NA
ZNF670	ENSG00000277462	ENST00000366503	0.00788683	0.00115658	0.00594522	0.0104442	FALSE	48	1.64394e+06	2.25544e-07	2.91982e-05	1170	FALSE	-	1.0411	1.829	TRUE
TOMM20	ENSG00000173726	ENST00000366607	0.0470456	0.0122382	0.0286273	0.0765621	FALSE	16	1643948	4.4331e-07	9.73267e-06	438	FALSE	-	0.41212	0.943	FALSE	lethal,ClinVar/HGMD,essential_line
COA6	ENSG00000168275	ENST00000366615	0.00464918	0.000421673	0.00389131	0.00555366	FALSE	124	1.64356e+06	3.47428e-07	7.54461e-05	468	FALSE	-	NA	NA	NA	AR,ClinVar/HGMD
KCNK1	ENSG00000135750	ENST00000366621	0.0210565	0.00363681	0.0151198	0.0293023	FALSE	35	1.64393e+06	4.39506e-07	2.12905e-05	1011	FALSE	-	0.39571	0.905	FALSE
FAM89A	ENSG00000182118	ENST00000366654	0.00401587	0.000332081	0.00342531	0.00472454	FALSE	146	1.64391e+06	3.53055e-07	8.88125e-05	555	TRUE	LO	0.28717	1.316	TRUE
H2AW	ENSG00000181218	ENST00000366695	0.0186726	0.00644331	0.00996403	0.0345979	FALSE	10	1642438	1.06458e-07	6.08851e-06	393	FALSE	-	0	1.247	TRUE
H3-4	ENSG00000168148	ENST00000366696	0.000906119	5.96688e-05	0.000795819	0.00103106	FALSE	235	1.64395e+06	1.27053e-07	0.000142948	411	FALSE	-	1.5996	1.94	TRUE	ClinVar/HGMD
STUM	ENSG00000203685	ENST00000366788	0.057086	0.0209466	0.0296472	0.108791	FALSE	9	1.64388e+06	2.94332e-07	5.47485e-06	426	FALSE	-	0.7054	1.555	FALSE
MIXL1	ENSG00000185155	ENST00000366810	0.0450474	0.0191324	0.021538	0.0934099	FALSE	7	1.64388e+06	1.76608e-07	4.25822e-06	699	TRUE	LO	0.63307	1.555	TRUE
CCDC185	ENSG00000178395	ENST00000366875	0.0515407	0.0744027	0.00753683	0.247538	FALSE	1	1643938	1.952e-08	6.08295e-07	1872	FALSE	-	0.67765	1.059	FALSE
SLC30A10	ENSG00000196660	ENST00000366926	0.107238	0.0446537	0.0510591	0.219402	TRUE	7	1643955	4.27439e-07	4.25802e-06	1458	FALSE	-	0	0.251	FALSE	AR,ClinVar/HGMD
LYPLAL1	ENSG00000143353	ENST00000366928	0.00337253	0.000239334	0.00293415	0.00387132	FALSE	201	1.64377e+06	4.09147e-07	0.00012228	714	TRUE	LO	0.77913	1.4	FALSE
RRP15	ENSG00000067533	ENST00000366932	0.0138667	0.00184026	0.0107394	0.0179198	FALSE	59	1.6439e+06	4.91193e-07	3.58904e-05	849	TRUE	LO	0.62321	1.17	FALSE	essential_line
NENF	ENSG00000117691	ENST00000366988	0.00397237	0.00027712	0.00346384	0.00455784	FALSE	208	1.64382e+06	4.9876e-07	0.000126534	519	FALSE	-	0.57444	1.446	FALSE
RD3	ENSG00000198570	ENST00000367002	0.0145281	0.00190649	0.0112697	0.0186629	FALSE	59	1.64307e+06	5.15693e-07	3.59084e-05	588	FALSE	-	0.97863	1.726	FALSE	AR,ClinVar/HGMD
HSD11B1	ENSG00000117594	ENST00000367027	0.0430133	0.0112812	0.0263524	0.0701197	FALSE	16	1.64387e+06	4.04796e-07	9.73311e-06	879	FALSE	HI	NA	NA	NA	AD,ClinVar/HGMD
TMEM81	ENSG00000174529	ENST00000367167	0.00736714	0.00469942	0.00270031	0.0188373	FALSE	4	1643957	1.37e-08	2.43315e-06	768	FALSE	-	0.7907	1.674	FALSE
KISS1	ENSG00000170498	ENST00000367194	0.0347653	0.0210776	0.0129501	0.0888478	FALSE	4	1641114	7.364e-08	2.43737e-06	417	FALSE	-	0	1.41	TRUE	AR,ClinVar/HGMD
OPTC	ENSG00000188770	ENST00000367222	0.00862711	0.000911318	0.00701654	0.0105799	FALSE	91	1.64391e+06	4.73566e-07	5.5356e-05	999	TRUE	LO	1.2105	1.809	FALSE	ClinVar/HGMD
RABIF	ENSG00000183155	ENST00000367262	0.0161724	0.00243333	0.0120723	0.0215698	FALSE	47	1.64392e+06	4.5572e-07	2.85902e-05	372	FALSE	-	0.68131	1.629	TRUE	essential_line
PHLDA3	ENSG00000174307	ENST00000367311	0.0130749	0.00310056	0.0083427	0.0204203	FALSE	19	1643932	1.45495e-07	1.15577e-05	384	FALSE	-	0.29355	1.339	TRUE
ATP6V1G3	ENSG00000151418	ENST00000367382	0.0350841	0.00865086	0.0221876	0.0555056	FALSE	18	1.64395e+06	3.71685e-07	1.09493e-05	357	FALSE	LO	NA	NA	NA	HS
C1orf53	ENSG00000203724	ENST00000367393	0.000817493	3.15733e-05	0.000758054	0.000881932	FALSE	672	1.64375e+06	3.31823e-07	0.000408821	438	TRUE	LO	1.1371	1.855	FALSE
CFHR2	ENSG00000080910	ENST00000367415	0.0102657	0.00122389	0.00814313	0.0129478	FALSE	73	1.64394e+06	4.51222e-07	4.44055e-05	813	TRUE	LO	1.1899	1.818	FALSE	HS,ClinVar/HGMD
GLRX2	ENSG00000023572	ENST00000367439	0.00313419	0.000243362	0.00269406	0.00364468	FALSE	165	1.64374e+06	3.11525e-07	0.000100381	495	FALSE	-	NA	NA	NA
RGS16	ENSG00000143333	ENST00000367558	0.0158757	0.00218793	0.0121705	0.0206871	FALSE	53	1.64386e+06	5.04542e-07	3.22413e-05	609	FALSE	-	0.90631	1.601	FALSE
IER5	ENSG00000162783	ENST00000367577	0.075581	0.045129	0.0282486	0.187572	TRUE	4	1.64376e+06	1.63065e-07	2.43344e-06	984	FALSE	-	0	0.451	FALSE
CCDC190	ENSG00000185860	ENST00000367910	0.00194541	0.000136226	0.00169836	0.00223036	FALSE	208	1643948	2.43351e-07	0.000126525	909	FALSE	-	0.71911	1.577	FALSE
SPATA46	ENSG00000171722	ENST00000367935	0.0265704	0.00961371	0.013637	0.0503747	FALSE	9	1643638	1.3539e-07	5.47566e-06	786	FALSE	-	1.3509	1.886	FALSE
CFAP126	ENSG00000188931	ENST00000367974	0.000986386	4.08636e-05	0.000909861	0.00106934	FALSE	574	1643870	3.41716e-07	0.000349176	534	TRUE	LO	0.97905	1.693	FALSE	ClinVar/HGMD
APOA2	ENSG00000158874	ENST00000367990	0.0468744	0.021812	0.020937	0.102155	FALSE	6	1.64376e+06	1.55311e-07	3.65018e-06	303	FALSE	-	0.65054	1.718	TRUE	ClinVar/HGMD
CD48	ENSG00000117091	ENST00000368046	0.0131391	0.00184556	0.0100292	0.0172717	FALSE	52	1643924	4.10158e-07	3.16316e-05	732	FALSE	-	0.83259	1.489	FALSE	ClinVar/HGMD
PIGM	ENSG00000143315	ENST00000368090	0.00665023	0.000749382	0.0053446	0.00827254	FALSE	81	1643951	3.2374e-07	4.92715e-05	1272	FALSE	-	0.69543	1.254	FALSE	AR,lethal,ClinVar/HGMD
FCER1A	ENSG00000179639	ENST00000368115	0.0143876	0.00207144	0.0109116	0.0189795	FALSE	51	1.64386e+06	4.39829e-07	3.10245e-05	774	FALSE	-	0.76043	1.368	FALSE	ClinVar/HGMD
ACKR1	ENSG00000213088	ENST00000368122	0.00173399	0.000209978	0.00137168	0.00218939	FALSE	69	1.64395e+06	7.0174e-08	4.19722e-05	1011	FALSE	-	NA	NA	NA	ClinVar/HGMD
OR6K6	ENSG00000180433	ENST00000368144	0.00843145	0.0012824	0.00627595	0.0113364	FALSE	45	1.64395e+06	2.25904e-07	2.73731e-05	1032	FALSE	-	0.79191	1.601	FALSE
OR10R2	ENSG00000198965	ENST00000368152	0.054203	0.0745993	0.00784963	0.257579	FALSE	1	1643830	2.0759e-08	6.08335e-07	1008	FALSE	LO	1.0702	1.842	TRUE	HS,ClinVar/HGMD
GPATCH4	ENSG00000160818	ENST00000368232	0.00374907	0.000268177	0.0032604	0.00430794	FALSE	196	1.64384e+06	4.43536e-07	0.000119233	1113	FALSE	-	NA	NA	NA	ClinVar/HGMD
TSACC	ENSG00000163467	ENST00000368254	0.00854223	0.0014579	0.00614773	0.0118685	FALSE	36	1643750	1.82396e-07	2.19011e-05	378	FALSE	-	NA	NA	NA
BGLAP	ENSG00000242252	ENST00000368272	0.00119721	6.32677e-05	0.00108106	0.00132761	FALSE	356	1.64328e+06	2.5687e-07	0.00021664	303	TRUE	LO	1.755	1.954	FALSE
PMF1	ENSG00000160783	ENST00000368277	0.00778508	0.000745175	0.00647161	0.00937341	FALSE	108	1.64395e+06	5.0699e-07	6.56955e-05	618	FALSE	-	NA	NA	NA	essential_line
LAMTOR2	ENSG00000116586	ENST00000368305	0.0642285	0.0187035	0.0372224	0.109305	FALSE	13	1.64394e+06	4.87958e-07	7.90781e-06	378	FALSE	-	0.29531	0.929	FALSE	AR,lethal,ClinVar/HGMD,essential_line
DPM3	ENSG00000179085	ENST00000368400	0.0528639	0.023829	0.0237454	0.113255	FALSE	6	1.64396e+06	1.77499e-07	3.64973e-06	279	FALSE	-	NA	NA	NA	AR,lethal,ClinVar/HGMD,ddd_ar,essential_line
EFNA1	ENSG00000169242	ENST00000368407	0.0583735	0.0173458	0.0337753	0.099629	FALSE	13	1643948	4.40978e-07	7.90779e-06	618	FALSE	-	0.20011	0.63	FALSE	ClinVar/HGMD
EFNA3	ENSG00000143590	ENST00000368408	0.00501998	0.000408143	0.00428177	0.0058811	FALSE	154	1.6438e+06	4.66532e-07	9.36856e-05	717	FALSE	-	0.31039	0.802	FALSE
S100A16	ENSG00000188643	ENST00000368706	0.00136321	9.61409e-05	0.00119009	0.0015661	FALSE	202	1.64395e+06	1.64925e-07	0.000122875	312	FALSE	-	NA	NA	NA	lethal
S100A2	ENSG00000196754	ENST00000368708	0.000495275	1.82716e-05	0.000460773	0.000532164	FALSE	735	1643856	2.19132e-07	0.000447119	297	FALSE	-	2.0031	1.956	TRUE
S100A3	ENSG00000188015	ENST00000368713	0.00933794	0.00154659	0.00678016	0.0127909	FALSE	38	1.64395e+06	2.11241e-07	2.3115e-05	306	TRUE	LO	0.89818	1.817	TRUE	ClinVar/HGMD
S100A4	ENSG00000196154	ENST00000368716	0.000576086	2.86474e-05	0.000522765	0.000634527	FALSE	402	1.64396e+06	1.38603e-07	0.000244532	306	FALSE	-	1.0225	1.864	TRUE	lethal
S100A5	ENSG00000196420	ENST00000368718	0.0149032	0.00418424	0.00880999	0.0251478	FALSE	14	1643958	1.20483e-07	8.51603e-06	279	FALSE	-	2.0609	1.957	TRUE
S100A6	ENSG00000197956	ENST00000368719	0.0150132	0.00489615	0.0083089	0.0272882	FALSE	11	1643954	9.3634e-08	6.69118e-06	273	FALSE	-	NA	NA	NA	lethal
S100A7	ENSG00000143556	ENST00000368723	0.0108689	0.00306527	0.00646417	0.0184147	FALSE	14	1.64396e+06	8.7475e-08	8.51604e-06	306	FALSE	-	0	1.546	TRUE	cancer
S100A7L2	ENSG00000197364	ENST00000368725	0.0230927	0.0109631	0.0102634	0.0507282	FALSE	6	1.64386e+06	7.5435e-08	3.64994e-06	306	FALSE	-	0.38023	1.579	TRUE
S100A7A	ENSG00000184330	ENST00000368729	0.0213757	0.00833841	0.010557	0.0423353	FALSE	8	1.64396e+06	9.5349e-08	4.86631e-06	306	FALSE	-	1.8679	1.944	TRUE
S100A8	ENSG00000143546	ENST00000368733	0.0140944	0.00454681	0.00773787	0.0253283	FALSE	11	1643954	8.7967e-08	6.69118e-06	282	FALSE	-	0.53897	1.774	TRUE	lethal
S100A12	ENSG00000163221	ENST00000368737	0.00633453	0.00136651	0.00417289	0.00950138	FALSE	23	1643904	8.4821e-08	1.39911e-05	279	FALSE	-	0	1.44	TRUE
S100A9	ENSG00000163220	ENST00000368738	0.0402038	0.0241889	0.0148858	0.104657	FALSE	4	1.64393e+06	8.4241e-08	2.43319e-06	345	FALSE	-	0	1.457	TRUE
LORICRIN	ENSG00000203782	ENST00000368742	0.0172683	0.00687014	0.00850729	0.0345347	FALSE	8	1.64394e+06	7.6385e-08	4.86635e-06	939	FALSE	-	0.22961	1.081	TRUE	ClinVar/HGMD
PRR9	ENSG00000203783	ENST00000368744	0.00251122	0.000234081	0.00209471	0.00300811	FALSE	117	1.64395e+06	1.75768e-07	7.11701e-05	351	TRUE	LO	1.5354	1.935	TRUE
LELP1	ENSG00000203784	ENST00000368747	0.00438372	0.00167915	0.00217951	0.0085742	FALSE	8	1643810	1.796e-08	4.86674e-06	297	FALSE	-	0	1.626	TRUE
SPRR2G	ENSG00000159516	ENST00000368748	0.00299275	0.000602003	0.00203507	0.00436554	FALSE	26	1643958	4.4345e-08	1.58155e-05	222	FALSE	-	NA	NA	NA
C1orf68	ENSG00000198854	ENST00000368775	0.0225511	0.00532216	0.0143641	0.0349754	FALSE	20	1.64395e+06	2.65064e-07	1.21658e-05	753	FALSE	-	1.1027	1.766	FALSE
LCE4A	ENSG00000187170	ENST00000368777	0.00277463	0.00147667	0.00112784	0.0066075	FALSE	5	1643954	5.42e-09	3.04145e-06	300	TRUE	LO	NA	NA	NA	HS
LCE3E	ENSG00000185966	ENST00000368789	0.0120562	0.00726567	0.0044733	0.0313597	FALSE	4	1643956	2.367e-08	2.43316e-06	279	FALSE	LO	0	1.5	TRUE	HS
CRCT1	ENSG00000169509	ENST00000368790	0.00832739	0.00258014	0.00468241	0.0146208	FALSE	12	1.64385e+06	5.608e-08	7.29994e-06	300	FALSE	-	2.4045	1.954	TRUE
TCHHL1	ENSG00000182898	ENST00000368806	0.00166798	0.000158891	0.00138743	0.00201453	FALSE	113	1643942	1.11938e-07	6.87372e-05	2715	FALSE	LO	0	1.074	TRUE	HS
S100A10	ENSG00000197747	ENST00000368811	0.0796861	0.0562332	0.0255114	0.227158	TRUE	3	1643920	1.23974e-07	1.82491e-06	294	FALSE	-	0.42884	1.664	TRUE
THEM4	ENSG00000159445	ENST00000368814	0.0104442	0.00120104	0.00836299	0.0130455	FALSE	78	1.64392e+06	4.90613e-07	4.74477e-05	723	FALSE	-	0.96657	1.612	FALSE	ClinVar/HGMD
THEM5	ENSG00000196407	ENST00000368817	0.00278535	0.000162655	0.00248593	0.00312061	FALSE	295	1.64393e+06	4.96708e-07	0.000179448	744	TRUE	LO	1.3227	1.869	FALSE
TNFAIP8L2	ENSG00000163154	ENST00000368910	0.00869732	0.00180754	0.00584024	0.0128401	FALSE	25	1643890	1.27403e-07	1.52078e-05	555	FALSE	-	0.72158	1.775	TRUE
MLLT11	ENSG00000213190	ENST00000368921	0.0301539	0.0139728	0.0133192	0.0653323	FALSE	6	1.64395e+06	9.8813e-08	3.64974e-06	273	FALSE	-	0	1.266	TRUE	cancer
C1orf56	ENSG00000143443	ENST00000368926	0.00845357	0.000947657	0.0067895	0.0104716	FALSE	81	1.64394e+06	4.12243e-07	4.92718e-05	1026	TRUE	LO	0.91167	1.608	FALSE
ENSA	ENSG00000143420	ENST00000369014	0.0918745	0.0424028	0.0407828	0.200721	TRUE	6	1.64341e+06	3.11152e-07	3.65095e-06	366	FALSE	-	NA	NA	NA
MCL1	ENSG00000143384	ENST00000369026	0.448782	0.215296	0.144112	0.931888	TRUE	1	1643954	4.6438e-07	6.0829e-07	1053	FALSE	-	0	0.29	FALSE	lethal,essential_line
C1orf54	ENSG00000118292	ENST00000369099	0.0130461	0.00165111	0.0102353	0.0167666	FALSE	63	1.64373e+06	4.94068e-07	3.83276e-05	396	FALSE	-	NA	NA	NA
BOLA1	ENSG00000178096	ENST00000369152	0.0107101	0.00167878	0.00791949	0.014491	FALSE	42	1.64394e+06	2.67996e-07	2.55483e-05	414	FALSE	-	NA	NA	NA
ADAM30	ENSG00000134249	ENST00000369400	0.0076602	0.00474789	0.00282781	0.0196643	FALSE	4	1643958	1.4191e-08	2.43315e-06	2373	FALSE	-	NA	NA	NA
HSD3B1	ENSG00000203857	ENST00000369413	0.00668175	0.0009692	0.0050428	0.00881373	FALSE	49	1643942	1.95047e-07	2.98064e-05	1122	FALSE	-	0.87377	1.442	FALSE	ClinVar/HGMD
HSD3B2	ENSG00000203859	ENST00000369416	0.00351321	0.000375214	0.00285119	0.00431076	FALSE	91	1.64392e+06	1.91272e-07	5.53553e-05	1119	FALSE	-	NA	NA	NA	AR,ClinVar/HGMD
CD2	ENSG00000116824	ENST00000369478	0.0294456	0.00612766	0.0198182	0.0437958	FALSE	24	1643907	4.19833e-07	1.45994e-05	1056	FALSE	-	0.19833	0.624	FALSE
NGF	ENSG00000134259	ENST00000369512	0.245149	0.13844	0.086646	0.623672	TRUE	3	1643956	4.30739e-07	1.82487e-06	726	FALSE	-	0	0.528	FALSE	AR,ClinVar/HGMD
C1orf162	ENSG00000143110	ENST00000369718	0.0272432	0.00770662	0.0161683	0.0453736	FALSE	14	1643904	2.224e-07	8.51631e-06	393	FALSE	-	NA	NA	NA
KCNA10	ENSG00000143105	ENST00000369771	0.0110985	0.00140272	0.00870238	0.0141994	FALSE	64	1.64396e+06	4.26597e-07	3.89305e-05	1536	TRUE	LO	0.62104	1.224	FALSE	lethal
RWDD3	ENSG00000122481	ENST00000370202	0.00995286	0.0011224	0.00799321	0.0123752	FALSE	80	1.64391e+06	4.79134e-07	4.86644e-05	804	FALSE	-	0.55029	1.086	FALSE	lethal
TLCD4	ENSG00000152078	ENST00000370203	0.034066	0.00712925	0.0227192	0.0503595	FALSE	24	1643487	4.85684e-07	1.46031e-05	792	FALSE	-	0.24962	0.645	FALSE
DR1	ENSG00000117505	ENST00000370272	0.108882	0.0491609	0.0496566	0.233324	TRUE	6	1643946	3.71817e-07	3.64975e-06	531	FALSE	-	0	0.368	FALSE	essential_line
BARHL2	ENSG00000143032	ENST00000370445	0.0887136	0.0301181	0.0475165	0.163835	TRUE	10	1.64394e+06	5.13784e-07	6.08294e-06	1164	FALSE	-	0.17252	0.543	FALSE
LMO4	ENSG00000143013	ENST00000370544	0.381065	0.210024	0.108454	0.898359	TRUE	1	1643944	3.457e-07	6.08293e-07	498	FALSE	-	0.12548	0.595	FALSE	lethal
LPAR3	ENSG00000171517	ENST00000370611	0.0928265	0.0389202	0.0442886	0.192583	TRUE	7	1.64394e+06	3.6875e-07	4.25807e-06	1062	TRUE	LO	NA	NA	NA
GNG5	ENSG00000174021	ENST00000370645	0.193609	0.163864	0.038868	0.691725	TRUE	1	1643932	1.16166e-07	6.08298e-07	207	FALSE	-	NA	NA	NA
GNG12	ENSG00000172380	ENST00000370982	0.119107	0.0979814	0.0314692	0.389621	TRUE	2	1643958	1.23591e-07	1.21658e-06	219	FALSE	-	0	1.055	TRUE
GADD45A	ENSG00000116717	ENST00000370986	0.0336169	0.00857326	0.0209031	0.0543467	FALSE	17	1643640	3.35644e-07	1.03429e-05	498	FALSE	-	0.43878	1.131	FALSE	ClinVar/HGMD
C1orf141	ENSG00000203963	ENST00000371007	0.0257806	0.0050664	0.0178102	0.0374119	FALSE	28	1.64269e+06	4.29782e-07	1.70452e-05	1203	FALSE	-	0.57236	1.202	FALSE
LEPROT	ENSG00000213625	ENST00000371065	0.0551695	0.0199882	0.0286787	0.104302	FALSE	9	1.64395e+06	2.85264e-07	5.47463e-06	396	FALSE	-	0.1844	0.874	FALSE
FOXD3	ENSG00000187140	ENST00000371116	0.00981587	0.00261355	0.00600449	0.0161891	FALSE	16	1.6427e+06	9.0434e-08	9.74005e-06	1437	FALSE	HI	0.14475	0.687	FALSE	AD,ClinVar/HGMD
JUN	ENSG00000177606	ENST00000371222	0.223136	0.131989	0.0763389	0.586229	TRUE	3	1.64389e+06	3.82418e-07	1.82494e-06	996	FALSE	-	0.39491	1.02	FALSE	lethal,ClinVar/HGMD,cancer
TACSTD2	ENSG00000184292	ENST00000371225	0.0126305	0.00225815	0.00899138	0.017802	FALSE	33	1.64396e+06	2.477e-07	2.00735e-05	972	FALSE	-	0.69055	1.531	FALSE	AR,ClinVar/HGMD
TMEM61	ENSG00000143001	ENST00000371268	0.00794876	0.000893073	0.00637534	0.00988072	FALSE	80	1.64356e+06	3.82028e-07	4.86747e-05	633	FALSE	-	1.1148	1.845	FALSE
CDCP2	ENSG00000157211	ENST00000371330	0.00153295	7.38581e-05	0.0013945	0.00168518	FALSE	432	1.64387e+06	4.00131e-07	0.000262794	1350	TRUE	LO	1.2069	1.794	FALSE
KTI12	ENSG00000198841	ENST00000371614	0.0187639	0.0047832	0.0116716	0.0303168	FALSE	17	1.64396e+06	1.86534e-07	1.03409e-05	1065	FALSE	-	0.72753	1.424	FALSE	lethal,essential_line
RAB3B	ENSG00000169213	ENST00000371655	0.0550042	0.0166763	0.0314025	0.0953961	FALSE	12	1.64386e+06	3.85226e-07	7.29989e-06	660	FALSE	-	0.23952	0.754	FALSE
CDKN2C	ENSG00000123080	ENST00000371761	0.121372	0.061725	0.0508303	0.27738	TRUE	5	1643948	3.39577e-07	3.04146e-06	507	FALSE	HI	NA	NA	NA	AD,ClinVar/HGMD,cancer
TMEM69	ENSG00000159596	ENST00000372025	0.0114849	0.00171761	0.00860068	0.0153175	FALSE	46	1.64394e+06	3.16153e-07	2.79816e-05	744	TRUE	LO	0.86038	1.633	FALSE
ARTN	ENSG00000117407	ENST00000372359	0.137652	0.0775347	0.0531644	0.333588	TRUE	4	1.64363e+06	3.05256e-07	2.43364e-06	663	FALSE	-	NA	NA	NA	ClinVar/HGMD
SVBP	ENSG00000177868	ENST00000372521	0.0172374	0.00442126	0.01063	0.0276536	FALSE	17	1643849	1.71015e-07	1.03416e-05	201	FALSE	-	1.1492	1.883	TRUE	AR,ClinVar/HGMD
GUCA2B	ENSG00000044012	ENST00000372581	0.0231734	0.00569139	0.0145644	0.0366907	FALSE	18	1643690	2.44888e-07	1.0951e-05	339	FALSE	-	0.20644	0.976	TRUE
EDN2	ENSG00000127129	ENST00000372587	0.0220152	0.00363681	0.0160026	0.0301416	FALSE	38	1.64394e+06	5.00275e-07	2.31152e-05	537	FALSE	-	0.39334	1.016	FALSE	lethal
CITED4	ENSG00000179862	ENST00000372638	0.0308073	0.0196158	0.0112381	0.0793034	FALSE	4	1.64392e+06	6.4104e-08	2.43321e-06	555	FALSE	-	0	1.818	TRUE
ZNF684	ENSG00000117010	ENST00000372699	0.00162381	0.000102998	0.00143349	0.00183701	FALSE	252	1.64393e+06	2.46009e-07	0.000153291	1137	FALSE	-	0.91833	1.482	FALSE
HPCAL4	ENSG00000116983	ENST00000372844	0.0147942	0.00241416	0.0107845	0.0201364	FALSE	39	1.64392e+06	3.4436e-07	2.37238e-05	576	FALSE	-	0.93519	1.679	FALSE
C1orf122	ENSG00000197982	ENST00000373042	0.00687322	0.000911937	0.00528961	0.00885237	FALSE	58	1.64364e+06	2.38241e-07	3.52875e-05	333	FALSE	-	0.51361	1.756	TRUE	ClinVar/HGMD
YRDC	ENSG00000196449	ENST00000373044	0.0168162	0.00256783	0.0125558	0.0225511	FALSE	45	1.64394e+06	4.5308e-07	2.73733e-05	840	FALSE	-	0.63258	1.324	FALSE	AR,ClinVar/HGMD,ddd_ar,essential_line
TRAPPC3	ENSG00000054116	ENST00000373166	0.119377	0.0619165	0.0496148	0.277755	TRUE	5	1.64395e+06	3.31572e-07	3.04146e-06	543	FALSE	-	0.26533	0.835	FALSE	ClinVar/HGMD,essential_line
TMEM35B	ENSG00000243749	ENST00000373337	0.00682251	0.00102086	0.00511965	0.00909626	FALSE	45	1643946	1.83e-07	2.73732e-05	465	FALSE	-	0.32904	1.453	TRUE
GJB3	ENSG00000188910	ENST00000373366	0.00841797	0.000967962	0.00670808	0.0105039	FALSE	78	1.64395e+06	3.94653e-07	4.74467e-05	813	FALSE	-	0.63246	1.323	FALSE	lethal,ClinVar/HGMD
TMEM54	ENSG00000121900	ENST00000373463	0.00228457	0.000130336	0.00204524	0.00255741	FALSE	309	1.64394e+06	4.26683e-07	0.000187963	669	TRUE	LO	0.5787	1.215	FALSE	HS
FNDC5	ENSG00000160097	ENST00000373471	0.0298133	0.00587006	0.0204843	0.0434043	FALSE	27	1.64391e+06	4.7941e-07	1.64242e-05	639	FALSE	-	NA	NA	NA	ClinVar/HGMD
TSSK3	ENSG00000162526	ENST00000373534	0.00708535	0.000791851	0.00569096	0.00880772	FALSE	82	1.64394e+06	3.48907e-07	4.98803e-05	807	FALSE	-	0.40099	1.036	FALSE
FAM167B	ENSG00000183615	ENST00000373582	0.0130062	0.00167186	0.0101532	0.0167037	FALSE	62	1.6439e+06	4.84269e-07	3.77151e-05	492	FALSE	-	0.82913	1.652	FALSE
CCDC28B	ENSG00000160050	ENST00000373602	0.00868822	0.00105794	0.00683931	0.0109613	FALSE	69	1.64349e+06	3.59944e-07	4.19838e-05	603	TRUE	LO	1.4648	1.923	FALSE	AR,ClinVar/HGMD
FABP3	ENSG00000121769	ENST00000373713	0.0628332	0.0267334	0.0299132	0.12988	FALSE	7	1.64392e+06	2.48442e-07	4.25812e-06	402	TRUE	LO	0.18245	0.865	FALSE	ClinVar/HGMD
XKR8	ENSG00000158156	ENST00000373884	0.0107906	0.00152208	0.00824435	0.0141914	FALSE	52	1.64395e+06	3.35885e-07	3.16311e-05	1188	FALSE	-	0.91082	1.471	FALSE
CD52	ENSG00000169442	ENST00000374213	0.0319097	0.0237895	0.0100867	0.0916101	FALSE	3	1.62789e+06	4.798e-08	1.84288e-06	186	FALSE	-	0	1.698	TRUE
ZNF593	ENSG00000142684	ENST00000374266	0.010824	0.00148386	0.0083203	0.0140786	FALSE	56	1.6439e+06	3.63817e-07	3.40654e-05	405	TRUE	LO	0.86419	1.693	FALSE
FAM110D	ENSG00000197245	ENST00000374268	0.0110086	0.00509887	0.00484598	0.0241858	FALSE	6	1639567	3.479e-08	3.6595e-06	816	FALSE	-	0.20086	0.95	TRUE
AUNIP	ENSG00000127423	ENST00000374298	0.00938922	0.00121648	0.00728418	0.012004	FALSE	61	1.64395e+06	3.43892e-07	3.71057e-05	1074	TRUE	LO	1.0016	1.579	FALSE
CLIC4	ENSG00000169504	ENST00000374379	0.03239	0.00694462	0.0214923	0.0485743	FALSE	23	1.64386e+06	4.41983e-07	1.39915e-05	762	FALSE	-	0.58737	1.159	FALSE	ClinVar/HGMD
NCMAP	ENSG00000184454	ENST00000374392	0.00123864	5.77948e-05	0.00113052	0.00135686	FALSE	461	1.6439e+06	3.44462e-07	0.00028043	309	TRUE	LO	0.69492	1.756	TRUE
CNR2	ENSG00000188822	ENST00000374472	0.00224667	0.000153315	0.00196716	0.00256576	FALSE	213	1643956	2.88268e-07	0.000129566	1083	FALSE	-	NA	NA	NA	ClinVar/HGMD
ID3	ENSG00000117318	ENST00000374561	0.0401281	0.0156613	0.0198595	0.0795197	FALSE	8	1.64392e+06	1.82322e-07	4.86642e-06	360	FALSE	-	0	0.709	TRUE	ClinVar/HGMD,cancer
C1QC	ENSG00000159189	ENST00000374640	0.040851	0.0192399	0.0181819	0.0890845	FALSE	6	1643950	1.35789e-07	3.64975e-06	738	FALSE	-	NA	NA	NA	AR,ClinVar/HGMD
CDA	ENSG00000158825	ENST00000375071	0.0113438	0.00166661	0.00853119	0.0150587	FALSE	48	1643799	3.24971e-07	2.92007e-05	441	FALSE	-	0.5798	1.318	FALSE	ClinVar/HGMD
CAMK2N1	ENSG00000162545	ENST00000375078	0.197312	0.163401	0.0402074	0.682084	TRUE	1	1643610	1.212e-07	6.08417e-07	237	FALSE	-	0.43326	1.67	TRUE
PLA2G2F	ENSG00000158786	ENST00000375102	0.00271371	0.000200409	0.00234784	0.00313417	FALSE	182	1.64382e+06	2.97216e-07	0.000110718	636	TRUE	LO	1.1229	1.817	FALSE
PLA2G2D	ENSG00000117215	ENST00000375105	0.00167055	0.000101361	0.0014818	0.00188259	FALSE	272	1.6438e+06	2.73616e-07	0.00016547	438	TRUE	LO	1.0473	1.786	FALSE	ClinVar/HGMD
PLA2G2E	ENSG00000188784	ENST00000375116	0.00133582	6.6721e-05	0.00121072	0.00147024	FALSE	405	1.64376e+06	3.26441e-07	0.000246386	429	FALSE	-	0.98866	1.736	FALSE
RNF186	ENSG00000178828	ENST00000375121	0.000985235	0.000123617	0.00077294	0.00125452	FALSE	64	1643915	3.5907e-08	3.89315e-05	684	FALSE	-	0.45428	1.389	TRUE	ClinVar/HGMD
NBL1	ENSG00000158747	ENST00000375136	0.0342808	0.00939049	0.0205308	0.0566621	FALSE	15	1.64396e+06	3.01087e-07	9.12432e-06	546	FALSE	-	NA	NA	NA
ACTL8	ENSG00000117148	ENST00000375406	0.00928988	0.00108646	0.00740899	0.0116553	FALSE	74	1.64395e+06	4.13635e-07	4.50135e-05	1101	FALSE	-	0.23921	1.123	TRUE
CPLANE2	ENSG00000132881	ENST00000375599	0.00738019	0.000776603	0.00604125	0.00907914	FALSE	92	1.64393e+06	4.08316e-07	5.59633e-05	777	FALSE	-	0.92474	1.626	FALSE
EFHD2	ENSG00000142634	ENST00000375980	0.0287969	0.0062841	0.0188938	0.0433099	FALSE	22	1.64393e+06	3.75138e-07	1.33826e-05	723	FALSE	-	0.55969	1.275	FALSE
LRRC38	ENSG00000162494	ENST00000376085	0.0185937	0.00356272	0.0128835	0.0267792	FALSE	29	1.64395e+06	3.20065e-07	1.76405e-05	885	TRUE	LO	0.34265	1.076	FALSE
AADACL4	ENSG00000204518	ENST00000376221	0.0161927	0.00241613	0.0121318	0.0216037	FALSE	47	1643946	4.56572e-07	2.85897e-05	1224	FALSE	-	0.89757	1.679	FALSE
NPPB	ENSG00000120937	ENST00000376468	0.00341239	0.000233305	0.00298811	0.0038999	FALSE	215	1.64392e+06	4.43235e-07	0.000130785	405	TRUE	LO	1.1837	1.862	FALSE	ClinVar/HGMD
NPPA	ENSG00000175206	ENST00000376480	0.0320366	0.0074026	0.0205013	0.0494454	FALSE	20	1.64395e+06	3.78342e-07	1.21658e-05	456	FALSE	-	0.91288	1.741	FALSE	ClinVar/HGMD
CORT	ENSG00000241563	ENST00000377049	0.00471904	0.000859273	0.00332215	0.00667187	FALSE	31	1643958	8.5471e-08	1.88569e-05	318	FALSE	-	2.0858	1.941	TRUE
NMNAT1	ENSG00000173614	ENST00000377205	0.00594223	0.000551291	0.00495595	0.00712121	FALSE	117	1.64387e+06	4.19166e-07	7.11736e-05	840	FALSE	-	0.38315	0.877	FALSE	AR,lethal,ClinVar/HGMD,ddd_ar,essential_line
LZIC	ENSG00000162441	ENST00000377223	0.00914637	0.00101653	0.00735976	0.0113636	FALSE	84	1.64375e+06	4.62866e-07	5.11027e-05	573	FALSE	-	0.57804	1.14	FALSE	ClinVar/HGMD
GPR157	ENSG00000180758	ENST00000377411	0.00716497	0.000689583	0.00595038	0.00863684	FALSE	109	1.64386e+06	4.71091e-07	6.63074e-05	1008	TRUE	LO	0.60123	1.186	FALSE
THAP3	ENSG00000041988	ENST00000377627	0.0109779	0.00151363	0.00839409	0.0143407	FALSE	54	1.64395e+06	3.55464e-07	3.28477e-05	528	TRUE	LO	NA	NA	NA
HES2	ENSG00000069812	ENST00000377834	0.00744977	0.00101658	0.00573315	0.00971995	FALSE	55	1.64253e+06	2.44892e-07	3.3485e-05	522	FALSE	-	0.83641	1.723	TRUE
HES3	ENSG00000173673	ENST00000377898	0.00697851	0.00108919	0.00517534	0.00940757	FALSE	43	1.64303e+06	1.7812e-07	2.61712e-05	561	FALSE	-	0.26882	1.246	TRUE
ACTRT2	ENSG00000169717	ENST00000378404	0.0876871	0.0786858	0.0217798	0.296745	TRUE	2	1643943	8.4936e-08	1.21659e-06	1134	FALSE	-	0.70156	1.377	FALSE
HES5	ENSG00000197921	ENST00000378453	0.0179706	0.00424335	0.0115213	0.028011	FALSE	19	1.64383e+06	2.0101e-07	1.15584e-05	501	FALSE	-	0.29515	1.344	TRUE
FAAP20	ENSG00000162585	ENST00000378546	0.023185	0.00461508	0.0158747	0.0338398	FALSE	26	1.64325e+06	3.58589e-07	1.58223e-05	543	FALSE	-	0.15828	0.751	FALSE
TMEM240	ENSG00000205090	ENST00000378733	0.403143	0.213725	0.11803	0.907055	TRUE	1	1643769	3.81046e-07	6.08358e-07	522	FALSE	HI	0.27646	0.87	FALSE	AD,ClinVar/HGMD,ddd_ad
TMEM88B	ENSG00000205116	ENST00000378821	0.00478767	0.00064807	0.00368427	0.00621871	FALSE	55	1.64394e+06	1.5644e-07	3.34561e-05	492	FALSE	-	0	1.605	TRUE
B3GALT6	ENSG00000176022	ENST00000379198	0.0183264	0.00285954	0.0135602	0.0247525	FALSE	43	1.64393e+06	4.72634e-07	2.61568e-05	990	FALSE	-	0.56389	1.425	FALSE	AR,lethal,ClinVar/HGMD,ddd_ar
FLG2	ENSG00000143520	ENST00000388718	0.00259974	0.000365996	0.00197051	0.00339927	FALSE	52	1643929	7.9292e-08	3.16315e-05	7176	TRUE	LO	1.3831	1.919	TRUE	HS,AR,ClinVar/HGMD
GNG4	ENSG00000168243	ENST00000391854	0.0319426	0.0149684	0.0140944	0.0698081	FALSE	6	1643914	1.05462e-07	3.64983e-06	228	FALSE	-	0.46675	1.712	TRUE
RGS13	ENSG00000127074	ENST00000391995	0.00906811	0.00109049	0.00717995	0.011447	FALSE	71	1.64381e+06	3.87188e-07	4.31925e-05	480	FALSE	-	0.71105	1.394	FALSE
LENEP	ENSG00000163352	ENST00000392487	0.0287263	0.00770951	0.0173705	0.0471903	FALSE	15	1.64394e+06	2.51021e-07	9.12441e-06	186	FALSE	-	1.4828	1.927	TRUE	ClinVar/HGMD
BCL2L15	ENSG00000188761	ENST00000393316	0.00922534	0.00118034	0.00720326	0.0118379	FALSE	62	1.64394e+06	3.42738e-07	3.77142e-05	492	FALSE	-	0.42493	1.097	FALSE
SAMD13	ENSG00000203943	ENST00000394834	0.010878	0.0013938	0.00847779	0.0139443	FALSE	64	1.6436e+06	4.18519e-07	3.89389e-05	309	FALSE	-	NA	NA	NA
MYCBP	ENSG00000214114	ENST00000397572	0.179996	0.110988	0.0610106	0.490159	TRUE	3	1.64392e+06	3.01389e-07	1.82491e-06	312	FALSE	-	0	0.489	FALSE
PLA2G2A	ENSG00000188257	ENST00000400520	0.0143201	0.00303487	0.0095817	0.0213558	FALSE	24	1.64393e+06	2.03718e-07	1.45992e-05	435	FALSE	HI	NA	NA	NA	AD,ClinVar/HGMD
COX20	ENSG00000203667	ENST00000411948	0.007319	0.000949426	0.00571289	0.00937749	FALSE	62	1.64321e+06	2.7166e-07	3.77311e-05	357	FALSE	-	0.59163	1.48	FALSE	AR,lethal,ClinVar/HGMD,essential_line
AC114490.3	ENSG00000284773	ENST00000417456	0.218395	0.171527	0.0469344	0.730711	TRUE	1	1643888	1.39994e-07	6.08314e-07	168	FALSE	-	NA	NA	NA
TEX50	ENSG00000232113	ENST00000417563	0.173989	0.127622	0.0484093	0.529493	TRUE	2	1643958	1.92183e-07	1.21658e-06	534	FALSE	-	NA	NA	NA
MAP10	ENSG00000212916	ENST00000418460	0.00313182	0.000337972	0.00254076	0.00386021	FALSE	88	1.64389e+06	1.64581e-07	5.35315e-05	3144	FALSE	-	0.99147	1.338	FALSE
BECN2	ENSG00000196289	ENST00000419583	0.0712479	0.0912069	0.0114106	0.323045	FALSE	1	1643938	3.013e-08	6.08295e-07	1296	TRUE	LO	NA	NA	NA
PRXL2B	ENSG00000157870	ENST00000419916	0.013873	0.00184419	0.0106988	0.0179813	FALSE	58	1.6439e+06	4.83123e-07	3.5282e-05	597	TRUE	LO	0.85006	1.517	FALSE
AL512785.2	ENSG00000254706	ENST00000420220	0.0903802	0.0347169	0.0453137	0.177266	TRUE	8	1.64385e+06	4.14185e-07	4.86663e-06	513	FALSE	-	NA	NA	NA
FNDC10	ENSG00000228594	ENST00000422725	0.0188892	0.00416245	0.0124645	0.0286553	FALSE	22	1.64391e+06	2.45284e-07	1.33827e-05	681	FALSE	-	0.64725	1.828	TRUE
TSTD1	ENSG00000215845	ENST00000423014	0.0188523	0.00392682	0.0126935	0.0280794	FALSE	25	1.64224e+06	2.78436e-07	1.52231e-05	348	FALSE	-	0.2064	0.976	TRUE
KIAA0040	ENSG00000235750	ENST00000423313	0.0154407	0.0041767	0.00932374	0.0255796	FALSE	15	1.64395e+06	1.34511e-07	9.12436e-06	300	FALSE	-	NA	NA	NA
LCE6A	ENSG00000235942	ENST00000431011	0.0108314	0.0050655	0.00479222	0.0237523	FALSE	6	1643956	3.3954e-08	3.64973e-06	243	FALSE	-	NA	NA	NA
FAM229A	ENSG00000225828	ENST00000432622	0.00630732	0.000916479	0.00474917	0.00835009	FALSE	48	1643366	1.80644e-07	2.92083e-05	384	FALSE	-	1.3049	1.911	TRUE
TMEM125	ENSG00000179178	ENST00000439858	0.00182525	0.000147238	0.00155936	0.00213667	FALSE	156	1.64393e+06	1.70625e-07	9.48947e-05	660	FALSE	-	NA	NA	NA
S100A13	ENSG00000189171	ENST00000440685	0.0047746	0.000668962	0.00365392	0.00626255	FALSE	52	1.64387e+06	1.47401e-07	3.16326e-05	297	FALSE	-	NA	NA	NA	ClinVar/HGMD
A3GALT2	ENSG00000184389	ENST00000442999	0.017043	0.00271998	0.012544	0.0231726	FALSE	40	1.64391e+06	4.08129e-07	2.43322e-05	1023	TRUE	LO	1.1727	1.764	FALSE	ClinVar/HGMD
ZNF669	ENSG00000188295	ENST00000448299	0.00441444	0.000469095	0.00359124	0.00543281	FALSE	92	1.63922e+06	2.44365e-07	5.61242e-05	1137	FALSE	-	NA	NA	NA
ASCL5	ENSG00000232237	ENST00000449188	0.0507175	0.0514523	0.0129287	0.173955	FALSE	2	1643930	4.7584e-08	1.2166e-06	621	FALSE	-	NA	NA	NA	ClinVar/HGMD
RNF223	ENSG00000237330	ENST00000453464	0.00734232	0.000966751	0.00567753	0.00945413	FALSE	59	1.64392e+06	2.59498e-07	3.58897e-05	750	FALSE	-	0.95227	1.867	TRUE
C2CD4D	ENSG00000225556	ENST00000454109	0.0243095	0.0428845	0.00328219	0.124765	FALSE	1	1643928	7.12e-09	6.08299e-07	1062	FALSE	-	0.57788	1.798	TRUE
C1orf226	ENSG00000239887	ENST00000458626	0.0739447	0.0239168	0.0408669	0.132735	TRUE	11	1.6439e+06	4.73391e-07	6.69141e-06	819	FALSE	-	NA	NA	NA
MT1HL1	ENSG00000244020	ENST00000464121	0.00115948	0.000100352	0.000977226	0.00137532	FALSE	133	1.64395e+06	9.1351e-08	8.09029e-05	186	TRUE	LO	NA	NA	NA
RAB42	ENSG00000188060	ENST00000465518	0.0207887	0.00533448	0.0128947	0.0334929	FALSE	17	1.64386e+06	2.07179e-07	1.03415e-05	657	FALSE	-	NA	NA	NA
C1orf52	ENSG00000162642	ENST00000471115	0.184702	0.11506	0.0629182	0.499339	TRUE	3	1.64392e+06	3.09953e-07	1.82491e-06	549	FALSE	-	0.42765	1.103	FALSE
ATP6V0B	ENSG00000117410	ENST00000472174	0.14385	0.0657866	0.0647074	0.313407	TRUE	6	1643936	4.9184e-07	3.64978e-06	618	FALSE	-	0	0.278	FALSE	ClinVar/HGMD,essential_line
RIIAD1	ENSG00000178796	ENST00000479191	0.0130639	0.00237222	0.00924976	0.0184741	FALSE	32	1.64383e+06	2.4848e-07	1.94667e-05	279	FALSE	-	1.3175	1.906	TRUE	lethal
KNCN	ENSG00000162456	ENST00000481882	0.000554834	2.33888e-05	0.00051056	0.000601968	FALSE	570	1643674	1.90135e-07	0.000346784	375	TRUE	LO	NA	NA	NA
UQCRHL	ENSG00000233954	ENST00000483273	0.031645	0.00902365	0.0185952	0.0535663	FALSE	14	1.64396e+06	2.5759e-07	8.51604e-06	276	FALSE	-	NA	NA	NA
PCP4L1	ENSG00000248485	ENST00000504449	0.0190965	0.00345637	0.0134823	0.0268921	FALSE	32	1.64394e+06	3.6366e-07	1.94654e-05	207	FALSE	-	0.58722	1.644	TRUE
AL691442.2	ENSG00000251246	ENST00000505139	0.00517207	0.000422248	0.00440969	0.00605041	FALSE	149	1.64378e+06	4.65052e-07	9.06446e-05	702	FALSE	-	0.29243	0.756	FALSE
C1QB	ENSG00000173369	ENST00000509305	0.0583831	0.0305805	0.0242687	0.13852	FALSE	5	1.64388e+06	1.59614e-07	3.04159e-06	756	FALSE	-	NA	NA	NA	AR,ClinVar/HGMD
SHISAL2A	ENSG00000182183	ENST00000517870	0.0105206	0.0017666	0.00763331	0.0145971	FALSE	37	1.6439e+06	2.31548e-07	2.25075e-05	573	FALSE	-	1.1638	1.865	FALSE
SMIM12	ENSG00000163866	ENST00000521580	0.0155057	0.00455204	0.00897195	0.0266401	FALSE	13	1.64396e+06	1.15636e-07	7.90775e-06	279	FALSE	-	0	1.131	TRUE
TRNP1	ENSG00000253368	ENST00000522111	0.0175292	0.00363456	0.0117906	0.0260238	FALSE	25	1.64381e+06	2.59289e-07	1.52086e-05	684	FALSE	-	0	1.755	TRUE
HMGB4	ENSG00000176256	ENST00000522796	0.0262182	0.0466006	0.00352882	0.126866	FALSE	1	1643866	7.776e-09	6.08322e-07	561	FALSE	-	1.2555	1.907	TRUE
C1orf210	ENSG00000253313	ENST00000523677	0.00212182	0.000131978	0.00188199	0.00240166	FALSE	261	1.64372e+06	3.34184e-07	0.000158786	342	FALSE	-	1.3028	1.907	TRUE
TMEM269	ENSG00000274386	ENST00000536543	0.0162056	0.00242237	0.0121341	0.0215754	FALSE	46	1.6439e+06	4.46461e-07	2.79822e-05	738	TRUE	LO	NA	NA	NA
ANKRD65	ENSG00000235098	ENST00000537107	0.0099085	0.0011704	0.0078818	0.01246	FALSE	75	1.64375e+06	4.4659e-07	4.56273e-05	1200	FALSE	-	1.8729	1.961	FALSE
TEX46	ENSG00000227868	ENST00000566855	0.115496	0.0976742	0.0305408	0.382027	TRUE	2	1.64395e+06	1.18148e-07	1.21658e-06	366	FALSE	-	0.91443	1.825	TRUE
LYPD8	ENSG00000259823	ENST00000590317	0.390833	0.212184	0.11332	0.905535	TRUE	1	1643956	3.56822e-07	6.08289e-07	714	FALSE	-	NA	NA	NA
SETSIP	ENSG00000230667	ENST00000596516	0.00640452	0.000627474	0.00529715	0.00772605	FALSE	105	1.64396e+06	4.05254e-07	6.38703e-05	909	TRUE	LO	NA	NA	NA	ClinVar/HGMD
LAMTOR5	ENSG00000134248	ENST00000602318	0.0130861	0.00244081	0.0091323	0.0184864	FALSE	30	1.64389e+06	2.32866e-07	1.82493e-05	276	FALSE	-	NA	NA	NA	lethal,essential_line
KPRP	ENSG00000203786	ENST00000606109	0.00199341	0.000684471	0.00106118	0.00364813	FALSE	10	1643957	9.377e-09	6.08288e-06	1740	TRUE	LO	NA	NA	NA
TMEM222	ENSG00000186501	ENST00000611517	0.00851425	0.000890768	0.00694541	0.0104553	FALSE	93	1.64392e+06	4.76532e-07	5.65723e-05	627	FALSE	-	NA	NA	NA	AR,lethal,ClinVar/HGMD,ddd_ar
AL109811.3	ENSG00000277726	ENST00000612542	0.161503	0.14695	0.0314504	0.616972	TRUE	1	1643828	9.1972e-08	6.08336e-07	184	FALSE	-	NA	NA	NA	ClinVar/HGMD
C1orf158	ENSG00000157330	ENST00000614859	0.00196518	0.000115242	0.00175032	0.00220415	FALSE	289	1.64387e+06	3.42531e-07	0.000175805	585	FALSE	-	NA	NA	NA
TCHH	ENSG00000159450	ENST00000614923	0.00528493	0.000739689	0.00403223	0.00692443	FALSE	53	1643955	1.66714e-07	3.22393e-05	5832	TRUE	LO	NA	NA	NA	AR,ClinVar/HGMD
C1orf61	ENSG00000125462	ENST00000615748	0.00809455	0.00107934	0.00626363	0.0104921	FALSE	58	1643146	2.80918e-07	3.52981e-05	471	FALSE	-	NA	NA	NA
DHRS3	ENSG00000162496	ENST00000616661	0.0356238	0.00742574	0.0239077	0.0530662	FALSE	24	1.64395e+06	5.09528e-07	1.4599e-05	909	FALSE	-	NA	NA	NA	AR,lethal,ClinVar/HGMD
H2BU1	ENSG00000196890	ENST00000620438	0.00489335	0.000800727	0.00355678	0.00669111	FALSE	38	1.64396e+06	1.09737e-07	2.3115e-05	381	FALSE	-	NA	NA	NA
AL139260.3	ENSG00000274944	ENST00000621281	0.185868	0.114072	0.0645047	0.500575	TRUE	3	1.64392e+06	3.12671e-07	1.82491e-06	333	FALSE	-	NA	NA	NA
AC243547.3	ENSG00000280778	ENST00000625258	0.00654824	0.000984873	0.0049056	0.00870648	FALSE	46	1.6439e+06	1.78918e-07	2.79823e-05	131	FALSE	-	NA	NA	NA	ClinVar/HGMD
C1orf232	ENSG00000282872	ENST00000634842	0.0157663	0.00235293	0.0117844	0.0209652	FALSE	45	1.64394e+06	4.24925e-07	2.73733e-05	561	FALSE	-	NA	NA	NA
MYOCOS	ENSG00000283683	ENST00000637303	0.293018	0.173411	0.089903	0.772307	TRUE	2	1643582	3.69043e-07	1.21685e-06	324	FALSE	-	NA	NA	NA	ClinVar/HGMD
AC092017.3	ENSG00000283952	ENST00000638880	0.0801497	0.0291103	0.0416388	0.152634	TRUE	9	1643932	4.16129e-07	5.47468e-06	286	FALSE	-	NA	NA	NA
OR10Z1	ENSG00000198967	ENST00000641002	0.022475	0.0266807	0.00543569	0.0795629	FALSE	2	1643932	1.8984e-08	1.2166e-06	942	TRUE	LO	NA	NA	NA	ClinVar/HGMD
OR10K2	ENSG00000180708	ENST00000641042	0.0971896	0.15232	0.00483944	0.595222	FALSE	0	1643942	5.9e-09	0	939	FALSE	-	NA	NA	NA
OR2B11	ENSG00000177535	ENST00000641149	0.00928351	0.00570074	0.00342383	0.0240749	FALSE	4	1643812	1.782e-08	2.43337e-06	954	FALSE	-	NA	NA	NA
OR2T11	ENSG00000279301	ENST00000641193	0.00164584	7.99951e-05	0.0014985	0.0018103	FALSE	425	1.64384e+06	4.22496e-07	0.000258541	951	TRUE	LO	NA	NA	NA
OR6F1	ENSG00000169214	ENST00000641470	0.0108309	0.00655057	0.0039947	0.0276106	FALSE	4	1643816	2.1111e-08	2.43336e-06	927	FALSE	-	NA	NA	NA
OR6Y1	ENSG00000197532	ENST00000641622	0.00152966	8.08725e-05	0.00137829	0.00169547	FALSE	359	1.64394e+06	3.31272e-07	0.000218377	978	TRUE	LO	NA	NA	NA	HS
OR2M3	ENSG00000228198	ENST00000641626	0.00751857	0.00118692	0.00554561	0.0102092	FALSE	41	1.64396e+06	1.83355e-07	2.49398e-05	939	FALSE	-	NA	NA	NA
OR2L13	ENSG00000196071	ENST00000641714	0.00680566	0.000657516	0.00562299	0.00821636	FALSE	107	1.64394e+06	4.392e-07	6.50876e-05	939	FALSE	-	NA	NA	NA
OR2L2	ENSG00000203663	ENST00000641771	0.000230819	3.21084e-05	0.000175881	0.000300531	FALSE	52	1643932	5.067e-09	3.16315e-05	939	FALSE	-	NA	NA	NA
OR6N1	ENSG00000197403	ENST00000641846	0.00357761	0.00169524	0.00158739	0.00789994	FALSE	6	1643900	9.934e-09	3.64986e-06	939	FALSE	-	NA	NA	NA
OR2M4	ENSG00000171180	ENST00000641868	0.00136162	6.11983e-05	0.00124688	0.00148532	FALSE	505	1.64393e+06	4.15687e-07	0.00030719	936	TRUE	LO	NA	NA	NA
OR2T1	ENSG00000175143	ENST00000642005	0.124639	0.165926	0.00814734	0.646119	FALSE	0	1643958	1.158e-08	0	957	FALSE	-	NA	NA	NA
SMIM1	ENSG00000235169	ENST00000642557	0.0254998	0.00872829	0.0137302	0.0467308	FALSE	10	1.64389e+06	1.45611e-07	6.08312e-06	224	TRUE	LO	NA	NA	NA	AR
AC119676.1	ENSG00000284895	ENST00000646142	0.00580044	0.00113192	0.00398877	0.00842945	FALSE	28	1643922	9.4689e-08	1.70324e-05	81	FALSE	-	NA	NA	NA
AL109810.2	ENSG00000235710	ENST00000651173	0.000242567	7.63937e-06	0.000227982	0.000258093	FALSE	1023	1.64386e+06	1.48734e-07	0.000622315	372	TRUE	LO	NA	NA	NA
BSND	ENSG00000162399	ENST00000651561	0.00515473	0.000476027	0.00430458	0.00617343	FALSE	120	1.64396e+06	3.72808e-07	7.29947e-05	963	FALSE	-	NA	NA	NA	AR,lethal,ClinVar/HGMD,ddd_ar
RPS27	ENSG00000177954	ENST00000651669	0.290967	0.195153	0.0720088	0.821321	TRUE	1	1643954	2.1635e-07	6.0829e-07	255	FALSE	HI	NA	NA	NA	AD,ClinVar/HGMD,essential_line
PRLH	ENSG00000071677	ENST00000165524	0.000237883	1.04628e-05	0.000218216	0.000259186	FALSE	521	1.64357e+06	7.3147e-08	0.000316993	264	TRUE	LO	0.75355	1.858	TRUE
TMSB10	ENSG00000034510	ENST00000233143	0.0245565	0.0113507	0.0109619	0.0532577	FALSE	6	1643933	8.03e-08	3.64978e-06	135	FALSE	-	1.3772	1.918	TRUE
SF3B6	ENSG00000115128	ENST00000233468	0.156829	0.0771587	0.0666955	0.355946	TRUE	5	1.64367e+06	4.4505e-07	3.04198e-06	378	FALSE	-	0.14323	0.679	FALSE	essential_line
TLX2	ENSG00000115297	ENST00000233638	0.0282528	0.00582314	0.0190676	0.0416872	FALSE	25	1.6439e+06	4.19184e-07	1.52078e-05	855	FALSE	LO	0.26346	0.829	FALSE	HS
REG1A	ENSG00000115386	ENST00000233735	0.0104747	0.00130968	0.00823031	0.0133372	FALSE	64	1.64389e+06	4.02344e-07	3.89321e-05	501	FALSE	-	0.86551	1.541	FALSE
NEU2	ENSG00000115488	ENST00000233840	0.0048516	0.000681625	0.00370212	0.00636934	FALSE	52	1.64392e+06	1.50025e-07	3.16317e-05	1143	TRUE	LO	1.5246	1.928	FALSE
COX7A2L	ENSG00000115944	ENST00000234301	0.00877334	0.000921775	0.00715674	0.0107913	FALSE	92	1.64395e+06	4.86424e-07	5.59628e-05	345	TRUE	LO	NA	NA	NA
VAX2	ENSG00000116035	ENST00000234392	0.013438	0.00227901	0.00969404	0.0186158	FALSE	36	1643731	2.88076e-07	2.19014e-05	873	TRUE	LO	0.32635	1.026	FALSE	ClinVar/HGMD
TNP1	ENSG00000118245	ENST00000236979	0.17713	0.110512	0.0608057	0.475453	TRUE	3	1643948	2.96804e-07	1.82488e-06	168	FALSE	-	0.73236	1.782	TRUE
NDUFB3	ENSG00000119013	ENST00000237889	0.00086561	4.57871e-05	0.000780505	0.000960235	FALSE	361	1.64302e+06	1.87802e-07	0.000219717	297	FALSE	-	1.6134	1.941	TRUE	AR,ClinVar/HGMD,ddd_ar
CRIPT	ENSG00000119878	ENST00000238892	0.00604561	0.000663585	0.00487922	0.00747914	FALSE	83	1.64375e+06	3.01456e-07	5.04944e-05	306	FALSE	-	0.7789	1.582	FALSE	AR,lethal,ClinVar/HGMD,essential_line
MCEE	ENSG00000124370	ENST00000244217	0.00082362	2.95452e-05	0.000767425	0.0008827	FALSE	782	1.64304e+06	3.89688e-07	0.000475947	531	FALSE	-	0.52713	1.344	FALSE	AR,ClinVar/HGMD,ddd_ar
HOXD9	ENSG00000128709	ENST00000249499	0.00892792	0.000963207	0.00721641	0.0110111	FALSE	87	1643939	4.67584e-07	5.29217e-05	1059	TRUE	LO	0.46603	1.066	FALSE	ClinVar/HGMD
HOXD11	ENSG00000128713	ENST00000249504	0.00790745	0.000830686	0.00644706	0.00970229	FALSE	92	1.64389e+06	4.38361e-07	5.59647e-05	1017	FALSE	LO	0.74755	1.533	FALSE	HS,ClinVar/HGMD,cancer
RAMP1	ENSG00000132329	ENST00000254661	0.0100911	0.00180092	0.0071421	0.0142157	FALSE	33	1.64395e+06	1.97444e-07	2.00736e-05	447	FALSE	-	0.35787	1.122	FALSE
MRPL53	ENSG00000204822	ENST00000258105	0.0166854	0.00435968	0.0102082	0.0270552	FALSE	16	1.64394e+06	1.55366e-07	9.73272e-06	339	FALSE	-	0.26259	1.221	TRUE	essential_line
EMX1	ENSG00000135638	ENST00000258106	0.134196	0.0675129	0.0565325	0.305764	TRUE	5	1.64391e+06	3.77344e-07	3.04153e-06	873	FALSE	-	0	0.409	FALSE
MRPL44	ENSG00000135900	ENST00000258383	0.021213	0.00341292	0.0154697	0.0288389	FALSE	40	1.64391e+06	5.07494e-07	2.43323e-05	999	FALSE	-	1.0497	1.644	FALSE	AR,lethal,ClinVar/HGMD,essential_line
COX5B	ENSG00000135940	ENST00000258424	0.0331968	0.00685501	0.0223423	0.0489863	FALSE	25	1.64386e+06	4.93003e-07	1.52081e-05	390	FALSE	-	0	0.443	FALSE	essential_line
TMEM127	ENSG00000135956	ENST00000258439	0.00854915	0.00100575	0.00679561	0.010729	FALSE	73	1.64395e+06	3.75104e-07	4.44052e-05	717	FALSE	HI	0.50485	1.154	FALSE	AD,ClinVar/HGMD,cancer
GPR45	ENSG00000135973	ENST00000258456	0.0290475	0.0057844	0.0196774	0.0421811	FALSE	26	1643951	4.49892e-07	1.58156e-05	1119	FALSE	-	0.32886	0.85	FALSE
CD302	ENSG00000241399	ENST00000259053	0.00603851	0.000512666	0.00509935	0.00712773	FALSE	139	1.64391e+06	5.06606e-07	8.45544e-05	699	TRUE	LO	0.86261	1.494	FALSE
IL36G	ENSG00000136688	ENST00000259205	0.00771727	0.000849792	0.00619383	0.00954678	FALSE	84	1643785	3.90472e-07	5.11016e-05	510	FALSE	-	0.95414	1.738	FALSE
IL36A	ENSG00000136694	ENST00000259211	0.00648702	0.000618059	0.00539723	0.00780807	FALSE	111	1.64382e+06	4.33865e-07	6.75258e-05	477	FALSE	-	0.50702	1.298	FALSE
GYPC	ENSG00000136732	ENST00000259254	0.00557171	0.000638496	0.00444438	0.00697249	FALSE	77	1.64383e+06	2.57618e-07	4.68417e-05	387	FALSE	-	0.38619	1.205	FALSE	ClinVar/HGMD
SIX3	ENSG00000138083	ENST00000260653	0.183205	0.0992718	0.069925	0.449051	TRUE	4	1.64386e+06	4.144e-07	2.4333e-06	999	FALSE	HI	0	0.323	FALSE	AD,HI,ClinVar/HGMD,ddd_ad
IL37	ENSG00000125571	ENST00000263326	0.00403634	0.000379613	0.00336245	0.00484853	FALSE	116	1643785	2.81633e-07	7.05688e-05	657	FALSE	-	0.9438	1.729	FALSE	AR,ClinVar/HGMD
CNRIP1	ENSG00000119865	ENST00000263655	0.0149879	0.00269509	0.0105609	0.0211052	FALSE	32	1.64394e+06	2.84539e-07	1.94654e-05	495	FALSE	HI	0.32739	1.029	FALSE	AD
VAMP8	ENSG00000118640	ENST00000263864	0.0631281	0.0215141	0.0338285	0.115724	FALSE	10	1.64396e+06	3.64893e-07	6.08289e-06	303	FALSE	-	0.3964	1.235	FALSE	ClinVar/HGMD
EFHD1	ENSG00000115468	ENST00000264059	0.0231202	0.00483203	0.0154368	0.0343345	FALSE	24	1.64392e+06	3.28734e-07	1.45993e-05	720	FALSE	-	0.66853	1.492	FALSE
RPL31	ENSG00000071082	ENST00000264258	0.546099	0.225689	0.175947	0.966828	TRUE	0	1643898	4.528e-07	0	378	FALSE	HI	NA	NA	NA	AD,ClinVar/HGMD,essential_line
CRYGD	ENSG00000118231	ENST00000264376	0.00383613	0.000319755	0.00326017	0.00451415	FALSE	146	1.6439e+06	3.37501e-07	8.88133e-05	525	FALSE	HI	0.7738	1.504	FALSE	AD,ClinVar/HGMD
RAB17	ENSG00000124839	ENST00000264601	0.00720196	0.000772005	0.00583441	0.00885485	FALSE	88	1.64364e+06	3.81447e-07	5.35398e-05	639	FALSE	-	0.3664	0.947	FALSE
GDF7	ENSG00000143869	ENST00000272224	0.0422161	0.0136487	0.0232599	0.0758617	FALSE	11	1.64391e+06	2.6876e-07	6.69137e-06	1353	FALSE	-	0.13447	0.638	FALSE
RHOB	ENSG00000143878	ENST00000272233	0.0318346	0.00928669	0.0185187	0.0540138	FALSE	13	1.64395e+06	2.43043e-07	7.90779e-06	591	FALSE	HI	0.37091	1.161	FALSE	AD,ClinVar/HGMD
CALM2	ENSG00000143933	ENST00000272298	0.208919	0.124342	0.0730177	0.555215	TRUE	3	1.64385e+06	3.62052e-07	1.82498e-06	450	FALSE	HI	0	0.368	FALSE	AD,ClinVar/HGMD,essential_line
REG3G	ENSG00000143954	ENST00000272324	0.000783387	2.72151e-05	0.00073196	0.000838927	FALSE	832	1.64379e+06	3.94201e-07	0.000506149	528	TRUE	LO	1.1109	1.773	FALSE
TPRKB	ENSG00000144034	ENST00000272424	0.03911	0.0111102	0.0229747	0.065792	FALSE	14	1.64386e+06	3.18967e-07	8.51655e-06	528	FALSE	-	0.57749	1.313	FALSE	AR,ClinVar/HGMD
TEX261	ENSG00000144043	ENST00000272438	0.00344897	0.000229546	0.0030263	0.00392547	FALSE	226	1.64393e+06	4.71033e-07	0.000137476	591	FALSE	-	0.57255	1.13	FALSE
MALL	ENSG00000144063	ENST00000272462	0.0711991	0.0275324	0.0355636	0.139262	FALSE	8	1.64347e+06	3.26463e-07	4.86774e-06	462	FALSE	-	0.31367	1.406	TRUE
C1QL2	ENSG00000144119	ENST00000272520	0.00763785	0.000917778	0.00607236	0.00964102	FALSE	72	1.64395e+06	3.3043e-07	4.37969e-05	864	FALSE	-	0.47367	1.218	FALSE
POLR2D	ENSG00000144231	ENST00000272645	0.0358869	0.00794645	0.0234968	0.0544675	FALSE	22	1.64357e+06	4.68368e-07	1.33855e-05	429	FALSE	-	0.28517	0.897	FALSE	essential_line
ACKR3	ENSG00000144476	ENST00000272928	0.190351	0.10543	0.0741619	0.470514	TRUE	4	1.64396e+06	4.27926e-07	2.43316e-06	1089	FALSE	-	0.21676	0.682	FALSE	AR,lethal,ClinVar/HGMD,cancer
HES6	ENSG00000144485	ENST00000272937	0.0118695	0.00173566	0.00892981	0.0157362	FALSE	49	1.64387e+06	3.48233e-07	2.98078e-05	675	FALSE	-	0.45044	1.38	TRUE
MSGN1	ENSG00000151379	ENST00000281047	0.0880375	0.052374	0.0329561	0.22341	TRUE	4	1643717	1.90436e-07	2.43351e-06	582	FALSE	-	0.48965	1.472	TRUE
PIGF	ENSG00000151665	ENST00000281382	0.0130282	0.00167127	0.0101564	0.0166922	FALSE	62	1.64001e+06	4.86601e-07	3.78046e-05	660	FALSE	-	0.64174	1.264	FALSE	AR,lethal,ClinVar/HGMD
KCNE4	ENSG00000152049	ENST00000281830	0.009961	0.00147186	0.00746924	0.0132734	FALSE	47	1.64393e+06	2.79726e-07	2.859e-05	666	FALSE	-	NA	NA	NA	ClinVar/HGMD
GEMIN6	ENSG00000152147	ENST00000281950	0.00352481	0.000271648	0.00303173	0.00409533	FALSE	170	1643944	3.6104e-07	0.00010341	504	FALSE	-	0.97728	1.759	FALSE
OTX1	ENSG00000115507	ENST00000282549	0.147557	0.0653012	0.0667811	0.314992	TRUE	6	1.64395e+06	5.07056e-07	3.64974e-06	1065	FALSE	-	0.093334	0.443	FALSE
FBXO36	ENSG00000153832	ENST00000283946	0.00617535	0.000545523	0.00520303	0.00733282	FALSE	128	1.64392e+06	4.76829e-07	7.78625e-05	567	TRUE	LO	1.0513	1.74	FALSE
B3GNT7	ENSG00000156966	ENST00000287590	0.0164378	0.00493835	0.00945228	0.0283273	FALSE	13	1.64381e+06	1.22536e-07	7.90847e-06	1206	FALSE	-	0.1572	0.495	FALSE
KRTCAP3	ENSG00000157992	ENST00000288873	0.0138919	0.00207739	0.0104186	0.0185612	FALSE	46	1.64383e+06	3.82589e-07	2.79835e-05	723	TRUE	LO	NA	NA	NA	ClinVar/HGMD
DUSP2	ENSG00000158050	ENST00000288943	0.0211991	0.00366148	0.0151552	0.0294864	FALSE	35	1.64395e+06	4.43249e-07	2.12902e-05	945	FALSE	-	0.88249	1.612	FALSE
SLC66A3	ENSG00000162976	ENST00000295083	0.00189431	8.94935e-05	0.00172595	0.00207544	FALSE	444	1.64363e+06	5.09001e-07	0.000270134	609	FALSE	-	1.2212	1.816	FALSE
LRATD1	ENSG00000162981	ENST00000295092	0.025536	0.005045	0.0175314	0.0370977	FALSE	27	1643957	4.1025e-07	1.64238e-05	879	FALSE	-	0	0.42	FALSE
NEUROD1	ENSG00000162992	ENST00000295108	0.022656	0.00417896	0.0159582	0.032181	FALSE	31	1643952	4.1873e-07	1.8857e-05	1071	FALSE	-	0.1084	0.514	FALSE	lethal,ClinVar/HGMD
EN1	ENSG00000163064	ENST00000295206	0.110261	0.0454054	0.0526715	0.226816	TRUE	7	1.64385e+06	4.43971e-07	4.25828e-06	1179	FALSE	-	0	0.35	FALSE	AR,lethal,ClinVar/HGMD
ZNF514	ENSG00000144026	ENST00000295208	0.00533824	0.000700745	0.00413804	0.00687579	FALSE	59	1.64394e+06	1.87989e-07	3.58895e-05	1203	FALSE	-	0.93649	1.421	FALSE
CHAC2	ENSG00000143942	ENST00000295304	0.0037508	0.00031239	0.00318629	0.00440336	FALSE	146	1.64383e+06	3.29706e-07	8.8817e-05	555	TRUE	LO	1.1566	1.837	FALSE
CDC42EP3	ENSG00000163171	ENST00000295324	0.172422	0.109162	0.0582827	0.473449	TRUE	3	1643949	2.85185e-07	1.82487e-06	765	FALSE	-	0.30433	0.957	FALSE
FEV	ENSG00000163497	ENST00000295727	0.0153537	0.00240914	0.0113309	0.0207304	FALSE	43	1.64378e+06	3.95712e-07	2.61592e-05	717	FALSE	HI	0.57964	1.317	FALSE	AD,lethal,cancer
CRYBA2	ENSG00000163499	ENST00000295728	0.00107904	4.05274e-05	0.0010026	0.00116099	FALSE	695	1.64393e+06	4.53815e-07	0.000422767	594	FALSE	HI	0.67329	1.263	FALSE	AD,ClinVar/HGMD
FABP1	ENSG00000163586	ENST00000295834	0.0114248	0.00191967	0.00829654	0.0157958	FALSE	37	1643954	2.51869e-07	2.25067e-05	384	FALSE	-	1.3539	1.907	FALSE	ClinVar/HGMD
TCF23	ENSG00000163792	ENST00000296096	0.017066	0.00294606	0.0122166	0.0237794	FALSE	35	1.64395e+06	3.56166e-07	2.12901e-05	645	TRUE	LO	0.88417	1.614	FALSE
DNAJC5G	ENSG00000163793	ENST00000296097	0.00731493	0.000837066	0.00586291	0.00911058	FALSE	78	1.64395e+06	3.42831e-07	4.74468e-05	570	FALSE	-	0.83982	1.55	FALSE
UCN	ENSG00000163794	ENST00000296099	0.0293054	0.0105456	0.0152974	0.05517	FALSE	9	1.64395e+06	1.49982e-07	5.4746e-06	375	TRUE	LO	0	1.556	TRUE	ClinVar/HGMD
MRPL33	ENSG00000243147	ENST00000296102	0.0727889	0.0256961	0.037941	0.13624	FALSE	9	1.6439e+06	3.80462e-07	5.47478e-06	198	FALSE	-	0.21354	1.009	TRUE	lethal,essential_line
ZNF804A	ENSG00000170396	ENST00000302277	0.0876066	0.0316364	0.0451743	0.16598	TRUE	9	1.64392e+06	4.56452e-07	5.47472e-06	3630	FALSE	-	0.29572	0.479	FALSE	ClinVar/HGMD
CDK5R2	ENSG00000171450	ENST00000302625	0.100966	0.0387498	0.0502374	0.198139	TRUE	8	1.64394e+06	4.67332e-07	4.86634e-06	1104	FALSE	-	0.12661	0.601	FALSE
SIX2	ENSG00000170577	ENST00000303077	0.0562466	0.0158603	0.0330931	0.0943188	FALSE	14	1.64395e+06	4.60109e-07	8.51608e-06	876	FALSE	HI	0	0.338	FALSE	AD,lethal,ClinVar/HGMD,cancer
TEX37	ENSG00000172073	ENST00000303254	0.0198325	0.00523612	0.0121131	0.0322861	FALSE	16	1.64391e+06	1.86003e-07	9.73288e-06	543	FALSE	-	1.3261	1.908	TRUE
PROKR1	ENSG00000169618	ENST00000303786	0.00334564	0.000231874	0.00292317	0.0038308	FALSE	210	1.64387e+06	4.24474e-07	0.000127747	1182	FALSE	HI	1.1253	1.785	FALSE	AD,ClinVar/HGMD
CAVIN2	ENSG00000168497	ENST00000304141	0.00866606	0.00100785	0.00691743	0.0108753	FALSE	76	1.64395e+06	3.95933e-07	4.62301e-05	1278	FALSE	-	1.0797	1.702	FALSE
REG3A	ENSG00000172016	ENST00000305165	0.00758283	0.000816004	0.00612861	0.00934763	FALSE	88	1.64387e+06	4.0137e-07	5.35322e-05	528	FALSE	-	NA	NA	NA
DTYMK	ENSG00000168393	ENST00000305784	0.0172922	0.00286289	0.0125388	0.0237809	FALSE	38	1.64388e+06	3.92462e-07	2.31161e-05	639	FALSE	-	0.83215	1.538	FALSE	AR,ClinVar/HGMD,essential_line
ATOH8	ENSG00000168874	ENST00000306279	0.049218	0.0138453	0.0293287	0.0824241	FALSE	14	1643915	4.03668e-07	8.51626e-06	966	FALSE	-	0	0.379	FALSE
GBX2	ENSG00000168505	ENST00000306318	0.00597143	0.000524225	0.00502367	0.00707213	FALSE	131	1.64394e+06	4.7175e-07	7.96864e-05	1047	FALSE	-	0.11867	0.563	FALSE	lethal
HOXD4	ENSG00000170166	ENST00000306324	0.00725645	0.000700301	0.00601979	0.00874778	FALSE	110	1.64382e+06	4.8118e-07	6.69174e-05	768	TRUE	LO	0.50357	1.059	FALSE	ClinVar/HGMD
VAMP5	ENSG00000168899	ENST00000306384	0.000601046	2.66458e-05	0.000550997	0.000655461	FALSE	505	1.64384e+06	1.82319e-07	0.000307208	351	TRUE	LO	0.76565	1.726	TRUE
TMEM37	ENSG00000171227	ENST00000306406	0.0288287	0.00848716	0.0166806	0.0496483	FALSE	13	1.6427e+06	2.18316e-07	7.91381e-06	573	FALSE	-	0.86486	1.748	TRUE
HPCAL1	ENSG00000115756	ENST00000307845	0.0812483	0.0339459	0.039062	0.167307	TRUE	7	1643946	3.2313e-07	4.25805e-06	582	FALSE	-	NA	NA	NA
DIRC1	ENSG00000174325	ENST00000308100	0.0128556	0.0143379	0.00301392	0.0457104	FALSE	2	1643952	9.8e-09	1.21658e-06	315	FALSE	-	NA	NA	NA
EVX2	ENSG00000174279	ENST00000308618	0.022648	0.00411852	0.0159401	0.0318941	FALSE	32	1.6439e+06	4.31769e-07	1.9466e-05	1431	FALSE	LO	0.21467	0.676	FALSE	HS
MAL	ENSG00000172005	ENST00000309988	0.093624	0.0428227	0.0420035	0.205449	TRUE	6	1.64384e+06	3.15973e-07	3.64999e-06	462	FALSE	-	0	0.509	FALSE	AR,ClinVar/HGMD
COMMD1	ENSG00000173163	ENST00000311832	0.00505759	0.000505008	0.00416335	0.00614832	FALSE	104	1.64392e+06	3.168e-07	6.32634e-05	573	FALSE	-	0.2815	0.886	FALSE	lethal
SERTAD2	ENSG00000179833	ENST00000313349	0.235124	0.137534	0.0806376	0.611119	TRUE	3	1.64395e+06	4.08636e-07	1.82487e-06	945	FALSE	-	0	0.432	FALSE
ICOS	ENSG00000163600	ENST00000316386	0.0203687	0.00342834	0.0146687	0.0280705	FALSE	37	1.64388e+06	4.48293e-07	2.25078e-05	600	FALSE	-	0.39531	0.905	FALSE	AR,ClinVar/HGMD
BOK	ENSG00000176720	ENST00000318407	0.00433614	0.000380177	0.00365657	0.00514795	FALSE	133	1.6439e+06	3.47537e-07	8.09053e-05	639	FALSE	-	0.32353	1.017	FALSE
CXCR2	ENSG00000180871	ENST00000318507	0.114848	0.096328	0.0305715	0.371302	TRUE	2	1643958	1.1749e-07	1.21658e-06	1083	FALSE	-	0.49533	1.132	FALSE	AR,ClinVar/HGMD
OTOS	ENSG00000178602	ENST00000319460	0.000553835	1.55529e-05	0.000524222	0.000585505	FALSE	1280	1.64382e+06	4.28864e-07	0.000778674	270	TRUE	LO	NA	NA	NA
MCFD2	ENSG00000180398	ENST00000319466	0.0451783	0.0161703	0.0234418	0.0851081	FALSE	9	1.64395e+06	2.33334e-07	5.47463e-06	441	FALSE	-	NA	NA	NA	AR,ClinVar/HGMD
ASPRV1	ENSG00000244617	ENST00000320256	0.0152693	0.00218326	0.0115818	0.0200937	FALSE	51	1.64394e+06	4.6723e-07	3.10231e-05	1032	FALSE	HI	0.56568	1.288	FALSE	AD,ClinVar/HGMD
CD28	ENSG00000178562	ENST00000324106	0.305159	0.176438	0.0952898	0.783235	TRUE	2	1643950	3.90555e-07	1.21658e-06	663	FALSE	-	0.22593	0.711	FALSE	AR,ClinVar/HGMD,cancer
CHCHD5	ENSG00000125611	ENST00000324913	0.00446881	0.000334688	0.00385839	0.00517688	FALSE	180	1.64375e+06	4.85614e-07	0.000109506	333	FALSE	-	0.41977	1.083	FALSE
RPRM	ENSG00000177519	ENST00000325926	0.0296303	0.0140614	0.013154	0.0650754	FALSE	6	1643921	9.7411e-08	3.64981e-06	330	FALSE	-	0.48972	1.735	TRUE
ARL6IP6	ENSG00000177917	ENST00000326446	0.0205804	0.00368821	0.0146632	0.0288721	FALSE	33	1.64391e+06	4.0465e-07	2.00741e-05	681	FALSE	-	0.45794	1.047	FALSE	ClinVar/HGMD
BOLA3	ENSG00000163170	ENST00000327428	0.0048486	0.000379444	0.00415885	0.00564087	FALSE	168	1.64332e+06	4.92003e-07	0.000102232	324	FALSE	-	0.33725	1.059	FALSE	AR,ClinVar/HGMD,ddd_ar
FAM110C	ENSG00000184731	ENST00000327669	0.00265947	0.000152933	0.00237822	0.00296953	FALSE	303	1.64395e+06	4.87234e-07	0.000184313	966	FALSE	-	1.1837	1.862	FALSE	ClinVar/HGMD
KCNK12	ENSG00000184261	ENST00000327876	0.263842	0.147649	0.0928339	0.664496	TRUE	3	1643890	4.63663e-07	1.82494e-06	1293	FALSE	-	0	0.372	FALSE	ClinVar/HGMD
PTRHD1	ENSG00000184924	ENST00000328379	0.0023575	0.000133501	0.0021107	0.00263247	FALSE	320	1643953	4.55546e-07	0.000194653	423	FALSE	-	1.587	1.941	FALSE	AR,ClinVar/HGMD
COA5	ENSG00000183513	ENST00000328709	0.0115365	0.00212513	0.00809956	0.0164296	FALSE	31	1643584	2.12045e-07	1.88612e-05	225	FALSE	-	0.6144	1.523	TRUE	AR,lethal,ClinVar/HGMD,essential_line
GPR39	ENSG00000183840	ENST00000329321	0.00470035	0.000428531	0.00393589	0.00561516	FALSE	123	1.64396e+06	3.48014e-07	7.48195e-05	1362	TRUE	LO	1.1958	1.81	FALSE
RBM43	ENSG00000184898	ENST00000331426	0.0109583	0.00188826	0.00783519	0.0152049	FALSE	36	1.64379e+06	2.34077e-07	2.19007e-05	1074	TRUE	LO	0.35695	1.119	FALSE
HOXD1	ENSG00000128645	ENST00000331462	0.00793134	0.000860476	0.00642946	0.00977264	FALSE	88	1.64387e+06	4.19968e-07	5.35321e-05	987	FALSE	-	0.57452	1.206	FALSE
FIGLA	ENSG00000183733	ENST00000332372	0.0319406	0.00727118	0.020618	0.0487955	FALSE	21	1.64384e+06	3.97296e-07	1.27749e-05	660	FALSE	HI	0.6288	1.316	FALSE	AD,ClinVar/HGMD
TTC32	ENSG00000183891	ENST00000333610	0.00380943	0.000339176	0.00320488	0.00453176	FALSE	130	1.64394e+06	2.97667e-07	7.90783e-05	456	FALSE	-	0.49882	1.279	FALSE
PDCD1	ENSG00000188389	ENST00000334409	0.049194	0.0128696	0.0301047	0.0798957	FALSE	16	1.64392e+06	4.63308e-07	9.73281e-06	867	FALSE	-	0.21037	0.662	FALSE	AR,ClinVar/HGMD
C2orf76	ENSG00000186132	ENST00000334816	0.0171805	0.00322117	0.012032	0.0244884	FALSE	30	1.64287e+06	3.0648e-07	1.82607e-05	381	FALSE	-	NA	NA	NA
TMEM17	ENSG00000186889	ENST00000335390	0.0329639	0.00810441	0.020897	0.0521244	FALSE	18	1.64389e+06	3.50207e-07	1.09496e-05	597	FALSE	-	0.55367	1.262	FALSE
MRPL30	ENSG00000185414	ENST00000338148	0.0318513	0.00769826	0.0201126	0.0501456	FALSE	19	1.64385e+06	3.57134e-07	1.15582e-05	486	FALSE	-	0.41175	1.063	FALSE
ARL4C	ENSG00000188042	ENST00000339728	0.0131912	0.00226752	0.00946	0.018414	FALSE	35	1.64395e+06	2.75775e-07	2.12902e-05	606	FALSE	-	NA	NA	NA
C2orf88	ENSG00000187699	ENST00000340623	0.0249386	0.0129842	0.0102566	0.0582429	FALSE	5	1643956	6.6232e-08	3.04144e-06	288	FALSE	-	1.7307	1.939	TRUE	ClinVar/HGMD
IL1F10	ENSG00000136697	ENST00000341010	0.00146454	7.52598e-05	0.00132912	0.00162087	FALSE	376	1643870	3.32426e-07	0.000228729	459	FALSE	-	NA	NA	NA
DPY30	ENSG00000162961	ENST00000342166	0.0452623	0.0114683	0.0281694	0.0723204	FALSE	17	1.64396e+06	4.52148e-07	1.03409e-05	300	FALSE	-	0.31116	0.978	FALSE	lethal,essential_line
C2orf66	ENSG00000187944	ENST00000342506	0.0014672	0.000122557	0.00124705	0.00172514	FALSE	143	1.64394e+06	1.25188e-07	8.6986e-05	303	FALSE	-	0.93636	1.834	TRUE
RTP5	ENSG00000188011	ENST00000343216	0.00172691	8.42439e-05	0.00156776	0.00189858	FALSE	429	1643952	4.47999e-07	0.000260957	1719	TRUE	LO	1.5503	1.927	TRUE
COLEC11	ENSG00000118004	ENST00000349077	0.024555	0.00426554	0.0175933	0.0342585	FALSE	35	1.64392e+06	5.13998e-07	2.12906e-05	816	FALSE	-	NA	NA	NA	AR,ClinVar/HGMD,ddd_ar
DUSP19	ENSG00000162999	ENST00000354221	0.00537037	0.000541302	0.00439772	0.00652869	FALSE	101	1.64375e+06	3.26329e-07	6.14448e-05	654	FALSE	-	0.54324	1.239	FALSE
DBI	ENSG00000155368	ENST00000355857	0.00519425	0.000584281	0.00416334	0.00644898	FALSE	81	1.64382e+06	2.52002e-07	4.92755e-05	264	FALSE	LO	NA	NA	NA	HS,lethal
SOWAHC	ENSG00000198142	ENST00000356454	0.0296866	0.00612613	0.0200026	0.0438431	FALSE	25	1.64389e+06	4.40432e-07	1.52078e-05	1578	FALSE	-	0.29886	0.772	FALSE
CCL20	ENSG00000115009	ENST00000358813	0.0337306	0.0109528	0.0186153	0.0604535	FALSE	11	1.64312e+06	2.15047e-07	6.69457e-06	291	FALSE	-	1.16	1.875	TRUE
PHOSPHO2	ENSG00000144362	ENST00000359744	0.0158095	0.00234419	0.011898	0.0211329	FALSE	47	1.6439e+06	4.4485e-07	2.85906e-05	726	FALSE	-	0.84726	1.615	FALSE
C2orf72	ENSG00000204128	ENST00000373640	0.00182374	0.0001053	0.00162839	0.00204173	FALSE	292	1.64387e+06	3.21408e-07	0.00017763	888	FALSE	-	0.44971	1.692	TRUE
ZDBF2	ENSG00000204186	ENST00000374423	0.0310738	0.0106263	0.0166205	0.056917	FALSE	10	1.64293e+06	1.78305e-07	6.08668e-06	7065	FALSE	-	0.28399	0.46	FALSE	ClinVar/HGMD
LBX2	ENSG00000179528	ENST00000377566	0.0271387	0.00927886	0.0146683	0.0496128	FALSE	10	1643816	1.55e-07	6.08341e-06	597	FALSE	-	NA	NA	NA	ClinVar/HGMD
GKN1	ENSG00000169605	ENST00000377938	0.00485961	0.000440864	0.0040696	0.00579082	FALSE	126	1.64358e+06	3.68755e-07	7.66618e-05	558	FALSE	-	1.0165	1.704	FALSE
FBXO48	ENSG00000204923	ENST00000377957	0.00429595	0.000326904	0.00370351	0.00498565	FALSE	175	1.64391e+06	4.53746e-07	0.000106454	468	FALSE	-	0.9755	1.757	FALSE
OXER1	ENSG00000162881	ENST00000378661	0.00449901	0.00216033	0.00200811	0.00981908	FALSE	6	1643924	1.283e-08	3.6498e-06	1272	FALSE	LO	2.6965	1.975	TRUE	HS
FKBP1B	ENSG00000119782	ENST00000380986	0.0469327	0.0169199	0.0243737	0.0889938	FALSE	9	1643896	2.42832e-07	5.4748e-06	327	FALSE	-	0.20104	0.951	TRUE	ClinVar/HGMD
RDH14	ENSG00000240857	ENST00000381249	0.0189615	0.00348979	0.0133304	0.02702	FALSE	31	1.6439e+06	3.49714e-07	1.88576e-05	1011	TRUE	LO	1.0596	1.795	FALSE	ClinVar/HGMD
C2orf50	ENSG00000150873	ENST00000381585	0.0068625	0.000683937	0.00564084	0.00830496	FALSE	100	1.64395e+06	4.13772e-07	6.08291e-05	489	FALSE	LO	0.95443	1.739	FALSE	HS
CYS1	ENSG00000205795	ENST00000381813	0.00608379	0.00080929	0.00469697	0.00786364	FALSE	58	1.64364e+06	2.10847e-07	3.52875e-05	477	TRUE	LO	0.73619	1.854	TRUE	AR,ClinVar/HGMD
CD8B	ENSG00000172116	ENST00000390655	0.00480556	0.00038441	0.00411613	0.00561594	FALSE	157	1.64387e+06	4.55649e-07	9.55064e-05	633	FALSE	-	NA	NA	NA
SUMO1	ENSG00000116030	ENST00000392246	0.256629	0.16126	0.0775647	0.709116	TRUE	2	1643568	3.13047e-07	1.21686e-06	306	FALSE	HI	0	0.463	FALSE	AD,lethal
INPP1	ENSG00000151689	ENST00000392329	0.0223722	0.00407498	0.0157592	0.0316372	FALSE	32	1.64369e+06	4.27247e-07	1.94684e-05	1200	TRUE	LO	0.76944	1.273	FALSE
ORMDL1	ENSG00000128699	ENST00000392349	0.0614622	0.0262039	0.0293039	0.127219	FALSE	7	1643871	2.42427e-07	4.25824e-06	462	FALSE	-	NA	NA	NA
IL36RN	ENSG00000136695	ENST00000393200	0.0136513	0.00187575	0.0104606	0.0177708	FALSE	55	1.64393e+06	4.50145e-07	3.34564e-05	468	TRUE	LO	1.3388	1.895	FALSE	AR,ClinVar/HGMD
EVA1A	ENSG00000115363	ENST00000393913	0.0173994	0.00294186	0.0125387	0.0240824	FALSE	36	1.64395e+06	3.73366e-07	2.18985e-05	459	FALSE	-	NA	NA	NA
LBH	ENSG00000213626	ENST00000395323	0.0690028	0.0314874	0.0312651	0.150331	FALSE	6	1.64392e+06	2.32616e-07	3.64981e-06	318	FALSE	-	0.68155	1.63	TRUE
MOB1A	ENSG00000114978	ENST00000396049	0.0321414	0.00674442	0.0214779	0.0477739	FALSE	24	1.64389e+06	4.57944e-07	1.45995e-05	651	FALSE	-	0	0.315	FALSE
ID2	ENSG00000115738	ENST00000396290	0.140702	0.107811	0.0389384	0.437897	TRUE	2	1643874	1.50723e-07	1.21664e-06	405	FALSE	-	NA	NA	NA	lethal
LYPD1	ENSG00000150551	ENST00000397463	0.0234728	0.0054368	0.015103	0.0361214	FALSE	20	1643926	2.76551e-07	1.2166e-05	426	FALSE	-	0.90903	1.738	FALSE
C2orf73	ENSG00000177994	ENST00000398634	0.00338992	0.000227258	0.00297576	0.00386416	FALSE	221	1643646	4.52538e-07	0.000134457	864	TRUE	LO	0.97358	1.621	FALSE
CGREF1	ENSG00000138028	ENST00000402394	0.000864583	3.37515e-05	0.00080047	0.000932223	FALSE	649	1.64391e+06	3.38814e-07	0.00039479	957	FALSE	-	1.2739	1.872	FALSE
ALKAL2	ENSG00000189292	ENST00000403610	0.0378414	0.00826807	0.0250416	0.0568345	FALSE	22	1.64393e+06	4.95092e-07	1.33825e-05	459	FALSE	-	0.49461	1.269	FALSE
FAM240C	ENSG00000216921	ENST00000404031	0.00310299	0.000303985	0.00256249	0.0037527	FALSE	107	1.64395e+06	1.98642e-07	6.50872e-05	288	FALSE	-	NA	NA	NA
DUSP28	ENSG00000188542	ENST00000405954	0.0195736	0.00545582	0.0115794	0.0324712	FALSE	14	1.64395e+06	1.58272e-07	8.51605e-06	531	FALSE	-	0.40045	1.618	TRUE
HOXD12	ENSG00000170178	ENST00000406506	0.0019606	0.00010986	0.00175601	0.00218764	FALSE	323	1.64309e+06	3.82547e-07	0.000196581	813	TRUE	LO	0.78941	1.529	FALSE	HS
NEU4	ENSG00000204099	ENST00000407683	0.0161188	0.00373725	0.0103584	0.0248956	FALSE	20	1.64345e+06	1.89544e-07	1.21696e-05	1455	TRUE	LO	NA	NA	NA	HS
C2orf16	ENSG00000221843	ENST00000408964	0.0270103	0.00825909	0.0153852	0.0469418	FALSE	12	1643956	1.87074e-07	7.29947e-06	5955	TRUE	LO	0.72762	1.003	FALSE
PTMA	ENSG00000187514	ENST00000409115	0.181798	0.112246	0.0620262	0.486634	TRUE	3	1643938	3.06952e-07	1.82489e-06	333	FALSE	-	NA	NA	NA	essential_line
SNORC	ENSG00000182600	ENST00000409230	0.00676644	0.00102132	0.00506199	0.00902664	FALSE	46	1.64392e+06	1.85e-07	2.79819e-05	366	FALSE	-	0	1.016	TRUE
C2orf78	ENSG00000187833	ENST00000409561	0.00670789	0.00065242	0.00553994	0.00807304	FALSE	106	1643947	4.28242e-07	6.4479e-05	2769	TRUE	LO	0.53195	0.832	FALSE
FAM124B	ENSG00000124019	ENST00000409685	0.00381622	0.000298693	0.00327825	0.00443989	FALSE	164	1.64388e+06	3.77254e-07	9.97637e-05	1368	FALSE	-	0.74671	1.302	FALSE
PPP1R1C	ENSG00000150722	ENST00000409702	0.00755434	0.000908553	0.00598474	0.00957788	FALSE	70	1.64387e+06	3.17617e-07	4.25825e-05	330	FALSE	-	NA	NA	NA
NPPC	ENSG00000163273	ENST00000409852	0.0590084	0.026983	0.0263705	0.12857	FALSE	6	1643931	1.97218e-07	3.64979e-06	381	FALSE	-	0.54003	1.57	TRUE	ClinVar/HGMD
IL1RN	ENSG00000136689	ENST00000409930	0.0169436	0.00262527	0.012557	0.0227423	FALSE	43	1.64377e+06	4.369e-07	2.61594e-05	534	FALSE	-	NA	NA	NA	AR,ClinVar/HGMD
AC092587.1	ENSG00000273155	ENST00000410042	0.0386473	0.0113945	0.0224276	0.0666748	FALSE	13	1.64383e+06	2.93705e-07	7.90835e-06	396	FALSE	-	0.52095	1.33	FALSE	ClinVar/HGMD
UBE2E3	ENSG00000170035	ENST00000410062	0.561876	0.221026	0.192313	0.967058	TRUE	0	1643906	4.98251e-07	0	624	FALSE	-	0.20814	0.655	FALSE
C1D	ENSG00000197223	ENST00000410067	0.0138569	0.0022896	0.0100477	0.0190664	FALSE	38	1.64364e+06	3.13916e-07	2.31194e-05	426	FALSE	-	NA	NA	NA
FOXI3	ENSG00000214336	ENST00000428390	0.0220304	0.00360658	0.0160561	0.0299824	FALSE	38	1643935	5.00959e-07	2.31153e-05	1263	FALSE	HI	NA	NA	NA	AD,lethal,ClinVar/HGMD
FAM136A	ENSG00000035141	ENST00000430566	0.00567274	0.000520227	0.00474072	0.00678859	FALSE	121	1.64379e+06	4.14179e-07	7.36105e-05	738	TRUE	-	NA	NA	NA	AD,ClinVar/HGMD
TMEM247	ENSG00000284701	ENST00000434431	0.000805417	2.87506e-05	0.000751814	0.000863761	FALSE	801	1.64393e+06	3.90162e-07	0.000487247	659	TRUE	LO	0.91822	1.659	FALSE
EGR4	ENSG00000135625	ENST00000436467	0.00768548	0.000769036	0.0063409	0.00932713	FALSE	100	1.64395e+06	4.62396e-07	6.08292e-05	1461	FALSE	-	NA	NA	NA
GPR35	ENSG00000178623	ENST00000438013	0.000545071	7.07182e-05	0.000424257	0.000700852	FALSE	61	1643952	1.7904e-08	3.71057e-05	930	FALSE	-	0.67806	1.509	FALSE
FAM237A	ENSG00000235118	ENST00000441223	0.00171371	0.000103181	0.00152276	0.00192462	FALSE	278	1.64396e+06	2.87156e-07	0.000169104	546	FALSE	-	NA	NA	NA
SPATA3	ENSG00000173699	ENST00000452881	0.00161749	7.25153e-05	0.00148207	0.00176629	FALSE	507	1.64389e+06	4.96252e-07	0.000308415	579	FALSE	-	0.76033	1.554	FALSE
OST4	ENSG00000228474	ENST00000456793	0.0425602	0.0425415	0.0107222	0.148148	FALSE	2	1643932	3.9435e-08	1.2166e-06	114	FALSE	-	0	1.738	TRUE	ClinVar/HGMD
C1GALT1C1L	ENSG00000223658	ENST00000475092	0.00993512	0.00420667	0.00469369	0.0203653	FALSE	7	1643956	3.7204e-08	4.25802e-06	948	FALSE	-	NA	NA	NA
POLE4	ENSG00000115350	ENST00000483063	0.00298041	0.000226679	0.00257172	0.00345787	FALSE	171	1.64378e+06	3.07123e-07	0.000104029	354	FALSE	-	0.85243	1.68	FALSE
RPL37A	ENSG00000197756	ENST00000491306	0.00228505	0.000140838	0.00202548	0.00257843	FALSE	262	1643841	3.61446e-07	0.000159383	279	FALSE	-	0.66951	1.494	FALSE	essential_line
GPBAR1	ENSG00000179921	ENST00000519574	0.00575633	0.000617282	0.00466658	0.007089	FALSE	89	1.64395e+06	3.07418e-07	5.41378e-05	993	TRUE	LO	NA	NA	NA	ClinVar/HGMD
ATP6V1E2	ENSG00000250565	ENST00000522587	0.0119904	0.00147293	0.00945319	0.0152209	FALSE	68	1.64396e+06	4.89992e-07	4.13636e-05	681	FALSE	-	NA	NA	NA
GPR17	ENSG00000144230	ENST00000544369	0.00478834	0.000831575	0.00342202	0.00668327	FALSE	35	1643949	9.8254e-08	2.12902e-05	1104	FALSE	-	0.78565	1.463	FALSE	ClinVar/HGMD
AC007040.2	ENSG00000258881	ENST00000606025	0.00328707	0.00022143	0.0028821	0.00374524	FALSE	221	1.64393e+06	4.38436e-07	0.000134434	594	FALSE	-	0.539	1.133	FALSE	ClinVar/HGMD
COPS9	ENSG00000172428	ENST00000607357	0.0146818	0.00387625	0.00900627	0.0239655	FALSE	16	1.64394e+06	1.36085e-07	9.73269e-06	174	FALSE	-	NA	NA	NA
ACYP2	ENSG00000170634	ENST00000607452	0.0327414	0.00704199	0.0216841	0.0491466	FALSE	23	1.64363e+06	4.47442e-07	1.39934e-05	519	FALSE	-	NA	NA	NA
ASDURF	ENSG00000286053	ENST00000607829	0.207594	0.110827	0.0817945	0.499972	TRUE	4	1643690	4.75986e-07	2.43355e-06	291	FALSE	-	NA	NA	NA
TWIST2	ENSG00000233608	ENST00000612363	0.0220144	0.00558198	0.0135924	0.0354067	FALSE	17	1643956	2.19593e-07	1.03409e-05	483	FALSE	HI	NA	NA	NA	lethal,ClinVar/HGMD,ddd_ar,ddd_ad
ZNF2	ENSG00000275111	ENST00000614034	0.033776	0.00713429	0.0226199	0.0504746	FALSE	24	1.64393e+06	4.82271e-07	1.45991e-05	1278	FALSE	-	NA	NA	NA
ADRA2B	ENSG00000274286	ENST00000620793	0.00605428	0.000527978	0.0051156	0.0071748	FALSE	132	1643950	4.82163e-07	8.02944e-05	1353	TRUE	LO	NA	NA	NA	lethal,ClinVar/HGMD
SMIM39	ENSG00000284479	ENST00000635976	0.0450766	0.0648438	0.00655642	0.209964	FALSE	1	1643900	1.678e-08	6.0831e-07	171	FALSE	-	NA	NA	NA
OR6B3	ENSG00000178586	ENST00000641019	0.0233457	0.043872	0.00310721	0.113826	FALSE	1	1643938	6.67e-09	6.08295e-07	996	FALSE	-	NA	NA	NA
C2orf83	ENSG00000042304	ENST00000642055	0.2316	0.177272	0.050797	0.745892	TRUE	1	1643762	1.51298e-07	6.08361e-07	453	FALSE	-	NA	NA	NA
MORN2	ENSG00000188010	ENST00000644631	0.0118911	0.0017052	0.00898718	0.0156584	FALSE	50	1.64387e+06	3.56038e-07	3.04161e-05	456	FALSE	-	NA	NA	NA
C2orf15	ENSG00000273045	ENST00000650052	0.0195518	0.00336981	0.0140418	0.0271421	FALSE	35	1.6385e+06	4.08973e-07	2.1361e-05	378	FALSE	-	NA	NA	NA
GPR55	ENSG00000135898	ENST00000650999	0.0110405	0.00127729	0.00879652	0.0138512	FALSE	77	1.64391e+06	5.11166e-07	4.68397e-05	960	FALSE	-	NA	NA	NA	ClinVar/HGMD
SPEGNB	ENSG00000286095	ENST00000651166	0.00700574	0.000754738	0.00568281	0.00864068	FALSE	90	1.64388e+06	3.79236e-07	5.47486e-05	717	FALSE	-	NA	NA	NA	ClinVar/HGMD
LIPT1	ENSG00000144182	ENST00000651691	0.000606256	1.73956e-05	0.00057323	0.000640598	FALSE	1222	1.64394e+06	4.48419e-07	0.000743338	1122	FALSE	-	NA	NA	NA	AR,lethal,ClinVar/HGMD,ddd_ar,essential_line
SS18L2	ENSG00000008324	ENST00000011691	0.0172506	0.00398518	0.011073	0.0263934	FALSE	20	1.64378e+06	2.02482e-07	1.21671e-05	234	FALSE	-	NA	NA	NA	essential_line
CLDN11	ENSG00000013297	ENST00000064724	0.497857	0.229453	0.14423	0.95734	TRUE	0	1643942	3.44883e-07	0	624	FALSE	HI	0	0.385	FALSE	AD,ClinVar/HGMD
NDUFB4	ENSG00000065518	ENST00000184266	0.00493431	0.00039674	0.00421657	0.00577092	FALSE	155	1.64393e+06	4.61702e-07	9.42864e-05	390	FALSE	-	0.63391	1.428	FALSE	AR,ClinVar/HGMD,essential_line
CMTM6	ENSG00000091317	ENST00000205636	0.0234202	0.00579658	0.0147673	0.0371859	FALSE	18	1.64386e+06	2.48228e-07	1.09498e-05	552	FALSE	-	0.18598	0.881	FALSE
RBP2	ENSG00000114113	ENST00000232217	0.00796163	0.000987132	0.00627261	0.0100931	FALSE	67	1.64394e+06	3.19691e-07	4.07558e-05	405	FALSE	-	0.28104	0.884	FALSE
HES1	ENSG00000114315	ENST00000232424	0.180535	0.0996419	0.06843	0.443272	TRUE	4	1.64383e+06	4.0673e-07	2.43335e-06	843	FALSE	-	0.11981	0.568	FALSE	lethal
TUSC2	ENSG00000114383	ENST00000232496	0.418217	0.213572	0.124927	0.914579	TRUE	1	1643850	4.1125e-07	6.08328e-07	333	FALSE	-	0	0.62	TRUE	ClinVar/HGMD
AADAC	ENSG00000114771	ENST00000232892	0.00735633	0.000747661	0.00602548	0.00894379	FALSE	99	1.64392e+06	4.38337e-07	6.02219e-05	1200	TRUE	LO	0.47848	0.944	FALSE	HS,ClinVar/HGMD
EIF1B	ENSG00000114784	ENST00000232905	0.233093	0.152655	0.0682389	0.667312	TRUE	2	1643913	2.75485e-07	1.21661e-06	342	FALSE	-	0.16437	0.779	FALSE
TNNC1	ENSG00000114854	ENST00000232975	0.0195972	0.00357918	0.0137603	0.0278282	FALSE	31	1.64383e+06	3.6118e-07	1.88584e-05	486	FALSE	HI	0.12516	0.594	FALSE	AD,lethal,ClinVar/HGMD
A4GNT	ENSG00000118017	ENST00000236709	0.021981	0.00673658	0.0124764	0.0383825	FALSE	12	1.64396e+06	1.52289e-07	7.29946e-06	1023	FALSE	-	0.28592	0.739	FALSE
PFN2	ENSG00000070087	ENST00000239940	0.23774	0.153886	0.0702778	0.672874	TRUE	2	1643904	2.83271e-07	1.21662e-06	423	FALSE	-	0.19023	0.901	FALSE	ClinVar/HGMD
SERP1	ENSG00000120742	ENST00000239944	0.0365034	0.0143243	0.0181476	0.0724675	FALSE	8	1.64388e+06	1.6519e-07	4.86655e-06	201	FALSE	-	NA	NA	NA	lethal
RTP4	ENSG00000136514	ENST00000259030	0.0126971	0.00311199	0.00803515	0.0201626	FALSE	18	1.64391e+06	1.33241e-07	1.09495e-05	741	FALSE	-	0	1.033	TRUE
CCDC54	ENSG00000138483	ENST00000261058	0.00176187	9.97398e-05	0.00157786	0.00196687	FALSE	316	1.64323e+06	3.35942e-07	0.000192304	987	TRUE	LO	1.4276	1.911	FALSE
COX17	ENSG00000138495	ENST00000261070	0.0727356	0.0536998	0.0230924	0.210226	FALSE	3	1643820	1.12063e-07	1.82502e-06	192	FALSE	-	0.36288	1.541	TRUE	essential_line
CD80	ENSG00000121594	ENST00000264246	0.0418167	0.00980435	0.0269365	0.0650718	FALSE	20	1.64377e+06	4.9456e-07	1.21671e-05	867	FALSE	-	0.42928	0.903	FALSE	ClinVar/HGMD
CSTA	ENSG00000121552	ENST00000264474	0.00301189	0.000286183	0.0025087	0.00363207	FALSE	108	1.6435e+06	1.9515e-07	6.57133e-05	297	FALSE	-	1.3512	1.915	TRUE	AR,ClinVar/HGMD,ddd_ar
C3orf52	ENSG00000114529	ENST00000264848	0.00439019	0.000333215	0.00378995	0.00507895	FALSE	174	1.64388e+06	4.61436e-07	0.000105847	654	TRUE	LO	NA	NA	NA	AR,ClinVar/HGMD
CDV3	ENSG00000091527	ENST00000264993	0.0277269	0.00544692	0.019035	0.040437	FALSE	28	1.64381e+06	4.6178e-07	1.70336e-05	777	FALSE	-	0.10891	0.517	FALSE
ARL6IP5	ENSG00000144746	ENST00000273258	0.00626958	0.000791561	0.00490854	0.00799429	FALSE	64	1643946	2.3969e-07	3.89307e-05	567	FALSE	-	0.40305	1.254	TRUE	ClinVar/HGMD
RNF7	ENSG00000114125	ENST00000273480	0.0220859	0.00456184	0.0149567	0.0327748	FALSE	25	1643904	3.271e-07	1.52077e-05	342	FALSE	-	0.4885	1.254	FALSE
TCTA	ENSG00000145022	ENST00000273590	0.0137205	0.00248913	0.00972329	0.0193247	FALSE	32	1.64395e+06	2.60684e-07	1.94653e-05	312	FALSE	-	0.95572	1.777	FALSE	ClinVar/HGMD
NICN1	ENSG00000145029	ENST00000273598	0.0153331	0.00209348	0.0117752	0.0199032	FALSE	54	1.64341e+06	4.97105e-07	3.28584e-05	642	TRUE	LO	0.37421	0.856	FALSE	ClinVar/HGMD
UCN2	ENSG00000145040	ENST00000273610	0.00532898	0.00145276	0.00322133	0.00887449	FALSE	15	1643921	4.4954e-08	9.12453e-06	339	FALSE	-	0.72705	1.779	TRUE	ClinVar/HGMD
LHFPL4	ENSG00000156959	ENST00000287585	0.134798	0.0679446	0.0564148	0.308903	TRUE	5	1643892	3.80803e-07	3.04156e-06	744	FALSE	-	0.13012	0.617	FALSE
SST	ENSG00000157005	ENST00000287641	0.136692	0.0679966	0.0577205	0.305576	TRUE	5	1643934	3.87417e-07	3.04148e-06	351	FALSE	-	0.22587	1.064	TRUE
LYZL4	ENSG00000157093	ENST00000287748	0.0128123	0.00189871	0.00960545	0.0170961	FALSE	46	1.64382e+06	3.52527e-07	2.79835e-05	441	FALSE	-	0.15668	0.743	FALSE
CCR5	ENSG00000160791	ENST00000292303	0.0115351	0.0014602	0.00899165	0.0147063	FALSE	64	1643946	4.43294e-07	3.89307e-05	1059	TRUE	LO	NA	NA	NA	ClinVar/HGMD
MYL3	ENSG00000160808	ENST00000292327	0.0391356	0.00985776	0.0244375	0.0625986	FALSE	17	1.64395e+06	3.91793e-07	1.03409e-05	588	FALSE	HI	NA	NA	NA	AD,ClinVar/HGMD
RPL29	ENSG00000162244	ENST00000294189	0.028873	0.00779077	0.0174036	0.0473534	FALSE	15	1.64393e+06	2.52862e-07	9.12448e-06	480	FALSE	-	NA	NA	NA	ClinVar/HGMD,essential_line
TAFA4	ENSG00000163377	ENST00000295569	0.014338	0.0021471	0.0107285	0.0191244	FALSE	46	1.64395e+06	3.95124e-07	2.79814e-05	423	FALSE	-	0.65391	1.288	FALSE
PROK2	ENSG00000163421	ENST00000295619	0.00413856	0.000307038	0.00358029	0.00478455	FALSE	180	1.64374e+06	4.498e-07	0.000109506	390	FALSE	-	0.69283	1.645	TRUE	ClinVar/HGMD
RETNLB	ENSG00000163515	ENST00000295755	0.0183469	0.00495904	0.0109544	0.030111	FALSE	15	1.64391e+06	1.60102e-07	9.12458e-06	336	FALSE	-	0.6718	1.737	TRUE
EIF5A2	ENSG00000163577	ENST00000295822	0.00530468	0.000489764	0.00442396	0.00635176	FALSE	119	1.64389e+06	3.79786e-07	7.23894e-05	462	FALSE	-	0.83711	1.601	FALSE
RPL22L1	ENSG00000163584	ENST00000295830	0.00929649	0.00102066	0.00751716	0.0114955	FALSE	84	1.64368e+06	4.70383e-07	5.11049e-05	369	FALSE	-	0.76472	1.561	FALSE	essential_line
RPP14	ENSG00000163684	ENST00000295959	0.00461322	0.000430191	0.00383536	0.00552562	FALSE	117	1.64364e+06	3.24457e-07	7.11835e-05	375	FALSE	-	NA	NA	NA	essential_line
TM4SF18	ENSG00000163762	ENST00000296059	0.00568331	0.000500039	0.00479024	0.00674956	FALSE	129	1.64394e+06	4.42417e-07	7.84702e-05	606	FALSE	-	0.93201	1.598	FALSE
KIAA1143	ENSG00000163807	ENST00000296121	0.0129404	0.00170933	0.0100157	0.0166866	FALSE	59	1.64385e+06	4.57711e-07	3.58913e-05	465	TRUE	LO	0.58295	1.324	FALSE
CLEC3B	ENSG00000163815	ENST00000296130	0.0209565	0.00415555	0.0142814	0.030424	FALSE	27	1.64394e+06	3.35509e-07	1.6424e-05	609	FALSE	HI	0.63865	1.336	FALSE	AD,ClinVar/HGMD
CCR1	ENSG00000163823	ENST00000296140	0.0242869	0.0456676	0.00322492	0.120524	FALSE	1	1643954	7.14e-09	6.0829e-07	1068	FALSE	-	0.21769	0.685	FALSE
RTP3	ENSG00000163825	ENST00000296142	0.0304089	0.0128921	0.0142791	0.0623684	FALSE	7	1643956	1.19258e-07	4.25802e-06	699	FALSE	-	0.3593	1.533	TRUE
TDGF1	ENSG00000241186	ENST00000296145	0.0151908	0.00229239	0.0113294	0.0203635	FALSE	45	1.64395e+06	4.08208e-07	2.73731e-05	567	FALSE	-	1.4615	1.919	FALSE	ClinVar/HGMD
CAMK2N2	ENSG00000163888	ENST00000296238	0.234685	0.178764	0.0514564	0.76143	TRUE	1	1643930	1.5622e-07	6.08298e-07	240	FALSE	-	0.32915	1.453	TRUE
RPL39L	ENSG00000163923	ENST00000296277	0.0553969	0.0202104	0.0286912	0.104569	FALSE	9	1643951	2.84536e-07	5.47462e-06	156	FALSE	-	NA	NA	NA
TMEM42	ENSG00000169964	ENST00000302392	0.00479027	0.000481891	0.00393597	0.00582883	FALSE	103	1.64387e+06	2.96746e-07	6.2657e-05	480	FALSE	-	0.45953	1.402	TRUE
P2RY12	ENSG00000169313	ENST00000302632	0.0601998	0.0202387	0.0322515	0.110528	FALSE	10	1.64395e+06	3.48838e-07	6.0829e-06	1029	FALSE	-	0.67536	1.406	FALSE	AR,ClinVar/HGMD
TRH	ENSG00000170893	ENST00000302649	0.00358762	0.000434389	0.00283837	0.00452631	FALSE	69	1643956	1.47248e-07	4.19719e-05	729	FALSE	-	0.61295	1.209	FALSE	AR
ARF4	ENSG00000168374	ENST00000303436	0.161617	0.0799632	0.0673421	0.368521	TRUE	5	1.64372e+06	4.59262e-07	3.04188e-06	543	FALSE	-	0	0.298	FALSE	lethal
GPR27	ENSG00000170837	ENST00000304411	0.0657691	0.0391842	0.0246652	0.167278	FALSE	4	1643956	1.41672e-07	2.43316e-06	1128	FALSE	-	0.22291	1.051	TRUE
CXCR6	ENSG00000172215	ENST00000304552	0.00330457	0.000271419	0.00280931	0.00387234	FALSE	146	1.64395e+06	2.90422e-07	8.88106e-05	1029	FALSE	-	NA	NA	NA
GAP43	ENSG00000172020	ENST00000305124	0.00304687	0.000224845	0.00264067	0.0035135	FALSE	182	1.64388e+06	3.34415e-07	0.000110714	717	FALSE	-	NA	NA	NA	lethal,ClinVar/HGMD
IL12A	ENSG00000168811	ENST00000305579	0.0163734	0.00242732	0.0122771	0.0217335	FALSE	47	1.64355e+06	4.60728e-07	2.85966e-05	762	FALSE	-	0.3562	0.815	FALSE
SOX14	ENSG00000168875	ENST00000306087	0.0706882	0.02977	0.0335932	0.144481	FALSE	7	1.64395e+06	2.80802e-07	4.25802e-06	723	TRUE	LO	0	0.472	FALSE
UBE2E1	ENSG00000170142	ENST00000306627	0.173792	0.0943217	0.0679488	0.425719	TRUE	4	1.64395e+06	3.92401e-07	2.43316e-06	582	FALSE	-	0.12014	0.57	FALSE
CMTM8	ENSG00000170293	ENST00000307526	0.0227564	0.00447676	0.0156223	0.0329819	FALSE	27	1.64386e+06	3.65824e-07	1.64247e-05	522	FALSE	-	0.39492	1.02	FALSE
GCSAM	ENSG00000174500	ENST00000308910	0.0491266	0.0153601	0.0277106	0.0873411	FALSE	12	1643699	3.42961e-07	7.30061e-06	537	FALSE	-	NA	NA	NA
P2RY14	ENSG00000174944	ENST00000309170	0.00193449	0.000206631	0.00157272	0.00237771	FALSE	88	1.64395e+06	1.00719e-07	5.35297e-05	1017	FALSE	-	0.68051	1.338	FALSE	ClinVar/HGMD
IQCF1	ENSG00000173389	ENST00000310914	0.0169572	0.0034602	0.0114569	0.0249035	FALSE	25	1.6439e+06	2.50709e-07	1.52077e-05	618	FALSE	-	0.58312	1.15	FALSE
SIAH2	ENSG00000181788	ENST00000312960	0.112388	0.050405	0.0511345	0.242038	TRUE	6	1.64395e+06	3.84507e-07	3.64975e-06	975	FALSE	-	0.12359	0.586	FALSE
KCNMB3	ENSG00000171121	ENST00000314235	0.000973114	3.51082e-05	0.000906123	0.00104434	FALSE	780	1.64389e+06	4.59294e-07	0.000474484	840	TRUE	LO	1.2837	1.869	FALSE	ClinVar/HGMD
ZNF620	ENSG00000177842	ENST00000314529	0.00939022	0.00139024	0.00709201	0.0125006	FALSE	48	1.64394e+06	2.69497e-07	2.91982e-05	1269	TRUE	LO	0.5831	1.095	FALSE
RAB43	ENSG00000172780	ENST00000315150	0.0317541	0.00763149	0.0201614	0.049786	FALSE	19	1.64396e+06	3.56065e-07	1.15575e-05	639	FALSE	-	0.1493	0.708	FALSE	ClinVar/HGMD
CYP8B1	ENSG00000180432	ENST00000316161	0.209745	0.201802	0.0226741	0.800902	TRUE	0	1643956	3.961e-08	0	1506	FALSE	-	0.68073	1.188	FALSE	ClinVar/HGMD
OXTR	ENSG00000180914	ENST00000316793	0.00492202	0.000391694	0.00422109	0.00575418	FALSE	160	1.64393e+06	4.75533e-07	9.73278e-05	1170	TRUE	LO	0.64354	1.268	FALSE	ClinVar/HGMD
C3orf22	ENSG00000180697	ENST00000318225	0.0524073	0.021899	0.0246755	0.107495	FALSE	7	1.64384e+06	2.07013e-07	4.25831e-06	426	FALSE	-	0.41062	1.275	TRUE
CHST13	ENSG00000180767	ENST00000319340	0.0325483	0.0126008	0.016178	0.0639649	FALSE	8	1.64276e+06	1.47124e-07	4.86987e-06	1026	FALSE	-	0.94754	1.732	FALSE
AMIGO3	ENSG00000176020	ENST00000320431	0.0134747	0.00346811	0.00837803	0.0216954	FALSE	17	1.64392e+06	1.33575e-07	1.03412e-05	1515	FALSE	-	NA	NA	NA	ClinVar/HGMD
ARL14	ENSG00000179674	ENST00000320767	0.0067662	0.000777311	0.00540722	0.00842787	FALSE	78	1643953	3.17078e-07	4.74466e-05	579	FALSE	-	1.2945	1.892	FALSE
HIGD1A	ENSG00000181061	ENST00000321331	0.00990158	0.00129618	0.00768014	0.012749	FALSE	60	1.64391e+06	3.56057e-07	3.64983e-05	282	FALSE	-	NA	NA	NA
CCDC71	ENSG00000177352	ENST00000321895	0.0404487	0.0118222	0.0234751	0.0698055	FALSE	13	1643958	3.0634e-07	7.90774e-06	1404	FALSE	-	0.35928	0.755	FALSE
GPR62	ENSG00000180929	ENST00000322241	0.0094298	0.00324344	0.00501609	0.0173844	FALSE	10	1643954	5.2428e-08	6.0829e-06	1107	FALSE	-	0.28169	1.295	TRUE
CPN2	ENSG00000178772	ENST00000323830	0.0376018	0.0406776	0.00915498	0.131156	FALSE	2	1643947	3.356e-08	1.21658e-06	1638	FALSE	LO	0.48941	0.966	FALSE	HS
H1-8	ENSG00000178804	ENST00000324382	0.0140783	0.00219135	0.0104616	0.018934	FALSE	43	1643812	3.60959e-07	2.61587e-05	1041	FALSE	-	0.37482	0.968	FALSE
SOX2	ENSG00000181449	ENST00000325404	0.0127951	0.00186087	0.00967158	0.0169318	FALSE	49	1.64395e+06	3.75514e-07	2.98063e-05	954	FALSE	HI	0.11992	0.569	FALSE	AD,lethal,HI,ClinVar/HGMD,ddd_ad,cancer
P2RY13	ENSG00000181631	ENST00000325602	0.134382	0.132215	0.0247212	0.530928	TRUE	1	1643556	7.028e-08	6.08437e-07	1065	FALSE	-	0.77354	1.503	FALSE
CCR8	ENSG00000179934	ENST00000326306	0.00363315	0.00102865	0.0021478	0.00616263	FALSE	14	1643948	2.7564e-08	8.51608e-06	1068	FALSE	-	0.58784	1.335	FALSE
C3orf80	ENSG00000180044	ENST00000326474	0.0261794	0.00623245	0.0167087	0.0409155	FALSE	19	1643944	2.93872e-07	1.15576e-05	744	FALSE	-	0.37999	1.579	TRUE
NRROS	ENSG00000174004	ENST00000328557	0.0564389	0.0203086	0.0292843	0.107717	FALSE	9	1.64395e+06	2.92598e-07	5.47462e-06	2079	FALSE	-	0.23196	0.531	FALSE	AR,ClinVar/HGMD,ddd_ar
FAM43A	ENSG00000185112	ENST00000329759	0.0194284	0.00376809	0.0133788	0.0280506	FALSE	28	1.64395e+06	3.23028e-07	1.70321e-05	1272	FALSE	-	0.21268	0.669	FALSE
ACTRT3	ENSG00000184378	ENST00000330368	0.0101444	0.00124186	0.00800569	0.0128912	FALSE	70	1643858	4.26374e-07	4.25828e-05	1119	FALSE	-	1.0679	1.71	FALSE	ClinVar/HGMD
TMEM89	ENSG00000183396	ENST00000330862	0.0536168	0.0227901	0.0255411	0.10971	FALSE	7	1643955	2.10998e-07	4.25802e-06	480	FALSE	-	0	0.615	TRUE
CCR4	ENSG00000183813	ENST00000330953	0.0837364	0.03268	0.0418565	0.165	TRUE	8	1.64395e+06	3.82377e-07	4.86632e-06	1083	FALSE	-	0.37664	0.973	FALSE	cancer
KLHDC8B	ENSG00000185909	ENST00000332780	0.0606386	0.0168614	0.0358924	0.101331	FALSE	14	1.64393e+06	5.00022e-07	8.51615e-06	1065	TRUE	LO	0.5284	1.043	FALSE	AR,ClinVar/HGMD
SPATA12	ENSG00000186451	ENST00000334325	0.0908192	0.143992	0.00444907	0.557889	FALSE	0	1643942	5.09e-09	0	573	FALSE	-	NA	NA	NA
ARGFX	ENSG00000186103	ENST00000334384	0.00375354	0.000270737	0.00326354	0.00431695	FALSE	195	1.64387e+06	4.41671e-07	0.000118623	948	FALSE	-	1.0905	1.851	TRUE
CMTM7	ENSG00000153551	ENST00000334983	0.0376646	0.00955327	0.023279	0.060038	FALSE	17	1.64395e+06	3.77045e-07	1.0341e-05	528	FALSE	-	0.4622	1.19	FALSE
C3orf70	ENSG00000187068	ENST00000335012	0.0267921	0.00571163	0.0179841	0.0402102	FALSE	24	1643954	3.80731e-07	1.45989e-05	753	FALSE	-	0.86867	1.593	FALSE
GHRL	ENSG00000157017	ENST00000335542	0.0224926	0.00373736	0.0164097	0.0309446	FALSE	38	1637425	5.13291e-07	2.32072e-05	354	TRUE	LO	1.9066	1.966	FALSE	ClinVar/HGMD
OSTN	ENSG00000188729	ENST00000339051	0.0117337	0.00156419	0.00910002	0.0152829	FALSE	58	1.6439e+06	4.08234e-07	3.5282e-05	402	TRUE	LO	0.91663	1.745	FALSE
ZNF621	ENSG00000172888	ENST00000339296	0.026535	0.00692769	0.0161973	0.0429903	FALSE	16	1.64386e+06	2.4758e-07	9.73317e-06	1320	FALSE	-	0.64362	1.092	FALSE
XIRP1	ENSG00000168334	ENST00000340369	0.0366539	0.0368395	0.00906444	0.127033	FALSE	2	1643958	3.319e-08	1.21658e-06	5532	TRUE	LO	0.91835	1.168	FALSE	ClinVar/HGMD
PAQR9	ENSG00000188582	ENST00000340634	0.0248849	0.00458105	0.0173721	0.0352968	FALSE	31	1.64395e+06	4.61266e-07	1.8857e-05	1134	FALSE	-	0.30277	0.783	FALSE
TMPPE	ENSG00000188167	ENST00000342462	0.0174474	0.00278024	0.0128717	0.0237043	FALSE	41	1643957	4.2746e-07	2.49398e-05	1362	FALSE	-	0.61891	1.22	FALSE	ClinVar/HGMD
APOD	ENSG00000189058	ENST00000343267	0.0119796	0.00167086	0.00915645	0.0156445	FALSE	54	1.64393e+06	3.87367e-07	3.28482e-05	570	FALSE	-	0.68165	1.34	FALSE
SNTN	ENSG00000188817	ENST00000343837	0.00117363	6.00745e-05	0.00106165	0.0012968	FALSE	383	1.64394e+06	2.70896e-07	0.000232977	444	FALSE	-	0.98463	1.765	FALSE
CAV3	ENSG00000182533	ENST00000343849	0.0394659	0.00946301	0.0251842	0.0622526	FALSE	19	1643447	4.43522e-07	1.15611e-05	456	FALSE	HI	0.65622	1.47	FALSE	AD,ClinVar/HGMD
LRRC15	ENSG00000172061	ENST00000347624	0.0061197	0.00105855	0.00437085	0.00850058	FALSE	35	1.64395e+06	1.26178e-07	2.12901e-05	1746	FALSE	-	NA	NA	NA
ZNF589	ENSG00000164048	ENST00000354698	0.00174513	0.000107896	0.00154667	0.00196727	FALSE	258	1643948	2.71268e-07	0.000156939	1095	FALSE	-	0.6785	1.51	FALSE	ClinVar/HGMD
ANAPC13	ENSG00000129055	ENST00000354910	0.00760336	0.000857461	0.00609671	0.00945258	FALSE	81	1643938	3.70173e-07	4.92719e-05	225	TRUE	LO	NA	NA	NA	lethal,essential_line
OR5K4	ENSG00000196098	ENST00000354924	0.00173034	0.000124321	0.00150314	0.00199419	FALSE	196	1643930	2.03891e-07	0.000119226	966	FALSE	-	1.4559	1.926	TRUE
GPR160	ENSG00000173890	ENST00000355897	0.00433446	0.000597952	0.00332291	0.00567536	FALSE	56	1643833	1.44149e-07	3.40667e-05	1017	FALSE	-	0.6412	1.263	FALSE
C3orf18	ENSG00000088543	ENST00000357203	0.0154279	0.00292017	0.0107102	0.022111	FALSE	29	1.64387e+06	2.65364e-07	1.76413e-05	489	FALSE	-	0.86495	1.694	FALSE
CCR9	ENSG00000173585	ENST00000357632	0.0229245	0.00703286	0.0129743	0.0400219	FALSE	12	1643949	1.58875e-07	7.2995e-06	1110	FALSE	-	0.53641	1.127	FALSE
RTP2	ENSG00000198471	ENST00000358241	0.00843702	0.000922524	0.00680538	0.0104188	FALSE	84	1.64393e+06	4.26722e-07	5.10972e-05	678	FALSE	-	0.9664	1.678	FALSE
SPTSSB	ENSG00000196542	ENST00000359175	0.0146564	0.00245776	0.0106284	0.0201653	FALSE	38	1.64388e+06	3.32041e-07	2.31161e-05	231	FALSE	-	1.2888	1.908	TRUE
FAM107A	ENSG00000168309	ENST00000360997	0.0129826	0.0022429	0.00931589	0.0180662	FALSE	35	1.64388e+06	2.69922e-07	2.12911e-05	435	FALSE	-	NA	NA	NA
SUCNR1	ENSG00000198829	ENST00000362032	0.0206165	0.0107635	0.00860784	0.0484562	FALSE	5	1.64358e+06	5.489e-08	3.04215e-06	1005	FALSE	-	0.63272	1.247	FALSE
PRR23A	ENSG00000206260	ENST00000383163	0.00615248	0.000754115	0.00483243	0.00779176	FALSE	68	1643949	2.50524e-07	4.13638e-05	801	FALSE	-	NA	NA	NA
FOXL2NB	ENSG00000206262	ENST00000383165	0.00296548	0.000328805	0.00238849	0.00366933	FALSE	81	1.64353e+06	1.43321e-07	4.9284e-05	528	FALSE	-	1.8386	1.951	TRUE	ClinVar/HGMD
AC024558.2	ENSG00000288436	ENST00000383572	0.00587661	0.00055679	0.00489403	0.00705717	FALSE	113	1.64395e+06	4.0011e-07	6.87367e-05	402	TRUE	LO	1.6195	1.944	TRUE
KRBOX1	ENSG00000240747	ENST00000383748	0.0225091	0.00418	0.0157697	0.0320591	FALSE	31	1.64341e+06	4.15496e-07	1.88632e-05	387	FALSE	-	NA	NA	NA
CCR3	ENSG00000183625	ENST00000395940	0.0023905	0.000944225	0.00118325	0.0048074	FALSE	8	1643914	8.676e-09	4.86643e-06	1068	FALSE	-	NA	NA	NA	ClinVar/HGMD
CCK	ENSG00000187094	ENST00000396169	0.011035	0.00138264	0.00861772	0.0140462	FALSE	65	1.64395e+06	4.30483e-07	3.95389e-05	348	FALSE	-	1.305	1.904	TRUE
LRRC3B	ENSG00000179796	ENST00000396641	0.0681387	0.0313329	0.0303374	0.147896	FALSE	6	1.64395e+06	2.29124e-07	3.64974e-06	780	FALSE	-	0.18215	0.863	FALSE
CHCHD4	ENSG00000163528	ENST00000396914	0.044553	0.0116427	0.0271406	0.0728444	FALSE	16	1.64393e+06	4.20004e-07	9.73278e-06	429	FALSE	-	NA	NA	NA	essential_line
SMCO1	ENSG00000214097	ENST00000397537	0.000283726	8.50202e-06	0.000267477	0.000300754	FALSE	1104	1.64393e+06	1.88323e-07	0.000671562	645	TRUE	LO	0.89662	1.678	FALSE	ClinVar/HGMD
CCRL2	ENSG00000121797	ENST00000399036	0.00471638	0.00376762	0.00144006	0.0137279	FALSE	3	1643920	5.01e-09	1.82491e-06	1035	FALSE	-	NA	NA	NA
GP5	ENSG00000178732	ENST00000401815	0.106537	0.0898984	0.0281494	0.345833	TRUE	2	1643926	1.0975e-07	1.2166e-06	1683	FALSE	-	0.85941	1.632	FALSE
C3orf36	ENSG00000288547	ENST00000408895	0.00308801	0.000937727	0.00174749	0.00538481	FALSE	12	1643958	1.947e-08	7.29946e-06	498	FALSE	-	NA	NA	NA
ARIH2OS	ENSG00000221883	ENST00000408959	0.014955	0.0157524	0.0036066	0.0532409	FALSE	2	1643958	1.1914e-08	1.21658e-06	873	FALSE	-	NA	NA	NA
PRR23C	ENSG00000233701	ENST00000413199	0.137654	0.0908931	0.0453588	0.385028	TRUE	3	1643949	2.2431e-07	1.82487e-06	789	TRUE	LO	NA	NA	NA
RHOA	ENSG00000067560	ENST00000418115	0.257853	0.161475	0.0787295	0.71061	TRUE	2	1643939	3.15411e-07	1.21659e-06	582	FALSE	HI	0.13999	0.664	FALSE	AD,ClinVar/HGMD,cancer,essential_line
ACKR2	ENSG00000144648	ENST00000422265	0.0218831	0.0426282	0.00280378	0.11255	FALSE	1	1643952	5.93e-09	6.0829e-07	1155	FALSE	-	0.71028	1.47	FALSE
MRAS	ENSG00000158186	ENST00000423968	0.402112	0.213344	0.119966	0.911263	TRUE	1	1643928	3.82408e-07	6.08299e-07	627	FALSE	HI	NA	NA	NA	AD,ClinVar/HGMD,ddd_ad
NKIRAS1	ENSG00000197885	ENST00000425478	0.0110473	0.00127993	0.00886158	0.0138722	FALSE	77	1.64323e+06	5.1094e-07	4.68588e-05	579	FALSE	-	NA	NA	NA	ClinVar/HGMD
VGLL4	ENSG00000144560	ENST00000430365	0.0315227	0.007066	0.0205855	0.0478808	FALSE	21	1.64396e+06	3.91522e-07	1.27741e-05	891	FALSE	-	0.36931	0.954	FALSE	lethal,ClinVar/HGMD
HRH1	ENSG00000196639	ENST00000431010	0.0346565	0.00863408	0.0215496	0.0550475	FALSE	17	1.64395e+06	3.46895e-07	1.03409e-05	1464	FALSE	-	NA	NA	NA
ZNF619	ENSG00000177873	ENST00000432264	0.0680757	0.0284271	0.0327768	0.140705	FALSE	7	1.64389e+06	2.7092e-07	4.25818e-06	1731	FALSE	-	NA	NA	NA
SPINK8	ENSG00000229453	ENST00000434006	0.00771126	0.000986208	0.00601713	0.00984577	FALSE	62	1.64396e+06	2.86769e-07	3.77139e-05	294	TRUE	LO	1.1023	1.839	FALSE
ZNF852	ENSG00000178917	ENST00000436261	0.00219961	0.000213487	0.00181883	0.00265429	FALSE	110	1.64395e+06	1.44355e-07	6.69119e-05	1632	TRUE	LO	0.78571	1.21	FALSE
IQCF3	ENSG00000229972	ENST00000437810	0.0197413	0.0066616	0.0105976	0.0361264	FALSE	10	1.64392e+06	1.1249e-07	6.08303e-06	465	FALSE	-	NA	NA	NA
TMA7	ENSG00000232112	ENST00000438607	0.0196159	0.00455742	0.0126476	0.0304703	FALSE	20	1.64395e+06	2.30304e-07	1.21658e-05	195	FALSE	-	0.86489	1.748	TRUE
ZNF662	ENSG00000182983	ENST00000440367	0.0116178	0.00147314	0.00911224	0.014823	FALSE	62	1.6433e+06	4.3271e-07	3.77289e-05	1281	TRUE	LO	NA	NA	NA
MOBP	ENSG00000168314	ENST00000441980	0.066585	0.0228702	0.0360756	0.12336	FALSE	10	1.64389e+06	3.85422e-07	6.08314e-06	552	FALSE	-	NA	NA	NA
NAA80	ENSG00000243477	ENST00000443094	0.0299199	0.00653688	0.0196997	0.0450067	FALSE	22	1.64391e+06	3.90022e-07	1.33827e-05	861	FALSE	-	NA	NA	NA	ClinVar/HGMD
CCR2	ENSG00000121807	ENST00000445132	0.0380277	0.0287166	0.0121275	0.109408	FALSE	3	1643956	5.691e-08	1.82487e-06	1083	FALSE	-	NA	NA	NA
IQCF5	ENSG00000214681	ENST00000446461	0.0448165	0.0274552	0.0167035	0.114964	FALSE	4	1643925	9.513e-08	2.4332e-06	447	FALSE	-	0.52108	1.19	FALSE
AC092042.3	ENSG00000273291	ENST00000446977	0.00772081	0.00105726	0.00593393	0.0100433	FALSE	55	1.64393e+06	2.53737e-07	3.34564e-05	303	FALSE	-	0.61423	1.523	TRUE
SLC66A1L	ENSG00000174899	ENST00000449199	0.0220349	0.0054739	0.0137707	0.0352393	FALSE	18	1643937	2.31801e-07	1.09493e-05	408	FALSE	-	0.86477	1.748	TRUE
FANCD2OS	ENSG00000163705	ENST00000450660	0.00195089	0.000135342	0.00170422	0.00223129	FALSE	209	1643944	2.45582e-07	0.000127133	534	FALSE	-	0.56309	1.423	FALSE
AC097636.1	ENSG00000285749	ENST00000456080	0.0198714	0.00688431	0.0106067	0.0366542	FALSE	10	1.64392e+06	1.1249e-07	6.08303e-06	465	FALSE	-	1.8409	1.947	TRUE
POLR2H	ENSG00000163882	ENST00000456318	0.168377	0.0833634	0.07148	0.379955	TRUE	5	1.64354e+06	4.79152e-07	3.04222e-06	453	FALSE	-	0.1301	0.617	FALSE	lethal,ClinVar/HGMD,essential_line
CMC1	ENSG00000187118	ENST00000466830	0.021691	0.0051035	0.013897	0.0337631	FALSE	20	1.6435e+06	2.54969e-07	1.21692e-05	321	FALSE	-	0.39632	1.235	FALSE
DNAJB8	ENSG00000179407	ENST00000469083	0.0397133	0.0305661	0.0126826	0.114002	FALSE	3	1643958	5.97e-08	1.82486e-06	699	FALSE	LO	0.4214	1.304	TRUE	HS
NCEH1	ENSG00000144959	ENST00000475381	0.0361121	0.00771284	0.0240675	0.0543982	FALSE	23	1.64393e+06	4.93076e-07	1.39908e-05	1227	TRUE	LO	NA	NA	NA
SMIM4	ENSG00000168273	ENST00000477703	0.0240527	0.00739342	0.0136974	0.0420405	FALSE	12	1.64395e+06	1.66273e-07	7.2995e-06	213	FALSE	-	0.36176	1.539	TRUE
RYBP	ENSG00000163602	ENST00000477973	0.515296	0.230423	0.156207	0.961695	TRUE	0	1643954	3.81361e-07	0	655	FALSE	-	0.28009	0.724	FALSE
TAGLN3	ENSG00000144834	ENST00000478951	0.0328462	0.00659949	0.0223006	0.0478444	FALSE	26	1.64394e+06	5.07455e-07	1.58157e-05	600	FALSE	-	NA	NA	NA
AC026316.4	ENSG00000285218	ENST00000486975	0.484897	0.229975	0.138571	0.95422	TRUE	0	1643942	3.23353e-07	0	498	FALSE	-	NA	NA	NA	ClinVar/HGMD
DPH3	ENSG00000154813	ENST00000488423	0.0196732	0.00514176	0.011973	0.0320536	FALSE	16	1.64392e+06	1.82966e-07	9.73285e-06	249	FALSE	-	0.51298	1.52	TRUE	lethal,essential_line
AC083800.1	ENSG00000251012	ENST00000490594	0.0114467	0.0027091	0.00728888	0.0179243	FALSE	19	1643756	1.26438e-07	1.15589e-05	246	FALSE	-	0.4339	1.671	TRUE
SELENOK	ENSG00000113811	ENST00000495461	0.0113824	0.00132429	0.00908861	0.0142645	FALSE	75	1.64372e+06	5.13907e-07	4.56282e-05	285	FALSE	-	0.96643	1.749	FALSE
TMEM158	ENSG00000249992	ENST00000503771	0.0455172	0.0156082	0.0245075	0.0839845	FALSE	10	1643954	2.62814e-07	6.0829e-06	903	FALSE	-	0.4921	1.737	TRUE
PYDC2	ENSG00000253548	ENST00000518817	0.000228969	2.1993e-05	0.000189927	0.000275907	FALSE	112	1643950	1.338e-08	6.81286e-05	294	FALSE	-	NA	NA	NA
NUDT16	ENSG00000198585	ENST00000521288	0.00151656	9.66469e-05	0.00133882	0.00171723	FALSE	247	1.64395e+06	2.25298e-07	0.000150248	588	FALSE	LO	NA	NA	NA	HS
BRK1	ENSG00000254999	ENST00000530758	0.0550262	0.0254136	0.0246404	0.120532	FALSE	6	1.6439e+06	1.84438e-07	3.64985e-06	228	FALSE	-	0	0.785	TRUE
EBLN2	ENSG00000255423	ENST00000533473	0.000164906	6.17844e-06	0.000153249	0.000177492	FALSE	707	1.64395e+06	6.8714e-08	0.000430062	819	TRUE	LO	NA	NA	NA
C3orf84	ENSG00000236980	ENST00000545770	0.00356895	0.000240219	0.00313555	0.00406926	FALSE	223	1.64386e+06	4.81122e-07	0.000135656	615	TRUE	LO	0.81416	1.416	FALSE
Z84492.2	ENSG00000272104	ENST00000606589	0.0515056	0.0219934	0.0244849	0.107746	FALSE	7	1.64395e+06	2.0351e-07	4.25803e-06	153	FALSE	-	0.46383	1.709	TRUE	ClinVar/HGMD
RBP1	ENSG00000114115	ENST00000619087	0.00763429	0.000917844	0.0060453	0.00960927	FALSE	72	1.64383e+06	3.29828e-07	4.38002e-05	408	FALSE	-	NA	NA	NA	ClinVar/HGMD
SPCS1	ENSG00000114902	ENST00000619898	0.0249093	0.0056437	0.0162172	0.0383517	FALSE	21	1.64385e+06	3.09106e-07	1.27749e-05	309	FALSE	-	NA	NA	NA
ZNF501	ENSG00000186446	ENST00000620116	0.0101406	0.00118492	0.00808068	0.0127032	FALSE	75	1.64384e+06	4.58148e-07	4.5625e-05	816	TRUE	LO	NA	NA	NA
TREX1	ENSG00000213689	ENST00000625293	0.017212	0.00267472	0.0127651	0.0232075	FALSE	43	1.6439e+06	4.42178e-07	2.61573e-05	945	TRUE	LO	NA	NA	NA	ClinVar/HGMD,ddd_ar
FAM240A	ENSG00000283473	ENST00000640551	0.0173153	0.00428889	0.0108646	0.027196	FALSE	18	1643902	1.81585e-07	1.09496e-05	252	FALSE	-	NA	NA	NA
OR5H15	ENSG00000233412	ENST00000641450	0.00746497	0.0058487	0.00236033	0.0223028	FALSE	3	1643102	9.23e-09	1.82581e-06	942	TRUE	LO	NA	NA	NA
OR5K1	ENSG00000232382	ENST00000642057	0.00206679	0.000169714	0.00176006	0.00242151	FALSE	150	1643951	1.85822e-07	9.12436e-05	927	FALSE	-	NA	NA	NA
BTD	ENSG00000169814	ENST00000643237	0.0103215	0.00137261	0.00800077	0.0133331	FALSE	58	1.64395e+06	3.59083e-07	3.52809e-05	1572	FALSE	-	NA	NA	NA	AR,ClinVar/HGMD,ddd_ar
TMIE	ENSG00000181585	ENST00000643606	0.0085564	0.000869266	0.00700595	0.0103824	FALSE	97	1.64394e+06	5.0034e-07	5.90046e-05	471	FALSE	LO	NA	NA	NA	HS,AR,lethal,ClinVar/HGMD
JAGN1	ENSG00000171135	ENST00000647897	0.00683329	0.000767563	0.00548196	0.00846593	FALSE	80	1.64384e+06	3.28712e-07	4.86667e-05	552	FALSE	-	NA	NA	NA	AR,ClinVar/HGMD,ddd_ar
ZNF717	ENSG00000227124	ENST00000652011	0.00917775	0.00132869	0.00696118	0.0121273	FALSE	49	1641625	2.69316e-07	2.98485e-05	2745	TRUE	LO	NA	NA	NA	HS,ClinVar/HGMD
CAMP	ENSG00000164047	ENST00000652295	0.0151212	0.00300969	0.0103316	0.0219417	FALSE	27	1.64387e+06	2.41946e-07	1.64247e-05	513	FALSE	-	NA	NA	NA
CXCL6	ENSG00000124875	ENST00000226317	0.00291322	0.000263382	0.00243945	0.00347025	FALSE	121	1.6438e+06	2.11585e-07	7.361e-05	345	TRUE	LO	2.1517	1.97	TRUE
PHOX2B	ENSG00000109132	ENST00000226382	0.246812	0.156861	0.0732322	0.688542	TRUE	2	1.64395e+06	2.9588e-07	1.21658e-06	945	FALSE	HI	0	0.34	FALSE	AD,ClinVar/HGMD,ddd_ad,cancer
PF4V1	ENSG00000109272	ENST00000226524	0.00781112	0.00143247	0.00550032	0.0110419	FALSE	31	1643911	1.4258e-07	1.88575e-05	315	TRUE	LO	1.3263	1.913	TRUE
IL2	ENSG00000109471	ENST00000226730	0.465094	0.230745	0.12802	0.946328	TRUE	0	1643918	2.88195e-07	0	462	FALSE	-	0.17094	0.81	FALSE	ClinVar/HGMD,cancer
STBD1	ENSG00000118804	ENST00000237642	0.00575245	0.000670612	0.00458576	0.00721364	FALSE	76	1.64395e+06	2.62019e-07	4.62302e-05	1077	TRUE	LO	1.3066	1.854	FALSE
ZNF141	ENSG00000131127	ENST00000240499	0.00672927	0.000932385	0.00514944	0.00880773	FALSE	54	1.64387e+06	2.16588e-07	3.28493e-05	1425	FALSE	-	0.40281	1.253	TRUE	AR,ClinVar/HGMD
STATH	ENSG00000126549	ENST00000246895	0.00194543	0.0001337	0.0016976	0.00222077	FALSE	213	1.64392e+06	2.49604e-07	0.000129568	189	TRUE	LO	1.0442	1.808	FALSE
HTN1	ENSG00000126550	ENST00000246896	0.00138333	6.82739e-05	0.0012557	0.00152347	FALSE	413	1.64339e+06	3.45253e-07	0.000251309	174	TRUE	LO	NA	NA	NA
JCHAIN	ENSG00000132465	ENST00000254801	0.0489041	0.0127498	0.0300192	0.07897	FALSE	16	1643656	4.6079e-07	9.7344e-06	480	FALSE	-	0.48321	1.241	FALSE
FGFBP2	ENSG00000137441	ENST00000259989	0.00444698	0.000628374	0.00339318	0.00582009	FALSE	52	1643947	1.37303e-07	3.16312e-05	672	FALSE	-	1.3481	1.917	TRUE	ClinVar/HGMD
CXCL9	ENSG00000138755	ENST00000264888	0.00500378	0.000439741	0.00421173	0.005936	FALSE	135	1.64393e+06	4.07208e-07	8.21202e-05	378	FALSE	-	0.80592	1.691	TRUE
MGST2	ENSG00000085871	ENST00000265498	0.0161506	0.00280537	0.0115947	0.0225538	FALSE	34	1643752	3.27719e-07	2.06844e-05	444	FALSE	-	0.36068	0.932	FALSE	ClinVar/HGMD
CABS1	ENSG00000145309	ENST00000273936	0.0154255	0.0119449	0.0047772	0.045358	FALSE	3	1643945	2.1365e-08	1.82488e-06	1188	FALSE	-	0.59058	1.34	FALSE
PYURF	ENSG00000145337	ENST00000273968	0.00507833	0.000718869	0.00386604	0.00664399	FALSE	52	1643920	1.56841e-07	3.16317e-05	345	FALSE	-	0.44843	1.69	TRUE	ClinVar/HGMD
POU4F2	ENSG00000151615	ENST00000281321	0.0508171	0.0142765	0.0304861	0.0861211	FALSE	14	1.64388e+06	4.16447e-07	8.51643e-06	1230	FALSE	-	0.36605	0.946	FALSE
SLC25A4	ENSG00000151729	ENST00000281456	0.0217756	0.00372687	0.0156523	0.0302116	FALSE	35	1.64394e+06	4.55753e-07	2.12903e-05	897	TRUE	-	0.20211	0.636	FALSE	ClinVar/HGMD,ddd_ad
CXCL13	ENSG00000156234	ENST00000286758	0.0404084	0.0106437	0.0247179	0.0657968	FALSE	16	1.64384e+06	3.80039e-07	9.73333e-06	330	FALSE	-	0	0.519	FALSE
PDHA2	ENSG00000163114	ENST00000295266	0.035446	0.0374031	0.00857149	0.121742	FALSE	2	1643952	3.1564e-08	1.21658e-06	1167	TRUE	LO	1.1521	1.774	FALSE	AR,ClinVar/HGMD
GNPDA2	ENSG00000163281	ENST00000295448	0.0304436	0.00604115	0.0209231	0.0446099	FALSE	27	1.64358e+06	4.89343e-07	1.64275e-05	831	FALSE	-	0.45404	0.955	FALSE
MRPS18C	ENSG00000163319	ENST00000295491	0.00206301	0.000116246	0.00184565	0.00230207	FALSE	314	1.64362e+06	3.91512e-07	0.000191042	429	FALSE	-	0.78015	1.454	FALSE	lethal,essential_line
NKX6-1	ENSG00000163623	ENST00000295886	0.0127756	0.00161413	0.00998355	0.0163124	FALSE	63	1.64388e+06	4.83789e-07	3.8324e-05	1104	FALSE	-	0.38822	1.003	FALSE	lethal,ClinVar/HGMD
C4orf36	ENSG00000163633	ENST00000295898	0.00178752	0.00012632	0.00155725	0.00205145	FALSE	205	1.6439e+06	2.20321e-07	0.000124703	354	TRUE	LO	NA	NA	NA
SMIM14	ENSG00000163683	ENST00000295958	0.0831732	0.0417314	0.0349495	0.191369	TRUE	5	1.64383e+06	2.30934e-07	3.04169e-06	300	FALSE	-	0	0.576	FALSE
CXCL3	ENSG00000163734	ENST00000296026	0.0106516	0.00188453	0.00758636	0.0149146	FALSE	34	1.64394e+06	2.15567e-07	2.0682e-05	324	FALSE	-	1.0833	1.848	TRUE
CXCL5	ENSG00000163735	ENST00000296027	0.00329534	0.000300685	0.00276346	0.0039371	FALSE	122	1643494	2.41336e-07	7.42321e-05	345	TRUE	LO	1.3739	1.914	FALSE
PPBP	ENSG00000163736	ENST00000296028	0.00706059	0.00119549	0.00507716	0.00973368	FALSE	36	1.64392e+06	1.50115e-07	2.18989e-05	387	FALSE	-	0.55589	1.597	TRUE
PF4	ENSG00000163737	ENST00000296029	0.00190785	0.000171802	0.0015979	0.00227363	FALSE	125	1643938	1.42373e-07	7.60369e-05	306	FALSE	-	0.66756	1.733	TRUE
S100P	ENSG00000163993	ENST00000296370	0.00629581	0.000729255	0.00501503	0.00788425	FALSE	75	1.64388e+06	2.82794e-07	4.56238e-05	288	FALSE	-	0.79892	1.818	TRUE
H2AZ1	ENSG00000164032	ENST00000296417	0.359747	0.207093	0.0986702	0.884467	TRUE	1	1643902	3.10161e-07	6.08309e-07	387	FALSE	-	0	0.435	FALSE
PGRMC2	ENSG00000164040	ENST00000296425	0.365075	0.190298	0.121864	0.857478	TRUE	2	1643880	5.05042e-07	1.21663e-06	672	FALSE	-	NA	NA	NA
SAP30	ENSG00000164105	ENST00000296504	0.0343689	0.00710479	0.0231821	0.0506249	FALSE	25	1643156	5.10711e-07	1.52146e-05	663	FALSE	-	0.24118	0.759	FALSE
SCRG1	ENSG00000164106	ENST00000296506	0.0654166	0.0403046	0.0241962	0.169186	FALSE	4	1.64395e+06	1.39892e-07	2.43317e-06	297	FALSE	-	0.65384	1.721	TRUE
CPLX1	ENSG00000168993	ENST00000304062	0.0472128	0.0137829	0.0274067	0.0807984	FALSE	13	1.64388e+06	3.5763e-07	7.90813e-06	405	FALSE	-	0	0.521	FALSE	AR,ClinVar/HGMD
ATP5ME	ENSG00000169020	ENST00000304312	0.0138158	0.00274737	0.00944754	0.0202001	FALSE	26	1.64391e+06	2.12902e-07	1.58159e-05	210	FALSE	-	0.4452	1.367	TRUE	ClinVar/HGMD
DRD5	ENSG00000169676	ENST00000304374	0.00816815	0.00296515	0.00424411	0.0155849	FALSE	9	1643958	4.0044e-08	5.47459e-06	1434	TRUE	-	1.5711	1.936	FALSE	AD,ClinVar/HGMD
TMEM154	ENSG00000170006	ENST00000304385	0.00459562	0.000359656	0.00395025	0.00535072	FALSE	165	1.64394e+06	4.57555e-07	0.000100369	552	FALSE	-	0.96725	1.613	FALSE
MUC7	ENSG00000171195	ENST00000304887	0.00920324	0.00296499	0.00509695	0.0163953	FALSE	11	1643954	5.666e-08	6.69118e-06	1134	TRUE	-	NA	NA	NA	AD
CSN3	ENSG00000171209	ENST00000304954	0.0397355	0.0153449	0.0199593	0.0789407	FALSE	8	1.64375e+06	1.79545e-07	4.86692e-06	549	FALSE	-	0.74449	1.705	TRUE
RAB33B	ENSG00000172007	ENST00000305626	0.0608499	0.0171524	0.0359659	0.101713	FALSE	14	1.64395e+06	4.99877e-07	8.51607e-06	690	FALSE	-	0.12575	0.597	FALSE	AR,ClinVar/HGMD
ATOH1	ENSG00000172238	ENST00000306011	0.408135	0.214605	0.121575	0.916364	TRUE	1	1643956	3.88841e-07	6.08289e-07	1065	FALSE	HI	0.45984	1.052	FALSE	AD,lethal,ClinVar/HGMD
CXCL10	ENSG00000169245	ENST00000306602	0.037448	0.0126999	0.0202933	0.0681917	FALSE	10	1643833	2.15489e-07	6.08334e-06	297	FALSE	-	0.21205	1.002	TRUE	ClinVar/HGMD
CXCL11	ENSG00000169248	ENST00000306621	0.0198089	0.00325448	0.0144039	0.0271602	FALSE	38	1643756	4.50778e-07	2.31178e-05	285	FALSE	-	0.24192	1.135	TRUE	ClinVar/HGMD
MTNR1A	ENSG00000168412	ENST00000307161	0.000722808	3.85918e-05	0.000652639	0.000802357	FALSE	357	1.64394e+06	1.54547e-07	0.000217162	1053	FALSE	-	1.0838	1.769	FALSE	ClinVar/HGMD
CXCL8	ENSG00000169429	ENST00000307407	0.000351281	1.06135e-05	0.00033084	0.000372636	FALSE	1098	1.64363e+06	2.32412e-07	0.000668035	300	TRUE	LO	1.1167	1.861	TRUE	ClinVar/HGMD
PARM1	ENSG00000169116	ENST00000307428	0.0294636	0.00598836	0.0200526	0.0434768	FALSE	26	1.64393e+06	4.55343e-07	1.58157e-05	933	FALSE	-	0.61623	1.215	FALSE
CYTL1	ENSG00000170891	ENST00000307746	0.00502692	0.000394611	0.00431498	0.00586271	FALSE	163	1.64393e+06	4.94941e-07	9.91524e-05	411	FALSE	-	1.1633	1.853	FALSE
NPFFR2	ENSG00000056291	ENST00000308744	0.000778705	2.49531e-05	0.000731618	0.000829375	FALSE	970	1.64377e+06	4.56914e-07	0.000590106	1569	TRUE	LO	0.71099	1.13	FALSE
TLR10	ENSG00000174123	ENST00000308973	0.00377425	0.000426953	0.00303168	0.00468642	FALSE	79	1643957	1.7818e-07	4.80548e-05	2436	TRUE	LO	0.67669	1.015	FALSE	HS,ClinVar/HGMD
TLR1	ENSG00000174125	ENST00000308979	0.00129828	5.09849e-05	0.00120258	0.00140201	FALSE	652	1.64395e+06	5.12279e-07	0.000396606	2361	TRUE	LO	1.4112	1.851	FALSE	ClinVar/HGMD
MOB1B	ENSG00000173542	ENST00000309395	0.035725	0.00794974	0.0232659	0.054297	FALSE	21	1.6438e+06	4.4396e-07	1.27753e-05	651	FALSE	-	NA	NA	NA
FAM241A	ENSG00000174749	ENST00000309733	0.0299655	0.00601645	0.0204342	0.0436965	FALSE	26	1.64375e+06	4.62938e-07	1.58175e-05	399	FALSE	-	0	0.852	TRUE
PLAC8	ENSG00000145287	ENST00000311507	0.0310969	0.00662188	0.0207178	0.0463665	FALSE	23	1.64387e+06	4.24704e-07	1.39914e-05	348	FALSE	-	NA	NA	NA
ODAPH	ENSG00000174792	ENST00000311623	0.021321	0.00986265	0.00949135	0.0466195	FALSE	6	1.64394e+06	6.9112e-08	3.64977e-06	393	FALSE	-	NA	NA	NA	ClinVar/HGMD,ddd_ar
NEUROG2	ENSG00000178403	ENST00000313341	0.0281348	0.0118648	0.0133086	0.0580932	FALSE	7	1643949	1.09202e-07	4.25804e-06	819	FALSE	-	0	0.544	FALSE	lethal
BBS12	ENSG00000181004	ENST00000314218	0.0197182	0.00361671	0.0138677	0.0280034	FALSE	31	1.64394e+06	3.63466e-07	1.88571e-05	2133	FALSE	-	NA	NA	NA	AR,ClinVar/HGMD,ddd_ar
FDCSP	ENSG00000181617	ENST00000317987	0.00529784	0.00048261	0.00444465	0.00633819	FALSE	122	1.64382e+06	3.8975e-07	7.42176e-05	258	FALSE	-	0.45657	1.395	TRUE
SHISA3	ENSG00000178343	ENST00000319234	0.013608	0.00203906	0.0101993	0.0181424	FALSE	46	1.64389e+06	3.74135e-07	2.79823e-05	717	FALSE	-	0.91669	1.657	FALSE
BLOC1S4	ENSG00000186222	ENST00000320776	0.0311062	0.0235863	0.00986229	0.0913995	FALSE	3	1643958	4.58e-08	1.82486e-06	654	FALSE	-	0.82878	1.872	TRUE
MRFAP1L1	ENSG00000178988	ENST00000320848	0.00651597	0.000920741	0.00496017	0.00856282	FALSE	52	1.64387e+06	2.01957e-07	3.16327e-05	384	FALSE	-	0.84597	1.732	TRUE
ZFP42	ENSG00000179059	ENST00000326866	0.0225674	0.0397357	0.00312202	0.110073	FALSE	1	1643956	6.65e-09	6.08289e-07	933	FALSE	LO	NA	NA	NA	HS
GSX2	ENSG00000180613	ENST00000326902	0.0222036	0.00410349	0.0156784	0.0316466	FALSE	31	1.64392e+06	4.10777e-07	1.88574e-05	915	FALSE	-	0.26243	0.826	FALSE	AR,ClinVar/HGMD
ADRA2C	ENSG00000184160	ENST00000330055	0.282393	0.171417	0.0872798	0.762695	TRUE	2	1643954	3.49955e-07	1.21658e-06	1389	FALSE	-	0.19218	0.605	FALSE	ClinVar/HGMD
DEFB131A	ENSG00000186146	ENST00000334879	0.00148697	0.000166788	0.00119431	0.00184865	FALSE	81	1.64395e+06	7.0733e-08	4.92716e-05	213	FALSE	-	2.0122	1.94	TRUE
ANKRD37	ENSG00000186352	ENST00000335174	0.0295421	0.00668956	0.0193943	0.0451703	FALSE	21	1.64387e+06	3.67384e-07	1.27748e-05	477	FALSE	-	0.68377	1.344	FALSE	ClinVar/HGMD
LRAT	ENSG00000121207	ENST00000336356	0.00804538	0.00111556	0.0061486	0.0105324	FALSE	55	1643952	2.64467e-07	3.3456e-05	693	FALSE	-	0.51664	1.321	FALSE	AR,lethal,ClinVar/HGMD,ddd_ar
DMP1	ENSG00000152592	ENST00000339673	0.00254488	0.00016784	0.00223895	0.00289603	FALSE	232	1.64388e+06	3.56198e-07	0.00014113	1542	FALSE	-	0.71892	1.143	FALSE	AR,ClinVar/HGMD,ddd_ar
LRRC66	ENSG00000188993	ENST00000343457	0.00167076	7.84729e-05	0.00152337	0.0018294	FALSE	449	1.6439e+06	4.53659e-07	0.000273131	2643	FALSE	-	1.219	1.815	FALSE
PRR27	ENSG00000187533	ENST00000344526	0.00836029	0.00109379	0.00649042	0.0107636	FALSE	60	1.64368e+06	3.00912e-07	3.65034e-05	660	TRUE	LO	0.86174	1.635	FALSE	HS
CSN2	ENSG00000135222	ENST00000353151	0.0146744	0.00197052	0.0113085	0.0189897	FALSE	58	1.64386e+06	5.10359e-07	3.52828e-05	681	FALSE	-	0.78946	1.374	FALSE
COX7B2	ENSG00000170516	ENST00000355591	0.104368	0.114987	0.0177269	0.439768	FALSE	1	1643954	5.0567e-08	6.0829e-07	246	FALSE	-	NA	NA	NA
CFAP299	ENSG00000197826	ENST00000358105	0.000982226	3.39419e-05	0.000917631	0.00104892	FALSE	833	1.64379e+06	4.95218e-07	0.000506757	702	TRUE	LO	NA	NA	NA
GK2	ENSG00000196475	ENST00000358842	0.00943531	0.00135177	0.00715741	0.012436	FALSE	50	1.64391e+06	2.81743e-07	3.04153e-05	1662	FALSE	-	0.92623	1.425	FALSE
ADAM29	ENSG00000168594	ENST00000359240	0.00169306	0.000224587	0.00131097	0.00219003	FALSE	59	1640174	5.8278e-08	3.59718e-05	2463	FALSE	-	NA	NA	NA
HAND2	ENSG00000164107	ENST00000359562	0.458337	0.23197	0.12248	0.944269	TRUE	0	1643914	2.7502e-07	0	654	FALSE	-	0.19878	0.941	FALSE	lethal,ClinVar/HGMD
TIFA	ENSG00000145365	ENST00000361717	0.152414	0.180428	0.0125324	0.71493	FALSE	0	1643954	1.946e-08	0	555	FALSE	-	0.36726	1.15	FALSE
C4orf46	ENSG00000205208	ENST00000379205	0.00654782	0.000967329	0.00491907	0.00868627	FALSE	47	1.64377e+06	1.82778e-07	2.85928e-05	342	FALSE	-	0.70613	1.764	TRUE	ClinVar/HGMD
C4orf19	ENSG00000154274	ENST00000381980	0.0672297	0.0620512	0.0171075	0.229777	FALSE	2	1.64391e+06	6.509e-08	1.21661e-06	945	FALSE	-	NA	NA	NA
SOD3	ENSG00000109610	ENST00000382120	0.0101222	0.00185579	0.00709053	0.0143008	FALSE	31	1.64396e+06	1.85379e-07	1.8857e-05	723	FALSE	-	0.84471	1.671	FALSE	ClinVar/HGMD
FGFBP1	ENSG00000137440	ENST00000382333	0.00206203	0.000142306	0.00179885	0.00235685	FALSE	210	1643924	2.60534e-07	0.000127743	705	TRUE	LO	0	1.06	TRUE	ClinVar/HGMD
NKX3-2	ENSG00000109705	ENST00000382438	0.0234895	0.00442673	0.0163106	0.0334619	FALSE	29	1.64377e+06	4.04421e-07	1.76424e-05	1002	FALSE	-	0.13294	0.631	FALSE	AR,lethal,ClinVar/HGMD,ddd_ar
GPR78	ENSG00000155269	ENST00000382487	0.00565488	0.000477234	0.00478925	0.00667212	FALSE	144	1.64388e+06	4.91368e-07	8.75976e-05	1092	FALSE	-	1.1248	1.818	FALSE
MRFAP1	ENSG00000179010	ENST00000382581	0.0804532	0.0470836	0.030763	0.201784	TRUE	4	1643958	1.74834e-07	2.43315e-06	384	FALSE	-	NA	NA	NA
MSX1	ENSG00000163132	ENST00000382723	0.0547397	0.0182992	0.0297964	0.0985433	FALSE	10	1.6437e+06	3.17294e-07	6.08382e-06	912	FALSE	HI	0.32133	1.01	FALSE	AD,lethal,ClinVar/HGMD,ddd_ad
TMEM128	ENSG00000132406	ENST00000382753	0.00174317	9.39492e-05	0.00157125	0.00193906	FALSE	350	1.64394e+06	3.68422e-07	0.000212903	498	FALSE	-	NA	NA	NA
SCOC	ENSG00000153130	ENST00000394203	0.00365722	0.00034518	0.00304287	0.00440377	FALSE	115	1.64351e+06	2.52762e-07	6.99724e-05	369	TRUE	LO	NA	NA	NA
NDUFC1	ENSG00000109390	ENST00000394223	0.0469263	0.0126832	0.0283402	0.077192	FALSE	15	1.64371e+06	4.13933e-07	9.1257e-06	231	FALSE	-	NA	NA	NA	ClinVar/HGMD
SNCA	ENSG00000145335	ENST00000394991	0.119558	0.0603099	0.050126	0.276035	TRUE	5	1.64388e+06	3.365e-07	3.04159e-06	423	FALSE	HI	NA	NA	NA	AD,ClinVar/HGMD
BTC	ENSG00000174808	ENST00000395743	0.015163	0.00258331	0.010899	0.0209398	FALSE	36	1.64379e+06	3.25346e-07	2.19006e-05	537	FALSE	-	0.38912	1.005	FALSE	ClinVar/HGMD
CXCL1	ENSG00000163739	ENST00000395761	0.00992188	0.00161418	0.00723355	0.0135186	FALSE	39	1.64389e+06	2.3003e-07	2.37242e-05	324	FALSE	-	0.37717	1.179	FALSE
SLC26A1	ENSG00000145217	ENST00000398516	0.00586721	0.000512707	0.00494833	0.00697146	FALSE	134	1.6439e+06	4.74241e-07	8.15134e-05	2106	FALSE	-	NA	NA	NA	AR,ClinVar/HGMD
MGARP	ENSG00000137463	ENST00000398955	0.00342746	0.000337923	0.00283354	0.00414057	FALSE	103	1.64374e+06	2.11948e-07	6.26621e-05	723	FALSE	-	1.2501	1.891	TRUE
HMX1	ENSG00000215612	ENST00000400677	0.0628091	0.0331128	0.0258549	0.146722	FALSE	5	1.64363e+06	1.71328e-07	3.04205e-06	1047	FALSE	-	0	0.699	TRUE	AR,ClinVar/HGMD,ddd_ar
C4orf48	ENSG00000243449	ENST00000409860	0.108312	0.0734343	0.0353838	0.304856	TRUE	3	1643430	1.73637e-07	1.82545e-06	288	FALSE	-	NA	NA	NA
ZNF732	ENSG00000186777	ENST00000419098	0.0260166	0.00684985	0.0158674	0.0422288	FALSE	16	1.6439e+06	2.42638e-07	9.73295e-06	1758	FALSE	-	0.41479	1.286	TRUE
HOPX	ENSG00000171476	ENST00000420433	0.00608604	0.000784593	0.00471615	0.00780738	FALSE	61	1.64358e+06	2.22217e-07	3.71141e-05	276	FALSE	-	NA	NA	NA
NSG1	ENSG00000168824	ENST00000421177	0.00670623	0.000721435	0.00543905	0.00824764	FALSE	88	1.64368e+06	3.54618e-07	5.35383e-05	558	FALSE	-	0.56482	1.286	FALSE
PABPC4L	ENSG00000254535	ENST00000421491	0.00775734	0.00498573	0.00284357	0.0205546	FALSE	4	1643957	1.4312e-08	2.43315e-06	1113	FALSE	-	NA	NA	NA	lethal,ClinVar/HGMD
MEPE	ENSG00000152595	ENST00000424957	0.00622013	0.000669116	0.00505845	0.00766587	FALSE	87	1643833	3.2551e-07	5.29251e-05	1578	FALSE	-	0.56881	1.294	FALSE	ClinVar/HGMD
C4orf45	ENSG00000164123	ENST00000434826	0.00801574	0.000796049	0.00660904	0.00971789	FALSE	101	1.64375e+06	4.8766e-07	6.14447e-05	561	FALSE	-	0.95316	1.593	FALSE
TLR6	ENSG00000174130	ENST00000436693	0.0140377	0.00195745	0.0107042	0.0183184	FALSE	53	1.64396e+06	4.46544e-07	3.22393e-05	2391	TRUE	LO	0.51179	0.847	FALSE	ClinVar/HGMD
MSANTD1	ENSG00000188981	ENST00000438480	0.0454861	0.0116711	0.0280946	0.0729335	FALSE	17	1.64395e+06	4.56119e-07	1.0341e-05	837	FALSE	-	0.10249	0.486	FALSE
C1QTNF7	ENSG00000163145	ENST00000444304	0.0162224	0.00275879	0.0117199	0.0224285	FALSE	36	1.64395e+06	3.48386e-07	2.18985e-05	870	FALSE	-	NA	NA	NA
RELL1	ENSG00000181826	ENST00000454158	0.0510694	0.0144062	0.0302485	0.0860022	FALSE	14	1.6438e+06	4.18776e-07	8.51685e-06	816	FALSE	-	0	0.3	FALSE
AC093827.5	ENSG00000285458	ENST00000473559	0.00293046	0.000297018	0.00239869	0.00356446	FALSE	98	1.64386e+06	1.71773e-07	5.96157e-05	354	TRUE	LO	1.2697	1.901	TRUE
SPCS3	ENSG00000129128	ENST00000503362	0.062883	0.0226868	0.0330317	0.119554	FALSE	9	1.64328e+06	3.26908e-07	5.47685e-06	543	FALSE	-	0	0.529	FALSE	essential_line
C4orf3	ENSG00000164096	ENST00000504110	0.021124	0.0065448	0.0118722	0.0369811	FALSE	12	1.64393e+06	1.45542e-07	7.29956e-06	201	FALSE	-	NA	NA	NA
PTTG2	ENSG00000250254	ENST00000504686	0.134456	0.170004	0.00968442	0.659241	FALSE	0	1643958	1.4264e-08	0	576	FALSE	-	NA	NA	NA
SMIM20	ENSG00000250317	ENST00000506197	0.0751043	0.0443056	0.0280248	0.195637	TRUE	4	1.64395e+06	1.61528e-07	2.43317e-06	204	FALSE	-	0	1.102	TRUE
SPINK2	ENSG00000128040	ENST00000506738	0.0199676	0.00354711	0.0142085	0.0280438	FALSE	33	1.64393e+06	3.93168e-07	2.00738e-05	405	FALSE	-	NA	NA	NA	AR,ClinVar/HGMD
CXCL2	ENSG00000081041	ENST00000508487	0.00321041	0.000311395	0.00265573	0.00387328	FALSE	110	1.64391e+06	2.11874e-07	6.69138e-05	324	FALSE	-	1.6813	1.948	TRUE
AC018709.1	ENSG00000272297	ENST00000509111	0.000459893	2.6238e-05	0.000411513	0.000513923	FALSE	305	1643906	8.293e-08	0.000185534	296	FALSE	-	0.61676	1.816	TRUE
ZNF718	ENSG00000250312	ENST00000510175	0.148745	0.0980822	0.049622	0.408766	TRUE	3	1643958	2.44565e-07	1.82486e-06	1437	FALSE	-	NA	NA	NA
DCTD	ENSG00000129187	ENST00000510370	0.00487451	0.000428078	0.00410186	0.00578198	FALSE	132	1.64381e+06	3.87664e-07	8.03013e-05	537	FALSE	-	NA	NA	NA
ZNF721	ENSG00000182903	ENST00000511833	0.00102589	0.000105464	0.000838808	0.00125544	FALSE	96	1643941	5.748e-08	5.83963e-05	2772	TRUE	LO	0.93448	1.886	TRUE	ClinVar/HGMD
TRIM60	ENSG00000176979	ENST00000512596	0.00600324	0.00468661	0.0019003	0.0173907	FALSE	3	1643914	7.086e-09	1.82491e-06	1416	FALSE	-	NA	NA	NA
FAM218A	ENSG00000250486	ENST00000513876	0.00729151	0.000925512	0.00569228	0.00932349	FALSE	65	1.64393e+06	2.84157e-07	3.95395e-05	474	FALSE	-	NA	NA	NA
HELT	ENSG00000187821	ENST00000515777	0.036353	0.00916909	0.0226043	0.0587335	FALSE	17	1.64388e+06	3.62841e-07	1.03414e-05	729	FALSE	-	NA	NA	NA
PIGY	ENSG00000255072	ENST00000527353	0.0196266	0.00836642	0.0092819	0.0408826	FALSE	7	1643949	7.5498e-08	4.25804e-06	216	FALSE	-	0.89237	1.881	TRUE	AR,ClinVar/HGMD,ddd_ar
LRIT3	ENSG00000183423	ENST00000594814	0.0120742	0.0014845	0.00953809	0.0153011	FALSE	70	1643928	5.08005e-07	4.25809e-05	2040	TRUE	LO	0.94803	1.421	FALSE	AR,ClinVar/HGMD,ddd_ar
GPRIN3	ENSG00000185477	ENST00000609438	0.0116903	0.00145433	0.00917933	0.0148729	FALSE	66	1.64395e+06	4.63134e-07	4.01472e-05	2331	FALSE	-	1.0056	1.474	FALSE
GIMD1	ENSG00000250298	ENST00000638719	0.00398239	0.000293511	0.00345569	0.00460375	FALSE	186	1.64374e+06	4.46998e-07	0.000113157	654	TRUE	LO	NA	NA	NA
TLR2	ENSG00000137462	ENST00000642700	0.00131601	7.32965e-05	0.00117916	0.00146607	FALSE	319	1.64396e+06	2.52863e-07	0.000194044	2355	FALSE	HI	NA	NA	NA	AD,ClinVar/HGMD
TMEM155	ENSG00000164112	ENST00000643663	0.00294468	0.000339619	0.00235764	0.00369321	FALSE	76	1.64395e+06	1.33046e-07	4.62301e-05	393	FALSE	-	NA	NA	NA
PITX2	ENSG00000164093	ENST00000644743	0.0678705	0.0198031	0.0393719	0.115861	FALSE	13	1.64394e+06	5.15328e-07	7.90784e-06	975	FALSE	HI	NA	NA	NA	AD,lethal,HI,ClinVar/HGMD,ddd_ad
IL21	ENSG00000138684	ENST00000648588	0.103015	0.0468616	0.0464117	0.220862	TRUE	6	1.6439e+06	3.49844e-07	3.64987e-06	489	FALSE	-	NA	NA	NA	AR,ClinVar/HGMD
SPRY1	ENSG00000164056	ENST00000651917	0.037721	0.00926951	0.0236404	0.0598856	FALSE	18	1.64396e+06	3.97737e-07	1.09492e-05	960	FALSE	-	NA	NA	NA	AR,ClinVar/HGMD
HBEGF	ENSG00000113070	ENST00000230990	0.0604716	0.0205041	0.0327278	0.11063	FALSE	10	1643822	3.49482e-07	6.08338e-06	627	FALSE	-	0.36475	0.943	FALSE	lethal,ClinVar/HGMD
HAND1	ENSG00000113196	ENST00000231121	0.0106082	0.00164382	0.00788589	0.0143303	FALSE	43	1.64384e+06	2.71901e-07	2.61583e-05	648	FALSE	-	0.39294	1.225	FALSE	lethal,ClinVar/HGMD
IL4	ENSG00000113520	ENST00000231449	0.041359	0.0093565	0.0269195	0.0630143	FALSE	21	1643797	5.13724e-07	1.27753e-05	462	FALSE	HI	0.68674	1.524	FALSE	AD,ClinVar/HGMD
IL5	ENSG00000113525	ENST00000231454	0.077561	0.0263625	0.0415386	0.141768	TRUE	10	1643880	4.50347e-07	6.08317e-06	405	FALSE	-	0.64887	1.456	FALSE
C5orf15	ENSG00000113583	ENST00000231512	0.00458678	0.000430377	0.00381711	0.00549724	FALSE	116	1.64388e+06	3.20245e-07	7.05647e-05	798	TRUE	LO	0.41882	1.081	FALSE
CDX1	ENSG00000113722	ENST00000231656	0.0450051	0.0136277	0.0257348	0.0779026	FALSE	12	1.64385e+06	3.1539e-07	7.29994e-06	798	FALSE	HI	0.3446	1.082	FALSE	AD,ClinVar/HGMD
GLRX	ENSG00000173221	ENST00000237858	0.0137999	0.00214435	0.0102106	0.0186075	FALSE	43	1643806	3.54987e-07	2.61588e-05	321	FALSE	-	NA	NA	NA
MSX2	ENSG00000120149	ENST00000239243	0.075678	0.0256992	0.040638	0.139033	TRUE	10	1.64395e+06	4.38821e-07	6.0829e-06	804	FALSE	HI	0.26029	0.819	FALSE	AD,HI,ClinVar/HGMD,ddd_ad
PCDHB10	ENSG00000120324	ENST00000239446	0.00193115	0.000706994	0.00100421	0.00367712	FALSE	9	1643948	7.84e-09	5.47463e-06	2403	FALSE	-	0.62446	1.059	FALSE
COX7C	ENSG00000127184	ENST00000247655	0.193589	0.160646	0.039648	0.671428	TRUE	1	1643942	1.16819e-07	6.08294e-07	192	FALSE	-	NA	NA	NA	essential_line
NDUFA2	ENSG00000131495	ENST00000252102	0.0383355	0.0129942	0.0206214	0.0703235	FALSE	10	1.64373e+06	2.19739e-07	6.08373e-06	300	FALSE	-	0	0.609	TRUE	AR,ClinVar/HGMD,essential_line
CARD6	ENSG00000132357	ENST00000254691	0.0037656	0.000277454	0.00325682	0.00434704	FALSE	187	1.64385e+06	4.24977e-07	0.000113757	3114	FALSE	-	0.87234	1.256	FALSE
PCBD2	ENSG00000132570	ENST00000254908	0.0106532	0.00135191	0.00832404	0.0135675	FALSE	63	1.64367e+06	4.03242e-07	3.83289e-05	393	FALSE	-	NA	NA	NA
ZBED3	ENSG00000132846	ENST00000255198	0.0429241	0.0661182	0.00596315	0.208439	FALSE	1	1643950	1.5494e-08	6.08291e-07	705	FALSE	-	1.2464	1.909	TRUE
MRPS36	ENSG00000134056	ENST00000256441	0.0194466	0.00440796	0.0126431	0.0298147	FALSE	21	1640048	2.40746e-07	1.28045e-05	312	FALSE	-	0.39482	1.23	FALSE	essential_line
CD180	ENSG00000134061	ENST00000256447	0.00553871	0.000719822	0.00429993	0.00712976	FALSE	62	1643788	2.0537e-07	3.77178e-05	1986	FALSE	-	0.56863	0.992	FALSE
NREP	ENSG00000134986	ENST00000257435	0.0582292	0.0302238	0.0241091	0.137143	FALSE	5	1643770	1.60267e-07	3.04179e-06	207	FALSE	-	NA	NA	NA
IL17B	ENSG00000127743	ENST00000261796	0.0026931	0.000207095	0.00231467	0.00312077	FALSE	171	1643952	2.7707e-07	0.000104018	543	TRUE	LO	0.48432	1.244	FALSE
CYSTM1	ENSG00000120306	ENST00000261811	0.0484545	0.0177219	0.0252735	0.0940802	FALSE	9	1.64383e+06	2.49542e-07	5.47503e-06	294	FALSE	-	0.18974	0.899	FALSE
SUB1	ENSG00000113387	ENST00000265073	0.11153	0.0561932	0.0468044	0.255598	TRUE	5	1.64395e+06	3.10695e-07	3.04146e-06	384	FALSE	-	0	0.414	FALSE
NME5	ENSG00000112981	ENST00000265191	0.00754169	0.000791648	0.0061323	0.00924512	FALSE	91	1.64329e+06	4.1363e-07	5.53768e-05	639	FALSE	-	0.65137	1.283	FALSE	AR,ClinVar/HGMD
PAIP2	ENSG00000120727	ENST00000265192	0.0445404	0.0117687	0.0272794	0.0732865	FALSE	16	1.64368e+06	4.19088e-07	9.73425e-06	384	FALSE	-	NA	NA	NA
NDUFS6	ENSG00000145494	ENST00000274137	0.021141	0.0047744	0.0138714	0.0324159	FALSE	21	1.64394e+06	2.62216e-07	1.27742e-05	375	FALSE	-	0.41878	1.297	TRUE	AR,ClinVar/HGMD
RPL37	ENSG00000145592	ENST00000274242	0.13749	0.0682583	0.0581336	0.318394	TRUE	5	1643958	3.84704e-07	3.04144e-06	294	FALSE	-	0.30655	0.964	FALSE	essential_line
LECT2	ENSG00000145826	ENST00000274507	0.00599906	0.000537218	0.00503434	0.00713626	FALSE	127	1.64377e+06	4.59375e-07	7.72614e-05	456	TRUE	LO	0.69845	1.449	FALSE
IL9	ENSG00000145839	ENST00000274520	0.00193412	0.000133606	0.00168999	0.00221193	FALSE	208	1.64392e+06	2.41986e-07	0.000126527	435	FALSE	-	1.4065	1.917	FALSE	ClinVar/HGMD
SPINK7	ENSG00000145879	ENST00000274565	0.00372097	0.000392877	0.00303091	0.00456522	FALSE	93	1.64376e+06	2.07089e-07	5.65775e-05	258	FALSE	-	0.46725	1.421	TRUE
ZNF300	ENSG00000145908	ENST00000274599	0.0133054	0.00210514	0.00977531	0.0179841	FALSE	41	1.64392e+06	3.2607e-07	2.49403e-05	1815	FALSE	-	NA	NA	NA
FGF18	ENSG00000156427	ENST00000274625	0.325641	0.182961	0.102267	0.818753	TRUE	2	1643953	4.27689e-07	1.21658e-06	624	FALSE	-	0.21837	0.687	FALSE
HIGD2A	ENSG00000146066	ENST00000274787	0.0301685	0.0115577	0.0150713	0.0591539	FALSE	8	1.64395e+06	1.36286e-07	4.86633e-06	321	FALSE	-	0.37755	1.574	TRUE	lethal
CCNO	ENSG00000152669	ENST00000282572	0.0185363	0.00293468	0.0136992	0.0251511	FALSE	42	1.64394e+06	4.66444e-07	2.55484e-05	1053	FALSE	-	0.55917	1.174	FALSE	AR,ClinVar/HGMD,ddd_ar
HMHB1	ENSG00000158497	ENST00000289448	0.0129324	0.0054921	0.00617041	0.0268375	FALSE	7	1.6437e+06	4.919e-08	4.25869e-06	126	FALSE	-	4.2247	1.956	TRUE
SCGB3A1	ENSG00000161055	ENST00000292641	0.0231891	0.0073849	0.0128356	0.0413469	FALSE	11	1.64391e+06	1.46169e-07	6.69137e-06	315	TRUE	LO	0.85284	1.839	TRUE
F2RL2	ENSG00000164220	ENST00000296641	0.043177	0.0199293	0.0192338	0.0940681	FALSE	6	1643938	1.43905e-07	3.64977e-06	1125	FALSE	-	0.83121	1.487	FALSE
SCGB3A2	ENSG00000164265	ENST00000296694	0.00594815	0.000966646	0.00435243	0.00814445	FALSE	39	1.64386e+06	1.37071e-07	2.37247e-05	282	FALSE	HI	1.0294	1.866	TRUE	AD,ClinVar/HGMD
SPINK1	ENSG00000164266	ENST00000296695	0.00335398	0.00033423	0.00276074	0.00407116	FALSE	104	1.64389e+06	2.09026e-07	6.32644e-05	240	TRUE	LO	0.24148	1.133	TRUE	lethal,ClinVar/HGMD
TIGD6	ENSG00000164296	ENST00000296736	0.00692005	0.000971938	0.005282	0.00909298	FALSE	52	1.64396e+06	2.14086e-07	3.1631e-05	1566	TRUE	LO	0.71331	1.21	FALSE
TMEM174	ENSG00000164325	ENST00000296776	0.00680673	0.00078628	0.00544089	0.00852329	FALSE	77	1.64391e+06	3.14532e-07	4.68394e-05	732	FALSE	-	0.31145	0.979	FALSE
CARTPT	ENSG00000164326	ENST00000296777	0.0781918	0.0281061	0.0408141	0.148951	TRUE	9	1643937	4.05928e-07	5.47466e-06	351	FALSE	-	0.42485	1.314	TRUE	ClinVar/HGMD
CCDC127	ENSG00000164366	ENST00000296824	0.0216974	0.00399484	0.0152534	0.0307763	FALSE	31	1.64394e+06	4.00332e-07	1.88572e-05	783	FALSE	-	0.57011	1.071	FALSE	ClinVar/HGMD
IL3	ENSG00000164399	ENST00000296870	0.00832456	0.000889461	0.00676024	0.0102806	FALSE	88	1.64389e+06	4.41193e-07	5.35315e-05	459	FALSE	-	1.5143	1.932	FALSE	ClinVar/HGMD
CSF2	ENSG00000164400	ENST00000296871	0.0626252	0.0243636	0.0312551	0.123716	FALSE	8	1.64394e+06	2.86202e-07	4.86637e-06	435	FALSE	HI	0	0.505	FALSE	AD,ClinVar/HGMD
LEAP2	ENSG00000164406	ENST00000296877	0.00460646	0.000587046	0.00360163	0.00589398	FALSE	63	1.64393e+06	1.72758e-07	3.83229e-05	234	FALSE	-	1.0981	1.869	TRUE
TLX3	ENSG00000164438	ENST00000296921	0.0388138	0.00994529	0.0241013	0.0629375	FALSE	17	1.64355e+06	3.87975e-07	1.03434e-05	876	FALSE	-	0.2611	0.822	FALSE	cancer
CD14	ENSG00000170458	ENST00000302014	0.0201314	0.010583	0.00824296	0.0467836	FALSE	5	1643952	5.36e-08	3.04145e-06	1128	FALSE	-	0.86829	1.592	FALSE	ClinVar/HGMD
MZB1	ENSG00000170476	ENST00000302125	0.0223481	0.00384291	0.0160607	0.0310317	FALSE	35	1643894	4.66918e-07	2.12909e-05	570	FALSE	-	0.76673	1.492	FALSE
CXXC5	ENSG00000171604	ENST00000302517	0.208171	0.109487	0.0815619	0.49906	TRUE	4	1643943	4.76566e-07	2.43317e-06	969	FALSE	-	0	0.42	FALSE
NUDCD2	ENSG00000170584	ENST00000302764	0.0446429	0.0120324	0.0270983	0.0737661	FALSE	15	1.64366e+06	3.92693e-07	9.12599e-06	474	FALSE	-	0.57385	1.205	FALSE
NSG2	ENSG00000170091	ENST00000303177	0.0908463	0.0415616	0.0409662	0.196887	TRUE	6	1643952	3.0939e-07	3.64974e-06	516	FALSE	-	0	0.428	FALSE
GPRIN1	ENSG00000169258	ENST00000303991	0.102407	0.0473941	0.0459777	0.222196	TRUE	6	1.64391e+06	3.48528e-07	3.64983e-06	3027	FALSE	-	0.1017	0.32	FALSE
HINT1	ENSG00000169567	ENST00000304043	0.0181449	0.00322699	0.0128662	0.0255688	FALSE	33	1.64389e+06	3.56841e-07	2.00744e-05	381	FALSE	-	0.95443	1.81	TRUE	AR,ClinVar/HGMD,ddd_ar
IL13	ENSG00000169194	ENST00000304506	0.0571233	0.0161643	0.0335762	0.0960914	FALSE	14	1643802	4.69678e-07	8.51684e-06	441	FALSE	HI	0.68019	1.628	TRUE	AD,ClinVar/HGMD
ADRB2	ENSG00000169252	ENST00000305988	0.0388535	0.00872533	0.0253338	0.0595519	FALSE	21	1.64396e+06	4.82703e-07	1.27741e-05	1242	FALSE	-	0.18762	0.591	FALSE	ClinVar/HGMD
FOXI1	ENSG00000168269	ENST00000306268	0.0543781	0.0177245	0.0300814	0.0977557	FALSE	11	1.64391e+06	3.45517e-07	6.69136e-06	1137	FALSE	-	0.10812	0.513	FALSE	ClinVar/HGMD
OTP	ENSG00000171540	ENST00000306422	0.2541	0.144036	0.0890433	0.64929	TRUE	3	1643944	4.4478e-07	1.82488e-06	978	FALSE	-	0.11383	0.54	FALSE	lethal
PPIC	ENSG00000168938	ENST00000306442	0.00667236	0.000709487	0.00542485	0.00820978	FALSE	90	1.64376e+06	3.61289e-07	5.47526e-05	639	TRUE	LO	0.77271	1.502	FALSE
ADRA1B	ENSG00000170214	ENST00000306675	0.0204309	0.00395624	0.0140948	0.0294082	FALSE	28	1.64338e+06	3.40639e-07	1.70381e-05	1563	FALSE	-	0.30365	0.785	FALSE
HAVCR2	ENSG00000135077	ENST00000307851	0.0048823	0.00039779	0.00415809	0.00571652	FALSE	154	1.64386e+06	4.54015e-07	9.36817e-05	906	FALSE	-	0.37463	0.857	FALSE	AR,ClinVar/HGMD
EIF4EBP3	ENSG00000243056	ENST00000310331	0.0122764	0.00167752	0.00945041	0.0159805	FALSE	56	1.64394e+06	4.12795e-07	3.40646e-05	303	FALSE	-	1.0422	1.829	TRUE
PLAC8L1	ENSG00000173261	ENST00000311450	0.00737393	0.000850906	0.00589395	0.00919295	FALSE	76	1.64395e+06	3.36343e-07	4.623e-05	534	FALSE	-	0.57496	1.307	FALSE
FNDC9	ENSG00000172568	ENST00000312349	0.019655	0.00382487	0.0135073	0.0283601	FALSE	28	1.64395e+06	3.27068e-07	1.70321e-05	675	FALSE	-	0.59677	1.353	FALSE
ATOX1	ENSG00000177556	ENST00000313115	0.00505915	0.000788987	0.00376218	0.00683001	FALSE	43	1.64395e+06	1.28632e-07	2.61566e-05	207	FALSE	-	NA	NA	NA
NEUROG1	ENSG00000181965	ENST00000314744	0.00865625	0.00155995	0.00611758	0.0121668	FALSE	32	1643941	1.63854e-07	1.94654e-05	714	FALSE	-	1.2014	1.886	TRUE	ClinVar/HGMD
ZNF354C	ENSG00000177932	ENST00000315475	0.000458806	1.48744e-05	0.000430681	0.000488847	FALSE	955	1643149	2.64376e-07	0.000581201	1665	FALSE	-	0.78678	1.18	FALSE
AP3S1	ENSG00000177879	ENST00000316788	0.0354713	0.00827062	0.0228356	0.0548927	FALSE	20	1643602	4.20569e-07	1.21684e-05	582	FALSE	-	0.90493	1.599	FALSE
C5orf46	ENSG00000178776	ENST00000318315	0.00546152	0.000513586	0.00454806	0.00656367	FALSE	114	1643486	3.74876e-07	6.93648e-05	264	FALSE	-	0.48957	1.472	TRUE
F2R	ENSG00000181104	ENST00000319211	0.0293805	0.00620255	0.0196668	0.0436804	FALSE	24	1.64388e+06	4.18262e-07	1.45996e-05	1278	FALSE	-	0.45423	0.955	FALSE	lethal,ClinVar/HGMD
FTMT	ENSG00000181867	ENST00000321339	0.013463	0.00192207	0.0102214	0.0176779	FALSE	51	1.64396e+06	4.12414e-07	3.10227e-05	729	FALSE	-	0.65055	1.459	FALSE	ClinVar/HGMD
BASP1	ENSG00000176788	ENST00000322611	0.0135063	0.00441152	0.00748091	0.0242266	FALSE	11	1643958	8.4211e-08	6.69117e-06	684	FALSE	-	0	0.774	TRUE
PRR7	ENSG00000131188	ENST00000323249	0.208922	0.126118	0.070923	0.557039	TRUE	3	1643946	3.56047e-07	1.82488e-06	825	FALSE	-	0	0.451	FALSE
SPINK6	ENSG00000178172	ENST00000325630	0.00290424	0.00026515	0.00243171	0.00346746	FALSE	123	1.64349e+06	2.14528e-07	7.48407e-05	243	FALSE	-	1.69	1.949	TRUE
GDNF	ENSG00000168621	ENST00000326524	0.0722624	0.0330106	0.0324784	0.156982	FALSE	6	1643933	2.43583e-07	3.64978e-06	636	FALSE	HI	NA	NA	NA	AD,lethal,ClinVar/HGMD
NKX2-5	ENSG00000183072	ENST00000329198	0.559887	0.221048	0.190964	0.969826	TRUE	0	1643956	4.90635e-07	0	975	FALSE	HI	0	0.326	FALSE	AD,HI,ClinVar/HGMD,ddd_ad
PURA	ENSG00000185129	ENST00000331327	0.440916	0.218961	0.138295	0.934433	TRUE	1	1643958	4.52135e-07	6.08288e-07	969	FALSE	HI	0	0.335	FALSE	AD,lethal,HI,ClinVar/HGMD,ddd_ad
IGIP	ENSG00000182700	ENST00000333305	0.0169788	0.00804739	0.00760093	0.0370113	FALSE	6	1.64393e+06	5.4855e-08	3.64978e-06	162	FALSE	-	0	1.757	TRUE
C5orf38	ENSG00000186493	ENST00000334000	0.0141982	0.00222144	0.0104791	0.0191919	FALSE	42	1.64392e+06	3.56469e-07	2.55486e-05	417	FALSE	LO	0.67169	1.399	FALSE	HS
BTF3	ENSG00000145741	ENST00000335895	0.108713	0.0554342	0.0450662	0.248833	TRUE	5	1.64393e+06	3.03171e-07	3.04149e-06	489	FALSE	-	NA	NA	NA	essential_line
FGF1	ENSG00000113578	ENST00000337706	0.0179138	0.00388832	0.011819	0.0268414	FALSE	23	1643722	2.42814e-07	1.39926e-05	468	FALSE	-	NA	NA	NA
ANKRD34B	ENSG00000189127	ENST00000338682	0.011425	0.00307065	0.00690157	0.0187983	FALSE	15	1643920	9.8883e-08	9.12453e-06	1545	TRUE	LO	1.405	1.888	FALSE
SMIM15	ENSG00000188725	ENST00000339020	0.0271698	0.006281	0.0175305	0.0418118	FALSE	20	1.64394e+06	3.2053e-07	1.21659e-05	225	FALSE	-	0.46867	1.714	TRUE	ClinVar/HGMD
C5orf47	ENSG00000185056	ENST00000340147	0.000636439	2.06896e-05	0.000596838	0.000678243	FALSE	948	1.64356e+06	3.64692e-07	0.000576798	531	FALSE	-	1.4882	1.929	FALSE
TSLP	ENSG00000145777	ENST00000344895	0.00608947	0.000736188	0.00481428	0.00767868	FALSE	69	1.64395e+06	2.51979e-07	4.1972e-05	480	FALSE	-	0.72368	1.584	FALSE	ClinVar/HGMD
PTTG1	ENSG00000164611	ENST00000352433	0.0146486	0.00232263	0.0107738	0.019766	FALSE	41	1643899	3.59097e-07	2.49407e-05	609	FALSE	-	NA	NA	NA	essential_line
SPINK14	ENSG00000196800	ENST00000356972	0.00905439	0.00128746	0.00685067	0.0119058	FALSE	51	1.64388e+06	2.76141e-07	3.10241e-05	294	TRUE	LO	0.54943	1.394	FALSE
GM2A	ENSG00000196743	ENST00000357164	0.0230912	0.00567733	0.0144453	0.0364792	FALSE	18	1.64374e+06	2.45511e-07	1.09506e-05	582	FALSE	-	0.49919	1.28	FALSE	AR,ClinVar/HGMD,ddd_ar
PFN3	ENSG00000196570	ENST00000358571	0.0359463	0.0116593	0.0198167	0.0647218	FALSE	11	1.64396e+06	2.27995e-07	6.69117e-06	414	FALSE	-	0	1.371	TRUE	ClinVar/HGMD
TPPP	ENSG00000171368	ENST00000360578	0.0950552	0.0349464	0.0492363	0.181457	TRUE	9	1.64359e+06	4.92132e-07	5.47583e-06	660	FALSE	-	0.29185	0.918	FALSE
CCL28	ENSG00000151882	ENST00000361115	0.0113489	0.00250933	0.00748838	0.0172656	FALSE	22	1.64394e+06	1.4628e-07	1.33825e-05	384	FALSE	-	0.595	1.654	TRUE
CBY3	ENSG00000204659	ENST00000376974	0.00605719	0.00137575	0.00393259	0.00931152	FALSE	21	1643882	7.333e-08	1.27746e-05	729	TRUE	LO	0.78872	1.528	FALSE
SPINK9	ENSG00000204909	ENST00000377906	0.0144031	0.00295879	0.00974519	0.0211672	FALSE	25	1.64372e+06	2.13122e-07	1.52094e-05	261	FALSE	-	0.65787	1.595	TRUE
UQCRQ	ENSG00000164405	ENST00000378670	0.0303984	0.0111742	0.0156334	0.0584393	FALSE	9	1.64393e+06	1.54855e-07	5.47469e-06	249	FALSE	-	0.62041	1.686	TRUE	AR,lethal,ClinVar/HGMD,ddd_ar,essential_line
LYRM7	ENSG00000186687	ENST00000379380	0.0328178	0.00901313	0.0197704	0.0545199	FALSE	15	1.64358e+06	2.87566e-07	9.12642e-06	315	FALSE	-	0.56981	1.437	FALSE	AR,ClinVar/HGMD
CTXN3	ENSG00000205279	ENST00000379445	0.0124531	0.00222577	0.00883629	0.0175428	FALSE	33	1643949	2.44006e-07	2.00736e-05	246	FALSE	-	0.52819	1.767	TRUE
REEP5	ENSG00000129625	ENST00000379638	0.0254446	0.00488025	0.0176167	0.0365822	FALSE	28	1.64394e+06	4.23868e-07	1.70322e-05	570	FALSE	-	0.64617	1.273	FALSE
LHFPL2	ENSG00000145685	ENST00000380345	0.0475097	0.014636	0.0267942	0.083759	FALSE	12	1.64395e+06	3.31753e-07	7.29949e-06	687	FALSE	-	0.40295	1.041	FALSE
TBCA	ENSG00000171530	ENST00000380377	0.0304214	0.00794449	0.0186979	0.0494548	FALSE	16	1.64385e+06	2.84952e-07	9.73324e-06	327	FALSE	-	0.32613	1.025	FALSE	essential_line
ESM1	ENSG00000164283	ENST00000381405	0.0465549	0.0126034	0.0279966	0.077064	FALSE	15	1.64394e+06	4.09211e-07	9.12444e-06	555	FALSE	-	0.28633	0.901	FALSE
SHISAL2B	ENSG00000145642	ENST00000389074	0.0133043	0.00210471	0.00977777	0.0180068	FALSE	41	1.64392e+06	3.25923e-07	2.49404e-05	483	FALSE	-	0.7626	1.639	FALSE
SNCB	ENSG00000074317	ENST00000393693	0.0533123	0.0145567	0.0321437	0.0882838	FALSE	15	1.64391e+06	4.69845e-07	9.12458e-06	405	FALSE	HI	NA	NA	NA	AD,ClinVar/HGMD,essential_line
CPLX2	ENSG00000145920	ENST00000393745	0.0953638	0.043622	0.0426319	0.205819	TRUE	6	1.64392e+06	3.2203e-07	3.6498e-06	405	FALSE	-	NA	NA	NA	ClinVar/HGMD
UBTD2	ENSG00000168246	ENST00000393792	0.0707246	0.025688	0.0368108	0.135776	FALSE	9	1.64392e+06	3.64608e-07	5.47471e-06	705	FALSE	-	0.30335	0.954	FALSE
C5orf24	ENSG00000181904	ENST00000394976	0.160949	0.0900122	0.0619725	0.398696	TRUE	4	1643958	3.6073e-07	2.43315e-06	567	FALSE	-	0	0.691	TRUE
GAPT	ENSG00000175857	ENST00000396776	0.00495853	0.00148487	0.00286501	0.008629	FALSE	13	1643950	3.5357e-08	7.90778e-06	474	FALSE	-	0	1.873	TRUE
MOCS2	ENSG00000164172	ENST00000396954	0.0103847	0.00129114	0.00814756	0.0132184	FALSE	66	1.64393e+06	4.12452e-07	4.01477e-05	567	FALSE	-	0.7065	1.386	FALSE	AR,lethal,ClinVar/HGMD,ddd_ar
EFCAB9	ENSG00000214360	ENST00000398186	0.00416632	0.000394657	0.00346536	0.00501214	FALSE	115	1.64393e+06	2.87989e-07	6.99542e-05	594	TRUE	LO	0.97483	1.757	FALSE
SPINK13	ENSG00000214510	ENST00000398450	0.00600003	0.000564501	0.00499726	0.00720585	FALSE	114	1.64393e+06	4.12478e-07	6.93459e-05	285	FALSE	-	NA	NA	NA
UBE2QL1	ENSG00000215218	ENST00000399816	0.142088	0.0945631	0.0469192	0.39464	TRUE	3	1.64396e+06	2.31558e-07	1.82487e-06	486	FALSE	-	0	0.806	TRUE
FABP6	ENSG00000170231	ENST00000402432	0.00113828	5.69133e-05	0.00103356	0.00125549	FALSE	405	1643932	2.77843e-07	0.000246361	387	FALSE	-	NA	NA	NA
TICAM2	ENSG00000243414	ENST00000427199	0.000619666	2.78615e-05	0.000567212	0.00067619	FALSE	502	1643956	1.86874e-07	0.000305361	708	FALSE	-	NA	NA	NA
SPRY4	ENSG00000187678	ENST00000434127	0.0940983	0.0436442	0.042685	0.204825	TRUE	6	1.64395e+06	3.18759e-07	3.64974e-06	900	FALSE	HI	NA	NA	NA	AD,ClinVar/HGMD
ATP6AP1L	ENSG00000205464	ENST00000439350	0.0200383	0.00338149	0.0144768	0.0276758	FALSE	37	1.64394e+06	4.42324e-07	2.25069e-05	675	FALSE	-	NA	NA	NA
CDKN2AIPNL	ENSG00000237190	ENST00000458198	0.00553125	0.000655928	0.00438443	0.00696201	FALSE	73	1642880	2.42225e-07	4.44342e-05	351	FALSE	-	0.22545	1.062	TRUE
TMEM167A	ENSG00000174695	ENST00000502346	0.0237221	0.00483415	0.0161368	0.0350528	FALSE	26	1.6439e+06	3.66424e-07	1.5816e-05	219	FALSE	-	0.97958	1.793	FALSE	essential_line
GPX8	ENSG00000164294	ENST00000503787	0.0198604	0.00389278	0.0136789	0.0289228	FALSE	27	1.6439e+06	3.17939e-07	1.64243e-05	630	FALSE	-	0.41102	1.061	FALSE
TNFAIP8	ENSG00000145779	ENST00000504771	0.0582184	0.0246014	0.0275109	0.11992	FALSE	7	1.64395e+06	2.29778e-07	4.25804e-06	597	FALSE	-	0.20489	0.969	TRUE	ClinVar/HGMD
MRPL36	ENSG00000171421	ENST00000505059	0.0348067	0.020318	0.013195	0.0869199	FALSE	4	1643940	7.314e-08	2.43318e-06	312	FALSE	-	NA	NA	NA	ClinVar/HGMD
CDC42SE2	ENSG00000158985	ENST00000505065	0.117853	0.0531576	0.0535342	0.251387	TRUE	6	1643804	4.04382e-07	3.65007e-06	255	FALSE	-	0	0.618	TRUE
WNT8A	ENSG00000061492	ENST00000506684	0.0153031	0.0024156	0.0113053	0.0207879	FALSE	42	1.64344e+06	3.8353e-07	2.55561e-05	1110	FALSE	-	NA	NA	NA	ClinVar/HGMD
AC010255.3	ENSG00000250803	ENST00000509403	0.0105558	0.00179514	0.00759908	0.0147177	FALSE	37	1.64391e+06	2.31881e-07	2.25073e-05	327	TRUE	LO	NA	NA	NA
ZCCHC10	ENSG00000155329	ENST00000509437	0.0266274	0.00539214	0.0180416	0.039163	FALSE	26	1.64394e+06	4.11177e-07	1.58156e-05	579	FALSE	-	NA	NA	NA
CXCL14	ENSG00000145824	ENST00000512158	0.0460674	0.0112142	0.0290076	0.0725239	FALSE	18	1.64388e+06	4.9127e-07	1.09497e-05	300	FALSE	-	NA	NA	NA	lethal
AHRR	ENSG00000063438	ENST00000515206	0.00977817	0.00129106	0.00755553	0.0126184	FALSE	59	1.64393e+06	3.45947e-07	3.58895e-05	420	FALSE	-	NA	NA	NA
ATP6V0E1	ENSG00000113732	ENST00000519374	0.0196518	0.00467421	0.012428	0.0305184	FALSE	19	1643160	2.19446e-07	1.15631e-05	246	FALSE	-	0.19932	0.943	FALSE
AC008676.3	ENSG00000285868	ENST00000519499	0.019689	0.00377208	0.0136468	0.0283329	FALSE	28	1.64395e+06	3.27068e-07	1.70321e-05	675	FALSE	-	NA	NA	NA	ClinVar/HGMD
AC104109.3	ENSG00000272772	ENST00000519718	0.201878	0.141585	0.057581	0.612564	TRUE	2	1643138	2.27072e-07	1.21718e-06	273	FALSE	-	0.38055	1.189	FALSE	ClinVar/HGMD
IRGM	ENSG00000237693	ENST00000522154	0.160182	0.184614	0.0130688	0.729516	FALSE	0	1643932	2.1237e-08	0	546	FALSE	-	NA	NA	NA	ClinVar/HGMD
SMIM23	ENSG00000185662	ENST00000523047	0.00899839	0.00134451	0.00677068	0.011977	FALSE	46	1.64394e+06	2.46663e-07	2.79815e-05	519	FALSE	-	NA	NA	NA
SMIM3	ENSG00000256235	ENST00000526627	0.0124719	0.00576351	0.00561062	0.0272751	FALSE	6	1.64396e+06	3.9862e-08	3.64973e-06	183	FALSE	-	5.2945	1.973	TRUE
MINAR2	ENSG00000186367	ENST00000564719	0.0135615	0.00173856	0.0105241	0.0173536	FALSE	60	1.64391e+06	4.89156e-07	3.64983e-05	573	FALSE	-	0.71811	1.484	FALSE	ClinVar/HGMD
C5orf58	ENSG00000234511	ENST00000593851	0.140957	0.138186	0.0255514	0.560325	TRUE	1	1643938	7.4089e-08	6.08295e-07	246	FALSE	-	NA	NA	NA
NOP16	ENSG00000048162	ENST00000614830	0.00675236	0.000658932	0.00557227	0.00815761	FALSE	107	1.64384e+06	4.35276e-07	6.50917e-05	537	FALSE	-	NA	NA	NA	essential_line
FOXD1	ENSG00000251493	ENST00000615637	0.00454189	0.00108992	0.00288268	0.00710817	FALSE	19	1643938	4.8914e-08	1.15576e-05	1398	FALSE	-	NA	NA	NA	ClinVar/HGMD
AC244517.10	ENSG00000279983	ENST00000624396	0.0160286	0.00851778	0.00656431	0.0379716	FALSE	5	1.64177e+06	4.21e-08	3.0455e-06	108	FALSE	-	NA	NA	NA
OR2V1	ENSG00000185372	ENST00000641318	0.000983176	3.53493e-05	0.000917263	0.00105519	FALSE	759	1643956	4.51428e-07	0.000461691	948	TRUE	LO	NA	NA	NA
POU4F3	ENSG00000091010	ENST00000646991	0.0748278	0.025583	0.040191	0.138215	TRUE	10	1.64392e+06	4.3249e-07	6.08303e-06	1017	FALSE	HI	NA	NA	NA	AD,ClinVar/HGMD
TMEM14A	ENSG00000096092	ENST00000211314	0.0242537	0.00452875	0.0168891	0.0346965	FALSE	30	1.64391e+06	4.32795e-07	1.82492e-05	300	FALSE	-	0.55703	1.41	FALSE
PRRT1	ENSG00000204314	ENST00000211413	0.124641	0.0564162	0.0559903	0.269429	TRUE	6	1.64367e+06	4.26112e-07	3.65037e-06	921	FALSE	-	0.24533	0.772	FALSE
TMEM14C	ENSG00000111843	ENST00000229563	0.0097861	0.00142192	0.00738898	0.0129548	FALSE	49	1643893	2.86376e-07	2.98073e-05	339	FALSE	-	NA	NA	NA
HINT3	ENSG00000111911	ENST00000229633	0.00209842	0.000126767	0.0018654	0.00236298	FALSE	275	1.64372e+06	3.48298e-07	0.000167304	549	TRUE	LO	1.076	1.785	FALSE
ULBP1	ENSG00000111981	ENST00000229708	0.00409504	0.000293985	0.00355587	0.00470751	FALSE	193	1.64395e+06	4.77721e-07	0.0001174	735	TRUE	LO	0.90268	1.52	FALSE
HLA-DOA	ENSG00000204252	ENST00000229829	0.00366405	0.000258816	0.00319144	0.00420671	FALSE	200	1.64395e+06	4.42674e-07	0.000121659	753	TRUE	LO	1.2742	1.85	FALSE
ACOT13	ENSG00000112304	ENST00000230048	0.00775099	0.000830265	0.0063005	0.00954841	FALSE	91	1.64389e+06	4.24479e-07	5.53566e-05	423	TRUE	LO	1.5452	1.936	TRUE	ClinVar/HGMD
MDFI	ENSG00000112559	ENST00000230321	0.0259495	0.00520087	0.0177089	0.0380407	FALSE	27	1643892	4.16334e-07	1.64244e-05	741	FALSE	-	0.23314	0.734	FALSE	lethal
DNPH1	ENSG00000112667	ENST00000230431	0.00387114	0.000347526	0.00325298	0.00461812	FALSE	127	1.64392e+06	2.95974e-07	7.72541e-05	525	FALSE	-	0.493	1.265	FALSE
LY86	ENSG00000112799	ENST00000230568	0.000757781	2.63311e-05	0.000707738	0.000811016	FALSE	819	1.64385e+06	3.75021e-07	0.000498221	489	TRUE	LO	NA	NA	NA
TBPL1	ENSG00000028839	ENST00000237264	0.231176	0.135591	0.0800347	0.606056	TRUE	3	1.64395e+06	3.99645e-07	1.82488e-06	561	FALSE	-	0.22001	0.693	FALSE
TTLL2	ENSG00000120440	ENST00000239587	0.000960344	5.33393e-05	0.000860972	0.00107106	FALSE	318	1.64395e+06	1.83241e-07	0.000193437	1779	FALSE	LO	1.054	1.872	TRUE	HS
H1-3	ENSG00000124575	ENST00000244534	0.0132907	0.00431816	0.00729346	0.0239028	FALSE	11	1643956	8.2808e-08	6.69118e-06	666	FALSE	-	0.46559	1.71	TRUE
H4C6	ENSG00000274618	ENST00000244537	0.00884468	0.00172274	0.00607559	0.0127497	FALSE	28	1.64392e+06	1.45908e-07	1.70324e-05	312	FALSE	-	2.072	1.941	TRUE	ClinVar/HGMD
H1-1	ENSG00000124610	ENST00000244573	0.00235509	0.000646371	0.00141151	0.00390276	FALSE	15	1.64393e+06	1.8602e-08	9.12446e-06	648	FALSE	-	2.7238	1.975	TRUE	ClinVar/HGMD
ZNF391	ENSG00000124613	ENST00000244576	0.0864357	0.104207	0.0137731	0.387869	FALSE	1	1643952	3.8371e-08	6.0829e-07	1077	TRUE	LO	0.87216	1.411	FALSE
OR2B6	ENSG00000124657	ENST00000244623	0.00866947	0.0101782	0.00206339	0.0310973	FALSE	2	1643834	5.877e-09	1.21667e-06	942	FALSE	-	0.56512	1.187	FALSE
APOBEC2	ENSG00000124701	ENST00000244669	0.0270557	0.00567699	0.0181223	0.0402179	FALSE	24	1643956	3.83651e-07	1.45989e-05	675	FALSE	-	0.46552	1.065	FALSE
MEA1	ENSG00000124733	ENST00000244711	0.010901	0.00127719	0.00865473	0.0136714	FALSE	74	1643922	4.85309e-07	4.50143e-05	558	FALSE	-	0.89978	1.591	FALSE	ClinVar/HGMD
NRN1	ENSG00000124785	ENST00000244766	0.130957	0.0670052	0.0549192	0.302162	TRUE	5	1.64321e+06	3.67649e-07	3.04282e-06	429	FALSE	-	0	0.464	FALSE
MRAP2	ENSG00000135324	ENST00000257776	0.00332775	0.000266322	0.00284764	0.00388861	FALSE	158	1.64304e+06	3.16447e-07	9.6163e-05	618	TRUE	-	1.2718	1.878	FALSE	AD,ClinVar/HGMD
TAAR5	ENSG00000135569	ENST00000258034	0.00608696	0.000588856	0.0050319	0.00733442	FALSE	108	1.64365e+06	3.95752e-07	6.57075e-05	1014	FALSE	-	1.5357	1.934	FALSE
NMBR	ENSG00000135577	ENST00000258042	0.00124115	5.23212e-05	0.00114313	0.00134744	FALSE	559	1.64388e+06	4.19632e-07	0.000340048	1173	FALSE	-	1.1512	1.789	FALSE
C6orf15	ENSG00000204542	ENST00000259870	0.011248	0.00348283	0.00640258	0.0197344	FALSE	12	1643874	7.6574e-08	7.29983e-06	978	TRUE	LO	0.53558	1.222	FALSE	ClinVar/HGMD
IER3	ENSG00000137331	ENST00000259874	0.0117511	0.00307909	0.00718001	0.0189934	FALSE	16	1.64395e+06	1.087e-07	9.73263e-06	471	FALSE	-	0	0.928	TRUE
PSORS1C1	ENSG00000204540	ENST00000259881	0.0166716	0.00389913	0.010693	0.0257808	FALSE	20	1643948	1.9596e-07	1.21658e-05	459	TRUE	LO	1.1276	1.865	TRUE	ClinVar/HGMD
NRM	ENSG00000137404	ENST00000259953	0.0101789	0.00118433	0.00808875	0.0127335	FALSE	75	1.64394e+06	4.58992e-07	4.5622e-05	789	FALSE	-	0.43488	0.995	FALSE
MED20	ENSG00000124641	ENST00000265350	0.00928859	0.00115796	0.0073205	0.0117992	FALSE	66	1.64395e+06	3.67663e-07	4.01472e-05	639	FALSE	-	0.24333	0.766	FALSE	lethal,ClinVar/HGMD,essential_line
FAM217A	ENSG00000145975	ENST00000274673	0.00352992	0.000269693	0.00303678	0.00410336	FALSE	174	1.64384e+06	3.70303e-07	0.00010585	1527	TRUE	LO	0.71984	1.093	FALSE
H2BC1	ENSG00000146047	ENST00000274764	0.0605546	0.0447263	0.0193235	0.17319	FALSE	3	1643934	9.3326e-08	1.82489e-06	384	FALSE	-	0.80798	1.869	TRUE
ABT1	ENSG00000146109	ENST00000274849	0.0158848	0.00274796	0.0114177	0.0220472	FALSE	35	1.64396e+06	3.31326e-07	2.12901e-05	819	FALSE	-	0.44362	1.015	FALSE	essential_line
GPR6	ENSG00000146360	ENST00000275169	0.0261197	0.00562349	0.0173751	0.0393083	FALSE	23	1.64392e+06	3.5583e-07	1.39909e-05	1089	FALSE	-	0.3776	0.976	FALSE
TAAR8	ENSG00000146385	ENST00000275200	0.113961	0.163223	0.00652087	0.650751	FALSE	0	1643940	8.89e-09	0	1029	FALSE	-	0.78633	1.524	FALSE
TAAR1	ENSG00000146399	ENST00000275216	0.00151748	0.000136292	0.00127301	0.00180785	FALSE	126	1.64389e+06	1.13738e-07	7.66476e-05	1020	FALSE	-	0.73193	1.432	FALSE	ClinVar/HGMD
H2BC5	ENSG00000158373	ENST00000289316	0.00320537	0.000504191	0.0023654	0.00430764	FALSE	42	1.64396e+06	7.8737e-08	2.55481e-05	381	FALSE	-	2.7864	1.971	TRUE	ClinVar/HGMD
ZSCAN23	ENSG00000187987	ENST00000289788	0.00355741	0.000267233	0.00306861	0.00411541	FALSE	182	1.64394e+06	3.90663e-07	0.00011071	1170	TRUE	LO	0.9398	1.445	FALSE
FOXQ1	ENSG00000164379	ENST00000296839	0.0027044	0.000745646	0.00161394	0.00447898	FALSE	15	1643958	2.159e-08	9.12432e-06	1212	FALSE	-	0	0.965	TRUE
H2AC8	ENSG00000277075	ENST00000303910	0.00943252	0.00207983	0.00624548	0.0142955	FALSE	22	1.64396e+06	1.21584e-07	1.33823e-05	393	FALSE	-	0.81559	1.825	TRUE
H1-4	ENSG00000168298	ENST00000304218	0.0318863	0.0148436	0.0144239	0.0699934	FALSE	6	1.64395e+06	1.05492e-07	3.64976e-06	660	FALSE	HI	0.38718	1.593	TRUE	ClinVar/HGMD,ddd_ad
PTCRA	ENSG00000171611	ENST00000304672	0.00225171	0.000162272	0.00195672	0.00259057	FALSE	196	1.64389e+06	2.65878e-07	0.000119229	846	FALSE	-	0.34235	1.075	FALSE
PGK2	ENSG00000170950	ENST00000304801	0.0005853	3.39116e-05	0.000522214	0.000654411	FALSE	299	1643950	1.04177e-07	0.000181879	1254	TRUE	LO	0.9119	1.608	FALSE
HTR1E	ENSG00000168830	ENST00000305344	0.00720791	0.00086741	0.00571237	0.00913688	FALSE	70	1.64395e+06	3.02785e-07	4.25803e-05	1098	FALSE	-	0.24722	0.778	FALSE
HMGA1	ENSG00000137309	ENST00000311487	0.116156	0.0483756	0.0554982	0.237792	TRUE	7	1643923	4.6515e-07	4.25811e-06	324	FALSE	HI	NA	NA	NA	AD,lethal,ClinVar/HGMD,cancer
H2BC4	ENSG00000180596	ENST00000314332	0.0210482	0.0111621	0.00882306	0.0488804	FALSE	5	1643958	5.6171e-08	3.04144e-06	381	FALSE	-	1.3654	1.918	TRUE
DEFB114	ENSG00000177684	ENST00000322066	0.0266842	0.0164	0.00982751	0.0684836	FALSE	4	1643638	5.5274e-08	2.43363e-06	210	FALSE	-	0.99794	1.892	TRUE
SUMO4	ENSG00000177688	ENST00000326669	0.00690008	0.00078494	0.00553796	0.008599	FALSE	80	1.64396e+06	3.31571e-07	4.86631e-05	288	FALSE	-	NA	NA	NA	ClinVar/HGMD
GTF3C6	ENSG00000155115	ENST00000329970	0.00806813	0.00089025	0.00652125	0.0100098	FALSE	83	1.64361e+06	4.0319e-07	5.04985e-05	642	FALSE	-	0.62792	1.179	FALSE	essential_line
LYRM4	ENSG00000214113	ENST00000330636	0.051264	0.0131186	0.031693	0.0826776	FALSE	17	1.64378e+06	5.14758e-07	1.0342e-05	276	FALSE	-	NA	NA	NA	AR,ClinVar/HGMD,essential_line
H1-5	ENSG00000184357	ENST00000331442	0.0230892	0.00909397	0.0114768	0.0458424	FALSE	8	1.64395e+06	1.03156e-07	4.86633e-06	681	FALSE	-	0	1.104	TRUE	ClinVar/HGMD
ZNRD1	ENSG00000066379	ENST00000332435	0.151787	0.0755794	0.0631068	0.350816	TRUE	5	1.64392e+06	4.27865e-07	3.04151e-06	381	FALSE	-	0.28967	0.911	FALSE	essential_line
H2AC14	ENSG00000276368	ENST00000333151	0.00598957	0.00108103	0.00424057	0.00843594	FALSE	32	1.64392e+06	1.12536e-07	1.94657e-05	387	TRUE	LO	1.0507	1.886	TRUE
GSTA1	ENSG00000243955	ENST00000334575	0.0111121	0.00146188	0.00862394	0.0143437	FALSE	59	1.64392e+06	3.93384e-07	3.58898e-05	669	FALSE	-	0.95799	1.633	FALSE
PNRC1	ENSG00000146278	ENST00000336032	0.166409	0.0924115	0.0636476	0.414296	TRUE	4	1.64395e+06	3.73364e-07	2.43317e-06	984	FALSE	-	0	0.389	FALSE
IL17F	ENSG00000112116	ENST00000336123	0.00117878	4.4597e-05	0.00109497	0.00126984	FALSE	700	1.64376e+06	4.99279e-07	0.000425852	492	TRUE	-	0.45787	1.179	FALSE	AD,ClinVar/HGMD
C6orf223	ENSG00000181577	ENST00000336600	0.00297248	0.000234421	0.00254241	0.00346536	FALSE	164	1643836	2.93495e-07	9.97666e-05	729	FALSE	-	0.93046	1.757	FALSE
H2BC11	ENSG00000124635	ENST00000339812	0.00347493	0.000499166	0.00262852	0.00458842	FALSE	50	1643958	1.02459e-07	3.04144e-05	381	FALSE	-	NA	NA	NA
H2AC7	ENSG00000196866	ENST00000341023	0.00125213	8.51927e-05	0.00109711	0.00143215	FALSE	220	1.64395e+06	1.64938e-07	0.000133824	393	FALSE	-	1.7101	1.947	TRUE
TREML4	ENSG00000188056	ENST00000341495	0.00546106	0.000451112	0.0046531	0.00640689	FALSE	146	1.64394e+06	4.81218e-07	8.8811e-05	603	TRUE	LO	1.1532	1.76	FALSE
CCR6	ENSG00000112486	ENST00000341935	0.00906671	0.00257192	0.0053595	0.0153253	FALSE	14	1.64395e+06	7.248e-08	8.51607e-06	1125	FALSE	-	0.49637	1.043	FALSE
H1-2	ENSG00000187837	ENST00000343677	0.0133908	0.00383079	0.00784984	0.0226337	FALSE	14	1.64395e+06	1.07655e-07	8.51605e-06	642	FALSE	-	0.92554	1.861	TRUE
HMGN3	ENSG00000118418	ENST00000344726	0.0847338	0.0346539	0.0401704	0.171237	TRUE	7	1.64358e+06	3.3749e-07	4.259e-06	300	FALSE	-	0.39914	1.031	FALSE
H3C4	ENSG00000197409	ENST00000356476	0.00543586	0.000764589	0.00415296	0.00714157	FALSE	53	1.64394e+06	1.7178e-07	3.22396e-05	411	FALSE	-	NA	NA	NA
PLN	ENSG00000198523	ENST00000357525	0.00377299	0.000677841	0.00265505	0.00530153	FALSE	32	1643848	7.0213e-08	1.94665e-05	159	FALSE	HI	0	1.557	TRUE	AD,ClinVar/HGMD
H2AC13	ENSG00000196747	ENST00000358739	0.020137	0.00693027	0.0108176	0.036971	FALSE	10	1643955	1.14515e-07	6.08289e-06	393	FALSE	-	0.87465	1.846	TRUE
SFTA2	ENSG00000196260	ENST00000359086	0.0127979	0.0032346	0.00793149	0.0205691	FALSE	17	1.64394e+06	1.26538e-07	1.0341e-05	237	FALSE	-	0.74794	1.792	TRUE
H2AC11	ENSG00000196787	ENST00000359193	0.00286655	0.000353079	0.00226202	0.00363371	FALSE	67	1643958	1.13904e-07	4.07553e-05	393	FALSE	-	1.6094	1.937	TRUE
H3C12	ENSG00000197153	ENST00000359303	0.0262494	0.00747508	0.0154735	0.0442494	FALSE	14	1.64395e+06	2.13337e-07	8.51605e-06	411	FALSE	-	0	1.004	TRUE	ClinVar/HGMD
H2AC17	ENSG00000278677	ENST00000359611	0.0041005	0.00057889	0.00310668	0.0053898	FALSE	51	1.64396e+06	1.23801e-07	3.10227e-05	393	FALSE	-	2.7643	1.973	TRUE	ClinVar/HGMD
MPC1	ENSG00000060762	ENST00000360961	0.0299575	0.00733565	0.0188315	0.0473851	FALSE	18	1.64395e+06	3.17864e-07	1.09493e-05	330	FALSE	-	0.46076	1.186	FALSE	AR,ClinVar/HGMD
PPP1R14C	ENSG00000198729	ENST00000361131	0.0344441	0.00829152	0.0218765	0.0538522	FALSE	19	1643719	3.84479e-07	1.15592e-05	498	FALSE	-	0.64369	1.345	FALSE
TAF11	ENSG00000064995	ENST00000361288	0.0155058	0.00233942	0.0115256	0.020721	FALSE	45	1643914	4.17984e-07	2.73737e-05	636	FALSE	-	0.32184	0.832	FALSE	lethal
GPX6	ENSG00000198704	ENST00000361902	0.01033	0.00120713	0.0082343	0.0129191	FALSE	73	1.64374e+06	4.53567e-07	4.4411e-05	666	FALSE	-	0.90701	1.562	FALSE
TCTE3	ENSG00000184786	ENST00000366774	0.00879903	0.000946234	0.00712955	0.0108199	FALSE	88	1.64392e+06	4.65601e-07	5.35307e-05	597	FALSE	-	1.2245	1.829	FALSE	ClinVar/HGMD
DACT2	ENSG00000164488	ENST00000366795	0.00963325	0.00110747	0.00770783	0.0120158	FALSE	76	1643951	4.40027e-07	4.62301e-05	2325	FALSE	-	0.55413	1.263	FALSE
VIP	ENSG00000146469	ENST00000367244	0.00587366	0.00057862	0.00483862	0.00711546	FALSE	103	1.64392e+06	3.64521e-07	6.26552e-05	513	TRUE	-	0.72103	1.412	FALSE	AD
SAMD5	ENSG00000203727	ENST00000367474	0.0281096	0.00764178	0.0169064	0.0465773	FALSE	15	1643948	2.45801e-07	9.12438e-06	522	FALSE	-	0.7352	1.695	TRUE
SF3B5	ENSG00000169976	ENST00000367569	0.0395822	0.0185122	0.0175863	0.0858839	FALSE	6	1.64396e+06	1.3213e-07	3.64973e-06	261	FALSE	-	0	1.074	TRUE	essential_line
CITED2	ENSG00000164442	ENST00000367651	0.302232	0.197072	0.0756989	0.835116	TRUE	1	1643956	2.33811e-07	6.08289e-07	813	FALSE	HI	0	0.628	TRUE	AD,lethal,ClinVar/HGMD,essential_line
ABRACL	ENSG00000146386	ENST00000367660	0.0305765	0.00722064	0.0195399	0.0476535	FALSE	19	1.64396e+06	3.42502e-07	1.15575e-05	246	FALSE	-	0.30283	1.371	TRUE
OLIG3	ENSG00000177468	ENST00000367734	0.0475702	0.0163422	0.0256039	0.0878697	FALSE	10	1643842	2.7412e-07	6.08331e-06	819	FALSE	-	0	0.506	FALSE
TCF21	ENSG00000118526	ENST00000367882	0.253412	0.16101	0.0758685	0.709373	TRUE	2	1643958	3.07093e-07	1.21658e-06	540	FALSE	-	0	0.52	FALSE	lethal,ClinVar/HGMD
VNN3	ENSG00000093134	ENST00000367927	0.00393545	0.000290534	0.00340851	0.00454758	FALSE	180	1.64386e+06	4.28e-07	0.000109498	825	TRUE	LO	NA	NA	NA
TMEM244	ENSG00000203756	ENST00000368143	0.00270241	0.000182089	0.00236611	0.00308223	FALSE	225	1.64327e+06	3.67159e-07	0.000136922	387	FALSE	-	NA	NA	NA
CENPW	ENSG00000203760	ENST00000368328	0.0556112	0.0178597	0.0309251	0.0986292	FALSE	11	1.64393e+06	3.52953e-07	6.69127e-06	267	FALSE	-	0.19632	0.929	FALSE	essential_line
FABP7	ENSG00000164434	ENST00000368444	0.00788919	0.00106599	0.00607905	0.0102327	FALSE	56	1.64392e+06	2.63998e-07	3.40649e-05	399	FALSE	-	0.82574	1.647	FALSE	ClinVar/HGMD
PKIB	ENSG00000135549	ENST00000368452	0.013735	0.00359318	0.00837987	0.0223019	FALSE	16	1.64388e+06	1.27436e-07	9.73305e-06	237	FALSE	-	NA	NA	NA
H3C10	ENSG00000278828	ENST00000369163	0.00741075	0.00139636	0.00514901	0.0106409	FALSE	30	1.64395e+06	1.30944e-07	1.82487e-05	411	FALSE	-	1.0655	1.875	TRUE
GJA10	ENSG00000135355	ENST00000369352	0.00145527	0.0003226	0.000952771	0.00222041	FALSE	22	1643850	1.687e-08	1.33832e-05	1632	TRUE	LO	0.92237	1.419	FALSE
RIPPLY2	ENSG00000203877	ENST00000369689	0.00161038	8.74507e-05	0.00144524	0.00179016	FALSE	339	1643886	3.29238e-07	0.000206219	387	FALSE	-	0.55428	1.263	FALSE	AR,lethal,ClinVar/HGMD
PRSS35	ENSG00000146250	ENST00000369700	0.0189624	0.00297646	0.0139697	0.0256932	FALSE	43	1.64395e+06	4.88007e-07	2.61564e-05	1242	TRUE	LO	NA	NA	NA
TPBG	ENSG00000146242	ENST00000369750	0.0165031	0.00275366	0.0119492	0.0225824	FALSE	37	1.64395e+06	3.6399e-07	2.25068e-05	1263	FALSE	-	0.50761	1.16	FALSE
SH3BGRL2	ENSG00000198478	ENST00000369838	0.00862999	0.000912715	0.00701062	0.0105816	FALSE	91	1.64363e+06	4.72894e-07	5.53651e-05	324	FALSE	-	1.3777	1.909	FALSE
HTR1B	ENSG00000135312	ENST00000369947	0.0977753	0.0351591	0.0504581	0.184874	TRUE	9	1643951	5.08883e-07	5.47462e-06	1173	FALSE	-	0.27458	0.71	FALSE	lethal,ClinVar/HGMD
COX7A2	ENSG00000112695	ENST00000370081	0.00183889	0.000116649	0.00162697	0.00208644	FALSE	248	1.64392e+06	2.74546e-07	0.000150859	348	TRUE	LO	0.69741	1.542	FALSE
OOEP	ENSG00000203907	ENST00000370359	0.0114859	0.00141029	0.0090469	0.0145613	FALSE	68	1.64391e+06	4.69855e-07	4.13647e-05	450	FALSE	-	0.9131	1.697	FALSE	ClinVar/HGMD
KHDC3L	ENSG00000203908	ENST00000370367	0.0941921	0.0388257	0.0451763	0.191638	TRUE	7	1.64395e+06	3.75346e-07	4.25805e-06	654	FALSE	-	0.36981	1.157	FALSE	AR,ClinVar/HGMD
KHDC1L	ENSG00000256980	ENST00000370388	0.0109262	0.00188692	0.0078246	0.0152315	FALSE	35	1643920	2.26454e-07	2.12906e-05	387	FALSE	-	0.44378	1.363	TRUE
BAG2	ENSG00000112208	ENST00000370693	0.0615349	0.0220254	0.032263	0.115863	FALSE	9	1.6439e+06	3.18311e-07	5.4748e-06	636	FALSE	-	0.44643	1.151	FALSE	ClinVar/HGMD
KIAA1586	ENSG00000168116	ENST00000370733	0.0251585	0.0061654	0.0158966	0.0398474	FALSE	18	1.64304e+06	2.66571e-07	1.09553e-05	2364	FALSE	-	0.76496	1.122	FALSE
DEFB110	ENSG00000203970	ENST00000371148	0.0220818	0.00808482	0.0113669	0.0423494	FALSE	9	1643945	1.12211e-07	5.47464e-06	204	FALSE	-	1.3779	1.918	TRUE
LRRC73	ENSG00000204052	ENST00000372441	0.0208024	0.00330749	0.0152719	0.0283327	FALSE	40	1.64393e+06	4.97919e-07	2.43319e-05	951	FALSE	-	0.35396	0.81	FALSE
TREM2	ENSG00000095970	ENST00000373113	0.00856143	0.000923436	0.00694895	0.010541	FALSE	89	1.64394e+06	4.5842e-07	5.41384e-05	693	FALSE	-	1.1748	1.793	FALSE	AR,ClinVar/HGMD
TSPO2	ENSG00000112212	ENST00000373161	0.0115401	0.00166737	0.00871492	0.0151909	FALSE	49	1.64395e+06	3.3937e-07	2.98063e-05	513	TRUE	LO	0.79645	1.608	FALSE
CCDC167	ENSG00000198937	ENST00000373408	0.00290525	0.000251412	0.00245103	0.00343609	FALSE	135	1.64371e+06	2.35533e-07	8.21312e-05	294	FALSE	-	1.5849	1.941	FALSE
HLA-DQA2	ENSG00000237541	ENST00000374940	0.00661564	0.000673207	0.00541022	0.00805011	FALSE	98	1.64392e+06	3.90134e-07	5.96136e-05	768	FALSE	-	0.90592	1.6	FALSE
LSM2	ENSG00000204392	ENST00000375661	0.0251414	0.00445087	0.017859	0.0352863	FALSE	33	1.64384e+06	4.94834e-07	2.0075e-05	288	FALSE	-	0.99114	1.738	FALSE	ClinVar/HGMD,essential_line
CLIC1	ENSG00000213719	ENST00000375780	0.0279949	0.00529597	0.019474	0.0400421	FALSE	29	1.64391e+06	4.85267e-07	1.76409e-05	726	FALSE	-	0.67458	1.265	FALSE	ClinVar/HGMD
LY6G6C	ENSG00000204421	ENST00000375819	0.00177799	0.000118787	0.00156222	0.00202677	FALSE	225	1643909	2.40533e-07	0.000136869	378	FALSE	-	0.939	1.764	FALSE	ClinVar/HGMD
LY6G5B	ENSG00000240053	ENST00000375864	0.00752157	0.00145201	0.0052107	0.0108438	FALSE	28	1.64395e+06	1.23804e-07	1.70322e-05	606	TRUE	LO	0.93638	1.641	FALSE	ClinVar/HGMD
C6orf47	ENSG00000204439	ENST00000375911	0.022213	0.00415461	0.0155214	0.0316335	FALSE	30	1.64394e+06	3.95692e-07	1.82488e-05	885	FALSE	-	0.3808	0.984	FALSE
APOM	ENSG00000204444	ENST00000375916	0.0146966	0.00211075	0.0111582	0.0193907	FALSE	50	1.64393e+06	4.40582e-07	3.04149e-05	567	FALSE	-	0.60376	1.191	FALSE	ClinVar/HGMD
MCCD1	ENSG00000204511	ENST00000376191	0.0265165	0.010403	0.0131511	0.0526907	FALSE	8	1.64385e+06	1.18798e-07	4.86662e-06	360	FALSE	-	0.93429	1.799	TRUE
PPP1R11	ENSG00000204619	ENST00000376772	0.0230244	0.00614599	0.0139235	0.037785	FALSE	16	1.64333e+06	2.1452e-07	9.73632e-06	381	FALSE	-	0.21729	1.026	TRUE	essential_line
ZFP57	ENSG00000204644	ENST00000376883	0.0669802	0.0261103	0.0336046	0.13213	FALSE	8	1.64395e+06	3.04419e-07	4.86632e-06	1551	FALSE	-	NA	NA	NA	lethal,ClinVar/HGMD,ddd_ar
UBD	ENSG00000213886	ENST00000377050	0.0245698	0.0150713	0.00901907	0.0631187	FALSE	4	1.64392e+06	5.07e-08	2.43321e-06	498	FALSE	-	0.95386	1.841	TRUE
MAS1L	ENSG00000204687	ENST00000377127	0.0577116	0.0794586	0.0087471	0.268373	FALSE	1	1643956	2.283e-08	6.08289e-07	1137	FALSE	-	NA	NA	NA
OR2H1	ENSG00000204688	ENST00000377136	0.140239	0.175075	0.0102605	0.688815	FALSE	0	1643904	1.546e-08	0	951	FALSE	-	0.156	0.74	FALSE
ZNF165	ENSG00000197279	ENST00000377325	0.01184	0.00156568	0.009176	0.0153107	FALSE	59	1.64395e+06	4.1837e-07	3.58892e-05	1458	FALSE	-	0.74946	1.154	FALSE
H2AC12	ENSG00000274997	ENST00000377459	0.000215631	7.21537e-06	0.000202195	0.000230331	FALSE	881	1.64395e+06	1.1335e-07	0.000535903	387	TRUE	LO	1.7124	1.942	TRUE
HMGN4	ENSG00000182952	ENST00000377575	0.146725	0.178168	0.0111316	0.713553	FALSE	0	1643954	1.7721e-08	0	273	FALSE	-	0	1.857	TRUE
H2BC10	ENSG00000278588	ENST00000377733	0.00862997	0.00188949	0.00569932	0.013015	FALSE	22	1643958	1.11077e-07	1.33823e-05	381	TRUE	LO	1.3277	1.915	TRUE
H4C2	ENSG00000278705	ENST00000377745	0.000803524	5.43323e-05	0.000703864	0.000916288	FALSE	223	1643954	1.06566e-07	0.000135649	312	TRUE	LO	0.57451	1.796	TRUE
H2AC6	ENSG00000180573	ENST00000377791	0.0248523	0.00903532	0.0128893	0.0468616	FALSE	9	1643954	1.26983e-07	5.47461e-06	393	FALSE	-	NA	NA	NA
H4C3	ENSG00000197061	ENST00000377803	0.00040251	2.00978e-05	0.000365143	0.000443248	FALSE	402	1.64396e+06	9.6131e-08	0.000244532	312	TRUE	-	2.0679	1.954	TRUE	ClinVar/HGMD,ddd_ad
NRSN1	ENSG00000152954	ENST00000378491	0.00336984	0.00021805	0.00296824	0.00381597	FALSE	238	1.64391e+06	4.84834e-07	0.000144777	588	FALSE	-	0.77104	1.499	FALSE
ID4	ENSG00000172201	ENST00000378700	0.0053685	0.000761315	0.00408097	0.00704896	FALSE	51	1.64391e+06	1.6272e-07	3.10237e-05	486	FALSE	-	0.83713	1.833	TRUE
TMEM170B	ENSG00000205269	ENST00000379426	0.0738412	0.0340468	0.0333526	0.160121	TRUE	6	1.64393e+06	2.47658e-07	3.64979e-06	399	FALSE	-	0	0.585	FALSE
TMEM14B	ENSG00000137210	ENST00000379542	0.00125448	6.4468e-05	0.00113433	0.00138523	FALSE	378	1.64394e+06	2.85897e-07	0.000229936	345	TRUE	LO	1.649	1.947	FALSE
EEF1E1	ENSG00000124802	ENST00000379715	0.0267511	0.00581973	0.0176835	0.0401311	FALSE	23	1.64385e+06	3.63719e-07	1.39915e-05	525	FALSE	-	0.35442	0.916	FALSE
C6orf201	ENSG00000185689	ENST00000380175	0.0153962	0.00284351	0.0107839	0.0218016	FALSE	30	1.64393e+06	2.74379e-07	1.82489e-05	423	FALSE	-	0.62275	1.406	FALSE
PXDC1	ENSG00000168994	ENST00000380283	0.0239286	0.00433841	0.0169073	0.0337735	FALSE	32	1.64347e+06	4.57864e-07	1.94709e-05	696	FALSE	-	0.5324	1.119	FALSE
NQO2	ENSG00000124588	ENST00000380455	0.00281196	0.000167893	0.00250111	0.00316202	FALSE	285	1.64395e+06	4.84439e-07	0.000173363	696	FALSE	HI	NA	NA	NA	AD,ClinVar/HGMD
SERPINB6	ENSG00000124570	ENST00000380539	0.017188	0.00247338	0.0129981	0.022597	FALSE	49	1.64387e+06	5.05025e-07	2.98077e-05	1131	TRUE	LO	NA	NA	NA	AR,ClinVar/HGMD
SERPINB9	ENSG00000170542	ENST00000380698	0.00148427	6.22095e-05	0.00136948	0.00161116	FALSE	572	1.64394e+06	5.13766e-07	0.000347944	1131	TRUE	LO	0.4179	0.879	FALSE
SERPINB1	ENSG00000021355	ENST00000380739	0.0115105	0.0013951	0.00906631	0.0145927	FALSE	69	1.64377e+06	4.779e-07	4.19766e-05	1140	FALSE	-	0.92288	1.489	FALSE
HUS1B	ENSG00000188996	ENST00000380907	0.00251937	0.000711606	0.00148712	0.00425323	FALSE	14	1643898	1.8648e-08	8.51634e-06	837	FALSE	-	NA	NA	NA
LY6G5C	ENSG00000204428	ENST00000383237	0.0296182	0.00644374	0.019557	0.0443081	FALSE	22	1.64395e+06	3.86196e-07	1.33824e-05	453	FALSE	-	0.19623	0.929	FALSE
SMIM8	ENSG00000111850	ENST00000392863	0.00356998	0.000436194	0.00282184	0.00451101	FALSE	68	1.64395e+06	1.44594e-07	4.13638e-05	294	TRUE	LO	1.0844	1.879	TRUE
OR12D3	ENSG00000112462	ENST00000396806	0.0347479	0.0377076	0.00826261	0.124983	FALSE	2	1643798	3.079e-08	1.21669e-06	951	FALSE	-	0.90242	1.819	TRUE
DEFB133	ENSG00000214643	ENST00000398721	0.00778487	0.00250458	0.00432211	0.0139174	FALSE	11	1.64395e+06	4.7747e-08	6.69119e-06	186	FALSE	-	0	1.897	TRUE
TOMM6	ENSG00000214736	ENST00000398881	0.0093631	0.00209585	0.00611592	0.0143213	FALSE	21	1643954	1.14782e-07	1.27741e-05	225	FALSE	-	NA	NA	NA
CLPSL2	ENSG00000196748	ENST00000403376	0.097324	0.069033	0.0317857	0.277445	TRUE	3	1643882	1.54243e-07	1.82495e-06	303	FALSE	-	0.38776	1.595	TRUE
PPP1R3G	ENSG00000219607	ENST00000405617	0.0033673	0.000568576	0.00242401	0.00463919	FALSE	37	1.64395e+06	7.253e-08	2.25067e-05	1077	FALSE	-	0.88421	1.614	FALSE
C6orf226	ENSG00000221821	ENST00000408925	0.00244886	0.000666483	0.00147484	0.0040403	FALSE	15	1.64394e+06	1.944e-08	9.12443e-06	306	FALSE	-	0	1.876	TRUE
GPX5	ENSG00000224586	ENST00000412168	0.00681813	0.000668568	0.00562808	0.00823803	FALSE	106	1.64374e+06	4.35912e-07	6.44869e-05	666	FALSE	-	0.67956	1.336	FALSE
SMIM13	ENSG00000224531	ENST00000416247	0.0376961	0.0161322	0.0179284	0.0789897	FALSE	7	1.64382e+06	1.47414e-07	4.25836e-06	276	FALSE	-	0.37568	1.57	TRUE
LTA	ENSG00000226979	ENST00000418386	0.129452	0.0742098	0.0497897	0.319203	TRUE	4	1.64388e+06	2.87134e-07	2.43327e-06	618	FALSE	-	NA	NA	NA	ClinVar/HGMD
PERP	ENSG00000112378	ENST00000421351	0.0208891	0.00379442	0.0147631	0.0295758	FALSE	32	1.6439e+06	3.97826e-07	1.94659e-05	582	FALSE	-	0.35891	0.927	FALSE	ClinVar/HGMD
TREML1	ENSG00000161911	ENST00000426005	0.00198398	0.000102986	0.00179279	0.00219764	FALSE	378	1.64393e+06	4.53383e-07	0.000229937	936	TRUE	LO	1.2912	1.837	FALSE	ClinVar/HGMD
LTB	ENSG00000227507	ENST00000429299	0.0309781	0.00769227	0.0194181	0.0491396	FALSE	18	1.64394e+06	3.27572e-07	1.09493e-05	735	FALSE	-	1.4529	1.917	FALSE	ClinVar/HGMD
MLN	ENSG00000096395	ENST00000430124	0.0151776	0.0029104	0.0105352	0.0218382	FALSE	29	1.64362e+06	2.61015e-07	1.7644e-05	348	FALSE	-	0.71958	1.577	FALSE
KCNK16	ENSG00000095981	ENST00000437525	0.0154865	0.00216945	0.0117486	0.0202395	FALSE	52	1.64394e+06	4.82847e-07	3.16312e-05	885	FALSE	-	NA	NA	NA	ClinVar/HGMD
LST1	ENSG00000204482	ENST00000438075	0.00535507	0.000736255	0.00412384	0.00701753	FALSE	55	1.64383e+06	1.7538e-07	3.34584e-05	294	FALSE	-	NA	NA	NA	ClinVar/HGMD
PSMG4	ENSG00000180822	ENST00000438998	0.00776961	0.00115423	0.00583645	0.0103694	FALSE	47	1643756	2.17955e-07	2.85931e-05	372	FALSE	LO	NA	NA	NA	HS,essential_line
RPP21	ENSG00000241370	ENST00000442966	0.00620975	0.000615976	0.00512088	0.00752343	FALSE	104	1.64393e+06	3.88645e-07	6.32629e-05	465	FALSE	-	NA	NA	NA	essential_line
POM121L2	ENSG00000158553	ENST00000444565	0.0187696	0.0043505	0.0120518	0.0289364	FALSE	20	1643944	2.20628e-07	1.21659e-05	3108	FALSE	-	0	1.847	TRUE
TSTD3	ENSG00000279170	ENST00000452647	0.00718338	0.00102691	0.00545109	0.0094677	FALSE	50	1.64391e+06	2.13936e-07	3.04152e-05	294	FALSE	-	NA	NA	NA
PXT1	ENSG00000179165	ENST00000454782	0.00144387	8.99882e-05	0.00127845	0.00163045	FALSE	259	1.64382e+06	2.24922e-07	0.00015756	405	FALSE	-	1.6362	1.944	TRUE
SMIM29	ENSG00000186577	ENST00000476320	0.0605005	0.0256941	0.0285147	0.125911	FALSE	7	1.64395e+06	2.3898e-07	4.25805e-06	309	FALSE	-	0	0.948	TRUE
CUTA	ENSG00000112514	ENST00000488034	0.00368729	0.000259165	0.00321688	0.00422463	FALSE	205	1.64384e+06	4.56156e-07	0.000124708	540	TRUE	LO	NA	NA	NA	lethal,ClinVar/HGMD
RNF182	ENSG00000180537	ENST00000488300	0.00654621	0.00064792	0.00539844	0.00793237	FALSE	104	1.64394e+06	4.10091e-07	6.32626e-05	744	FALSE	-	0.68964	1.529	FALSE
GSTA2	ENSG00000244067	ENST00000493422	0.00191566	0.000101121	0.00172685	0.0021228	FALSE	364	1.64391e+06	4.21357e-07	0.000221423	669	FALSE	-	1.0174	1.677	FALSE
LYRM2	ENSG00000083099	ENST00000523377	0.00721361	0.00103942	0.00545665	0.0095158	FALSE	50	1.64388e+06	2.15271e-07	3.04158e-05	267	FALSE	-	1.1376	1.868	TRUE
GJB7	ENSG00000164411	ENST00000525899	0.00156715	0.000270017	0.00112325	0.00218063	FALSE	35	1.64395e+06	3.0788e-08	2.12902e-05	672	TRUE	LO	1.3523	1.906	FALSE
PBOV1	ENSG00000254440	ENST00000527246	0.00343534	0.00162693	0.00153146	0.00746869	FALSE	6	1643930	9.25e-09	3.64979e-06	408	FALSE	-	NA	NA	NA
C6orf141	ENSG00000197261	ENST00000529246	0.0294126	0.0524175	0.00408457	0.144529	FALSE	1	1643958	9.36e-09	6.08288e-07	735	FALSE	-	NA	NA	NA
SOD2	ENSG00000112096	ENST00000538183	0.0456097	0.0109898	0.0289867	0.0714116	FALSE	19	1.64383e+06	5.11944e-07	1.15584e-05	669	FALSE	-	0.29152	0.753	FALSE	lethal,ClinVar/HGMD,essential_line
SMLR1	ENSG00000256162	ENST00000541421	0.0196921	0.00576618	0.0113216	0.0334476	FALSE	13	1643908	1.48168e-07	7.90799e-06	324	TRUE	LO	0.36258	1.541	TRUE
H2BC8	ENSG00000273802	ENST00000541790	0.00369292	0.000529795	0.00279693	0.00488277	FALSE	50	1643952	1.09006e-07	3.04145e-05	381	FALSE	-	NA	NA	NA
AL512428.1	ENSG00000282804	ENST00000562221	0.0106887	0.0016552	0.00792241	0.0143665	FALSE	43	1.64374e+06	2.74256e-07	2.61598e-05	183	FALSE	-	NA	NA	NA
ANKRD66	ENSG00000230062	ENST00000565422	0.00624364	0.000666269	0.00506267	0.00768773	FALSE	88	1.64388e+06	3.30351e-07	5.35317e-05	756	FALSE	-	1.0607	1.795	FALSE
ARMH2	ENSG00000260286	ENST00000565469	0.00590403	0.000569378	0.00489213	0.00711872	FALSE	110	1.64394e+06	3.90579e-07	6.69125e-05	693	FALSE	-	0.50845	1.511	TRUE
NUDT3	ENSG00000272325	ENST00000607016	0.0410674	0.00993813	0.0259927	0.0642945	FALSE	18	1.64394e+06	4.36434e-07	1.09493e-05	519	FALSE	-	0.20842	0.656	FALSE
HEBP2	ENSG00000051620	ENST00000607197	0.00218624	0.000114291	0.00197344	0.00242101	FALSE	369	1.6439e+06	4.87923e-07	0.000224466	618	TRUE	LO	0.83392	1.541	FALSE
GTF2H5	ENSG00000272047	ENST00000607778	0.00720606	0.000840632	0.00573782	0.0090454	FALSE	74	1.64389e+06	3.20067e-07	4.50151e-05	216	FALSE	-	0.64645	1.714	TRUE	AR,lethal,ClinVar/HGMD,ddd_ar
KHDC1	ENSG00000135314	ENST00000610435	0.0115354	0.00203036	0.00823548	0.0161937	FALSE	34	1.64395e+06	2.33145e-07	2.06818e-05	495	FALSE	LO	NA	NA	NA	HS
H4C7	ENSG00000275663	ENST00000611444	0.00770916	0.0017349	0.00504412	0.0117289	FALSE	21	1.64394e+06	9.3717e-08	1.27742e-05	297	FALSE	-	NA	NA	NA
MARCKS	ENSG00000277443	ENST00000612661	0.0215469	0.00700786	0.0118649	0.0387639	FALSE	11	1643938	1.36101e-07	6.69125e-06	999	FALSE	-	NA	NA	NA	ClinVar/HGMD
H2BC15	ENSG00000233822	ENST00000612898	0.0029072	0.000358222	0.00228754	0.00368931	FALSE	67	1643958	1.15443e-07	4.07553e-05	381	FALSE	-	NA	NA	NA
H3C3	ENSG00000287080	ENST00000612966	0.00452222	0.000480612	0.00368079	0.00553268	FALSE	89	1.64375e+06	2.41129e-07	5.41444e-05	411	FALSE	-	NA	NA	NA
H2AC16	ENSG00000276903	ENST00000613174	0.00306149	0.000351195	0.00245098	0.00382789	FALSE	77	1.64396e+06	1.40316e-07	4.68383e-05	393	FALSE	-	NA	NA	NA	ClinVar/HGMD
H3C1	ENSG00000275714	ENST00000613854	0.000854905	5.27548e-05	0.000756861	0.000964654	FALSE	267	1.64393e+06	1.36389e-07	0.000162415	411	TRUE	LO	NA	NA	NA	ClinVar/HGMD
H4C4	ENSG00000277157	ENST00000614247	0.00337769	0.000552767	0.0024646	0.00460162	FALSE	39	1.64393e+06	7.6915e-08	2.37237e-05	312	FALSE	-	NA	NA	NA	ClinVar/HGMD
H3C8	ENSG00000273983	ENST00000614378	0.00401359	0.000515088	0.00311971	0.00514938	FALSE	62	1.64387e+06	1.48144e-07	3.77159e-05	411	FALSE	-	NA	NA	NA
H4C5	ENSG00000276966	ENST00000615164	0.000552139	3.04572e-05	0.000495971	0.000615428	FALSE	331	1.64395e+06	1.08814e-07	0.000201344	312	FALSE	-	NA	NA	NA	ClinVar/HGMD
H4C9	ENSG00000276180	ENST00000615353	0.0074741	0.00188959	0.00463592	0.0119887	FALSE	17	1.64392e+06	7.2763e-08	1.03411e-05	312	TRUE	LO	NA	NA	NA	ClinVar/HGMD,cancer
H2AC4	ENSG00000278463	ENST00000615868	0.000654357	3.76759e-05	0.000583986	0.000731588	FALSE	304	1.64396e+06	1.187e-07	0.00018492	393	TRUE	LO	NA	NA	NA
H2BC3	ENSG00000276410	ENST00000615966	0.00934479	0.00221344	0.00597181	0.014481	FALSE	19	1.64396e+06	1.03341e-07	1.15575e-05	381	FALSE	-	NA	NA	NA
H3C11	ENSG00000275379	ENST00000616365	0.00854622	0.00123102	0.00648895	0.0112533	FALSE	50	1.64394e+06	2.55273e-07	3.04147e-05	411	FALSE	-	NA	NA	NA	ClinVar/HGMD
H4C1	ENSG00000278637	ENST00000617569	0.000183148	6.85238e-06	0.000170273	0.000197064	FALSE	708	1.64395e+06	7.668e-08	0.000430669	312	TRUE	LO	NA	NA	NA	ClinVar/HGMD
H3C7	ENSG00000277775	ENST00000618052	0.0224561	0.00737933	0.0122875	0.0407847	FALSE	11	1643954	1.41186e-07	6.69118e-06	411	FALSE	-	NA	NA	NA
H4C13	ENSG00000275126	ENST00000618305	0.0313196	0.0122235	0.0156083	0.0617109	FALSE	8	1.64396e+06	1.41449e-07	4.86631e-06	312	FALSE	-	NA	NA	NA	ClinVar/HGMD
H2AC15	ENSG00000275221	ENST00000618958	0.00554193	0.000827046	0.00415074	0.00739097	FALSE	47	1643954	1.54408e-07	2.85896e-05	393	TRUE	LO	NA	NA	NA
H2BC9	ENSG00000275713	ENST00000619466	0.000998031	7.79919e-05	0.000857485	0.00116356	FALSE	171	1643958	1.01299e-07	0.000104017	381	FALSE	-	NA	NA	NA
AL021997.3	ENSG00000276302	ENST00000621053	0.00125517	8.63331e-05	0.00109743	0.00143686	FALSE	211	1.64395e+06	1.58528e-07	0.00012835	255	FALSE	-	NA	NA	NA
H2BC14	ENSG00000273703	ENST00000621112	0.0028054	0.000355318	0.00218858	0.00358485	FALSE	64	1.64396e+06	1.06117e-07	3.89305e-05	381	FALSE	-	NA	NA	NA
H3C2	ENSG00000286522	ENST00000621411	0.010323	0.00204993	0.00709672	0.0150917	FALSE	27	1.64395e+06	1.64475e-07	1.64238e-05	411	FALSE	-	NA	NA	NA
CGA	ENSG00000135346	ENST00000627148	0.1325	0.088903	0.0442988	0.374933	TRUE	3	1.64353e+06	2.15957e-07	1.82534e-06	351	FALSE	-	NA	NA	NA	ClinVar/HGMD
H3C6	ENSG00000274750	ENST00000634733	0.00458562	0.000490229	0.00372609	0.00565026	FALSE	90	1.64384e+06	2.47628e-07	5.47499e-05	411	TRUE	LO	NA	NA	NA
AL031777.2	ENSG00000282988	ENST00000635200	0.000909281	4.14974e-05	0.000830922	0.000995269	FALSE	484	1.64394e+06	2.6539e-07	0.000294414	510	TRUE	LO	NA	NA	NA
H4C8	ENSG00000158406	ENST00000635491	0.000997713	7.22072e-05	0.000864587	0.00114927	FALSE	187	1.64395e+06	1.10988e-07	0.00011375	312	TRUE	LO	NA	NA	NA
OR2J2	ENSG00000204700	ENST00000641417	0.00215035	0.00014096	0.00189459	0.00244647	FALSE	234	1.64386e+06	3.03553e-07	0.000142348	939	TRUE	LO	NA	NA	NA	HS
FOXC1	ENSG00000054598	ENST00000645831	0.0551912	0.0255049	0.0248165	0.119033	FALSE	6	1.64395e+06	1.85246e-07	3.64974e-06	1662	FALSE	HI	NA	NA	NA	AD,HI,ClinVar/HGMD,ddd_ad
DEFB112	ENSG00000180872	ENST00000651554	0.00546366	0.00106533	0.00375991	0.00793546	FALSE	27	1.64393e+06	8.6047e-08	1.6424e-05	285	FALSE	-	NA	NA	NA
MFSD4B	ENSG00000173214	ENST00000671876	0.0498225	0.0140955	0.0295686	0.0835347	FALSE	14	1.64375e+06	4.07664e-07	8.51708e-06	1557	FALSE	-	NA	NA	NA
PLAGL1	ENSG00000118495	ENST00000674357	0.0573307	0.0425749	0.0185633	0.162197	FALSE	3	1643906	8.8885e-08	1.82492e-06	1392	FALSE	HI	NA	NA	NA	AD
ARF5	ENSG00000004059	ENST00000000233	0.116622	0.0483764	0.0555944	0.239829	TRUE	7	1.6439e+06	4.65466e-07	4.25816e-06	543	FALSE	-	0	0.33	FALSE
HOXA11	ENSG00000005073	ENST00000006015	0.109144	0.0421061	0.0544789	0.216066	TRUE	8	1.64378e+06	5.0263e-07	4.86684e-06	942	FALSE	HI	0	0.329	FALSE	AD,ClinVar/HGMD,cancer
INMT	ENSG00000241644	ENST00000013222	0.00270384	0.000236519	0.00228085	0.00320927	FALSE	134	1.64393e+06	2.17328e-07	8.1512e-05	792	TRUE	LO	0.77209	1.651	FALSE
EPDR1	ENSG00000086289	ENST00000199448	0.00802071	0.000797508	0.00660048	0.00972083	FALSE	102	1.64395e+06	4.92814e-07	6.20457e-05	675	FALSE	-	0.45962	1.051	FALSE	ClinVar/HGMD
UBE2D4	ENSG00000078967	ENST00000222402	0.0207189	0.00346463	0.0150255	0.0285608	FALSE	37	1.64387e+06	4.58464e-07	2.25079e-05	444	FALSE	-	0.82309	1.474	FALSE
TFPI2	ENSG00000105825	ENST00000222543	0.00424855	0.000328535	0.0036481	0.00494121	FALSE	170	1.6434e+06	4.3595e-07	0.000103444	708	FALSE	-	0.62032	1.223	FALSE
BET1	ENSG00000105829	ENST00000222547	0.062887	0.0262928	0.0300233	0.12907	FALSE	7	1643942	2.50865e-07	4.25806e-06	357	FALSE	-	0.73613	1.602	FALSE	AR,ClinVar/HGMD,essential_line
TWISTNB	ENSG00000105849	ENST00000222567	0.0124453	0.0016217	0.00969867	0.0159246	FALSE	61	1.64394e+06	4.55552e-07	3.71061e-05	1017	FALSE	-	0.17159	0.54	FALSE	essential_line
NPVF	ENSG00000105954	ENST00000222674	0.0024952	0.000172596	0.00217936	0.00285594	FALSE	211	1.64336e+06	3.17302e-07	0.000128395	591	FALSE	-	0.98053	1.762	FALSE
CAV2	ENSG00000105971	ENST00000222693	0.0247497	0.00435025	0.0175341	0.0345058	FALSE	34	1.64395e+06	5.02121e-07	2.06819e-05	489	FALSE	-	0.52668	1.343	FALSE	ClinVar/HGMD
HOXA5	ENSG00000106004	ENST00000222726	0.0462938	0.0130626	0.0276284	0.0776904	FALSE	14	1.64395e+06	3.79327e-07	8.51609e-06	813	FALSE	-	0.58462	1.227	FALSE	lethal
CCL24	ENSG00000106178	ENST00000222902	0.00327656	0.00024111	0.00282918	0.00378265	FALSE	186	1.64387e+06	3.67968e-07	0.000113148	360	FALSE	-	NA	NA	NA
BUD31	ENSG00000106245	ENST00000222969	0.0370442	0.0100013	0.022184	0.0610836	FALSE	15	1.64391e+06	3.24829e-07	9.12457e-06	435	FALSE	-	NA	NA	NA	essential_line
AIMP2	ENSG00000106305	ENST00000223029	0.0123826	0.00154402	0.00972087	0.0157062	FALSE	67	1.64394e+06	4.98398e-07	4.07558e-05	963	FALSE	-	0.45985	0.967	FALSE	AR,ClinVar/HGMD
RPA3	ENSG00000106399	ENST00000223129	0.0032936	0.000212922	0.00290335	0.00373758	FALSE	242	1.64384e+06	4.81543e-07	0.000147216	366	TRUE	LO	1.6885	1.951	FALSE	essential_line
FIS1	ENSG00000214253	ENST00000223136	0.0199642	0.00351901	0.0142453	0.0279346	FALSE	34	1.64394e+06	4.04542e-07	2.0682e-05	459	FALSE	-	0.87041	1.548	FALSE	lethal,essential_line
RARRES2	ENSG00000106538	ENST00000223271	0.0290242	0.00661769	0.0188923	0.0443688	FALSE	21	1.64336e+06	3.60705e-07	1.27787e-05	492	FALSE	-	NA	NA	NA
MYL7	ENSG00000106631	ENST00000223364	0.00680886	0.000671725	0.00560915	0.00824625	FALSE	107	1.6439e+06	4.38778e-07	6.5089e-05	528	FALSE	-	0.95056	1.623	FALSE	ClinVar/HGMD
NPY	ENSG00000122585	ENST00000242152	0.0285291	0.00546407	0.0197822	0.0409971	FALSE	29	1.6435e+06	4.93502e-07	1.76452e-05	294	FALSE	-	NA	NA	NA	ClinVar/HGMD
HOXA7	ENSG00000122592	ENST00000242159	0.00626657	0.000663105	0.00510048	0.00768966	FALSE	90	1.64394e+06	3.3911e-07	5.47465e-05	693	FALSE	-	0.71399	1.477	FALSE
RAMP3	ENSG00000122679	ENST00000242249	0.0255413	0.0063364	0.0159042	0.0403274	FALSE	17	1.64394e+06	2.55254e-07	1.0341e-05	447	FALSE	-	0.64434	1.574	TRUE
TWIST1	ENSG00000122691	ENST00000242261	0.111956	0.0642267	0.0419992	0.280369	TRUE	4	1.64395e+06	2.46506e-07	2.43317e-06	609	FALSE	HI	0.22392	1.056	TRUE	AD,HI,ClinVar/HGMD,ddd_ad
NDUFB2	ENSG00000090266	ENST00000247866	0.00769211	0.00103634	0.00593816	0.00996607	FALSE	56	1.64392e+06	2.575e-07	3.4065e-05	318	FALSE	LO	NA	NA	NA	HS
TAS2R4	ENSG00000127364	ENST00000247881	0.00641681	0.000811201	0.00501675	0.00815874	FALSE	65	1.64396e+06	2.49651e-07	3.95387e-05	900	FALSE	-	1.371	1.913	FALSE
HSPB1	ENSG00000106211	ENST00000248553	0.00808673	0.000936351	0.00646085	0.0101364	FALSE	77	1.64333e+06	3.74093e-07	4.68562e-05	618	FALSE	HI	1.2551	1.872	FALSE	AD,ClinVar/HGMD
GNG11	ENSG00000127920	ENST00000248564	0.0111605	0.00254256	0.00719636	0.0169861	FALSE	21	1.64335e+06	1.37153e-07	1.27788e-05	222	FALSE	-	0	1.2	TRUE
SEM1	ENSG00000127922	ENST00000248566	0.0163013	0.00239438	0.0122924	0.0215832	FALSE	47	1643692	4.60184e-07	2.85942e-05	213	FALSE	HI	0	0.628	TRUE	AD,ClinVar/HGMD,essential_line
GNGT1	ENSG00000127928	ENST00000248572	0.0295608	0.00751568	0.018411	0.0477952	FALSE	17	1.64382e+06	2.9517e-07	1.03418e-05	225	FALSE	-	0.29099	1.329	TRUE
TAS2R16	ENSG00000128519	ENST00000249284	0.00636254	0.00100342	0.00468851	0.00861685	FALSE	41	1.64396e+06	1.5451e-07	2.49399e-05	876	FALSE	HI	NA	NA	NA	AD,ClinVar/HGMD
ATP6V1F	ENSG00000128524	ENST00000249289	0.00657715	0.00118075	0.00464931	0.00928066	FALSE	32	1643944	1.23799e-07	1.94654e-05	360	FALSE	-	NA	NA	NA	lethal,ClinVar/HGMD,essential_line
ZNF655	ENSG00000197343	ENST00000252713	0.0293918	0.00913216	0.0166119	0.0517653	FALSE	12	1.64395e+06	2.03549e-07	7.29947e-06	1476	FALSE	-	NA	NA	NA
MNX1	ENSG00000130675	ENST00000252971	0.283108	0.171762	0.0869919	0.761711	TRUE	2	1643772	3.52441e-07	1.21671e-06	1206	FALSE	HI	0.10538	0.5	FALSE	lethal,HI,ClinVar/HGMD,ddd_ad,cancer
GIMAP4	ENSG00000133574	ENST00000255945	0.00391539	0.000375149	0.00324867	0.00471368	FALSE	110	1.64338e+06	2.59275e-07	6.69353e-05	990	FALSE	-	2.7143	1.957	TRUE	ClinVar/HGMD
OCM2	ENSG00000135175	ENST00000257627	0.000817392	3.64733e-05	0.00074933	0.000892933	FALSE	509	1.64395e+06	2.50713e-07	0.000309621	330	TRUE	LO	0.54589	1.386	FALSE
TMEM60	ENSG00000135211	ENST00000257663	0.101	0.0461843	0.0456746	0.217745	TRUE	6	1643932	3.44921e-07	3.64979e-06	402	FALSE	-	0	0.643	TRUE
IL6	ENSG00000136244	ENST00000258743	0.0812501	0.0292914	0.0425693	0.153115	TRUE	9	1.64395e+06	4.21961e-07	5.47462e-06	639	FALSE	-	NA	NA	NA	ClinVar/HGMD
FERD3L	ENSG00000146618	ENST00000275461	0.00669256	0.000876988	0.00519489	0.00860444	FALSE	61	1.64395e+06	2.44286e-07	3.71056e-05	501	FALSE	-	0.23897	1.122	TRUE
VOPP1	ENSG00000154978	ENST00000285279	0.0128555	0.00172194	0.009913	0.016623	FALSE	57	1.64393e+06	4.40376e-07	3.46731e-05	519	FALSE	-	0.23598	0.743	FALSE
MRPS17	ENSG00000239789	ENST00000285298	0.0307076	0.00663665	0.0204101	0.046086	FALSE	23	1.64396e+06	4.18053e-07	1.39906e-05	393	FALSE	-	0.73378	1.694	TRUE	essential_line
HTR5A	ENSG00000157219	ENST00000287907	0.0129666	0.00169907	0.010053	0.0166766	FALSE	61	1643928	4.75181e-07	3.71062e-05	1074	TRUE	LO	0.48664	1.023	FALSE
GATAD1	ENSG00000157259	ENST00000287957	0.0483645	0.0124005	0.0297639	0.0779158	FALSE	17	1.64385e+06	4.84622e-07	1.03416e-05	810	FALSE	-	0.20739	0.653	FALSE	AR,ClinVar/HGMD
PSMG3	ENSG00000157778	ENST00000288607	0.016144	0.00423627	0.00989195	0.026256	FALSE	16	1.64388e+06	1.50747e-07	9.73306e-06	369	FALSE	-	0.36024	1.535	TRUE	essential_line
PIP	ENSG00000159763	ENST00000291009	0.00833499	0.000949308	0.00668015	0.0104193	FALSE	79	1.64263e+06	3.95954e-07	4.80937e-05	441	FALSE	LO	0.85787	1.686	FALSE	HS
ATP5MF	ENSG00000241468	ENST00000292475	0.0165494	0.0033825	0.011203	0.0242853	FALSE	26	1.64227e+06	2.54178e-07	1.58318e-05	285	FALSE	-	0.60341	1.503	TRUE	essential_line
ALKBH4	ENSG00000160993	ENST00000292566	0.0254182	0.00565449	0.0166855	0.0387157	FALSE	22	1.64395e+06	3.30242e-07	1.33824e-05	909	FALSE	-	0.3104	0.802	FALSE	lethal
SHH	ENSG00000164690	ENST00000297261	0.194788	0.119438	0.0668625	0.519102	TRUE	3	1643894	3.30316e-07	1.82494e-06	1389	FALSE	HI	0	0.242	FALSE	AD,lethal,HI,ClinVar/HGMD,ddd_ad
TMUB1	ENSG00000164897	ENST00000297533	0.0323917	0.00662836	0.0219134	0.0477291	FALSE	25	1.64395e+06	4.80682e-07	1.52073e-05	741	TRUE	LO	NA	NA	NA
FMC1	ENSG00000164898	ENST00000297534	0.00569185	0.000741979	0.00442045	0.00731964	FALSE	60	1.64396e+06	2.03615e-07	3.64973e-05	342	FALSE	-	0.72107	1.68	TRUE
SSMEM1	ENSG00000165120	ENST00000297819	0.00331882	0.000309648	0.00276387	0.00398462	FALSE	114	1.64394e+06	2.27071e-07	6.93456e-05	735	FALSE	-	1.6019	1.943	FALSE
NAT16	ENSG00000167011	ENST00000300303	0.0165013	0.00268342	0.0120896	0.0225443	FALSE	39	1.64392e+06	3.85074e-07	2.37238e-05	1110	FALSE	-	0.86403	1.496	FALSE
POP7	ENSG00000172336	ENST00000303151	0.0334315	0.00866902	0.0205642	0.0545159	FALSE	16	1.64395e+06	3.13913e-07	9.73267e-06	423	FALSE	-	0.73343	1.783	TRUE	lethal,essential_line
CYCS	ENSG00000172115	ENST00000305786	0.143076	0.111115	0.0393266	0.459237	TRUE	2	1643953	1.52767e-07	1.21658e-06	318	FALSE	HI	0	0.914	TRUE	AD,ClinVar/HGMD,essential_line
MPLKIP	ENSG00000168303	ENST00000306984	0.00493894	0.000470059	0.00409379	0.00594193	FALSE	111	1.64395e+06	3.2975e-07	6.75202e-05	540	FALSE	-	0.88565	1.665	FALSE	AR,ClinVar/HGMD,ddd_ar
C7orf33	ENSG00000170279	ENST00000307003	0.00174867	8.13904e-05	0.0015955	0.00191384	FALSE	475	1.64384e+06	5.02469e-07	0.000288958	534	TRUE	LO	1.0722	1.803	FALSE
SOSTDC1	ENSG00000171243	ENST00000307068	0.0221631	0.00501912	0.014378	0.0338567	FALSE	21	1.64368e+06	2.73961e-07	1.27762e-05	621	TRUE	LO	0.32301	1.015	FALSE	lethal
GIMAP1	ENSG00000213203	ENST00000307194	0.0556879	0.0262502	0.0248879	0.121796	FALSE	6	1643954	1.85586e-07	3.64974e-06	921	FALSE	-	0	1.696	TRUE
CCDC126	ENSG00000169193	ENST00000307471	0.0920237	0.0355518	0.0460444	0.182046	TRUE	8	1.64357e+06	4.22847e-07	4.86745e-06	423	FALSE	-	0.37602	1.176	FALSE
H2AZ2	ENSG00000105968	ENST00000308153	0.102495	0.0525975	0.0427451	0.236511	TRUE	5	1643946	2.8652e-07	3.04146e-06	387	FALSE	-	0.17346	0.822	FALSE
LEP	ENSG00000174697	ENST00000308868	0.0449885	0.0152187	0.0239885	0.0833814	FALSE	10	1.64394e+06	2.58746e-07	6.08294e-06	504	FALSE	-	0.17543	0.832	FALSE	AR,ClinVar/HGMD
ZNF680	ENSG00000173041	ENST00000309683	0.0437443	0.0159713	0.0225879	0.0837739	FALSE	9	1643886	2.25501e-07	5.47483e-06	1593	FALSE	-	0.19067	0.903	FALSE
FAM220A	ENSG00000178397	ENST00000313324	0.0354946	0.0573502	0.00488557	0.170357	FALSE	1	1643928	1.201e-08	6.08299e-07	780	FALSE	-	NA	NA	NA
GIMAP7	ENSG00000179144	ENST00000313543	0.00143095	0.000275686	0.000987245	0.00206147	FALSE	28	1643562	2.1811e-08	1.70362e-05	903	FALSE	-	NA	NA	NA
IFT22	ENSG00000128581	ENST00000315322	0.0345315	0.00825697	0.022148	0.054218	FALSE	19	1.6439e+06	3.86412e-07	1.15579e-05	558	FALSE	-	0.23244	0.732	FALSE
UNCX	ENSG00000164853	ENST00000316333	0.0489567	0.0166407	0.0261478	0.090188	FALSE	10	1643382	2.81829e-07	6.08501e-06	1596	FALSE	-	0.13379	0.635	FALSE
OR2AE1	ENSG00000244623	ENST00000316368	0.016415	0.00362949	0.0108395	0.0249723	FALSE	22	1643957	2.13318e-07	1.33823e-05	972	FALSE	-	0.76215	1.723	TRUE
ZFAND2A	ENSG00000178381	ENST00000316495	0.00581568	0.000752683	0.00451584	0.0074629	FALSE	62	1.64386e+06	2.15846e-07	3.77161e-05	438	FALSE	-	0.80018	1.685	TRUE
TAC1	ENSG00000006128	ENST00000319273	0.0242782	0.0047297	0.0166713	0.0350082	FALSE	28	1.64391e+06	4.03925e-07	1.70326e-05	390	FALSE	-	0.11282	0.535	FALSE
PRR15	ENSG00000176532	ENST00000319694	0.011462	0.00322413	0.00677358	0.0192732	FALSE	14	1.64395e+06	9.1995e-08	8.51607e-06	390	FALSE	-	0	1.243	TRUE
MTURN	ENSG00000180354	ENST00000324453	0.100515	0.0501957	0.042257	0.230098	TRUE	5	1.64371e+06	2.80026e-07	3.04189e-06	396	FALSE	-	0.18398	0.872	FALSE
ZNF92	ENSG00000146757	ENST00000328747	0.00386582	0.000374551	0.0032009	0.0046536	FALSE	108	1.64392e+06	2.50834e-07	6.56968e-05	1761	TRUE	LO	1.1057	1.841	FALSE	HS
GIMAP6	ENSG00000133561	ENST00000328902	0.0202454	0.00345975	0.014521	0.0278831	FALSE	35	1.64378e+06	4.22803e-07	2.12924e-05	879	TRUE	LO	0.51848	1.76	TRUE	AR,ClinVar/HGMD
NUPR2	ENSG00000185290	ENST00000329309	0.00478883	0.00070121	0.00361544	0.00638539	FALSE	49	1.64393e+06	1.39163e-07	2.98067e-05	294	FALSE	-	1.6839	1.941	TRUE
ZNF775	ENSG00000196456	ENST00000329630	0.0581851	0.0534967	0.0147899	0.200038	FALSE	2	1643950	5.6014e-08	1.21658e-06	1614	FALSE	-	0.45839	0.827	FALSE
ZNF789	ENSG00000198556	ENST00000331410	0.0299778	0.00575895	0.0207172	0.0430458	FALSE	28	1643941	5.0078e-07	1.70322e-05	1278	FALSE	-	0.7539	1.221	FALSE
FAM180A	ENSG00000189320	ENST00000338588	0.0140875	0.00247377	0.010033	0.0196372	FALSE	34	1.64385e+06	2.8498e-07	2.06832e-05	522	FALSE	-	0.7737	1.575	FALSE
NDUFA4	ENSG00000189043	ENST00000339600	0.0070262	0.000933969	0.00542038	0.00910553	FALSE	59	1.64383e+06	2.47965e-07	3.58918e-05	246	FALSE	-	0.55216	1.4	FALSE	AR,ClinVar/HGMD
CAV1	ENSG00000105974	ENST00000341049	0.00515584	0.000512661	0.00423123	0.00624707	FALSE	100	1.64395e+06	3.09963e-07	6.08292e-05	537	FALSE	-	0.57612	1.31	FALSE	ClinVar/HGMD
LAMTOR4	ENSG00000188186	ENST00000341942	0.00551514	0.000491584	0.00462778	0.00657017	FALSE	127	1.64369e+06	4.22221e-07	7.72651e-05	300	FALSE	-	0.75455	1.628	FALSE	lethal,ClinVar/HGMD,essential_line
PPP1R17	ENSG00000106341	ENST00000342032	0.0115326	0.00181597	0.00849736	0.015651	FALSE	42	1.64386e+06	2.89181e-07	2.55496e-05	468	FALSE	-	0.7645	1.56	FALSE
MAFK	ENSG00000198517	ENST00000343242	0.123146	0.0828258	0.0403924	0.349434	TRUE	3	1643950	1.9825e-07	1.82487e-06	471	FALSE	-	0	0.731	TRUE
COX19	ENSG00000240230	ENST00000344111	0.00618012	0.000871805	0.00473082	0.00811927	FALSE	52	1.6436e+06	1.91545e-07	3.16378e-05	273	FALSE	-	1.2614	1.908	TRUE	lethal
BPGM	ENSG00000172331	ENST00000344924	0.0112274	0.00146061	0.00873542	0.0144376	FALSE	61	1.64395e+06	4.11112e-07	3.71057e-05	780	FALSE	-	NA	NA	NA	AR,ClinVar/HGMD
SEC61G	ENSG00000132432	ENST00000352861	0.215982	0.169772	0.0468881	0.714943	TRUE	1	1643682	1.38024e-07	6.0839e-07	207	FALSE	-	NA	NA	NA
NDUFA5	ENSG00000128609	ENST00000355749	0.00695522	0.000753651	0.00561958	0.00858389	FALSE	88	1.64353e+06	3.67825e-07	5.35433e-05	351	FALSE	LO	0.6573	1.372	FALSE	HS
ORAI2	ENSG00000160991	ENST00000356387	0.0175019	0.00324235	0.0122594	0.0248803	FALSE	30	1.64395e+06	3.12248e-07	1.82487e-05	765	FALSE	-	0.29103	0.916	FALSE
TOMM7	ENSG00000196683	ENST00000358435	0.0224492	0.00634809	0.0133344	0.0378165	FALSE	14	1.64393e+06	1.82333e-07	8.5162e-06	168	FALSE	-	0.81138	1.764	TRUE	ClinVar/HGMD
GIMAP5	ENSG00000196329	ENST00000358647	0.00784857	0.00123458	0.00577785	0.0106346	FALSE	42	1.64396e+06	1.96459e-07	2.55481e-05	924	FALSE	-	0.9045	1.883	TRUE	AR,ClinVar/HGMD
TMEM139	ENSG00000178826	ENST00000359333	0.0192481	0.00306489	0.0141922	0.0260772	FALSE	42	1643954	4.82967e-07	2.55482e-05	651	FALSE	-	0.59268	1.345	FALSE
ZNF425	ENSG00000204947	ENST00000378061	0.00562859	0.000561101	0.00463147	0.00684846	FALSE	102	1.64395e+06	3.4584e-07	6.20458e-05	2259	TRUE	LO	0.93262	1.676	FALSE
SAMD9	ENSG00000205413	ENST00000379958	0.00201439	0.00016749	0.00171474	0.00236964	FALSE	149	1.64395e+06	1.79647e-07	9.06355e-05	4770	TRUE	-	0.9844	1.243	FALSE	ClinVar/HGMD,ddd_ad
UFSP1	ENSG00000176125	ENST00000388761	0.0592445	0.0782788	0.00910529	0.27363	FALSE	1	1643956	2.3844e-08	6.08289e-07	429	FALSE	-	0.93751	1.864	TRUE	essential_line
MTPN	ENSG00000105887	ENST00000393085	0.150123	0.095562	0.0501512	0.412957	TRUE	3	1643855	2.47152e-07	1.82498e-06	357	FALSE	-	0	0.532	FALSE
CYREN	ENSG00000122783	ENST00000393114	0.0146739	0.00331192	0.00958339	0.0222795	FALSE	21	1.64396e+06	1.81064e-07	1.27741e-05	474	FALSE	-	0.28428	1.305	TRUE
MDFIC	ENSG00000135272	ENST00000393486	0.00892209	0.00101843	0.00714523	0.0111522	FALSE	78	1.64393e+06	4.18662e-07	4.74473e-05	741	FALSE	-	NA	NA	NA	AR,ClinVar/HGMD
CLDN3	ENSG00000165215	ENST00000395145	0.114445	0.0592742	0.0477726	0.271006	TRUE	5	1643956	3.19195e-07	3.04144e-06	663	FALSE	-	0.15912	0.755	FALSE	ClinVar/HGMD
DNAJC30	ENSG00000176410	ENST00000395176	0.00559823	0.000575656	0.00457349	0.0068476	FALSE	97	1.64391e+06	3.26603e-07	5.90057e-05	681	TRUE	LO	0.55974	1.416	FALSE	AR,ClinVar/HGMD
CRCP	ENSG00000241258	ENST00000395326	0.0195166	0.00356312	0.0138245	0.0277251	FALSE	31	1.64373e+06	3.60718e-07	1.88596e-05	447	FALSE	-	1.0505	1.739	FALSE	lethal,essential_line
PURB	ENSG00000146676	ENST00000395699	0.332247	0.186372	0.106602	0.835936	TRUE	2	1.64395e+06	4.40497e-07	1.21658e-06	939	FALSE	-	0.13553	0.643	FALSE
COA1	ENSG00000106603	ENST00000395879	0.00866558	0.00113331	0.00670915	0.0111662	FALSE	59	1.64382e+06	3.0607e-07	3.5892e-05	441	FALSE	-	0.56473	1.285	FALSE
GPER1	ENSG00000164850	ENST00000397088	0.0115946	0.00283922	0.0072573	0.0182421	FALSE	18	1.64395e+06	1.21212e-07	1.09492e-05	1128	FALSE	-	NA	NA	NA
MBLAC1	ENSG00000214309	ENST00000398075	0.0474932	0.035267	0.0153273	0.13836	FALSE	3	1643897	7.2144e-08	1.82493e-06	801	FALSE	-	0.34025	1.485	TRUE
PDGFA	ENSG00000197461	ENST00000402802	0.207974	0.110699	0.081178	0.512757	TRUE	4	1.64302e+06	4.75533e-07	2.43454e-06	591	FALSE	-	NA	NA	NA	lethal
IMMP2L	ENSG00000184903	ENST00000405709	0.0402728	0.0101584	0.025026	0.0645242	FALSE	17	1.64385e+06	4.02028e-07	1.03416e-05	528	FALSE	-	0.52635	1.202	FALSE	ClinVar/HGMD
RBAK-RBAKDN	ENSG00000272968	ENST00000407184	0.00890981	0.000963895	0.0072164	0.0109939	FALSE	89	1.6439e+06	4.77211e-07	5.41397e-05	732	FALSE	-	NA	NA	NA
TAS2R40	ENSG00000221937	ENST00000408947	0.00143027	6.15671e-05	0.00131512	0.00155684	FALSE	541	1643957	4.68088e-07	0.000329084	972	TRUE	LO	0.51302	1.312	FALSE
OR2F2	ENSG00000221910	ENST00000408955	0.00199596	0.000418271	0.00133291	0.0029744	FALSE	24	1643950	2.6378e-08	1.4599e-05	954	FALSE	-	0.95485	1.701	FALSE
ANKRD61	ENSG00000157999	ENST00000409061	0.0200655	0.0057389	0.0118363	0.0338966	FALSE	14	1.64367e+06	1.62756e-07	8.51753e-06	1257	FALSE	-	0.54533	1.146	FALSE
LLCFC1	ENSG00000165131	ENST00000409607	0.0042338	0.000428466	0.00347857	0.00514897	FALSE	98	1.64393e+06	2.49014e-07	5.96132e-05	444	FALSE	-	1.1373	1.868	TRUE
SP8	ENSG00000164651	ENST00000418710	0.0220532	0.00386381	0.0157756	0.0308803	FALSE	35	1642908	4.59949e-07	2.13037e-05	1527	FALSE	-	0	0.285	FALSE
ZNF716	ENSG00000182111	ENST00000420713	0.00882151	0.000962097	0.0071444	0.0109103	FALSE	84	1.64395e+06	4.45885e-07	5.10965e-05	1488	TRUE	LO	1.2652	1.883	FALSE
ZNF679	ENSG00000197123	ENST00000421025	0.0044189	0.000342601	0.00379789	0.00513676	FALSE	168	1643949	4.48165e-07	0.000102193	1236	TRUE	LO	0.31237	0.982	FALSE
ZNF736	ENSG00000234444	ENST00000423484	0.0398676	0.0134967	0.0214542	0.0725794	FALSE	10	1643911	2.28753e-07	6.08305e-06	1284	TRUE	LO	1.0716	1.843	TRUE
ELFN1	ENSG00000225968	ENST00000424383	0.091652	0.0657003	0.0297721	0.25527	TRUE	3	1643902	1.42594e-07	1.82493e-06	2487	FALSE	-	0	0.153	FALSE	ClinVar/HGMD
LHFPL3	ENSG00000187416	ENST00000424859	0.091303	0.0333669	0.047579	0.174621	TRUE	9	1.64393e+06	4.75941e-07	5.4747e-06	669	FALSE	-	NA	NA	NA
ZNF735	ENSG00000223614	ENST00000429565	0.0181664	0.00292616	0.013339	0.0246863	FALSE	40	1.64387e+06	4.33315e-07	2.43328e-05	1239	FALSE	-	NA	NA	NA
SDHAF3	ENSG00000196636	ENST00000432641	0.00699539	0.000916242	0.00544802	0.00902398	FALSE	60	1.64395e+06	2.50952e-07	3.64975e-05	378	TRUE	LO	0.83608	1.722	TRUE
CLDN4	ENSG00000189143	ENST00000435050	0.00912179	0.00130417	0.00689609	0.0120256	FALSE	49	1.64396e+06	2.67155e-07	2.98062e-05	630	FALSE	-	1.0781	1.827	FALSE
AC000120.3	ENSG00000285772	ENST00000435873	0.00567443	0.00142299	0.00352909	0.00900039	FALSE	17	1642286	5.4894e-08	1.03514e-05	90	FALSE	-	NA	NA	NA
CASTOR3	ENSG00000239521	ENST00000436886	0.00411309	0.000355776	0.0034777	0.00486493	FALSE	133	1.64394e+06	3.29796e-07	8.09034e-05	492	FALSE	-	0.55056	1.255	FALSE	ClinVar/HGMD
TMEM213	ENSG00000214128	ENST00000442682	0.101281	0.0588762	0.0379824	0.25103	TRUE	4	1643936	2.21713e-07	2.43318e-06	324	FALSE	-	0.44272	1.36	TRUE
GPR141	ENSG00000187037	ENST00000447769	0.0107447	0.00237704	0.00706681	0.016353	FALSE	22	1.64395e+06	1.38538e-07	1.33824e-05	918	TRUE	LO	1.5467	1.937	FALSE
LSM5	ENSG00000106355	ENST00000450169	0.00693756	0.000912751	0.00536157	0.00896402	FALSE	59	1.6437e+06	2.44717e-07	3.58947e-05	276	FALSE	-	0.53199	1.355	FALSE	essential_line
SYPL1	ENSG00000008282	ENST00000455385	0.195859	0.104676	0.0760468	0.475375	TRUE	4	1.64396e+06	4.42495e-07	2.43316e-06	726	FALSE	-	NA	NA	NA
SMKR1	ENSG00000240204	ENST00000462322	0.00126024	6.1296e-05	0.00114685	0.00138493	FALSE	421	1643957	3.2017e-07	0.000256089	198	FALSE	-	0	1.6	TRUE
ATP6V0E2	ENSG00000171130	ENST00000464662	0.197667	0.140139	0.0567006	0.606365	TRUE	2	1643956	2.22774e-07	1.21658e-06	246	FALSE	LO	NA	NA	NA	HS
PPIA	ENSG00000196262	ENST00000468812	0.132668	0.0755499	0.0513578	0.328148	TRUE	4	1643952	2.94934e-07	2.43316e-06	498	FALSE	HI	0.15045	0.714	FALSE	AD,ClinVar/HGMD
AC004080.3	ENSG00000257184	ENST00000470747	0.00260795	0.000155433	0.00231701	0.00292747	FALSE	281	1.64391e+06	4.42817e-07	0.000170933	339	FALSE	-	0.65824	1.474	FALSE	ClinVar/HGMD
ZNF273	ENSG00000198039	ENST00000476120	0.0176676	0.00312871	0.0125729	0.0248357	FALSE	33	1643925	3.47084e-07	2.00739e-05	1710	FALSE	-	0.52579	1.341	FALSE
CLDN12	ENSG00000157224	ENST00000496677	0.0328415	0.0066827	0.0223048	0.048044	FALSE	26	1.64395e+06	5.08109e-07	1.58155e-05	735	FALSE	-	NA	NA	NA
FOXL3	ENSG00000248767	ENST00000506382	0.0151743	0.00319185	0.0101772	0.0226392	FALSE	24	1.64392e+06	2.15612e-07	1.45993e-05	702	FALSE	-	NA	NA	NA
STMP1	ENSG00000243317	ENST00000507606	0.0155506	0.00436208	0.00926393	0.0259711	FALSE	14	1.64388e+06	1.26148e-07	8.51644e-06	144	FALSE	-	0	1.187	TRUE	essential_line
CCDC71L	ENSG00000253276	ENST00000523505	0.029872	0.00974917	0.0163647	0.0538045	FALSE	11	1643949	1.88789e-07	6.69121e-06	708	FALSE	-	0	1.092	TRUE
RAB19	ENSG00000146955	ENST00000537763	0.00184732	0.000108217	0.0016472	0.00207195	FALSE	286	1.64389e+06	3.18916e-07	0.000173978	654	TRUE	LO	1.2363	1.873	FALSE
CLEC5A	ENSG00000258227	ENST00000546910	0.0121097	0.00157031	0.00941793	0.0155909	FALSE	62	1.64372e+06	4.51401e-07	3.77193e-05	567	FALSE	-	0.31063	0.803	FALSE
TAS2R38	ENSG00000257138	ENST00000547270	0.0116028	0.00177983	0.00865039	0.0156051	FALSE	44	1.64395e+06	3.04595e-07	2.67647e-05	1002	FALSE	HI	0.35989	1.128	FALSE	AD
KLF14	ENSG00000266265	ENST00000583337	0.0338943	0.00825626	0.0213599	0.0529565	FALSE	18	1.64393e+06	3.58926e-07	1.09494e-05	972	FALSE	-	NA	NA	NA
AC005154.5	ENSG00000281039	ENST00000598361	0.00643198	0.000645417	0.00529235	0.00780795	FALSE	101	1.6438e+06	3.91519e-07	6.14429e-05	312	TRUE	LO	NA	NA	NA
MTRNR2L6	ENSG00000270672	ENST00000604952	0.00520757	0.00063541	0.00411393	0.00659392	FALSE	69	1643676	2.14787e-07	4.19791e-05	75	FALSE	-	NA	NA	NA
BHLHA15	ENSG00000180535	ENST00000609256	0.0153321	0.00242345	0.0113349	0.0207448	FALSE	42	1643948	3.8462e-07	2.55483e-05	570	FALSE	-	0.98888	1.853	TRUE
C7orf77	ENSG00000275356	ENST00000616258	0.00349614	0.000324633	0.00291691	0.00418121	FALSE	116	1.64387e+06	2.43703e-07	7.0565e-05	273	TRUE	LO	NA	NA	NA
AC009412.1	ENSG00000286075	ENST00000616824	0.0356099	0.0591341	0.00497782	0.169293	FALSE	1	1643928	1.201e-08	6.08299e-07	780	FALSE	-	NA	NA	NA
ZNF107	ENSG00000196247	ENST00000620827	0.00133183	7.69622e-05	0.00118758	0.00149337	FALSE	301	1.6439e+06	2.41326e-07	0.000183101	2559	FALSE	-	NA	NA	NA
OR2A14	ENSG00000221938	ENST00000641068	0.00327824	0.000430974	0.00253729	0.00422167	FALSE	59	1643957	1.14534e-07	3.5889e-05	933	TRUE	LO	NA	NA	NA
OR2F1	ENSG00000213215	ENST00000641412	0.00635246	0.00150814	0.00405411	0.00992247	FALSE	19	1643954	6.9612e-08	1.15575e-05	954	FALSE	-	NA	NA	NA
OR9A4	ENSG00000258083	ENST00000641559	0.0016214	7.12588e-05	0.00148735	0.00176581	FALSE	512	1.64395e+06	5.02359e-07	0.000311444	945	TRUE	LO	NA	NA	NA
OR2A12	ENSG00000221858	ENST00000641592	0.0148953	0.00925786	0.00539506	0.0381477	FALSE	4	1643788	2.9777e-08	2.4334e-06	933	FALSE	-	NA	NA	NA
OR2A5	ENSG00000221836	ENST00000641693	0.00665444	0.000911281	0.00510827	0.00868123	FALSE	54	1643947	2.14118e-07	3.28478e-05	936	TRUE	LO	NA	NA	NA
H2BE1	ENSG00000285480	ENST00000644661	0.0375308	0.00980254	0.0229615	0.0607137	FALSE	16	1642098	3.53615e-07	9.74363e-06	369	FALSE	-	NA	NA	NA
DLX5	ENSG00000105880	ENST00000648378	0.00820345	0.000811195	0.0067638	0.00993637	FALSE	104	1.64395e+06	5.14374e-07	6.32621e-05	870	FALSE	-	NA	NA	NA	lethal,ClinVar/HGMD
HOXA13	ENSG00000106031	ENST00000649031	0.275382	0.151136	0.0963349	0.682446	TRUE	3	1.64395e+06	4.93718e-07	1.82487e-06	1167	FALSE	HI	NA	NA	NA	AD,ClinVar/HGMD,ddd_ad,cancer
RPS20	ENSG00000008988	ENST00000009589	0.272156	0.151046	0.0957507	0.687484	TRUE	3	1643845	4.85407e-07	1.82499e-06	360	FALSE	HI	NA	NA	NA	AD,lethal,ClinVar/HGMD
FGF20	ENSG00000078579	ENST00000180166	0.0517412	0.0176524	0.027823	0.0953993	FALSE	10	1.64392e+06	2.98938e-07	6.08301e-06	636	FALSE	-	0	0.539	FALSE	AR,ClinVar/HGMD
RP1	ENSG00000104237	ENST00000220676	0.0309205	0.00606819	0.0214477	0.0448934	FALSE	28	1.64395e+06	5.14435e-07	1.70322e-05	6471	FALSE	-	0.51934	0.704	FALSE	ClinVar/HGMD
SFRP1	ENSG00000104332	ENST00000220772	0.0452799	0.0111262	0.0285175	0.0717647	FALSE	18	1.64394e+06	4.80074e-07	1.09493e-05	945	FALSE	-	0	0.288	FALSE
CHRAC1	ENSG00000104472	ENST00000220913	0.024832	0.00697698	0.0148149	0.0415648	FALSE	14	1.64394e+06	2.02609e-07	8.51613e-06	396	TRUE	LO	0.49937	1.492	TRUE
DUSP4	ENSG00000120875	ENST00000240100	0.0877853	0.0295159	0.0472006	0.160894	TRUE	10	1.64396e+06	5.10241e-07	6.08289e-06	1185	FALSE	-	0.088245	0.419	FALSE	ClinVar/HGMD
SLURP1	ENSG00000126233	ENST00000246515	0.0208844	0.00389202	0.0146436	0.0299553	FALSE	30	1.64386e+06	3.71868e-07	1.82497e-05	312	FALSE	-	0.28463	1.306	TRUE	AR,ClinVar/HGMD
PMP2	ENSG00000147588	ENST00000256103	0.0452088	0.0107315	0.0289263	0.0705446	FALSE	19	1.64368e+06	5.07436e-07	1.15594e-05	399	FALSE	HI	0.57195	1.301	FALSE	AD,ClinVar/HGMD
FABP4	ENSG00000170323	ENST00000256104	0.00107918	3.9323e-05	0.0010052	0.00115965	FALSE	752	1.64389e+06	4.9146e-07	0.000457451	399	FALSE	-	1.1604	1.864	FALSE	ClinVar/HGMD
IL7	ENSG00000104432	ENST00000263851	0.235318	0.135641	0.0830614	0.609134	TRUE	3	1643854	4.12358e-07	1.82498e-06	534	FALSE	-	0	0.36	FALSE	AR,ClinVar/HGMD
CRH	ENSG00000147571	ENST00000276571	0.0973165	0.0574029	0.0362167	0.249404	TRUE	4	1.64385e+06	2.1199e-07	2.43331e-06	591	FALSE	-	0	0.72	TRUE	ClinVar/HGMD
MRPS28	ENSG00000147586	ENST00000276585	0.00195592	0.000131369	0.00171564	0.00223246	FALSE	225	1.64389e+06	2.65003e-07	0.00013687	564	TRUE	LO	1.1916	1.875	FALSE	AR,ClinVar/HGMD,essential_line
FAM167A	ENSG00000154319	ENST00000284486	0.00507956	0.000532029	0.00413707	0.0062215	FALSE	92	1.64393e+06	2.80702e-07	5.59636e-05	645	FALSE	-	2.0086	1.97	FALSE
NAT2	ENSG00000156006	ENST00000286479	0.000985284	0.000316906	0.000543524	0.00175062	FALSE	11	1643626	4.144e-09	6.69252e-06	873	FALSE	-	1.0872	1.793	FALSE	AR,ClinVar/HGMD
C8orf37	ENSG00000156172	ENST00000286688	0.00996375	0.00113104	0.00799161	0.0123696	FALSE	79	1.64381e+06	4.73874e-07	4.80591e-05	624	FALSE	-	0.79253	1.423	FALSE	AR,ClinVar/HGMD
NSMCE2	ENSG00000156831	ENST00000287437	0.0124395	0.00157956	0.00973968	0.0159341	FALSE	64	1.64349e+06	4.78928e-07	3.89414e-05	744	FALSE	-	0.3765	0.862	FALSE	AR,lethal,ClinVar/HGMD,essential_line
LY6E	ENSG00000160932	ENST00000292494	0.0409803	0.011632	0.0241197	0.069216	FALSE	14	1.64394e+06	3.34959e-07	8.51613e-06	396	FALSE	-	NA	NA	NA	lethal
ZNF251	ENSG00000198169	ENST00000292562	0.0196187	0.00418032	0.0130241	0.0291678	FALSE	23	1.64394e+06	2.66338e-07	1.39908e-05	2016	FALSE	-	0.92292	1.354	FALSE
FABP5	ENSG00000164687	ENST00000297258	0.0219279	0.00361891	0.0158359	0.0300999	FALSE	38	1.6439e+06	4.98508e-07	2.31157e-05	408	FALSE	-	0.42885	1.106	FALSE
SOX17	ENSG00000164736	ENST00000297316	0.378638	0.211189	0.105968	0.896087	TRUE	1	1643916	3.36626e-07	6.08304e-07	1245	FALSE	HI	0.087561	0.415	FALSE	AD,lethal,ClinVar/HGMD,ddd_ad
DEFB1	ENSG00000164825	ENST00000297439	0.00134561	0.000143204	0.00109228	0.00165584	FALSE	89	1.64393e+06	7.0239e-08	5.41385e-05	207	FALSE	-	0	1.689	TRUE	ClinVar/HGMD
TMEM74	ENSG00000164841	ENST00000297459	0.0633825	0.018519	0.0369942	0.108316	FALSE	13	1643958	4.81389e-07	7.90774e-06	918	FALSE	-	0.75299	1.469	FALSE
TMEM65	ENSG00000164983	ENST00000297632	0.0201116	0.00332476	0.0146231	0.0275747	FALSE	39	1.64389e+06	4.6935e-07	2.37242e-05	723	FALSE	-	0.32291	0.835	FALSE	AR,ClinVar/HGMD
LY6D	ENSG00000167656	ENST00000301263	0.0011904	9.73855e-05	0.00101551	0.00139729	FALSE	154	1.64378e+06	1.09048e-07	9.36863e-05	387	FALSE	-	0.96814	1.871	TRUE
SDR16C5	ENSG00000170786	ENST00000303749	0.0130389	0.00162884	0.0102174	0.0165974	FALSE	65	1.64381e+06	5.09878e-07	3.95422e-05	930	TRUE	LO	0.41854	0.88	FALSE
SOX7	ENSG00000171056	ENST00000304501	0.0343752	0.00736869	0.0227327	0.0511519	FALSE	23	1.64394e+06	4.68817e-07	1.39908e-05	1167	FALSE	-	0.19667	0.619	FALSE	ClinVar/HGMD
C8orf74	ENSG00000171060	ENST00000304519	0.00331066	0.000225936	0.00289533	0.00377674	FALSE	217	1.6439e+06	4.3352e-07	0.000132004	885	TRUE	LO	1.6045	1.943	FALSE	HS
LRATD2	ENSG00000168672	ENST00000304916	0.0656594	0.0254748	0.0332091	0.128335	FALSE	8	1.64393e+06	3.0059e-07	4.86639e-06	933	FALSE	-	0.74265	1.451	FALSE
COMMD5	ENSG00000170619	ENST00000305103	0.0188686	0.00315408	0.0136527	0.0260366	FALSE	36	1.64395e+06	4.06279e-07	2.18984e-05	675	FALSE	-	NA	NA	NA	essential_line
NAT1	ENSG00000171428	ENST00000307719	0.0010462	0.000221336	0.000700226	0.00155842	FALSE	24	1643954	1.2795e-08	1.45989e-05	873	TRUE	LO	NA	NA	NA
PPP1R3B	ENSG00000173281	ENST00000310455	0.019592	0.00302081	0.0144981	0.0262794	FALSE	44	1.64396e+06	5.16259e-07	2.67647e-05	858	FALSE	-	0.3835	0.991	FALSE
ZNF706	ENSG00000120963	ENST00000311212	0.0791822	0.0463059	0.030071	0.200306	TRUE	4	1.64393e+06	1.71744e-07	2.4332e-06	231	FALSE	-	NA	NA	NA	lethal
SAMD12	ENSG00000177570	ENST00000314727	0.016877	0.00246147	0.0127316	0.0223512	FALSE	49	1.64389e+06	4.96011e-07	2.98074e-05	606	FALSE	HI	0.57856	1.141	FALSE	AD
PINX1	ENSG00000254093	ENST00000314787	0.00448681	0.000333085	0.00388277	0.00518931	FALSE	181	1.64361e+06	4.90121e-07	0.000110123	987	FALSE	-	1.1327	1.757	FALSE	lethal
PLEKHF2	ENSG00000175895	ENST00000315367	0.0829147	0.0280453	0.0442675	0.152121	TRUE	10	1.64395e+06	4.80863e-07	6.08291e-06	750	FALSE	-	0	0.453	FALSE
TCIM	ENSG00000176907	ENST00000315792	0.00602119	0.000582255	0.00497483	0.00725983	FALSE	107	1643951	3.87426e-07	6.50871e-05	321	FALSE	-	0.85834	1.796	TRUE
EGR3	ENSG00000179388	ENST00000317216	0.423351	0.214456	0.127683	0.918262	TRUE	1	1643948	4.17828e-07	6.08292e-07	1164	FALSE	-	0	0.312	FALSE
SLURP2	ENSG00000283992	ENST00000317543	0.182287	0.101669	0.0703113	0.453654	TRUE	4	1643862	4.1074e-07	2.43329e-06	294	FALSE	-	NA	NA	NA
ZNF572	ENSG00000180938	ENST00000319286	0.0292325	0.0123857	0.0138075	0.0610432	FALSE	7	1.64393e+06	1.13971e-07	4.25809e-06	1590	FALSE	-	0.36481	0.72	FALSE
KBTBD11	ENSG00000176595	ENST00000320248	0.00945247	0.00192647	0.00639885	0.0139203	FALSE	26	1643946	1.4441e-07	1.58156e-05	1872	TRUE	LO	0.38895	1.005	FALSE	ClinVar/HGMD
RRS1	ENSG00000179041	ENST00000320270	0.0397137	0.00902973	0.0256531	0.0609075	FALSE	21	1.64395e+06	4.93504e-07	1.27741e-05	1098	FALSE	-	0.28013	0.724	FALSE	lethal,essential_line
MBOAT4	ENSG00000177669	ENST00000320542	0.00846779	0.00115892	0.00647856	0.0110299	FALSE	54	1.6439e+06	2.73903e-07	3.28487e-05	1308	FALSE	-	0.72528	1.153	FALSE
LEPROTL1	ENSG00000104660	ENST00000321250	0.101488	0.0511748	0.0424788	0.234597	TRUE	5	1643934	2.82246e-07	3.04148e-06	396	FALSE	-	NA	NA	NA	cancer
BHLHE22	ENSG00000180828	ENST00000321870	0.489378	0.231688	0.139081	0.950685	TRUE	0	1643952	3.25708e-07	0	1146	FALSE	-	0	0.562	FALSE	ClinVar/HGMD
NKX2-6	ENSG00000180053	ENST00000325017	0.0084161	0.00143014	0.0060502	0.0116608	FALSE	37	1.6435e+06	1.84751e-07	2.2513e-05	906	FALSE	-	0.45255	1.035	FALSE	AR,ClinVar/HGMD
MSC	ENSG00000178860	ENST00000325509	0.0267496	0.00682382	0.0166634	0.0428746	FALSE	17	1643940	2.6693e-07	1.0341e-05	621	FALSE	-	0.54549	1.385	FALSE
TRMT12	ENSG00000183665	ENST00000328599	0.0550151	0.0202244	0.0283717	0.106153	FALSE	9	1643953	2.83465e-07	5.47461e-06	1347	FALSE	-	0.23189	0.531	FALSE
PRSS55	ENSG00000184647	ENST00000328655	0.00179036	8.80065e-05	0.00162823	0.00197037	FALSE	415	1.64393e+06	4.49085e-07	0.000252443	1059	TRUE	LO	1.3478	1.88	FALSE	ClinVar/HGMD
DEFA5	ENSG00000164816	ENST00000330590	0.00527145	0.000499332	0.00436316	0.00632218	FALSE	111	1.6438e+06	3.52479e-07	6.75266e-05	285	FALSE	-	2.5068	1.968	TRUE
ZFP41	ENSG00000181638	ENST00000330701	0.0127441	0.002532	0.00872274	0.018621	FALSE	27	1.64396e+06	2.03122e-07	1.64238e-05	597	FALSE	-	1.0306	1.823	TRUE
CLN8	ENSG00000182372	ENST00000331222	0.00624373	0.000572166	0.00522816	0.00748625	FALSE	119	1.64395e+06	4.47191e-07	7.23867e-05	861	FALSE	-	0.55874	1.174	FALSE	AR,ClinVar/HGMD,ddd_ar
NPBWR1	ENSG00000183729	ENST00000331251	0.0125607	0.00381019	0.0071749	0.0218677	FALSE	12	1643956	8.6095e-08	7.29947e-06	987	FALSE	-	1.5393	1.936	FALSE
MAFA	ENSG00000182759	ENST00000333480	0.0105427	0.0121872	0.00251327	0.0366316	FALSE	2	1643690	7.744e-09	1.21677e-06	1062	FALSE	HI	0.76828	1.646	FALSE	AD,ClinVar/HGMD
THEM6	ENSG00000130193	ENST00000336138	0.00286556	0.000227829	0.0024571	0.00334368	FALSE	159	1.64381e+06	2.74226e-07	9.67266e-05	627	FALSE	-	0.63882	1.706	TRUE	ClinVar/HGMD
EIF4EBP1	ENSG00000187840	ENST00000338825	0.0782427	0.046232	0.0290872	0.198408	TRUE	4	1643946	1.68281e-07	2.43317e-06	357	FALSE	-	0.34811	1.505	TRUE
TP53INP1	ENSG00000164938	ENST00000342697	0.0124083	0.00174707	0.00945321	0.0163086	FALSE	52	1.64395e+06	3.87239e-07	3.1631e-05	723	TRUE	LO	0.70514	1.384	FALSE
ADRB3	ENSG00000188778	ENST00000345060	0.0103691	0.00117574	0.00830812	0.0129184	FALSE	79	1.64393e+06	4.93514e-07	4.80555e-05	1227	TRUE	LO	1.0223	1.683	FALSE	ClinVar/HGMD
CHCHD7	ENSG00000170791	ENST00000355315	0.00729581	0.00113871	0.00541299	0.00983909	FALSE	44	1643912	1.91061e-07	2.67654e-05	258	FALSE	-	NA	NA	NA	cancer
TNFRSF10C	ENSG00000173535	ENST00000356864	0.00317664	0.000255049	0.0027205	0.00371211	FALSE	162	1643913	3.09818e-07	9.85454e-05	780	TRUE	LO	1.0938	1.798	FALSE
C8orf86	ENSG00000196166	ENST00000358138	0.00233231	0.000154823	0.00204971	0.00265802	FALSE	228	1.64363e+06	3.20629e-07	0.000138718	672	FALSE	-	0.99759	1.744	FALSE
ALKAL1	ENSG00000196711	ENST00000358543	0.00887946	0.00103365	0.00708553	0.0111348	FALSE	77	1639912	4.12e-07	4.69537e-05	390	FALSE	-	1.1228	1.849	FALSE
ZNF707	ENSG00000181135	ENST00000358656	0.016006	0.00317553	0.0110063	0.0234833	FALSE	27	1.64394e+06	2.56356e-07	1.64239e-05	1116	FALSE	-	NA	NA	NA
LYPD2	ENSG00000197353	ENST00000359228	0.00107968	4.81763e-05	0.000988275	0.00117703	FALSE	492	1.64391e+06	3.20694e-07	0.000299286	378	FALSE	-	0.29119	1.33	TRUE
FGF17	ENSG00000158815	ENST00000359441	0.0772459	0.0258963	0.041806	0.14091	TRUE	10	1.6439e+06	4.45937e-07	6.08308e-06	651	FALSE	HI	0	0.305	FALSE	AD,ClinVar/HGMD
ZNF517	ENSG00000197363	ENST00000359971	0.00425029	0.000439641	0.00347876	0.00519863	FALSE	96	1.64392e+06	2.44868e-07	5.83971e-05	1479	FALSE	-	0.70992	1.33	FALSE
FABP12	ENSG00000197416	ENST00000360464	0.00250142	0.000188942	0.00215601	0.00290001	FALSE	176	1643644	2.65019e-07	0.000107079	423	FALSE	-	0.76588	1.643	FALSE
FOXH1	ENSG00000160973	ENST00000377317	0.0244798	0.00474916	0.0168823	0.0355142	FALSE	28	1.64386e+06	4.07367e-07	1.7033e-05	1098	FALSE	-	0.36797	0.842	FALSE	HS,AD,ClinVar/HGMD
AARD	ENSG00000205002	ENST00000378279	0.00514143	0.000669647	0.00399935	0.0066198	FALSE	61	1.64394e+06	1.8716e-07	3.7106e-05	468	TRUE	LO	0.23468	1.103	TRUE
FABP9	ENSG00000205186	ENST00000379071	0.00742986	0.000967807	0.00577557	0.00955666	FALSE	60	1.64388e+06	2.66653e-07	3.64991e-05	399	TRUE	LO	1.7671	1.956	FALSE
DEFB135	ENSG00000205883	ENST00000382208	0.00204576	0.000121675	0.00182105	0.00229678	FALSE	285	1.64394e+06	3.51699e-07	0.000173364	234	FALSE	-	5.8226	1.98	TRUE
DEFB136	ENSG00000205884	ENST00000382209	0.0100199	0.00326148	0.00548358	0.0181542	FALSE	11	1643953	6.198e-08	6.69119e-06	237	FALSE	-	0.97872	1.891	TRUE
RP1L1	ENSG00000183638	ENST00000382483	0.00149503	6.39064e-05	0.00137414	0.00162543	FALSE	534	1.64395e+06	4.8318e-07	0.000324828	7203	TRUE	LO	1.7165	1.954	FALSE	ClinVar/HGMD
PKIA	ENSG00000171033	ENST00000396418	0.0735174	0.0282294	0.0367359	0.1445	TRUE	8	1.64392e+06	3.34947e-07	4.86642e-06	231	FALSE	-	0.51985	1.761	TRUE
CEBPD	ENSG00000221869	ENST00000408965	0.0237139	0.0093775	0.0117821	0.0469176	FALSE	8	1.64395e+06	1.06655e-07	4.86634e-06	810	FALSE	-	0	0.984	TRUE	essential_line
SMIM19	ENSG00000176209	ENST00000417410	0.0120221	0.0021086	0.00859421	0.0168493	FALSE	34	1.64394e+06	2.43186e-07	2.0682e-05	324	FALSE	-	NA	NA	NA
GNRH1	ENSG00000147437	ENST00000421054	0.08536	0.0307214	0.044339	0.159988	TRUE	9	1.64344e+06	4.45446e-07	5.47633e-06	279	FALSE	-	NA	NA	NA	AR,ClinVar/HGMD
ZNF34	ENSG00000196378	ENST00000429371	0.0153097	0.00217282	0.0116615	0.0201132	FALSE	51	1.64395e+06	4.68102e-07	3.10229e-05	1620	FALSE	-	NA	NA	NA	ClinVar/HGMD
PHYHIP	ENSG00000168490	ENST00000454243	0.216969	0.115345	0.0838837	0.526975	TRUE	4	1643837	4.92189e-07	2.43333e-06	993	FALSE	-	0.092444	0.439	FALSE
FSBP	ENSG00000265817	ENST00000481490	0.0098236	0.00106353	0.00797647	0.0121312	FALSE	87	1.64396e+06	5.14397e-07	5.29211e-05	900	FALSE	-	0.6443	1.269	FALSE
SMIM18	ENSG00000253457	ENST00000517349	0.0130623	0.00368605	0.00770597	0.0218175	FALSE	14	1.64396e+06	1.04802e-07	8.51604e-06	288	FALSE	-	0.42739	1.662	TRUE
C8orf88	ENSG00000253250	ENST00000517562	0.0528922	0.0168818	0.0292388	0.0943677	FALSE	11	1643698	3.38128e-07	6.69223e-06	354	FALSE	-	0.18527	0.878	FALSE
CLDN23	ENSG00000253958	ENST00000519106	0.00206914	0.00026353	0.00162193	0.00265876	FALSE	62	1.64395e+06	7.5405e-08	3.7714e-05	879	FALSE	-	0.99968	1.746	FALSE
C8orf44	ENSG00000288596	ENST00000519561	0.0112982	0.00248116	0.00742061	0.0171017	FALSE	22	1.64391e+06	1.45795e-07	1.33827e-05	480	TRUE	LO	0.34908	1.508	TRUE	HS
KCNK9	ENSG00000169427	ENST00000520439	0.0716087	0.0323368	0.0320445	0.152337	FALSE	6	1643889	2.43412e-07	3.64988e-06	1125	FALSE	HI	0	0.307	FALSE	AD,ClinVar/HGMD
COX6C	ENSG00000164919	ENST00000520468	0.144532	0.0822773	0.0551222	0.357665	TRUE	4	1643945	3.20365e-07	2.43317e-06	228	FALSE	-	0.61562	1.68	TRUE	ClinVar/HGMD,cancer
AC107959.5	ENSG00000284956	ENST00000520607	0.00770635	0.00251103	0.00421172	0.013963	FALSE	11	1643890	4.704e-08	6.69145e-06	68	FALSE	-	NA	NA	NA
PTP4A3	ENSG00000184489	ENST00000521578	0.0697774	0.0253518	0.0367213	0.13248	FALSE	9	1.64337e+06	3.63191e-07	5.47654e-06	522	FALSE	-	0.43387	1.119	FALSE
ENY2	ENSG00000120533	ENST00000521688	0.103326	0.0513332	0.043198	0.234533	TRUE	5	1643900	2.90603e-07	3.04155e-06	306	FALSE	-	0	0.442	FALSE	lethal,essential_line
TRIQK	ENSG00000205133	ENST00000521988	0.0136136	0.00193058	0.0103278	0.0178885	FALSE	51	1.64384e+06	4.16335e-07	3.1025e-05	261	TRUE	LO	0.80416	1.759	TRUE
PPDPFL	ENSG00000168333	ENST00000522267	0.0156676	0.00241568	0.0116491	0.0210261	FALSE	43	1.64386e+06	4.02538e-07	2.61579e-05	255	FALSE	-	NA	NA	NA
AC138696.1	ENSG00000264668	ENST00000522452	0.0126828	0.00330545	0.00779743	0.0204681	FALSE	16	1.64396e+06	1.17745e-07	9.73261e-06	597	FALSE	-	1.0306	1.823	TRUE
UBE2V2	ENSG00000169139	ENST00000523111	0.061296	0.0221265	0.0319028	0.116333	FALSE	9	1.64393e+06	3.17252e-07	5.47469e-06	438	FALSE	-	0.48498	1.246	FALSE
AC009879.2	ENSG00000285655	ENST00000523113	0.017156	0.00484854	0.0100737	0.0289589	FALSE	14	1.64395e+06	1.37955e-07	8.51609e-06	265	TRUE	LO	NA	NA	NA
TRMT9B	ENSG00000250305	ENST00000524591	0.00906215	0.00101558	0.00727305	0.0112417	FALSE	81	1.64394e+06	4.41499e-07	4.92719e-05	1365	FALSE	-	1.6187	1.945	FALSE
C8orf82	ENSG00000213563	ENST00000524821	0.00459377	0.000420565	0.00384177	0.00548841	FALSE	122	1.64354e+06	3.37449e-07	7.42299e-05	651	TRUE	LO	1.2744	1.897	TRUE
DEFB134	ENSG00000205882	ENST00000526438	0.00162782	0.000140984	0.00137156	0.00192649	FALSE	134	1.64396e+06	1.30102e-07	8.15107e-05	201	FALSE	-	2.7185	1.957	TRUE
ZNF7	ENSG00000147789	ENST00000528372	0.0188377	0.00416041	0.0123955	0.0285153	FALSE	22	1.64395e+06	2.44144e-07	1.33824e-05	2061	FALSE	-	0.56276	0.867	FALSE
LRRC24	ENSG00000254402	ENST00000529415	0.0209746	0.00349483	0.0152115	0.0289508	FALSE	38	1.64392e+06	4.75942e-07	2.31155e-05	1542	FALSE	-	0.51177	0.961	FALSE	ClinVar/HGMD
CCDC166	ENSG00000255181	ENST00000542437	0.00248326	0.000157654	0.00219025	0.00280731	FALSE	251	1.64352e+06	3.76379e-07	0.000152721	1320	TRUE	LO	0.77475	1.655	FALSE
LY6L	ENSG00000261667	ENST00000562505	0.00274996	0.000273006	0.00226609	0.00333803	FALSE	101	1.64371e+06	1.66138e-07	6.14464e-05	417	FALSE	-	0.62203	1.687	TRUE
TCF24	ENSG00000261787	ENST00000563496	0.0232045	0.00460665	0.015969	0.0338337	FALSE	27	1.64394e+06	3.719e-07	1.6424e-05	504	FALSE	-	0.97972	1.873	TRUE
TMEM249	ENSG00000261587	ENST00000565365	0.00843832	0.000936674	0.00680335	0.010464	FALSE	83	1.64359e+06	4.21032e-07	5.04992e-05	708	FALSE	-	NA	NA	NA	ClinVar/HGMD
SCRT1	ENSG00000261678	ENST00000569446	0.00267495	0.000386246	0.0020241	0.00353652	FALSE	50	1.64387e+06	7.8455e-08	3.0416e-05	1047	FALSE	-	NA	NA	NA	ClinVar/HGMD
JRK	ENSG00000234616	ENST00000612905	0.00539996	0.00284171	0.00221738	0.0126445	FALSE	5	1643956	1.2754e-08	3.04144e-06	1707	FALSE	-	NA	NA	NA	ClinVar/HGMD
LYNX1-SLURP2	ENSG00000284505	ENST00000615007	0.0298853	0.00584071	0.0204881	0.0433089	FALSE	27	1.64388e+06	4.80234e-07	1.64245e-05	396	FALSE	-	NA	NA	NA
RBIS	ENSG00000176731	ENST00000619594	0.00273117	0.000266576	0.00225151	0.00330086	FALSE	107	1642452	1.74649e-07	6.51465e-05	303	FALSE	-	NA	NA	NA
GPIHBP1	ENSG00000277494	ENST00000622500	0.0181675	0.00390149	0.0120412	0.0272501	FALSE	23	1.64386e+06	2.46275e-07	1.39914e-05	555	FALSE	-	NA	NA	NA	AR,ClinVar/HGMD
SLC52A2	ENSG00000185803	ENST00000643944	0.00523607	0.000422301	0.00448277	0.0061288	FALSE	154	1.64286e+06	4.87068e-07	9.37392e-05	1338	FALSE	LO	NA	NA	NA	HS,AR,ClinVar/HGMD,ddd_ar
AC144573.1	ENSG00000285880	ENST00000647937	0.00860977	0.00120892	0.00655483	0.0112606	FALSE	52	1.64392e+06	2.67586e-07	3.16317e-05	903	TRUE	LO	NA	NA	NA
LYNX1	ENSG00000180155	ENST00000652477	0.00883273	0.00152199	0.00634976	0.0122998	FALSE	35	1.64392e+06	1.83515e-07	2.12906e-05	351	FALSE	-	NA	NA	NA
AC083977.1	ENSG00000286131	ENST00000652575	0.0119845	0.00465637	0.00590537	0.0237151	FALSE	8	1643954	5.2622e-08	4.86632e-06	189	FALSE	-	NA	NA	NA
SEC61B	ENSG00000106803	ENST00000223641	0.0345632	0.00792034	0.0225054	0.0532251	FALSE	21	1.64382e+06	4.27717e-07	1.27751e-05	291	FALSE	HI	0.59268	1.483	FALSE	AD,ClinVar/HGMD,essential_line
TNFSF8	ENSG00000106952	ENST00000223795	0.0882769	0.0338417	0.0444587	0.172034	TRUE	8	1.64395e+06	4.06244e-07	4.86633e-06	705	FALSE	-	0.11069	0.525	FALSE	ClinVar/HGMD
RLN1	ENSG00000107018	ENST00000223862	0.00451927	0.000641168	0.00343281	0.00592949	FALSE	51	1643945	1.36859e-07	3.10229e-05	558	TRUE	LO	0.99352	1.855	TRUE	lethal
PLGRKT	ENSG00000107020	ENST00000223864	0.00823421	0.000842778	0.00674976	0.0100542	FALSE	97	1.64347e+06	4.81831e-07	5.90215e-05	444	FALSE	-	1.2794	1.874	FALSE
INSL4	ENSG00000120211	ENST00000239316	0.00967921	0.00132835	0.00743781	0.0126551	FALSE	54	1643918	3.12481e-07	3.28484e-05	420	FALSE	-	1.5073	1.932	TRUE
PHPT1	ENSG00000054148	ENST00000247665	0.0111085	0.00167527	0.00832387	0.0148662	FALSE	45	1.64387e+06	2.99089e-07	2.73745e-05	378	FALSE	-	1.0999	1.838	FALSE
GADD45G	ENSG00000130222	ENST00000252506	0.194703	0.119968	0.0662937	0.524672	TRUE	3	1643849	3.29097e-07	1.82499e-06	480	FALSE	-	0.15158	0.719	FALSE
BARX1	ENSG00000131668	ENST00000253968	0.170962	0.0966404	0.0657525	0.431314	TRUE	4	1643946	3.84995e-07	2.43317e-06	765	FALSE	-	0.14396	0.683	FALSE	lethal
OR13C9	ENSG00000136839	ENST00000259362	0.00461581	0.00696391	0.00108773	0.0158711	FALSE	2	1643930	2.034e-09	1.2166e-06	957	FALSE	-	0.58634	1.47	FALSE
SLC31A2	ENSG00000136867	ENST00000259392	0.0061192	0.000698306	0.00489812	0.00763052	FALSE	78	1.64386e+06	2.86354e-07	4.74493e-05	432	TRUE	LO	1.0281	1.797	FALSE
PSMB7	ENSG00000136930	ENST00000259457	0.221596	0.116632	0.0871528	0.536732	TRUE	4	1643388	5.10737e-07	2.434e-06	834	FALSE	-	0.085679	0.406	FALSE	essential_line
OR1L4	ENSG00000136939	ENST00000259466	0.0207155	0.00611935	0.0119592	0.0357149	FALSE	13	1.64395e+06	1.55601e-07	7.90776e-06	936	FALSE	-	1.3211	1.907	TRUE
CCL21	ENSG00000137077	ENST00000259607	0.0165692	0.00303582	0.0115779	0.0233807	FALSE	31	1.64395e+06	3.05431e-07	1.8857e-05	405	FALSE	-	0.47109	1.212	FALSE
SIT1	ENSG00000137078	ENST00000259608	0.0220098	0.00384012	0.0156601	0.0308297	FALSE	34	1.6439e+06	4.46472e-07	2.06826e-05	591	FALSE	-	0.60251	1.188	FALSE
CCL27	ENSG00000213927	ENST00000259631	0.0068277	0.000723199	0.00555485	0.00837308	FALSE	89	1643946	3.66139e-07	5.4138e-05	339	FALSE	-	0.69991	1.654	TRUE	ClinVar/HGMD
UBE2R2	ENSG00000107341	ENST00000263228	0.471691	0.217179	0.152323	0.940327	TRUE	1	1643897	5.15813e-07	6.08311e-07	717	FALSE	-	0	0.255	FALSE
BARHL1	ENSG00000125492	ENST00000263610	0.128962	0.0580934	0.0577557	0.275422	TRUE	6	1643936	4.39912e-07	3.64978e-06	984	FALSE	-	0.29692	0.767	FALSE
CDKN2B	ENSG00000147883	ENST00000276925	0.0053952	0.000681207	0.00422779	0.0068942	FALSE	64	1.64395e+06	2.06385e-07	3.89306e-05	417	FALSE	HI	0.93417	1.833	TRUE	AD,ClinVar/HGMD
IFNK	ENSG00000147896	ENST00000276943	0.00115566	4.52027e-05	0.00106941	0.00124705	FALSE	641	1.64395e+06	4.48056e-07	0.000389916	624	TRUE	LO	1.3685	1.896	FALSE
SIGMAR1	ENSG00000147955	ENST00000277010	0.0197245	0.0030573	0.0145908	0.0265021	FALSE	42	1.64386e+06	4.96502e-07	2.55497e-05	672	FALSE	-	0.28468	0.736	FALSE	ClinVar/HGMD
OR1K1	ENSG00000165204	ENST00000277309	0.0025862	0.000223681	0.00218693	0.0030627	FALSE	138	1643936	2.1414e-07	8.39449e-05	951	FALSE	-	0.76053	1.554	FALSE
TMEM141	ENSG00000244187	ENST00000290079	0.00534851	0.000539535	0.00437977	0.00650521	FALSE	99	1.64392e+06	3.18321e-07	6.02219e-05	327	FALSE	-	0.75831	1.551	FALSE
GAS1	ENSG00000180447	ENST00000298743	0.0660094	0.0212558	0.0367814	0.118424	FALSE	11	1.64394e+06	4.22108e-07	6.69122e-06	1038	FALSE	-	0	0.53	FALSE	ClinVar/HGMD
OR2K2	ENSG00000171133	ENST00000302681	0.0125704	0.0020552	0.00922012	0.0171914	FALSE	39	1.64395e+06	2.92361e-07	2.37233e-05	951	TRUE	LO	0.75252	1.541	FALSE
CDKN2A	ENSG00000147889	ENST00000304494	0.114882	0.0674953	0.0434153	0.290629	TRUE	4	1.64396e+06	2.5078e-07	2.43316e-06	471	FALSE	HI	NA	NA	NA	AD,ClinVar/HGMD,cancer
OR1L6	ENSG00000171459	ENST00000304720	0.00320064	0.000327889	0.00262799	0.00389893	FALSE	97	1.64395e+06	1.85702e-07	5.90041e-05	936	FALSE	-	1.3395	1.91	TRUE
CCL19	ENSG00000172724	ENST00000311925	0.0302507	0.00883803	0.0176006	0.0514781	FALSE	13	1.64392e+06	2.28712e-07	7.90792e-06	297	FALSE	-	0.24012	1.127	TRUE
C9orf131	ENSG00000174038	ENST00000312292	0.00503257	0.000465491	0.00420434	0.00601297	FALSE	119	1.64395e+06	3.60834e-07	7.23864e-05	3240	FALSE	-	0.97742	1.348	FALSE
CKS2	ENSG00000123975	ENST00000314355	0.0682167	0.0206471	0.0391511	0.11825	FALSE	12	1643906	4.80162e-07	7.29969e-06	240	FALSE	-	0.19113	0.905	FALSE	ClinVar/HGMD
DPM2	ENSG00000136908	ENST00000314392	0.0150623	0.00235791	0.0111253	0.0203655	FALSE	42	1643916	3.7753e-07	2.55488e-05	255	FALSE	-	0.23952	1.124	TRUE	AR,lethal,ClinVar/HGMD
FUT7	ENSG00000180549	ENST00000314412	0.0235572	0.00503105	0.0157872	0.0352895	FALSE	24	1.64393e+06	3.3421e-07	1.45992e-05	1029	FALSE	-	0.72845	1.206	FALSE	ClinVar/HGMD
LCN15	ENSG00000177984	ENST00000316144	0.0051354	0.000436408	0.00434964	0.00604912	FALSE	140	1.6434e+06	4.33711e-07	8.51892e-05	555	TRUE	LO	0.53718	1.129	FALSE
CACFD1	ENSG00000160325	ENST00000316948	0.00742754	0.000784421	0.00604388	0.00910346	FALSE	91	1.64389e+06	4.06779e-07	5.53565e-05	519	FALSE	-	NA	NA	NA	ClinVar/HGMD
LURAP1L	ENSG00000153714	ENST00000319264	0.00884534	0.00129053	0.00665882	0.0117	FALSE	49	1.64381e+06	2.59071e-07	2.98089e-05	687	FALSE	-	0.54224	1.378	FALSE	ClinVar/HGMD
TOMM5	ENSG00000175768	ENST00000321301	0.0417805	0.0264981	0.0153704	0.106774	FALSE	4	1.64394e+06	8.7712e-08	2.43318e-06	156	FALSE	-	NA	NA	NA
SSNA1	ENSG00000176101	ENST00000322310	0.000828738	3.70207e-05	0.000759538	0.000904442	FALSE	501	1643901	2.50232e-07	0.000304763	360	TRUE	LO	1.0515	1.834	TRUE	ClinVar/HGMD
SPATA31E1	ENSG00000177992	ENST00000325643	0.00146509	8.9064e-05	0.00130119	0.00164915	FALSE	274	1.64389e+06	2.41586e-07	0.000166678	4338	TRUE	LO	0.52817	1.347	FALSE
TAL2	ENSG00000186051	ENST00000334077	0.0299517	0.0180707	0.011189	0.0765516	FALSE	4	1643957	6.2758e-08	2.43315e-06	327	FALSE	-	0	1.471	TRUE	cancer
OR13F1	ENSG00000186881	ENST00000334726	0.0207166	0.00582705	0.0122207	0.0348008	FALSE	14	1643956	1.68534e-07	8.51604e-06	960	FALSE	-	1.1227	1.833	FALSE
C9orf85	ENSG00000155621	ENST00000334731	0.0250548	0.00439715	0.0178573	0.0350261	FALSE	34	1.64215e+06	5.09494e-07	2.07046e-05	474	TRUE	LO	0.93778	1.682	FALSE
OR13C8	ENSG00000186943	ENST00000335040	0.0101018	0.00165493	0.00739445	0.0138409	FALSE	39	1643949	2.35151e-07	2.37234e-05	963	FALSE	-	1.1387	1.856	FALSE
C9orf153	ENSG00000187753	ENST00000339137	0.0249153	0.00763845	0.0141792	0.0434417	FALSE	12	1.64375e+06	1.72858e-07	7.30038e-06	288	FALSE	-	NA	NA	NA
PTGES	ENSG00000148344	ENST00000340607	0.0497036	0.0197398	0.0246014	0.0989093	FALSE	8	1.64385e+06	2.25365e-07	4.86661e-06	459	FALSE	-	0	0.727	TRUE
ZNF79	ENSG00000196152	ENST00000342483	0.0241964	0.00448504	0.0169543	0.034347	FALSE	30	1.64393e+06	4.32374e-07	1.82489e-05	1497	FALSE	-	0.3653	0.686	FALSE
TMEM215	ENSG00000188133	ENST00000342743	0.0197214	0.00429672	0.0129548	0.0296123	FALSE	23	1.64356e+06	2.67095e-07	1.3994e-05	708	FALSE	-	0.71856	1.576	FALSE
TMEM203	ENSG00000187713	ENST00000343666	0.0968328	0.0651328	0.0313497	0.272289	TRUE	3	1.64396e+06	1.54436e-07	1.82487e-06	411	FALSE	-	0	0.922	TRUE	ClinVar/HGMD
TPD52L3	ENSG00000170777	ENST00000344545	0.00998399	0.00257222	0.00612777	0.0160443	FALSE	16	1.64375e+06	9.2111e-08	9.73382e-06	423	FALSE	-	0.3643	1.545	TRUE
MRRF	ENSG00000148187	ENST00000344641	0.00297419	0.000188364	0.00262666	0.00336959	FALSE	252	1.64384e+06	4.5271e-07	0.000153299	789	FALSE	-	0.9522	1.592	FALSE
SPATA31D1	ENSG00000214929	ENST00000344803	0.0137379	0.0025582	0.00961115	0.0195279	FALSE	30	1.64386e+06	2.44536e-07	1.82498e-05	4731	FALSE	-	0.73722	1.604	FALSE
RPL35	ENSG00000136942	ENST00000348462	0.0783887	0.026559	0.0422125	0.143666	TRUE	10	1643894	4.56488e-07	6.08312e-06	372	FALSE	HI	0.15247	0.723	FALSE	AD,ClinVar/HGMD,essential_line
ARPC5L	ENSG00000136950	ENST00000353214	0.146105	0.0651568	0.065716	0.312029	TRUE	6	1.64391e+06	5.0251e-07	3.64984e-06	462	FALSE	-	0.1513	0.718	FALSE	ClinVar/HGMD
SPACA9	ENSG00000165698	ENST00000356311	0.00568185	0.000675052	0.00450847	0.00715216	FALSE	73	1.64346e+06	2.48224e-07	4.44184e-05	669	FALSE	-	NA	NA	NA
NRARP	ENSG00000198435	ENST00000356628	0.00491764	0.00139423	0.00290264	0.00830076	FALSE	14	1643852	3.8251e-08	8.51658e-06	345	FALSE	-	0.34659	1.501	TRUE
TOR4A	ENSG00000198113	ENST00000357503	0.119531	0.0607383	0.0508404	0.269562	TRUE	5	1643957	3.38574e-07	3.04144e-06	1272	FALSE	-	0.14964	0.71	FALSE
TUSC1	ENSG00000198680	ENST00000358022	0.00897355	0.00146929	0.00653161	0.0122383	FALSE	38	1.64375e+06	2.02554e-07	2.31178e-05	639	FALSE	-	0.6709	1.736	TRUE
S1PR3	ENSG00000213694	ENST00000358157	0.0280313	0.00698427	0.0174684	0.0448894	FALSE	18	1.64395e+06	2.95874e-07	1.09492e-05	1137	FALSE	-	NA	NA	NA	ClinVar/HGMD
DMAC1	ENSG00000137038	ENST00000358227	0.00599434	0.000879405	0.00453474	0.00796132	FALSE	49	1.64395e+06	1.74298e-07	2.98063e-05	339	FALSE	-	1.1003	1.883	TRUE
MRPL41	ENSG00000182154	ENST00000371443	0.0177796	0.00713244	0.00880903	0.035569	FALSE	8	1.64396e+06	7.9024e-08	4.86631e-06	414	FALSE	-	0	1.171	TRUE	essential_line
LRRC26	ENSG00000184709	ENST00000371542	0.0110784	0.00169153	0.00822052	0.0147987	FALSE	44	1.64349e+06	2.91378e-07	2.67724e-05	1005	FALSE	-	0.71936	1.678	TRUE	ClinVar/HGMD
LCN8	ENSG00000204001	ENST00000371688	0.00983799	0.00114993	0.00782009	0.0123506	FALSE	74	1.64395e+06	4.38254e-07	4.50136e-05	459	FALSE	-	0.61512	1.213	FALSE
DIPK1B	ENSG00000165716	ENST00000371692	0.00830231	0.000908875	0.00670799	0.0102816	FALSE	85	1643882	4.24706e-07	5.17069e-05	1296	FALSE	-	0.36731	0.725	FALSE
DNLZ	ENSG00000213221	ENST00000371738	0.00834546	0.00119479	0.00630708	0.0109882	FALSE	50	1.64388e+06	2.4932e-07	3.04158e-05	537	FALSE	-	1.1526	1.873	TRUE	ClinVar/HGMD,essential_line
GLT6D1	ENSG00000204007	ENST00000371763	0.0225377	0.00536076	0.0143542	0.0352324	FALSE	19	1.64387e+06	2.51475e-07	1.15581e-05	831	TRUE	LO	0.37541	1.174	FALSE
OBP2A	ENSG00000122136	ENST00000371776	0.00458016	0.000377799	0.0039082	0.00538778	FALSE	147	1.64389e+06	4.06503e-07	8.94218e-05	513	FALSE	-	NA	NA	NA
GBGT1	ENSG00000148288	ENST00000372040	0.00272898	0.000163131	0.00242546	0.00306735	FALSE	282	1.64385e+06	4.6512e-07	0.000171549	1044	FALSE	-	1.0398	1.59	FALSE
PLPP7	ENSG00000160539	ENST00000372264	0.0338393	0.00720537	0.0225571	0.0504579	FALSE	24	1.64392e+06	4.82871e-07	1.45992e-05	816	FALSE	-	0.58216	1.323	FALSE	lethal
FAM78A	ENSG00000126882	ENST00000372271	0.0625455	0.0193446	0.0353583	0.109532	FALSE	12	1.64395e+06	4.37118e-07	7.29948e-06	852	FALSE	-	0.22177	0.698	FALSE
PRRX2	ENSG00000167157	ENST00000372469	0.0274987	0.00615274	0.0181052	0.0417759	FALSE	22	1643928	3.57799e-07	1.33826e-05	762	FALSE	-	0.34808	1.092	FALSE
NTMT1	ENSG00000148335	ENST00000372483	0.0819638	0.0336965	0.0390499	0.167648	TRUE	7	1643956	3.27187e-07	4.25802e-06	672	FALSE	-	NA	NA	NA
ENDOG	ENSG00000167136	ENST00000372642	0.00621403	0.000580858	0.00518135	0.00746995	FALSE	117	1.64392e+06	4.38509e-07	7.11712e-05	894	TRUE	LO	0.86432	1.638	FALSE	HS,lethal
URM1	ENSG00000167118	ENST00000372853	0.0135051	0.00177738	0.0104352	0.017429	FALSE	60	1.64395e+06	4.85444e-07	3.64975e-05	306	FALSE	-	NA	NA	NA	lethal,essential_line
C9orf16	ENSG00000171159	ENST00000372994	0.00829228	0.00156891	0.00577804	0.0118344	FALSE	30	1.64389e+06	1.46437e-07	1.82494e-05	252	FALSE	-	1.3442	1.916	TRUE
NAIF1	ENSG00000171169	ENST00000373078	0.0276294	0.0058848	0.0184338	0.0410126	FALSE	24	1.64393e+06	3.93755e-07	1.45992e-05	984	FALSE	-	0.25025	0.788	FALSE
OR5C1	ENSG00000148215	ENST00000373680	0.0102425	0.00780874	0.00318777	0.0294959	FALSE	3	1643954	1.352e-08	1.82487e-06	963	FALSE	-	0.95794	1.742	FALSE
OR1N2	ENSG00000171501	ENST00000373688	0.0224416	0.0424509	0.00297026	0.110844	FALSE	1	1643944	6.27e-09	6.08293e-07	951	FALSE	-	1.0888	1.814	FALSE
ATP6V1G1	ENSG00000136888	ENST00000374050	0.0163687	0.00324926	0.0112563	0.0237825	FALSE	27	1.64393e+06	2.61886e-07	1.64241e-05	357	FALSE	-	0.40253	1.252	TRUE	essential_line
POLE3	ENSG00000148229	ENST00000374171	0.00290425	0.000224297	0.00250161	0.00338229	FALSE	168	1.64374e+06	2.93947e-07	0.000102206	444	FALSE	-	0.50116	1.284	FALSE	essential_line
CDC26	ENSG00000176386	ENST00000374206	0.350257	0.207635	0.0964631	0.882164	TRUE	1	1643956	2.96279e-07	6.08289e-07	258	FALSE	-	0	0.85	TRUE	lethal,essential_line
SLC31A1	ENSG00000136868	ENST00000374212	0.0101948	0.00111479	0.0082239	0.0126534	FALSE	83	1643943	5.09766e-07	5.04884e-05	573	FALSE	-	0.38276	0.989	FALSE	AR,lethal,ClinVar/HGMD,essential_line
INIP	ENSG00000148153	ENST00000374242	0.00874285	0.00124054	0.00666448	0.011516	FALSE	50	1.64385e+06	2.61386e-07	3.04165e-05	315	FALSE	-	0.4897	1.257	FALSE	ClinVar/HGMD
GNG10	ENSG00000242616	ENST00000374293	0.000960492	6.56911e-05	0.000839469	0.00109721	FALSE	214	1.64387e+06	1.2279e-07	0.000130181	207	FALSE	-	2.1265	1.959	TRUE
TXN	ENSG00000136810	ENST00000374517	0.0478825	0.0156313	0.0264902	0.0863882	FALSE	11	1.64376e+06	3.03644e-07	6.69197e-06	318	FALSE	-	0.29327	0.923	FALSE	essential_line
ACTL7B	ENSG00000148156	ENST00000374667	0.0104961	0.00127339	0.00826571	0.0132772	FALSE	70	1.64393e+06	4.41322e-07	4.2581e-05	1248	FALSE	-	0.91327	1.571	FALSE
OR13C5	ENSG00000277556	ENST00000374779	0.0387323	0.0132632	0.0207623	0.0725848	FALSE	10	1.64394e+06	2.23019e-07	6.08293e-06	957	FALSE	-	NA	NA	NA
CYLC2	ENSG00000155833	ENST00000374798	0.0100454	0.00116006	0.0080264	0.0125901	FALSE	77	1.64385e+06	4.65061e-07	4.68412e-05	1047	TRUE	LO	0.84178	1.461	FALSE
PPP3R2	ENSG00000188386	ENST00000374806	0.0132612	0.00617038	0.00591447	0.0287936	FALSE	6	1643957	4.2596e-08	3.64973e-06	513	FALSE	-	1.1801	1.889	TRUE
FOXE1	ENSG00000178919	ENST00000375123	0.0484407	0.0364392	0.0153761	0.141602	FALSE	3	1643952	7.309e-08	1.82487e-06	1122	FALSE	-	0	0.576	FALSE	lethal,ClinVar/HGMD,ddd_ar
ZNF510	ENSG00000081386	ENST00000375231	0.00755684	0.000874424	0.00603265	0.00946758	FALSE	75	1.64392e+06	3.4023e-07	4.56226e-05	2052	TRUE	LO	0.61489	0.947	FALSE
PRXL2C	ENSG00000158122	ENST00000375234	0.00102813	3.77537e-05	0.000956346	0.00110427	FALSE	738	1.6439e+06	4.59139e-07	0.000448933	681	TRUE	LO	1.1471	1.801	FALSE
FAM120AOS	ENSG00000188938	ENST00000375412	0.0231457	0.00404197	0.0164973	0.0323546	FALSE	34	1.64393e+06	4.69014e-07	2.06821e-05	771	FALSE	-	0.43224	0.989	FALSE	ClinVar/HGMD
NINJ1	ENSG00000131669	ENST00000375446	0.0300037	0.00844651	0.0176688	0.0503543	FALSE	14	1.64389e+06	2.45131e-07	8.51638e-06	459	FALSE	-	0.37876	1.184	FALSE
ZNF484	ENSG00000127081	ENST00000375495	0.00474399	0.000512006	0.00384872	0.00584577	FALSE	87	1.64394e+06	2.47757e-07	5.29216e-05	2559	FALSE	-	NA	NA	NA
DIRAS2	ENSG00000165023	ENST00000375765	0.198152	0.106322	0.0765692	0.487143	TRUE	4	1643956	4.50712e-07	2.43316e-06	600	FALSE	-	0.17143	0.813	FALSE	ClinVar/HGMD
NXNL2	ENSG00000130045	ENST00000375854	0.00487481	0.000582559	0.00385701	0.00614641	FALSE	72	1.64394e+06	2.09857e-07	4.37973e-05	471	FALSE	-	0	0.808	TRUE
ISCA1	ENSG00000135070	ENST00000375991	0.0784116	0.0266996	0.0419823	0.145253	TRUE	10	1643573	4.55306e-07	6.08431e-06	390	FALSE	-	0.31628	0.994	FALSE	AR,lethal,ClinVar/HGMD,essential_line
IDNK	ENSG00000148057	ENST00000376419	0.00900464	0.000987708	0.00726886	0.0111117	FALSE	85	1.64384e+06	4.60668e-07	5.17081e-05	564	FALSE	-	0.21628	0.681	FALSE
C9orf40	ENSG00000135045	ENST00000376854	0.0314776	0.0085044	0.0189602	0.0517885	FALSE	15	1643934	2.75669e-07	9.12445e-06	585	FALSE	-	0.49854	1.491	TRUE
KLF9	ENSG00000119138	ENST00000377126	0.466359	0.2152	0.152059	0.937303	TRUE	1	1643640	5.16308e-07	6.08406e-07	735	FALSE	-	0	0.421	FALSE
PRKACG	ENSG00000165059	ENST00000377276	0.0058708	0.000504354	0.00495268	0.00694007	FALSE	137	1643955	4.85207e-07	8.33356e-05	1056	TRUE	LO	NA	NA	NA	AR,ClinVar/HGMD
TMEM252	ENSG00000181778	ENST00000377311	0.00469722	0.000421801	0.003945	0.00558635	FALSE	121	1.64393e+06	3.42042e-07	7.36042e-05	513	FALSE	-	0.36255	1.541	TRUE
GLIPR2	ENSG00000122694	ENST00000377960	0.00270397	0.000178491	0.00237646	0.00307536	FALSE	230	1643245	3.755e-07	0.000139967	465	FALSE	-	0.86908	1.593	FALSE
OR13J1	ENSG00000168828	ENST00000377981	0.00730193	0.000976745	0.00563783	0.00947212	FALSE	57	1.64394e+06	2.48654e-07	3.46728e-05	939	TRUE	LO	1.3039	1.899	FALSE
NUDT2	ENSG00000164978	ENST00000379158	0.00969463	0.00109625	0.00778333	0.0120662	FALSE	78	1.64395e+06	4.54246e-07	4.74466e-05	444	FALSE	-	0.64538	1.45	FALSE	AR,ClinVar/HGMD,ddd_ar
SPINK4	ENSG00000122711	ENST00000379721	0.00701417	0.00095052	0.00539464	0.00909527	FALSE	55	1.64387e+06	2.30489e-07	3.34577e-05	261	FALSE	-	0.25396	1.186	TRUE
NDUFB6	ENSG00000165264	ENST00000379847	0.0064234	0.000701477	0.00518333	0.00796372	FALSE	85	1.64376e+06	3.28484e-07	5.17106e-05	387	FALSE	-	0.88786	1.668	FALSE	essential_line
EQTN	ENSG00000120160	ENST00000380032	0.00171565	7.73252e-05	0.00157025	0.00187239	FALSE	481	1.64368e+06	4.99447e-07	0.000292635	885	FALSE	-	1.3515	1.877	FALSE
IFNA8	ENSG00000120242	ENST00000380205	0.00159842	0.000546399	0.000856695	0.00296126	FALSE	10	1643944	7.097e-09	6.08293e-06	570	FALSE	-	NA	NA	NA
IFNA2	ENSG00000188379	ENST00000380206	0.00690234	0.00523856	0.00218276	0.0202221	FALSE	3	1643954	8.406e-09	1.82487e-06	567	FALSE	-	NA	NA	NA	ClinVar/HGMD
IFNA16	ENSG00000147885	ENST00000380216	0.00187522	0.00117898	0.000695929	0.00482098	FALSE	4	1643956	1.853e-09	2.43316e-06	570	FALSE	-	NA	NA	NA
RRAGA	ENSG00000155876	ENST00000380527	0.0440702	0.0114264	0.0270952	0.0714957	FALSE	16	1.64396e+06	4.14255e-07	9.73263e-06	942	FALSE	-	0.22654	0.713	FALSE	lethal,ClinVar/HGMD,essential_line
C9orf92	ENSG00000205549	ENST00000380683	0.00504364	0.000557723	0.00406589	0.00627127	FALSE	83	1.64387e+06	2.50932e-07	5.04907e-05	327	FALSE	-	1.8003	1.957	TRUE
CER1	ENSG00000147869	ENST00000380911	0.00266022	0.000211911	0.00227989	0.00310636	FALSE	157	1643932	2.51037e-07	9.55027e-05	804	FALSE	-	1.0641	1.798	FALSE
RLN2	ENSG00000107014	ENST00000381627	0.00284717	0.000314186	0.00229997	0.00352914	FALSE	83	1.6439e+06	1.40794e-07	5.04897e-05	558	TRUE	LO	1.269	1.905	TRUE	HS
INSL6	ENSG00000120210	ENST00000381641	0.000401668	1.34764e-05	0.000376174	0.00042898	FALSE	893	1.64378e+06	2.15873e-07	0.000543261	642	TRUE	LO	1.4336	1.917	FALSE
RNF208	ENSG00000212864	ENST00000392827	0.0629115	0.025071	0.031198	0.126514	FALSE	8	1.64395e+06	2.86684e-07	4.86631e-06	786	FALSE	-	0	0.513	FALSE
FAM122A	ENSG00000187866	ENST00000394264	0.0658884	0.025485	0.0327978	0.129954	FALSE	8	1643958	3.00839e-07	4.8663e-06	864	FALSE	-	0.16685	0.791	FALSE	essential_line
ZNF169	ENSG00000175787	ENST00000395395	0.00633848	0.000824967	0.00492035	0.00816364	FALSE	62	1.64393e+06	2.34683e-07	3.77146e-05	1812	TRUE	LO	0.91015	1.349	FALSE
ENHO	ENSG00000168913	ENST00000399775	0.0373902	0.0233315	0.0139275	0.0984883	FALSE	4	1.64394e+06	7.8328e-08	2.43317e-06	231	FALSE	-	0.78112	1.864	TRUE	ClinVar/HGMD
C9orf152	ENSG00000188959	ENST00000400613	0.00066938	2.29322e-05	0.000626375	0.000715639	FALSE	843	1.64395e+06	3.40822e-07	0.00051279	720	FALSE	-	0.45945	1.051	FALSE
LCNL1	ENSG00000214402	ENST00000408973	0.00121184	5.37582e-05	0.00111152	0.00132222	FALSE	505	1.6435e+06	3.69776e-07	0.00030727	495	TRUE	LO	1.145	1.882	TRUE
TMEM210	ENSG00000185863	ENST00000413619	0.0367677	0.0133545	0.0191455	0.0699804	FALSE	9	1643934	1.88678e-07	5.47467e-06	444	FALSE	-	0	0.891	TRUE	ClinVar/HGMD
TMEM250	ENSG00000238227	ENST00000418388	0.0156686	0.00421116	0.00944642	0.0257878	FALSE	15	1.64175e+06	1.36392e-07	9.13662e-06	420	TRUE	LO	0.35955	1.534	TRUE
TXNDC8	ENSG00000204193	ENST00000423740	0.0108872	0.0017794	0.00797776	0.0148628	FALSE	38	1.64384e+06	2.45947e-07	2.31166e-05	288	FALSE	-	NA	NA	NA
CCDC107	ENSG00000159884	ENST00000426546	0.0128385	0.00166536	0.00993849	0.0164997	FALSE	61	1.64369e+06	4.70751e-07	3.71115e-05	852	FALSE	-	1.0946	1.718	FALSE	ClinVar/HGMD
C9orf116	ENSG00000160345	ENST00000429260	0.00396573	0.00039336	0.00327653	0.00480014	FALSE	103	1.64394e+06	2.44635e-07	6.26542e-05	411	FALSE	-	1.4522	1.926	TRUE	ClinVar/HGMD
MSMP	ENSG00000215183	ENST00000436428	0.0287544	0.00535326	0.0200545	0.041014	FALSE	30	1.64393e+06	5.14571e-07	1.8249e-05	420	TRUE	LO	0.42449	1.095	FALSE	ClinVar/HGMD
TEX48	ENSG00000230601	ENST00000436752	0.021214	0.00460036	0.0141366	0.0321026	FALSE	23	1.64392e+06	2.88568e-07	1.39909e-05	363	FALSE	-	NA	NA	NA
RNF224	ENSG00000233198	ENST00000445101	0.028566	0.0194023	0.0105532	0.0738098	FALSE	4	1643703	5.887e-08	2.43353e-06	471	FALSE	-	0.7015	1.761	TRUE	ClinVar/HGMD
SMIM27	ENSG00000235453	ENST00000453396	0.00275931	0.000358002	0.00213961	0.0035421	FALSE	62	1643930	1.01118e-07	3.77145e-05	168	FALSE	-	NA	NA	NA
RNF183	ENSG00000165188	ENST00000478815	0.0181304	0.00428991	0.0115221	0.0283226	FALSE	19	1.64394e+06	2.01948e-07	1.15576e-05	579	TRUE	LO	1.0244	1.844	TRUE
PAEP	ENSG00000122133	ENST00000479141	0.004495	0.000350287	0.00386575	0.00523508	FALSE	159	1.64349e+06	4.31746e-07	9.67451e-05	543	TRUE	LO	1.0913	1.735	FALSE	ClinVar/HGMD
ZNF782	ENSG00000196597	ENST00000481138	0.00491118	0.000537729	0.00396822	0.00607962	FALSE	85	1.64386e+06	2.50311e-07	5.17076e-05	2100	TRUE	LO	0.72755	1.079	FALSE	HS
FXN	ENSG00000165060	ENST00000484259	0.0272001	0.00548305	0.0186573	0.0397645	FALSE	26	1.6439e+06	4.20338e-07	1.58161e-05	633	FALSE	-	NA	NA	NA	AR,lethal,ClinVar/HGMD,essential_line
OR13C2	ENSG00000276119	ENST00000542196	0.01113	0.00197539	0.00789331	0.0156299	FALSE	34	1.64395e+06	2.24476e-07	2.06819e-05	957	TRUE	LO	0.6879	1.638	TRUE
AL929554.2	ENSG00000261793	ENST00000568665	0.00344162	0.000664943	0.00237592	0.00497494	FALSE	28	1643458	5.5528e-08	1.70372e-05	101	FALSE	-	NA	NA	NA	ClinVar/HGMD
OBP2B	ENSG00000171102	ENST00000618116	0.00578479	0.000547494	0.00479111	0.00696063	FALSE	115	1.64352e+06	4.0123e-07	6.99717e-05	513	FALSE	-	NA	NA	NA
ZNF883	ENSG00000285447	ENST00000619044	0.0136305	0.0157702	0.00327823	0.0497261	FALSE	2	1643955	1.05e-08	1.21658e-06	1140	FALSE	-	NA	NA	NA
OR1B1	ENSG00000280094	ENST00000623530	0.0196004	0.0220393	0.00470652	0.0685651	FALSE	2	1643060	1.6167e-08	1.21724e-06	957	FALSE	-	NA	NA	NA	ClinVar/HGMD
QRFP	ENSG00000188710	ENST00000623824	0.00403611	0.000362554	0.00338935	0.00480024	FALSE	125	1.64392e+06	3.03487e-07	7.60376e-05	411	FALSE	-	NA	NA	NA
OR1L8	ENSG00000171496	ENST00000641027	0.015476	0.00966346	0.00582471	0.0400652	FALSE	4	1643948	3.0786e-08	2.43317e-06	930	FALSE	-	NA	NA	NA
OR13C3	ENSG00000204246	ENST00000641090	0.00477213	0.000517117	0.00385017	0.00589579	FALSE	86	1.64395e+06	2.46017e-07	5.23131e-05	954	TRUE	LO	NA	NA	NA
CYSRT1	ENSG00000197191	ENST00000650725	0.0035154	0.000445953	0.00275645	0.00450259	FALSE	63	1.64395e+06	1.31588e-07	3.83224e-05	435	FALSE	-	NA	NA	NA
C9orf57	ENSG00000204669	ENST00000651200	0.00172628	0.000113112	0.00151891	0.00196397	FALSE	232	1.64354e+06	2.41105e-07	0.000141159	420	TRUE	LO	NA	NA	NA
FAM163B	ENSG00000196990	ENST00000673969	0.0586685	0.0272725	0.0264315	0.128594	FALSE	6	1.64389e+06	1.9695e-07	3.64988e-06	501	FALSE	-	NA	NA	NA	ClinVar/HGMD
FBXL15	ENSG00000107872	ENST00000224862	0.00759718	0.000778293	0.00622596	0.00931061	FALSE	98	1.64394e+06	4.48135e-07	5.9613e-05	903	FALSE	-	0.48924	1.118	FALSE
PPIF	ENSG00000108179	ENST00000225174	0.005534	0.000523986	0.00460123	0.00666446	FALSE	112	1.64345e+06	3.73924e-07	6.81494e-05	624	FALSE	-	0.64698	1.352	FALSE
PRLHR	ENSG00000119973	ENST00000239032	0.0271449	0.00796076	0.0157433	0.0464359	FALSE	13	1643956	2.04823e-07	7.90775e-06	1113	FALSE	-	0.79853	1.484	FALSE
SRGN	ENSG00000122862	ENST00000242465	0.125252	0.0553413	0.0567206	0.267511	TRUE	6	1643948	4.31075e-07	3.64975e-06	477	FALSE	-	0	0.763	TRUE
CALY	ENSG00000130643	ENST00000252939	0.00829772	0.000945952	0.00664945	0.0102989	FALSE	77	1.64375e+06	3.84397e-07	4.68441e-05	654	FALSE	-	0.45989	1.184	FALSE
CALHM2	ENSG00000138172	ENST00000260743	0.000642792	2.01415e-05	0.000604977	0.00068335	FALSE	1027	1643402	3.99336e-07	0.000624923	972	TRUE	LO	0.93411	1.638	FALSE
SFRP5	ENSG00000120057	ENST00000266066	0.00511963	0.000405117	0.0043832	0.00598942	FALSE	165	1.64388e+06	5.10239e-07	0.000100372	954	TRUE	LO	0.82532	1.434	FALSE
FUOM	ENSG00000148803	ENST00000278025	0.00586962	0.000576347	0.00484362	0.00708815	FALSE	105	1.64377e+06	3.71096e-07	6.38774e-05	465	TRUE	LO	NA	NA	NA	ClinVar/HGMD
ADRA2A	ENSG00000150594	ENST00000280155	0.0113285	0.00289752	0.00703019	0.0182055	FALSE	17	1.64395e+06	1.11567e-07	1.03409e-05	1398	FALSE	HI	0.62429	1.231	FALSE	AD,ClinVar/HGMD
MARVELD1	ENSG00000155254	ENST00000285605	0.0253644	0.00689111	0.0151622	0.0415896	FALSE	15	1.64392e+06	2.2219e-07	9.12451e-06	522	FALSE	-	0.21641	1.022	TRUE
C1QL3	ENSG00000165985	ENST00000298943	0.185815	0.115782	0.0628031	0.510952	TRUE	3	1.64392e+06	3.12651e-07	1.82491e-06	768	TRUE	LO	0.16087	0.763	FALSE
PCBD1	ENSG00000166228	ENST00000299299	0.000882143	4.18484e-05	0.000804921	0.000969808	FALSE	449	1.64392e+06	2.38579e-07	0.000273128	315	FALSE	-	1.0531	1.835	TRUE	AR,ClinVar/HGMD,ddd_ar
ANAPC16	ENSG00000166295	ENST00000299381	0.0151489	0.00297654	0.0103747	0.0219386	FALSE	27	1.64391e+06	2.42732e-07	1.64243e-05	333	FALSE	-	0.56178	1.42	FALSE
UTF1	ENSG00000171794	ENST00000304477	0.0227098	0.00446219	0.0155744	0.0328614	FALSE	27	1.64384e+06	3.64967e-07	1.6425e-05	1026	FALSE	-	0	1.343	TRUE	lethal
PWWP2B	ENSG00000171813	ENST00000305233	0.103849	0.0533094	0.0429574	0.238787	TRUE	5	1.64383e+06	2.8914e-07	3.04168e-06	1773	FALSE	-	0	0.495	FALSE
FGFBP3	ENSG00000174721	ENST00000311575	0.0087578	0.00203106	0.00566528	0.0134917	FALSE	20	1643953	1.01563e-07	1.21658e-05	777	FALSE	-	1.198	1.893	TRUE
FAM170B	ENSG00000172538	ENST00000311787	0.00119821	9.63468e-05	0.00102409	0.00139831	FALSE	156	1.64392e+06	1.11164e-07	9.48951e-05	852	FALSE	-	0.77908	1.452	FALSE
CALML3	ENSG00000178363	ENST00000315238	0.00548054	0.00162095	0.00316472	0.00940038	FALSE	13	1643957	3.9474e-08	7.90775e-06	450	FALSE	-	1.2632	1.904	TRUE
VENTX	ENSG00000151650	ENST00000325980	0.00954683	0.00160024	0.00690454	0.0131026	FALSE	37	1.64395e+06	2.09476e-07	2.25068e-05	777	FALSE	LO	1.3737	1.916	TRUE	HS
C10orf120	ENSG00000183559	ENST00000329446	0.00302479	0.000288163	0.00251346	0.0036444	FALSE	113	1.64388e+06	2.05022e-07	6.87398e-05	1008	FALSE	-	1.2794	1.898	TRUE
CALHM1	ENSG00000185933	ENST00000329905	0.00237613	0.000127231	0.00213684	0.00263625	FALSE	349	1.64395e+06	5.01876e-07	0.000212294	1041	TRUE	LO	0.8307	1.486	FALSE	ClinVar/HGMD
CISD1	ENSG00000122873	ENST00000333926	0.0278268	0.00595552	0.0185157	0.0414553	FALSE	23	1.64381e+06	3.7984e-07	1.39918e-05	327	FALSE	-	0.57366	1.445	FALSE
KCNK18	ENSG00000186795	ENST00000334549	0.0171154	0.00372586	0.0112924	0.0257502	FALSE	23	1643883	2.32639e-07	1.39913e-05	1155	FALSE	HI	0.5602	1.105	FALSE	AD,ClinVar/HGMD
PGAM1	ENSG00000171314	ENST00000334828	0.0122146	0.00158925	0.00949092	0.015687	FALSE	61	1.64395e+06	4.47339e-07	3.71058e-05	765	FALSE	-	1.0163	1.676	FALSE	lethal,ClinVar/HGMD,essential_line
DUPD1	ENSG00000188716	ENST00000338487	0.0135545	0.00242015	0.00962949	0.0190349	FALSE	33	1.6439e+06	2.6604e-07	2.00742e-05	663	FALSE	-	1.2789	1.881	FALSE
BORCS7	ENSG00000166275	ENST00000339834	0.0129609	0.00168214	0.0101063	0.0166926	FALSE	61	1.6438e+06	4.74848e-07	3.71091e-05	321	FALSE	-	1.2955	1.887	FALSE	lethal
HMX2	ENSG00000188816	ENST00000339992	0.00383771	0.000299027	0.00330104	0.00446826	FALSE	170	1.64394e+06	3.93721e-07	0.00010341	822	FALSE	-	0.86481	1.587	FALSE	ClinVar/HGMD
CXCL12	ENSG00000107562	ENST00000343575	0.113339	0.0509946	0.0517629	0.242042	TRUE	6	1.64392e+06	3.86794e-07	3.64981e-06	270	FALSE	-	NA	NA	NA	lethal,ClinVar/HGMD
NKX2-3	ENSG00000119919	ENST00000344586	0.416072	0.212004	0.125305	0.91013	TRUE	1	1643954	4.06911e-07	6.0829e-07	1095	FALSE	-	0	0.316	FALSE	lethal,ClinVar/HGMD
LRRC20	ENSG00000172731	ENST00000355790	0.00862824	0.000931204	0.00700344	0.0106284	FALSE	89	1643915	4.62218e-07	5.41391e-05	555	TRUE	LO	0.43951	1.133	FALSE
ACBD7	ENSG00000176244	ENST00000356189	0.000790951	3.37586e-05	0.000727111	0.000859551	FALSE	547	1.64395e+06	2.60937e-07	0.000332735	267	TRUE	LO	0.38103	1.19	FALSE
HMX3	ENSG00000188620	ENST00000357878	0.188317	0.101079	0.0726835	0.454907	TRUE	4	1.64394e+06	4.26527e-07	2.43318e-06	1074	FALSE	-	0	0.37	FALSE
ZNF37A	ENSG00000075407	ENST00000361085	0.00742088	0.00102096	0.00569569	0.00967815	FALSE	55	1.64395e+06	2.43335e-07	3.34561e-05	1686	FALSE	-	0.79101	1.201	FALSE
ZNF485	ENSG00000198298	ENST00000361807	0.00828306	0.00129873	0.00610489	0.011169	FALSE	42	1.64387e+06	2.07081e-07	2.55495e-05	1326	FALSE	-	0.58828	1.027	FALSE
NKX6-2	ENSG00000148826	ENST00000368592	0.0077778	0.000870253	0.00623831	0.00970206	FALSE	82	1.64305e+06	3.83858e-07	4.99071e-05	834	FALSE	-	0.51319	1.313	FALSE	AR,ClinVar/HGMD,ddd_ar
BNIP3	ENSG00000176171	ENST00000368636	0.0112663	0.00131365	0.00899552	0.0141219	FALSE	75	1.64388e+06	5.08518e-07	4.56238e-05	780	FALSE	-	0.81595	1.462	FALSE
CLRN3	ENSG00000180745	ENST00000368671	0.00869355	0.00112516	0.00674763	0.0110977	FALSE	61	1.64389e+06	3.1843e-07	3.71072e-05	681	FALSE	-	0.45765	1.179	FALSE
FAM24A	ENSG00000203795	ENST00000368894	0.0379229	0.0298064	0.011872	0.112308	FALSE	3	1643958	5.6513e-08	1.82486e-06	318	FALSE	-	1.6891	1.932	TRUE
FAM24B	ENSG00000213185	ENST00000368898	0.0573096	0.0538672	0.0144792	0.192914	FALSE	2	1643232	5.431e-08	1.21711e-06	285	FALSE	-	1.0735	1.899	TRUE
VAX1	ENSG00000148704	ENST00000369206	0.100105	0.0383719	0.0507345	0.195767	TRUE	8	1.64396e+06	4.64365e-07	4.86631e-06	1005	FALSE	-	0.1085	0.515	FALSE	AR,lethal,ClinVar/HGMD
ADRB1	ENSG00000043591	ENST00000369295	0.00789322	0.00241137	0.0044845	0.0137601	FALSE	12	1.64388e+06	5.3294e-08	7.2998e-06	1434	FALSE	HI	0.89373	1.542	FALSE	AD,lethal,ClinVar/HGMD
GSTO1	ENSG00000148834	ENST00000369713	0.0119498	0.00152087	0.00934741	0.0153282	FALSE	64	1.64343e+06	4.59257e-07	3.8943e-05	726	TRUE	LO	1.1204	1.745	FALSE
CALHM3	ENSG00000183128	ENST00000369783	0.0101371	0.00152869	0.00755283	0.0135496	FALSE	45	1.64392e+06	2.72277e-07	2.73736e-05	1035	FALSE	-	0.5691	1.195	FALSE
ATP5MD	ENSG00000173915	ENST00000369815	0.00378979	0.000311929	0.00321902	0.00445206	FALSE	149	1.64387e+06	3.40149e-07	9.06395e-05	177	FALSE	-	NA	NA	NA	ClinVar/HGMD
PITX3	ENSG00000107859	ENST00000370002	0.177322	0.109987	0.0593107	0.478891	TRUE	3	1643902	2.97646e-07	1.82493e-06	909	FALSE	HI	0.10103	0.479	FALSE	ClinVar/HGMD,ddd_ad
ELOVL3	ENSG00000119915	ENST00000370005	0.0124199	0.00195301	0.00912794	0.0167718	FALSE	41	1.64392e+06	3.03791e-07	2.49404e-05	813	FALSE	-	0.45285	1.036	FALSE	ClinVar/HGMD
NPM3	ENSG00000107833	ENST00000370110	0.0120116	0.00174172	0.00906132	0.0158592	FALSE	48	1.64389e+06	3.45193e-07	2.91991e-05	537	FALSE	-	0.37507	0.969	FALSE	essential_line
LBX1	ENSG00000138136	ENST00000370193	0.120455	0.0536741	0.0550323	0.25688	TRUE	6	1643910	4.11729e-07	3.64983e-06	846	FALSE	-	0.12506	0.593	FALSE	AR,ClinVar/HGMD
TLX1	ENSG00000107807	ENST00000370196	0.0605412	0.0169179	0.0360497	0.101463	FALSE	14	1.64393e+06	4.99128e-07	8.5162e-06	993	FALSE	-	0.11361	0.539	FALSE	cancer
MRPL43	ENSG00000055950	ENST00000370236	0.00766801	0.000803434	0.00625921	0.00940705	FALSE	93	1.6439e+06	4.29447e-07	5.65728e-05	480	FALSE	LO	NA	NA	NA	HS,ClinVar/HGMD,essential_line
AVPI1	ENSG00000119986	ENST00000370626	0.00756245	0.00103396	0.00580523	0.00984792	FALSE	55	1.64394e+06	2.48983e-07	3.34562e-05	444	FALSE	-	1.2566	1.893	TRUE
C10orf62	ENSG00000203942	ENST00000370640	0.006593	0.00550329	0.00204928	0.0199982	FALSE	3	1643958	7.81e-09	1.82486e-06	672	FALSE	-	1.4116	1.92	TRUE	ClinVar/HGMD
UBTD1	ENSG00000165886	ENST00000370664	0.0187945	0.00315468	0.0135495	0.0259129	FALSE	37	1.64379e+06	4.1503e-07	2.25089e-05	684	FALSE	-	0.11291	0.536	FALSE
FRAT2	ENSG00000181274	ENST00000371019	0.0463079	0.0693837	0.00674595	0.215256	FALSE	1	1643956	1.7024e-08	6.08289e-07	702	FALSE	-	0.62271	1.688	TRUE
FRAT1	ENSG00000165879	ENST00000371021	0.0180945	0.00329903	0.0127109	0.0254676	FALSE	31	1.64392e+06	3.33426e-07	1.88574e-05	840	FALSE	-	0.23606	1.109	TRUE
IFIT5	ENSG00000152778	ENST00000371795	0.106524	0.055019	0.0448165	0.249506	TRUE	5	1643875	2.96501e-07	3.04159e-06	1449	FALSE	-	0.52428	0.915	FALSE
IFIT1	ENSG00000185745	ENST00000371804	0.0599921	0.0563597	0.0151046	0.199582	FALSE	2	1642326	5.765e-08	1.21779e-06	1437	FALSE	-	0.78857	1.528	FALSE
IFIT1B	ENSG00000204010	ENST00000371809	0.00524678	0.00138547	0.00320607	0.00857134	FALSE	16	1643843	4.725e-08	9.73329e-06	1425	FALSE	-	1.3253	1.908	TRUE
IFIT3	ENSG00000119917	ENST00000371818	0.00880301	0.00267443	0.00500772	0.0153094	FALSE	12	1643944	5.968e-08	7.29952e-06	1473	FALSE	-	0.37897	1.184	FALSE
IFIT2	ENSG00000119922	ENST00000371826	0.0144168	0.00559057	0.00717004	0.028253	FALSE	8	1643884	6.412e-08	4.86652e-06	1419	FALSE	-	0.26526	0.835	FALSE
CH25H	ENSG00000138135	ENST00000371852	0.0200391	0.00374632	0.0140665	0.0286404	FALSE	30	1.64393e+06	3.57416e-07	1.82489e-05	819	FALSE	-	0.27747	0.873	FALSE
ADIRF	ENSG00000148671	ENST00000372013	0.00639197	0.000946415	0.00480957	0.00851834	FALSE	48	1.64389e+06	1.82634e-07	2.91991e-05	231	FALSE	-	0.74736	1.791	TRUE
SNCG	ENSG00000173267	ENST00000372017	0.0317961	0.00812051	0.0197911	0.050785	FALSE	17	1.64388e+06	3.16782e-07	1.03414e-05	384	FALSE	-	0.80916	1.625	FALSE
C10orf99	ENSG00000188373	ENST00000372126	0.00373837	0.000449259	0.00295005	0.00471014	FALSE	70	1.64362e+06	1.56165e-07	4.2589e-05	246	FALSE	-	0.34118	1.487	TRUE
DYDC1	ENSG00000170788	ENST00000372202	0.00833352	0.000831227	0.00686379	0.010115	FALSE	102	1.64373e+06	5.12162e-07	6.2054e-05	534	FALSE	-	NA	NA	NA
PLAC9	ENSG00000189129	ENST00000372263	0.0133159	0.00190634	0.0100671	0.017497	FALSE	50	1.64378e+06	3.99188e-07	3.04178e-05	294	FALSE	-	0.80681	1.692	TRUE
TMEM254	ENSG00000133678	ENST00000372281	0.00250061	0.000165439	0.00219755	0.00284557	FALSE	232	1.64395e+06	3.50021e-07	0.000141123	372	FALSE	-	0.71775	1.483	FALSE
ZCCHC24	ENSG00000165424	ENST00000372336	0.172873	0.0842729	0.0730659	0.397197	TRUE	5	1.64395e+06	4.90684e-07	3.04146e-06	726	FALSE	-	0	0.332	FALSE
CHCHD1	ENSG00000172586	ENST00000372833	0.0162696	0.00250485	0.0120684	0.0218957	FALSE	44	1.64394e+06	4.2888e-07	2.6765e-05	357	FALSE	-	1.2857	1.895	FALSE	lethal,essential_line
MRPS16	ENSG00000182180	ENST00000372945	0.0355379	0.00845364	0.0226874	0.055572	FALSE	19	1643906	3.99286e-07	1.15578e-05	414	FALSE	-	0.55273	1.592	TRUE	AR,ClinVar/HGMD,essential_line
EIF4EBP2	ENSG00000148730	ENST00000373218	0.065227	0.0233127	0.0337068	0.12244	FALSE	9	1643919	3.38563e-07	5.47472e-06	363	FALSE	-	0.24755	1.159	TRUE
SAR1A	ENSG00000079332	ENST00000373241	0.00968202	0.00115416	0.00770115	0.0121696	FALSE	72	1643495	4.18137e-07	4.38091e-05	597	FALSE	-	NA	NA	NA
ATOH7	ENSG00000179774	ENST00000373673	0.00560502	0.000703912	0.00440653	0.00716811	FALSE	65	1.64375e+06	2.17692e-07	3.95436e-05	459	FALSE	-	0.60006	1.661	TRUE	AR,ClinVar/HGMD
ADO	ENSG00000181915	ENST00000373783	0.0827525	0.0347617	0.0395798	0.169162	TRUE	7	1.64396e+06	3.29057e-07	4.25802e-06	813	FALSE	-	0.17076	0.81	FALSE	ClinVar/HGMD
UBE2D1	ENSG00000072401	ENST00000373910	0.0453417	0.0113864	0.0281322	0.0725494	FALSE	17	1.64369e+06	4.54709e-07	1.03426e-05	444	FALSE	-	0.31516	0.815	FALSE
MBL2	ENSG00000165471	ENST00000373968	0.0182977	0.00414179	0.0119495	0.0279526	FALSE	21	1.64383e+06	2.26302e-07	1.27751e-05	747	FALSE	-	0.8308	1.717	TRUE	HS,AD,ClinVar/HGMD
SLC18A3	ENSG00000187714	ENST00000374115	0.0111724	0.0013064	0.00888621	0.0140177	FALSE	74	1.64395e+06	4.98036e-07	4.50135e-05	1599	FALSE	-	0.20206	0.636	FALSE	AR,ClinVar/HGMD
TMEM273	ENSG00000204161	ENST00000374153	0.00921388	0.00115111	0.00721726	0.0117083	FALSE	65	1643846	3.5939e-07	3.95414e-05	390	FALSE	-	NA	NA	NA
LRRC18	ENSG00000165383	ENST00000374160	0.012479	0.00230976	0.00880085	0.0177153	FALSE	31	1.64395e+06	2.30034e-07	1.8857e-05	786	FALSE	-	1.2834	1.899	TRUE
PTF1A	ENSG00000168267	ENST00000376504	0.036189	0.00784138	0.0239182	0.0543902	FALSE	23	1.64388e+06	4.92418e-07	1.39913e-05	987	FALSE	-	0.32089	1.009	FALSE	AR,ClinVar/HGMD,ddd_ar
MSRB2	ENSG00000148450	ENST00000376510	0.00556343	0.000506254	0.00466119	0.00666435	FALSE	121	1.64391e+06	4.05518e-07	7.3605e-05	549	FALSE	-	0.84846	1.563	FALSE	ClinVar/HGMD
TMEM236	ENSG00000148483	ENST00000377495	0.00258116	0.000188656	0.00223959	0.00297979	FALSE	191	1.64386e+06	2.96901e-07	0.00011619	1056	FALSE	-	1.4485	1.922	TRUE
RPP38	ENSG00000152464	ENST00000378197	0.00252561	0.000482405	0.00175485	0.00364508	FALSE	29	1643955	4.1648e-08	1.76404e-05	852	TRUE	LO	0.84661	1.615	FALSE	essential_line
UCMA	ENSG00000165623	ENST00000378681	0.00188289	9.89998e-05	0.00169946	0.00208737	FALSE	361	1.64393e+06	4.10636e-07	0.000219596	417	FALSE	-	0.92139	1.621	FALSE
ECHDC3	ENSG00000134463	ENST00000379215	0.00200923	0.0001063	0.00181036	0.00222752	FALSE	356	1.64395e+06	4.32295e-07	0.000216552	912	TRUE	LO	1.0217	1.737	FALSE
IL15RA	ENSG00000134470	ENST00000379977	0.00176713	8.54567e-05	0.00160659	0.00194144	FALSE	427	1643766	4.56368e-07	0.000259769	804	FALSE	-	0.91966	1.58	FALSE	ClinVar/HGMD
UCN3	ENSG00000178473	ENST00000380433	0.0176234	0.0074613	0.00831834	0.0358204	FALSE	7	1.64396e+06	6.774e-08	4.25802e-06	486	FALSE	-	0.65939	1.726	TRUE
FOXI2	ENSG00000186766	ENST00000388920	0.00511708	0.000534709	0.00417397	0.00627334	FALSE	90	1.64388e+06	2.76379e-07	5.47485e-05	957	FALSE	-	1.0875	1.85	TRUE
TMEM72	ENSG00000187783	ENST00000389583	0.015836	0.00276237	0.0113577	0.0221259	FALSE	34	1.64393e+06	3.19622e-07	2.06821e-05	828	FALSE	-	0.10618	0.504	FALSE
NPS	ENSG00000214285	ENST00000398023	0.0144734	0.00367966	0.00899488	0.0233043	FALSE	17	1643536	1.43709e-07	1.03436e-05	270	FALSE	-	1.3917	1.92	TRUE
MEIG1	ENSG00000197889	ENST00000407572	0.00724522	0.00104841	0.00546424	0.00955934	FALSE	50	1.64394e+06	2.15624e-07	3.04147e-05	267	FALSE	LO	1.0583	1.837	TRUE	HS
C10orf55	ENSG00000222047	ENST00000412307	0.00665007	0.00195808	0.00384594	0.0114595	FALSE	13	1.64394e+06	4.854e-08	7.90782e-06	456	FALSE	-	NA	NA	NA
EBLN1	ENSG00000223601	ENST00000422359	0.0138951	0.00475239	0.00746061	0.0254224	FALSE	10	1.64396e+06	7.8097e-08	6.08289e-06	1101	TRUE	LO	NA	NA	NA
NANOS1	ENSG00000188613	ENST00000425699	0.0446729	0.0289994	0.0165967	0.112734	FALSE	4	1.64391e+06	9.4323e-08	2.43322e-06	879	FALSE	HI	0	1.222	TRUE	AD,ClinVar/HGMD
SLC35G1	ENSG00000176273	ENST00000427197	0.0218029	0.00356864	0.0158223	0.0297935	FALSE	39	1.64394e+06	5.08175e-07	2.37235e-05	1098	TRUE	LO	0.28783	0.744	FALSE
ZNF33A	ENSG00000189180	ENST00000432900	0.00250254	0.000163168	0.00220875	0.00284608	FALSE	241	1.64395e+06	3.63693e-07	0.000146598	2436	TRUE	LO	NA	NA	NA
PRAP1	ENSG00000165828	ENST00000433452	0.00433831	0.00039317	0.00363477	0.00516313	FALSE	120	1.64388e+06	3.1386e-07	7.29981e-05	456	FALSE	-	0.49077	1.26	FALSE
PRF1	ENSG00000180644	ENST00000441259	0.00986	0.00158532	0.0072264	0.0134064	FALSE	40	1643740	2.34886e-07	2.43347e-05	1668	FALSE	-	0.7011	1.189	FALSE	AR,ClinVar/HGMD,cancer
C10orf105	ENSG00000214688	ENST00000441508	0.00294135	0.000907675	0.00167179	0.00517543	FALSE	12	1643951	1.8414e-08	7.29949e-06	402	FALSE	-	1.1872	1.906	TRUE	ClinVar/HGMD
BBIP1	ENSG00000214413	ENST00000448814	0.00541199	0.000708799	0.00420392	0.00696589	FALSE	61	1.64381e+06	1.9714e-07	3.71089e-05	279	FALSE	-	NA	NA	NA	AR,ClinVar/HGMD
CDNF	ENSG00000185267	ENST00000465530	0.00701647	0.000660676	0.00584774	0.00844123	FALSE	116	1.6439e+06	4.91071e-07	7.0564e-05	564	FALSE	-	1.1104	1.791	FALSE
FXYD4	ENSG00000150201	ENST00000476166	0.0104113	0.00137372	0.00807187	0.0133883	FALSE	58	1.64371e+06	3.61957e-07	3.52859e-05	270	FALSE	-	0.76663	1.492	FALSE
C10orf113	ENSG00000204683	ENST00000534331	0.000457756	1.86962e-05	0.000422333	0.000495572	FALSE	597	1.64393e+06	1.63879e-07	0.000363154	468	FALSE	-	1.1174	1.861	TRUE
MTRNR2L7	ENSG00000256892	ENST00000544824	0.0260169	0.029302	0.00622462	0.0922018	FALSE	2	1643920	2.2027e-08	1.2166e-06	75	FALSE	-	NA	NA	NA
OR13A1	ENSG00000256574	ENST00000553795	0.00255167	0.000245668	0.00210995	0.00307549	FALSE	109	1.64395e+06	1.66132e-07	6.63036e-05	987	FALSE	-	0.6879	1.43	FALSE
MSMB	ENSG00000263639	ENST00000582163	0.00930484	0.00154978	0.00677158	0.0128602	FALSE	38	1.64392e+06	2.10198e-07	2.31154e-05	345	TRUE	LO	NA	NA	NA	ClinVar/HGMD
ZNF488	ENSG00000265763	ENST00000585316	0.0746011	0.0922037	0.0120073	0.331931	FALSE	1	1643952	3.2327e-08	6.0829e-07	1023	TRUE	LO	NA	NA	NA	lethal
C10orf82	ENSG00000165863	ENST00000588184	0.0168964	0.00268452	0.0123787	0.0228605	FALSE	40	1.64393e+06	4.04031e-07	2.43319e-05	705	FALSE	-	NA	NA	NA
AL157392.5	ENSG00000282246	ENST00000601460	0.0169305	0.00246131	0.0127665	0.0223921	FALSE	48	1643557	4.87293e-07	2.92049e-05	610	FALSE	-	0.43704	0.919	FALSE	ClinVar/HGMD
LINC02881	ENSG00000277288	ENST00000619243	0.0101798	0.00170102	0.00739356	0.0140003	FALSE	37	1.64211e+06	2.23971e-07	2.2532e-05	393	FALSE	-	NA	NA	NA
LYZL2	ENSG00000151033	ENST00000647634	0.000521407	1.52749e-05	0.000492294	0.000552569	FALSE	1171	1.6439e+06	3.69128e-07	0.000712331	447	TRUE	LO	NA	NA	NA
MGMT	ENSG00000170430	ENST00000651593	0.0111124	0.00129143	0.00886441	0.0139149	FALSE	76	1.64395e+06	5.08587e-07	4.62302e-05	624	FALSE	-	NA	NA	NA	ClinVar/HGMD,cancer
AL603764.2	ENSG00000286135	ENST00000652090	0.00128149	7.34669e-05	0.00114557	0.0014351	FALSE	305	1643888	2.35257e-07	0.000185536	414	TRUE	LO	NA	NA	NA
FGF4	ENSG00000075388	ENST00000168712	0.0111002	0.0013322	0.00879709	0.0140046	FALSE	71	1.64366e+06	4.73851e-07	4.31962e-05	621	FALSE	-	0.34688	1.088	FALSE	lethal
SCT	ENSG00000070031	ENST00000176195	0.00215337	0.000154507	0.00187348	0.00247803	FALSE	195	1.64207e+06	2.52821e-07	0.000118753	366	FALSE	-	2.1481	1.967	TRUE
SPA17	ENSG00000064199	ENST00000227135	0.0141867	0.00194854	0.0108854	0.0184744	FALSE	54	1.64395e+06	4.5987e-07	3.28478e-05	456	FALSE	-	NA	NA	NA
SCGB2A2	ENSG00000110484	ENST00000227918	0.0118112	0.00248003	0.00790821	0.0175684	FALSE	24	1.64394e+06	1.66714e-07	1.45991e-05	282	FALSE	-	1.2909	1.905	TRUE
SCGB1D2	ENSG00000124935	ENST00000244926	0.0152976	0.00229915	0.0114189	0.020371	FALSE	45	1.64393e+06	4.12058e-07	2.73735e-05	273	FALSE	-	0.27462	1.268	TRUE
SCGB2A1	ENSG00000124939	ENST00000244930	0.00590791	0.000856177	0.00446616	0.0077895	FALSE	49	1.64348e+06	1.72073e-07	2.98148e-05	288	TRUE	LO	0.3137	1.406	TRUE
MYOD1	ENSG00000129152	ENST00000250003	0.00526519	0.000569132	0.00426448	0.00649467	FALSE	88	1.64394e+06	2.78359e-07	5.35298e-05	963	FALSE	-	0.33378	1.048	FALSE	AR,ClinVar/HGMD,cancer
TIMM10B	ENSG00000132286	ENST00000254616	0.00500766	0.000513042	0.00409175	0.00611277	FALSE	96	1.64395e+06	2.88735e-07	5.83958e-05	312	TRUE	LO	1.3928	1.915	FALSE	lethal
PLAAT4	ENSG00000133321	ENST00000255688	0.00188742	0.000120873	0.00166299	0.00213858	FALSE	246	1.64379e+06	2.79536e-07	0.000149654	495	FALSE	-	1.4452	1.922	FALSE
PLAAT2	ENSG00000133328	ENST00000255695	0.00151421	9.22201e-05	0.00134606	0.00170709	FALSE	268	1.64381e+06	2.44352e-07	0.000163036	489	FALSE	-	1.0856	1.831	FALSE
RRAS2	ENSG00000133818	ENST00000256196	0.110062	0.0427081	0.0553326	0.217043	TRUE	8	1.64393e+06	5.08072e-07	4.8664e-06	615	FALSE	HI	0	0.264	FALSE	AD,ClinVar/HGMD,ddd_ad
MTNR1B	ENSG00000134640	ENST00000257068	0.0162225	0.00399536	0.010201	0.0257756	FALSE	18	1.64393e+06	1.7088e-07	1.09494e-05	1089	FALSE	HI	0.65656	1.293	FALSE	AD,ClinVar/HGMD
TIMM10	ENSG00000134809	ENST00000257245	0.00312181	0.000225103	0.00270631	0.00359795	FALSE	190	1.64391e+06	3.57824e-07	0.000115578	273	FALSE	-	1.0326	1.847	TRUE	essential_line
LMO2	ENSG00000135363	ENST00000257818	0.014107	0.00194196	0.0108105	0.0184136	FALSE	54	1643570	4.56301e-07	3.28553e-05	684	TRUE	LO	0.32729	1.028	FALSE	lethal,cancer,essential_line
PRRG4	ENSG00000135378	ENST00000257836	0.0547115	0.0168092	0.0308827	0.0951828	FALSE	12	1.64392e+06	3.83683e-07	7.29961e-06	681	FALSE	-	0.32118	0.83	FALSE
FDX1	ENSG00000137714	ENST00000260270	0.0210886	0.00371392	0.0149589	0.0294884	FALSE	34	1643794	4.27743e-07	2.06839e-05	555	FALSE	-	0.44298	1.361	TRUE	lethal
SPCS2	ENSG00000118363	ENST00000263672	0.0639938	0.0204257	0.0358333	0.115015	FALSE	11	1643769	4.08889e-07	6.69194e-06	681	FALSE	-	0	0.355	FALSE	essential_line
CDCA5	ENSG00000146670	ENST00000275517	0.0240248	0.00431079	0.0170555	0.0338651	FALSE	33	1.64394e+06	4.73208e-07	2.00738e-05	759	FALSE	-	0.57939	1.143	FALSE	lethal,essential_line
ADM	ENSG00000148926	ENST00000278175	0.136974	0.0909946	0.0457812	0.385967	TRUE	3	1.64393e+06	2.22336e-07	1.82489e-06	558	FALSE	-	NA	NA	NA	lethal
SAA4	ENSG00000148965	ENST00000278222	0.0126458	0.00245174	0.00870625	0.018227	FALSE	28	1.64395e+06	2.09206e-07	1.70321e-05	393	FALSE	-	0.72845	1.688	TRUE	ClinVar/HGMD
SCGB1A1	ENSG00000149021	ENST00000278282	0.00306371	0.000336377	0.0024723	0.00378059	FALSE	84	1.64393e+06	1.53401e-07	5.10972e-05	276	TRUE	LO	1.3392	1.915	TRUE	ClinVar/HGMD
ENDOD1	ENSG00000149218	ENST00000278505	0.0052124	0.000478933	0.00436459	0.00624749	FALSE	123	1.64393e+06	3.86435e-07	7.48209e-05	1503	FALSE	-	1.0815	1.645	FALSE
C11orf52	ENSG00000149300	ENST00000278601	0.0091705	0.00143939	0.0067482	0.0123819	FALSE	42	1.64368e+06	2.29802e-07	2.55524e-05	372	FALSE	-	0.94462	1.69	FALSE
TMEM138	ENSG00000149483	ENST00000278826	0.00986685	0.00109011	0.00795377	0.0122272	FALSE	83	1.64392e+06	4.93279e-07	5.04889e-05	489	FALSE	-	0.42876	1.106	FALSE	AR,ClinVar/HGMD
OOSP2	ENSG00000149507	ENST00000278855	0.00194316	0.000134834	0.00169731	0.00222794	FALSE	208	1.64284e+06	2.43443e-07	0.00012661	477	FALSE	-	0.52005	1.328	FALSE
MS4A3	ENSG00000149516	ENST00000278865	0.0147027	0.00205958	0.0112234	0.0193241	FALSE	54	1.6439e+06	4.76145e-07	3.28488e-05	645	FALSE	-	0.77952	1.401	FALSE
SCN2B	ENSG00000149575	ENST00000278947	0.033735	0.00859534	0.0208905	0.0540723	FALSE	17	1.64393e+06	3.3629e-07	1.03411e-05	648	FALSE	HI	0.67269	1.401	FALSE	AD,ClinVar/HGMD
LTO1	ENSG00000149716	ENST00000279147	0.0131269	0.00194002	0.00991394	0.0174983	FALSE	46	1.64317e+06	3.61704e-07	2.79947e-05	414	FALSE	-	0.66263	1.382	FALSE	essential_line
CDC42EP2	ENSG00000149798	ENST00000279249	0.00574389	0.000931515	0.00420061	0.0078368	FALSE	40	1.64395e+06	1.35665e-07	2.43317e-05	633	FALSE	-	NA	NA	NA
OR5M9	ENSG00000150269	ENST00000279791	0.125899	0.165429	0.00849862	0.647772	FALSE	0	1643530	1.2024e-08	0	933	FALSE	-	0.74848	1.62	FALSE
IL18	ENSG00000150782	ENST00000280357	0.0337311	0.00944242	0.0199362	0.056398	FALSE	14	1.64326e+06	2.75672e-07	8.51967e-06	582	FALSE	-	0.50111	1.284	FALSE	ClinVar/HGMD
TEX12	ENSG00000150783	ENST00000280358	0.0484129	0.0127573	0.0297128	0.079023	FALSE	16	1.6439e+06	4.56083e-07	9.73293e-06	372	FALSE	-	0.95971	1.779	FALSE
PTS	ENSG00000150787	ENST00000280362	0.00750263	0.000815947	0.00607091	0.00928533	FALSE	86	1.64377e+06	3.88083e-07	5.23188e-05	438	FALSE	-	0.97229	1.685	FALSE	AR,lethal,ClinVar/HGMD,ddd_ar
THRSP	ENSG00000151365	ENST00000281030	0.0059424	0.000790348	0.00458854	0.00767297	FALSE	59	1.64396e+06	2.0956e-07	3.5889e-05	441	FALSE	-	0.80654	1.692	TRUE	ClinVar/HGMD
NDUFC2	ENSG00000151366	ENST00000281031	0.11093	0.0776883	0.0363057	0.305313	TRUE	3	1.64396e+06	1.79466e-07	1.82486e-06	360	FALSE	-	0	0.8	TRUE	AR,ClinVar/HGMD,essential_line
ARL14EP	ENSG00000152219	ENST00000282032	0.0386063	0.00954259	0.0242865	0.0613567	FALSE	18	1.64392e+06	4.09401e-07	1.09494e-05	783	FALSE	-	0.22011	0.693	FALSE	AR,ClinVar/HGMD
PTH	ENSG00000152266	ENST00000282091	0.0223129	0.00452321	0.0152165	0.0325351	FALSE	26	1.64394e+06	3.43753e-07	1.58157e-05	348	FALSE	-	0.73523	1.695	TRUE	ClinVar/HGMD,ddd_ar
OR8A1	ENSG00000196119	ENST00000284287	0.0201097	0.00449634	0.0131594	0.0309365	FALSE	22	1.64395e+06	2.59956e-07	1.33824e-05	930	FALSE	-	0.67365	1.501	FALSE
PRG3	ENSG00000156575	ENST00000287143	0.00243944	0.000130945	0.00219231	0.00270651	FALSE	348	1.64388e+06	5.13735e-07	0.000211694	678	TRUE	LO	0.60844	1.143	FALSE
GLYATL2	ENSG00000156689	ENST00000287275	0.00365993	0.000259278	0.00318792	0.00420537	FALSE	200	1.6437e+06	4.42439e-07	0.000121676	885	TRUE	LO	0.96991	1.648	FALSE
MRPL17	ENSG00000158042	ENST00000288937	0.0186532	0.00403431	0.0123833	0.028036	FALSE	23	1.64349e+06	2.53071e-07	1.39946e-05	528	FALSE	-	0.51774	1.323	FALSE	AR,essential_line
FXYD2	ENSG00000137731	ENST00000292079	0.00305695	0.000284657	0.00255229	0.00366875	FALSE	119	1.64395e+06	2.18297e-07	7.23867e-05	201	FALSE	HI	0.38391	1.199	FALSE	AD,ClinVar/HGMD
NEU3	ENSG00000162139	ENST00000294064	0.00157128	9.56881e-05	0.00139206	0.00176735	FALSE	271	1.64395e+06	2.5618e-07	0.000164847	1386	TRUE	LO	0.84529	1.343	FALSE
CYB561A3	ENSG00000162144	ENST00000294072	0.0246625	0.00436514	0.017592	0.0344733	FALSE	33	1.64396e+06	4.8508e-07	2.00735e-05	729	FALSE	-	NA	NA	NA	ClinVar/HGMD
GNG3	ENSG00000162188	ENST00000294117	0.0649875	0.0468776	0.0211747	0.18767	FALSE	3	1.64388e+06	1.01043e-07	1.82495e-06	228	FALSE	-	0	1.218	TRUE	ClinVar/HGMD
FGF19	ENSG00000162344	ENST00000294312	0.11925	0.0825682	0.0389664	0.340661	TRUE	3	1643784	1.91129e-07	1.82506e-06	651	FALSE	-	0	1.119	TRUE	lethal
FOLR2	ENSG00000165457	ENST00000298223	0.00937201	0.00109651	0.00745506	0.0118096	FALSE	73	1.64395e+06	4.11033e-07	4.44054e-05	768	FALSE	-	0.8191	1.424	FALSE	ClinVar/HGMD
PHOX2A	ENSG00000165462	ENST00000298231	0.0286019	0.00628984	0.0189181	0.04354	FALSE	22	1.6439e+06	3.72231e-07	1.33828e-05	855	TRUE	LO	0.16788	0.796	FALSE	AR,lethal,ClinVar/HGMD
SMCO4	ENSG00000166002	ENST00000298966	0.0023281	0.000335875	0.00175427	0.00306719	FALSE	49	1.64396e+06	6.6598e-08	2.98061e-05	180	FALSE	-	3.3814	1.967	TRUE
TAF10	ENSG00000166337	ENST00000299424	0.119556	0.0600642	0.0503442	0.269593	TRUE	5	1.64394e+06	3.34591e-07	3.04147e-06	657	FALSE	-	0	0.432	FALSE	ClinVar/HGMD,essential_line
OR10A5	ENSG00000166363	ENST00000299454	0.00496398	0.0005992	0.00392761	0.00626129	FALSE	69	1.64391e+06	2.04469e-07	4.19731e-05	954	FALSE	-	0.57346	1.444	FALSE
NNMT	ENSG00000166741	ENST00000299964	0.0210372	0.00513947	0.0132793	0.0331205	FALSE	18	1.64395e+06	2.22224e-07	1.09492e-05	795	FALSE	-	NA	NA	NA
YPEL4	ENSG00000166793	ENST00000300022	0.175116	0.0958312	0.068445	0.433611	TRUE	4	1643956	3.97082e-07	2.43316e-06	384	FALSE	-	NA	NA	NA
OR4D6	ENSG00000166884	ENST00000300127	0.00480347	0.000375857	0.0041274	0.00559693	FALSE	161	1.64392e+06	4.67233e-07	9.79368e-05	945	FALSE	-	0.67107	1.497	FALSE
MS4A6E	ENSG00000166926	ENST00000300182	0.0142268	0.00271497	0.00986412	0.020387	FALSE	29	1.64377e+06	2.44418e-07	1.76424e-05	444	TRUE	LO	0.51084	1.307	FALSE
MS4A7	ENSG00000166927	ENST00000300184	0.00427039	0.000326084	0.00368184	0.00495731	FALSE	174	1.64381e+06	4.48281e-07	0.000105851	723	FALSE	-	0.87119	1.508	FALSE
MS4A14	ENSG00000166928	ENST00000300187	0.000537002	1.74136e-05	0.000503492	0.000572424	FALSE	962	1.64394e+06	3.1192e-07	0.00058518	2040	TRUE	LO	NA	NA	NA
MS4A8	ENSG00000166959	ENST00000300226	0.00929107	0.00102973	0.007483	0.0115366	FALSE	82	1.64392e+06	4.58332e-07	4.98807e-05	753	FALSE	-	0.78679	1.413	FALSE
ATP5MG	ENSG00000167283	ENST00000300688	0.0400942	0.0110473	0.0240386	0.0666568	FALSE	14	1.64386e+06	3.28835e-07	8.51653e-06	312	FALSE	-	0.70209	1.55	FALSE	essential_line
CDK2AP2	ENSG00000167797	ENST00000301488	0.0712564	0.03325	0.0317274	0.156814	FALSE	6	1.64382e+06	2.40076e-07	3.65004e-06	381	FALSE	-	0	0.583	FALSE
SDHAF2	ENSG00000167985	ENST00000301761	0.00625981	0.000657612	0.00510734	0.00768943	FALSE	91	1.64388e+06	3.42804e-07	5.53567e-05	501	FALSE	HI	1.1145	1.812	FALSE	AD,lethal,ClinVar/HGMD,cancer
VPS37C	ENSG00000167987	ENST00000301765	0.0128838	0.00202217	0.00950331	0.0174401	FALSE	42	1.64394e+06	3.22366e-07	2.55483e-05	1068	FALSE	-	0.37566	0.86	FALSE
FADD	ENSG00000168040	ENST00000301838	0.190055	0.160228	0.0388899	0.666568	TRUE	1	1643918	1.14062e-07	6.08303e-07	627	FALSE	-	0	1.277	TRUE	lethal,ClinVar/HGMD
BATF2	ENSG00000168062	ENST00000301887	0.0268634	0.00923725	0.014346	0.0500991	FALSE	10	1.64389e+06	1.53775e-07	6.08312e-06	825	FALSE	-	0	1.068	TRUE
OR8U1	ENSG00000172199	ENST00000302270	0.106387	0.0899098	0.0282396	0.349329	TRUE	2	1643958	1.08305e-07	1.21658e-06	930	FALSE	-	1.3856	1.913	FALSE
C1QTNF4	ENSG00000172247	ENST00000302514	0.0260799	0.00471452	0.0184332	0.0367075	FALSE	32	1.64391e+06	4.98257e-07	1.94658e-05	990	FALSE	-	0.31505	0.991	FALSE	ClinVar/HGMD
OR1S2	ENSG00000197887	ENST00000302592	0.0236152	0.00992494	0.0111357	0.048416	FALSE	7	1643958	9.1668e-08	4.25802e-06	978	FALSE	-	1.2153	1.874	FALSE
OR6Q1	ENSG00000279051	ENST00000302622	0.0226517	0.00611191	0.0136313	0.0369872	FALSE	15	1643936	1.97918e-07	9.12444e-06	954	FALSE	-	0.69174	1.437	FALSE
OR5T3	ENSG00000172489	ENST00000303059	0.00234279	0.00017417	0.00202343	0.00271197	FALSE	181	1.64362e+06	2.54997e-07	0.000110123	1023	TRUE	LO	0.98323	1.796	FALSE
CAVIN3	ENSG00000170955	ENST00000303927	0.00528293	0.000607122	0.00420752	0.00658407	FALSE	77	1643880	2.43679e-07	4.68404e-05	786	TRUE	LO	1.0436	1.807	FALSE
C11orf24	ENSG00000171067	ENST00000304271	0.0407099	0.0107688	0.0248015	0.0662156	FALSE	16	1.64393e+06	3.82416e-07	9.73276e-06	1350	FALSE	-	0.87363	1.756	TRUE
TMEM126A	ENSG00000171202	ENST00000304511	0.010054	0.00114035	0.00809156	0.0125593	FALSE	80	1.64384e+06	4.84388e-07	4.86666e-05	588	FALSE	-	0.63393	1.326	FALSE	AR,ClinVar/HGMD
PATE1	ENSG00000171053	ENST00000305738	0.00104212	5.13023e-05	0.000946645	0.00114829	FALSE	415	1.64387e+06	2.60681e-07	0.000252453	381	FALSE	-	1.7366	1.954	FALSE
SCGB1D1	ENSG00000168515	ENST00000306238	0.000439999	1.82534e-05	0.000405549	0.000477275	FALSE	585	1.64394e+06	1.54303e-07	0.000355852	273	TRUE	LO	2.2206	1.968	TRUE
OR8B12	ENSG00000170953	ENST00000306842	0.157787	0.183771	0.0129329	0.731043	FALSE	0	1643927	2.0213e-08	0	933	FALSE	-	0.28401	1.304	TRUE
RBMXL2	ENSG00000170748	ENST00000306904	0.0145562	0.00685682	0.00649009	0.0319432	FALSE	6	1643947	4.6714e-08	3.64975e-06	1179	FALSE	-	0.32014	0.733	FALSE
CFL1	ENSG00000172757	ENST00000308162	0.471241	0.232106	0.128036	0.944888	TRUE	0	1643956	2.93623e-07	0	501	FALSE	-	NA	NA	NA	lethal,essential_line
RNASEH2C	ENSG00000172922	ENST00000308418	0.00881437	0.00114141	0.00684717	0.0112976	FALSE	60	1.64384e+06	3.16617e-07	3.64999e-05	495	FALSE	-	0.65462	1.467	FALSE	AR,lethal,ClinVar/HGMD,ddd_ar,essential_line
RHOD	ENSG00000173156	ENST00000308831	0.0120651	0.00174708	0.00910973	0.0159131	FALSE	49	1.64299e+06	3.53485e-07	2.98238e-05	633	TRUE	LO	0.47479	1.086	FALSE
BAD	ENSG00000002330	ENST00000309032	0.010119	0.00136879	0.00778164	0.0131367	FALSE	56	1.6439e+06	3.39802e-07	3.40653e-05	507	FALSE	-	NA	NA	NA
MRGPRF	ENSG00000172935	ENST00000309099	0.0632296	0.0331354	0.0262153	0.148359	FALSE	5	1643697	1.74708e-07	3.04192e-06	1032	FALSE	-	0.42348	0.969	FALSE
PPP1R14B	ENSG00000173457	ENST00000309318	0.033758	0.00951955	0.0197798	0.0564403	FALSE	14	1.64097e+06	2.75829e-07	8.53151e-06	444	FALSE	-	0.70452	1.554	FALSE
AKIP1	ENSG00000166452	ENST00000309377	0.00425329	0.000336934	0.00363933	0.00495622	FALSE	160	1.64383e+06	4.10838e-07	9.73339e-05	633	FALSE	-	0.88916	1.576	FALSE
VEGFB	ENSG00000173511	ENST00000309422	0.00278641	0.000175689	0.00246621	0.00315418	FALSE	255	1.643e+06	4.28936e-07	0.000155204	624	FALSE	-	1.307	1.873	FALSE
OR4B1	ENSG00000175619	ENST00000309562	0.0128816	0.0259409	0.00166834	0.0627213	FALSE	1	1643934	2.56e-09	6.08297e-07	930	FALSE	-	0.80626	1.692	TRUE
LIPT2	ENSG00000175536	ENST00000310109	0.0122627	0.00194838	0.00905288	0.0166175	FALSE	41	1.64356e+06	2.99184e-07	2.49459e-05	696	FALSE	-	0	0.944	TRUE	AR,ClinVar/HGMD,ddd_ar,essential_line
KCNE3	ENSG00000175538	ENST00000310128	0.049482	0.0365332	0.0159967	0.142555	FALSE	3	1643954	7.5453e-08	1.82487e-06	312	FALSE	HI	0	1.492	TRUE	AD,ClinVar/HGMD
CD248	ENSG00000174807	ENST00000311330	0.104293	0.0723305	0.0341976	0.293301	TRUE	3	1643956	1.65664e-07	1.82487e-06	2274	FALSE	-	0.2912	0.575	FALSE
OR52W1	ENSG00000175485	ENST00000311352	0.0118103	0.00187261	0.00874664	0.0160134	FALSE	41	1643940	2.88756e-07	2.49401e-05	963	FALSE	-	0.86431	1.693	FALSE
CNIH2	ENSG00000174871	ENST00000311445	0.153426	0.0773312	0.0648875	0.353563	TRUE	5	1.64388e+06	4.33656e-07	3.04158e-06	483	FALSE	-	0	0.314	FALSE
UBQLN3	ENSG00000175520	ENST00000311659	0.0814825	0.0727301	0.0209351	0.27533	FALSE	2	1643953	8.1027e-08	1.21658e-06	1968	FALSE	-	0.5976	1.014	FALSE
CST6	ENSG00000175315	ENST00000312134	0.0152676	0.00261464	0.0109433	0.0210697	FALSE	35	1643941	3.18029e-07	2.12903e-05	450	TRUE	LO	0.21055	0.995	TRUE	AR,ClinVar/HGMD
BANF1	ENSG00000175334	ENST00000312175	0.537383	0.226545	0.169494	0.965747	TRUE	0	1643952	4.30944e-07	0	270	FALSE	-	0	0.872	TRUE	AR,ClinVar/HGMD,ddd_ar,essential_line
OR5J2	ENSG00000174957	ENST00000312298	0.0149882	0.00426836	0.00878264	0.0252319	FALSE	14	1.64394e+06	1.21055e-07	8.51613e-06	939	TRUE	LO	0.86837	1.751	TRUE
OR10AG1	ENSG00000174970	ENST00000312345	0.02619	0.0444445	0.00360664	0.130004	FALSE	1	1643694	8.05e-09	6.08386e-07	906	FALSE	LO	1.3199	1.907	TRUE	HS
POLD4	ENSG00000175482	ENST00000312419	0.0398188	0.0111025	0.0235107	0.0664408	FALSE	14	1.64263e+06	3.26703e-07	8.52291e-06	324	FALSE	-	0.34167	1.073	FALSE
DRAP1	ENSG00000175550	ENST00000312515	0.0622414	0.0183108	0.0361245	0.107159	FALSE	13	1.64394e+06	4.72816e-07	7.90784e-06	618	FALSE	-	0.30751	0.795	FALSE	lethal,essential_line
CCDC85B	ENSG00000175602	ENST00000312579	0.0939622	0.0481301	0.0387959	0.214004	TRUE	5	1.64395e+06	2.60033e-07	3.04146e-06	609	FALSE	-	0.24241	1.137	TRUE	ClinVar/HGMD
OR4D11	ENSG00000176200	ENST00000313253	0.00956744	0.00150938	0.00706341	0.0129483	FALSE	41	1.64358e+06	2.338e-07	2.49456e-05	936	FALSE	-	1.407	1.919	TRUE
OR5T2	ENSG00000181718	ENST00000313264	0.00372696	0.000345013	0.00310599	0.00446871	FALSE	117	1.64393e+06	2.62039e-07	7.11708e-05	1080	TRUE	LO	1.0135	1.814	TRUE
AQP11	ENSG00000178301	ENST00000313578	0.00556351	0.000485649	0.00469311	0.00657899	FALSE	133	1.64384e+06	4.46548e-07	8.09083e-05	816	FALSE	-	0.68557	1.347	FALSE
COX8A	ENSG00000176340	ENST00000314133	0.0190683	0.00695846	0.00984195	0.036178	FALSE	9	1.6439e+06	9.6673e-08	5.47477e-06	210	FALSE	-	0.67418	1.837	TRUE	AR,ClinVar/HGMD
SLC35C1	ENSG00000181830	ENST00000314134	0.0311684	0.00647568	0.0209649	0.0461342	FALSE	24	1.64395e+06	4.44048e-07	1.4599e-05	1095	FALSE	-	0.42606	0.975	FALSE	AR,ClinVar/HGMD,ddd_ar
PHLDA2	ENSG00000181649	ENST00000314222	0.0712556	0.050395	0.0227947	0.20489	FALSE	3	1.64394e+06	1.10325e-07	1.82488e-06	459	FALSE	-	0.48522	1.731	TRUE
MRGPRX4	ENSG00000179817	ENST00000314254	0.00242743	0.000162469	0.00212637	0.00276749	FALSE	228	1.64396e+06	3.33784e-07	0.00013869	969	TRUE	LO	NA	NA	NA
OR56B4	ENSG00000180919	ENST00000316529	0.00509792	0.0031304	0.00188226	0.0129251	FALSE	4	1643946	8.734e-09	2.43317e-06	960	FALSE	-	1.2364	1.881	FALSE
OR56B1	ENSG00000181023	ENST00000317121	0.00290899	0.000260286	0.00244668	0.00345779	FALSE	125	1.64395e+06	2.18085e-07	7.60363e-05	975	TRUE	LO	1.7538	1.956	FALSE
OR2D3	ENSG00000178358	ENST00000317834	0.0273151	0.0106332	0.0136485	0.0536453	FALSE	8	1.64395e+06	1.23077e-07	4.86632e-06	993	FALSE	-	0.57331	1.304	FALSE
FIBIN	ENSG00000176971	ENST00000318627	0.0136975	0.0020207	0.0103039	0.0182369	FALSE	48	1643931	3.93992e-07	2.91983e-05	636	FALSE	-	0.19224	0.91	FALSE
OR4A5	ENSG00000221840	ENST00000319760	1.83189e-05	8.2502e-07	1.67744e-05	2.00123e-05	FALSE	499	1643252	3.4e-09	0.000303666	948	FALSE	-	1.755	1.95	TRUE
OR4C3	ENSG00000176547	ENST00000319856	0.0446405	0.0659325	0.00663127	0.217732	FALSE	1	1643940	1.653e-08	6.08295e-07	909	FALSE	-	2.3758	1.976	TRUE
GATD1	ENSG00000177225	ENST00000319863	0.00843333	0.00086077	0.00692686	0.0102628	FALSE	97	1.64385e+06	4.92169e-07	5.90079e-05	663	TRUE	LO	0.20058	0.631	FALSE	ClinVar/HGMD
RPLP2	ENSG00000177600	ENST00000321153	0.130904	0.0881611	0.0427649	0.370424	TRUE	3	1643750	2.10705e-07	1.8251e-06	348	FALSE	-	0	0.832	TRUE	essential_line
OR6T1	ENSG00000181499	ENST00000321252	0.105938	0.154201	0.00590705	0.598973	FALSE	0	1643944	7.594e-09	0	972	FALSE	-	0.69566	1.444	FALSE
POLR2L	ENSG00000177700	ENST00000322028	0.00857601	0.00177642	0.00577282	0.0126116	FALSE	25	1.64354e+06	1.25529e-07	1.5211e-05	204	FALSE	-	1.791	1.946	TRUE	lethal,ClinVar/HGMD,essential_line
OR51S1	ENSG00000176922	ENST00000322101	0.0700974	0.0880348	0.0113433	0.313017	FALSE	1	1643958	3.0256e-08	6.08288e-07	972	FALSE	-	0.78636	1.524	FALSE
OR52D1	ENSG00000181609	ENST00000322641	0.0197914	0.00493033	0.0124562	0.0314583	FALSE	18	1643950	2.08139e-07	1.09492e-05	957	TRUE	LO	0.90775	1.737	FALSE
OR52H1	ENSG00000181616	ENST00000322653	0.00246383	0.000650491	0.00150967	0.00399748	FALSE	16	1643948	2.1004e-08	9.73267e-06	945	FALSE	-	0.68919	1.528	FALSE
PLAAT3	ENSG00000176485	ENST00000323646	0.00449576	0.000339104	0.0038765	0.00520789	FALSE	179	1.64383e+06	4.86286e-07	0.000108892	489	FALSE	-	1.2053	1.86	FALSE
CALCB	ENSG00000175868	ENST00000324229	0.00802538	0.00126281	0.00592439	0.010838	FALSE	42	1.64393e+06	2.00627e-07	2.55486e-05	384	FALSE	-	NA	NA	NA	ClinVar/HGMD
OR52K2	ENSG00000181963	ENST00000325719	0.00308079	0.00020704	0.00270062	0.00351146	FALSE	221	1.64396e+06	4.11294e-07	0.000134432	945	TRUE	LO	1.5152	1.933	FALSE
PTPRCAP	ENSG00000213402	ENST00000326294	0.141174	0.135974	0.0259246	0.562982	TRUE	1	1.64395e+06	7.493e-08	6.0829e-07	621	FALSE	-	0	1.226	TRUE
PTPMT1	ENSG00000110536	ENST00000326674	0.0214199	0.00413478	0.014746	0.0307034	FALSE	28	1.64243e+06	3.57627e-07	1.70479e-05	606	FALSE	-	0.50698	1.158	FALSE	lethal,essential_line
OR5M8	ENSG00000181371	ENST00000327216	0.00141088	0.000473058	0.000761306	0.00258422	FALSE	10	1642546	6.017e-09	6.08811e-06	936	FALSE	-	0.53885	1.371	FALSE
C11orf87	ENSG00000185742	ENST00000327419	0.0308086	0.00944643	0.017523	0.0537269	FALSE	12	1.64395e+06	2.13558e-07	7.2995e-06	594	FALSE	-	0.26795	1.242	TRUE
OR4C46	ENSG00000185926	ENST00000328188	0.00360403	0.000377645	0.00293616	0.00440091	FALSE	93	1.64395e+06	2.00688e-07	5.6571e-05	930	FALSE	-	3.715	1.98	TRUE
NLRP10	ENSG00000182261	ENST00000328600	0.00632271	0.00100995	0.00463952	0.00858008	FALSE	40	1.64378e+06	1.50069e-07	2.43341e-05	1968	FALSE	-	0.9117	1.447	FALSE
OAF	ENSG00000184232	ENST00000328965	0.0213869	0.00362293	0.0154262	0.0295849	FALSE	36	1.64357e+06	4.60126e-07	2.19035e-05	822	FALSE	-	0.56258	1.181	FALSE
FAM181B	ENSG00000182103	ENST00000329203	0.0378031	0.0102817	0.0226595	0.0621661	FALSE	15	1.64395e+06	3.32419e-07	9.12438e-06	1281	FALSE	-	0.49999	1.494	TRUE
OR5P2	ENSG00000183303	ENST00000329434	0.000340762	2.82903e-05	0.000290299	0.000401327	FALSE	148	1.64384e+06	2.8431e-08	9.00331e-05	969	TRUE	LO	0.74604	1.616	FALSE
CEND1	ENSG00000184524	ENST00000330106	0.027926	0.00918867	0.0153673	0.0507112	FALSE	11	1643948	1.7637e-07	6.69121e-06	450	FALSE	-	0	1.029	TRUE	ClinVar/HGMD
CALCA	ENSG00000110680	ENST00000331587	0.0350117	0.0147877	0.0165517	0.0730414	FALSE	7	1.64368e+06	1.36918e-07	4.25873e-06	426	FALSE	-	0.65838	1.596	TRUE
MRGPRG	ENSG00000182170	ENST00000332314	0.0156755	0.0190124	0.00374489	0.0574086	FALSE	2	1643946	1.223e-08	1.21658e-06	870	FALSE	-	NA	NA	NA
PTGDR2	ENSG00000183134	ENST00000332539	0.00911412	0.00769306	0.00285586	0.0267576	FALSE	3	1643916	1.186e-08	1.82491e-06	1188	FALSE	-	0.82878	1.715	TRUE	ClinVar/HGMD
TSKU	ENSG00000182704	ENST00000333090	0.0717296	0.023015	0.0396537	0.128021	FALSE	11	1643954	4.60508e-07	6.69118e-06	1062	FALSE	-	NA	NA	NA
TSSC4	ENSG00000184281	ENST00000333256	0.00287649	0.000289089	0.0023585	0.00349444	FALSE	101	1643952	1.73851e-07	6.14373e-05	990	FALSE	-	0.65344	1.72	TRUE	ClinVar/HGMD
FGF3	ENSG00000186895	ENST00000334134	0.0147993	0.00338375	0.009607	0.0227797	FALSE	21	1.64383e+06	1.82699e-07	1.2775e-05	720	FALSE	-	1.0069	1.782	FALSE	AR,lethal,ClinVar/HGMD,ddd_ar
KDM4D	ENSG00000186280	ENST00000335080	0.0492828	0.0711686	0.00727971	0.239102	FALSE	1	1643958	1.85e-08	6.08288e-07	1572	FALSE	-	0	1.614	TRUE
OR4C12	ENSG00000221954	ENST00000335238	0.0136576	0.00256724	0.00952977	0.0195852	FALSE	30	1.6439e+06	2.42918e-07	1.82492e-05	930	FALSE	-	1.2579	1.893	TRUE
HBB	ENSG00000244734	ENST00000335295	0.000549504	2.32264e-05	0.000506307	0.000597268	FALSE	569	1.64383e+06	1.87872e-07	0.000346142	444	FALSE	-	2.6505	1.978	TRUE	ClinVar/HGMD
OR9Q1	ENSG00000186509	ENST00000335397	0.00266656	0.00034278	0.00207354	0.00340733	FALSE	62	1.64393e+06	9.7545e-08	3.77146e-05	933	FALSE	-	0.81127	1.628	FALSE
OR5D14	ENSG00000186113	ENST00000335605	0.113947	0.160707	0.00682662	0.643762	FALSE	0	1643832	9.25e-09	0	945	FALSE	LO	1.5784	1.939	TRUE	HS
PLET1	ENSG00000188771	ENST00000338832	0.00125416	4.86465e-05	0.00116116	0.00135202	FALSE	678	1.64383e+06	5.14828e-07	0.000412452	624	TRUE	LO	0.96259	1.674	FALSE
KCNJ11	ENSG00000187486	ENST00000339994	0.0327403	0.00822493	0.0204391	0.0523997	FALSE	17	1.64395e+06	3.27704e-07	1.03409e-05	1173	FALSE	HI	0.53021	1.21	FALSE	ClinVar/HGMD,ddd_ar,ddd_ad
KCTD21	ENSG00000188997	ENST00000340067	0.0137242	0.0020268	0.0103475	0.0182151	FALSE	48	1.64392e+06	3.94197e-07	2.91985e-05	783	FALSE	-	0.79449	1.678	FALSE
BSX	ENSG00000188909	ENST00000343035	0.0627612	0.0229878	0.0326675	0.12036	FALSE	9	1643952	3.24329e-07	5.47461e-06	702	FALSE	-	0.58419	1.327	FALSE
FAM111B	ENSG00000189057	ENST00000343597	0.0296088	0.0160205	0.0122246	0.0696753	FALSE	5	1.64386e+06	7.9787e-08	3.04162e-06	2205	FALSE	HI	0.87166	1.879	TRUE	AD,ClinVar/HGMD
GLYAT	ENSG00000149124	ENST00000344743	0.00292516	0.000184417	0.00258958	0.00331403	FALSE	253	1.64326e+06	4.47306e-07	0.000153962	891	FALSE	-	1.0717	1.714	FALSE
OR52B6	ENSG00000187747	ENST00000345043	0.0197636	0.0153499	0.00612415	0.0586165	FALSE	3	1643902	2.7894e-08	1.82493e-06	1008	FALSE	-	0.72856	1.591	FALSE
KCTD14	ENSG00000151364	ENST00000353172	0.00305024	0.000384198	0.00238651	0.00389738	FALSE	66	1.64389e+06	1.1921e-07	4.01488e-05	768	FALSE	LO	0.8937	1.771	TRUE	HS
SVIP	ENSG00000198168	ENST00000354193	0.00191997	0.00013432	0.00166964	0.0022003	FALSE	206	1.64351e+06	2.37892e-07	0.000125341	234	TRUE	LO	1.0855	1.849	TRUE
COA4	ENSG00000181924	ENST00000355693	0.0177935	0.00435406	0.0111963	0.0281641	FALSE	18	1.64395e+06	1.86628e-07	1.09492e-05	264	FALSE	-	0.33933	1.482	TRUE
BTG4	ENSG00000137707	ENST00000356018	0.0324114	0.00661925	0.0219233	0.0475022	FALSE	25	1.64389e+06	4.81527e-07	1.52078e-05	672	FALSE	-	0.28518	0.737	FALSE	AR,ClinVar/HGMD
OR8B4	ENSG00000280090	ENST00000356130	0.0021519	0.000400314	0.00150833	0.00307868	FALSE	30	1.64394e+06	3.6515e-08	1.82488e-05	930	FALSE	-	0.51794	1.324	FALSE
PATE2	ENSG00000196844	ENST00000358524	0.00381661	0.000382117	0.00314327	0.00463488	FALSE	103	1643872	2.35544e-07	6.26569e-05	342	FALSE	-	0.90704	1.736	FALSE
SCGB1D4	ENSG00000197745	ENST00000358585	0.00785423	0.00127249	0.00574201	0.0107319	FALSE	39	1.64392e+06	1.82086e-07	2.37238e-05	252	FALSE	-	0.55743	1.6	TRUE
FUT4	ENSG00000196371	ENST00000358752	0.00414107	0.000510607	0.00325719	0.00524509	FALSE	67	1.64396e+06	1.65062e-07	4.07554e-05	1593	FALSE	-	0.67033	1.137	FALSE
TMEM126B	ENSG00000171204	ENST00000358867	0.00908267	0.00124185	0.00698321	0.0118314	FALSE	55	1.64043e+06	2.99526e-07	3.35279e-05	693	FALSE	-	0.8616	1.635	FALSE	AR,ClinVar/HGMD,ddd_ar
OR52M1	ENSG00000197790	ENST00000360213	0.00418242	0.000363422	0.00353607	0.00494994	FALSE	134	1.64394e+06	3.37733e-07	8.15116e-05	954	TRUE	LO	1.8371	1.96	FALSE
MPEG1	ENSG00000197629	ENST00000361050	0.0215115	0.0167546	0.00679335	0.0632186	FALSE	3	1643945	3.104e-08	1.82488e-06	2151	FALSE	HI	1.1507	1.634	FALSE	AD,ClinVar/HGMD
CNTF	ENSG00000242689	ENST00000361987	0.00792567	0.000791641	0.00651836	0.00961182	FALSE	102	1.64394e+06	4.87025e-07	6.2046e-05	603	FALSE	-	0.99643	1.743	FALSE	ClinVar/HGMD
TMEM225	ENSG00000204300	ENST00000375026	0.010367	0.00142426	0.00797388	0.0134967	FALSE	55	1.64394e+06	3.41239e-07	3.34563e-05	678	TRUE	LO	0.68207	1.419	FALSE
CARD16	ENSG00000204397	ENST00000375706	0.0107089	0.00136892	0.00832211	0.0136874	FALSE	63	1643958	4.0501e-07	3.83221e-05	594	FALSE	-	0.20566	0.973	TRUE
UQCC3	ENSG00000204922	ENST00000377953	0.00278993	0.000327867	0.0022208	0.00350565	FALSE	73	1.64395e+06	1.20875e-07	4.44053e-05	282	FALSE	-	NA	NA	NA	AR,ClinVar/HGMD
LRRC10B	ENSG00000204950	ENST00000378075	0.00907588	0.00330827	0.00472515	0.0171248	FALSE	9	1643947	4.505e-08	5.47463e-06	879	FALSE	-	0.64974	1.717	TRUE
MS4A13	ENSG00000204979	ENST00000378186	0.00823172	0.000869771	0.00669132	0.0101117	FALSE	93	1.64307e+06	4.61569e-07	5.66013e-05	459	FALSE	-	0.87711	1.605	FALSE
OR5D16	ENSG00000205029	ENST00000378396	0.00294762	0.00115984	0.00144702	0.00589247	FALSE	8	1643112	1.127e-08	4.86881e-06	987	FALSE	-	NA	NA	NA
C11orf91	ENSG00000205177	ENST00000379011	0.00381969	0.000359616	0.00317889	0.00458945	FALSE	114	1.64393e+06	2.6149e-07	6.93461e-05	582	FALSE	-	0.80131	1.757	TRUE
OR10A4	ENSG00000170782	ENST00000379829	0.00182446	9.45746e-05	0.00164886	0.00201789	FALSE	372	1.64393e+06	4.10125e-07	0.000226287	948	FALSE	-	1.0627	1.797	FALSE
OR52A1	ENSG00000182070	ENST00000380367	0.00683292	0.000870718	0.00534851	0.00875492	FALSE	64	1.64396e+06	2.61344e-07	3.89305e-05	939	FALSE	-	0.71803	1.575	FALSE
OR51T1	ENSG00000176900	ENST00000380378	0.0138975	0.0107607	0.00435681	0.041333	FALSE	3	1643890	1.9146e-08	1.82494e-06	1065	FALSE	-	1.0707	1.802	FALSE
INS	ENSG00000254647	ENST00000381330	0.157377	0.0775256	0.0669347	0.357255	TRUE	5	1643909	4.48275e-07	3.04153e-06	333	FALSE	-	NA	NA	NA	ClinVar/HGMD
IFITM5	ENSG00000206013	ENST00000382614	0.00300603	0.00019215	0.00265475	0.00340772	FALSE	241	1.64384e+06	4.37985e-07	0.000146608	399	TRUE	-	1.7041	1.949	TRUE	AD,ClinVar/HGMD,ddd_ad
BET1L	ENSG00000177951	ENST00000382762	0.0288863	0.00595262	0.0194884	0.0426228	FALSE	25	1.6439e+06	4.2892e-07	1.52077e-05	336	FALSE	-	0.70251	1.55	FALSE
P2RY2	ENSG00000175591	ENST00000393597	0.034674	0.0587152	0.0048017	0.171045	FALSE	1	1643956	1.145e-08	6.08289e-07	1134	FALSE	-	NA	NA	NA
HBE1	ENSG00000213931	ENST00000396895	0.0238411	0.0062527	0.0146326	0.0385338	FALSE	16	1.64383e+06	2.23627e-07	9.73338e-06	444	FALSE	-	NA	NA	NA	AR
TMEM80	ENSG00000177042	ENST00000397510	0.00135836	6.61135e-05	0.00123584	0.00149485	FALSE	429	1.64302e+06	3.51917e-07	0.000261105	651	FALSE	-	NA	NA	NA	ClinVar/HGMD
TMEM123	ENSG00000152558	ENST00000398136	0.026747	0.00482303	0.0189174	0.0377383	FALSE	32	1.64384e+06	5.10131e-07	1.94666e-05	627	FALSE	-	0.13131	0.623	FALSE
IFITM3	ENSG00000142089	ENST00000399808	0.0236861	0.00914666	0.011795	0.0466473	FALSE	8	1.64395e+06	1.06024e-07	4.86632e-06	402	FALSE	-	0.85341	1.839	TRUE	AR,ClinVar/HGMD
MDK	ENSG00000110492	ENST00000405308	0.0182825	0.00325126	0.0130171	0.0256468	FALSE	33	1.6439e+06	3.59293e-07	2.00743e-05	432	FALSE	-	0.27591	0.868	FALSE	lethal
MS4A15	ENSG00000166961	ENST00000405633	0.00349104	0.000225894	0.00308138	0.00395876	FALSE	241	1.64386e+06	5.08929e-07	0.000146606	723	FALSE	-	0.71286	1.398	FALSE
IFITM1	ENSG00000185885	ENST00000408968	0.153465	0.145518	0.0285383	0.594898	TRUE	1	1643950	8.2104e-08	6.08291e-07	378	FALSE	-	0.54832	1.781	TRUE	ClinVar/HGMD
VSTM5	ENSG00000214376	ENST00000409977	0.00111305	4.53266e-05	0.00102753	0.00120394	FALSE	619	1.64394e+06	4.1657e-07	0.000376534	603	TRUE	LO	1.2245	1.849	FALSE
ASRGL1	ENSG00000162174	ENST00000415229	0.0333923	0.00767802	0.0216419	0.0517035	FALSE	21	1.64389e+06	4.13362e-07	1.27746e-05	927	FALSE	-	0.77368	1.391	FALSE	ClinVar/HGMD
IGF2	ENSG00000167244	ENST00000416167	0.314343	0.201766	0.0804168	0.850305	TRUE	1	1643946	2.44351e-07	6.08292e-07	543	FALSE	HI	NA	NA	NA	AD,ClinVar/HGMD,ddd_ad
OR10G8	ENSG00000234560	ENST00000431524	0.000739918	0.000172279	0.000476376	0.00113994	FALSE	20	1643934	6.634e-09	1.21659e-05	936	FALSE	-	0.63585	1.56	TRUE
MED19	ENSG00000156603	ENST00000431606	0.175279	0.0850095	0.0741845	0.395599	TRUE	5	1643950	5.02251e-07	3.04146e-06	735	FALSE	-	NA	NA	NA	lethal,ClinVar/HGMD,essential_line
C11orf68	ENSG00000175573	ENST00000438576	0.0841734	0.0387032	0.0374279	0.184714	TRUE	6	1643958	2.8294e-07	3.64973e-06	882	FALSE	-	0.26786	0.843	FALSE
CDKN1C	ENSG00000129757	ENST00000440480	0.0686101	0.0263627	0.0345951	0.134138	FALSE	8	1.64394e+06	3.1143e-07	4.86634e-06	918	FALSE	HI	NA	NA	NA	AD,HI,ClinVar/HGMD,ddd_ad
MYEOV	ENSG00000172927	ENST00000441339	0.00321806	0.000482234	0.00242444	0.00429162	FALSE	46	1643940	8.682e-08	2.79816e-05	942	TRUE	LO	NA	NA	NA
PATE3	ENSG00000236027	ENST00000445202	0.00670874	0.000726253	0.00541956	0.00827272	FALSE	86	1643940	3.46844e-07	5.23133e-05	297	FALSE	-	0.62848	1.695	TRUE
IFTAP	ENSG00000166352	ENST00000446510	0.00395295	0.000325208	0.00336228	0.0046356	FALSE	152	1.64383e+06	3.62175e-07	9.24669e-05	666	FALSE	-	NA	NA	NA	ClinVar/HGMD
OR4A47	ENSG00000237388	ENST00000446524	0.00423847	0.000403987	0.00352508	0.00511387	FALSE	110	1.64395e+06	2.80222e-07	6.69122e-05	930	FALSE	-	1.5547	1.938	FALSE
PATE4	ENSG00000237353	ENST00000457514	0.00282078	0.000197356	0.00246112	0.00323855	FALSE	203	1.64379e+06	3.45459e-07	0.000123495	297	FALSE	-	1.049	1.853	TRUE
DNAJC24	ENSG00000170946	ENST00000465995	0.0060741	0.000611574	0.00499307	0.00739794	FALSE	99	1.64387e+06	3.6198e-07	6.02239e-05	450	FALSE	-	1.1446	1.815	FALSE
TIMM8B	ENSG00000150779	ENST00000504148	0.0356643	0.0137771	0.0177419	0.0707852	FALSE	8	1.64396e+06	1.61385e-07	4.86631e-06	252	FALSE	-	NA	NA	NA	ClinVar/HGMD
C11orf98	ENSG00000278615	ENST00000524958	0.0273782	0.00686253	0.0170549	0.0435994	FALSE	17	1.64394e+06	2.72066e-07	1.0341e-05	372	FALSE	-	NA	NA	NA
DBX1	ENSG00000109851	ENST00000524983	0.0436727	0.0110507	0.0271405	0.0694869	FALSE	17	1.64387e+06	4.37853e-07	1.03415e-05	1032	FALSE	-	NA	NA	NA
FXYD6	ENSG00000137726	ENST00000526014	0.024073	0.00533085	0.0157197	0.036475	FALSE	22	1.64395e+06	3.12489e-07	1.33824e-05	288	FALSE	-	0.13688	0.649	FALSE
AAMDC	ENSG00000087884	ENST00000526415	0.0150961	0.00210858	0.0114672	0.0197653	FALSE	53	1.64391e+06	4.79988e-07	3.22403e-05	369	FALSE	-	1.1581	1.838	FALSE
CREBZF	ENSG00000137504	ENST00000527447	0.0099858	0.00124093	0.00784628	0.0126749	FALSE	67	1.64391e+06	4.01916e-07	4.07565e-05	1065	TRUE	LO	0.33314	0.861	FALSE
RPS25	ENSG00000118181	ENST00000527673	0.372664	0.209251	0.104384	0.902265	TRUE	1	1643944	3.33301e-07	6.08293e-07	378	FALSE	-	0	0.459	FALSE	ClinVar/HGMD,essential_line
C1QTNF5	ENSG00000223953	ENST00000528368	0.187223	0.134315	0.052908	0.575924	TRUE	2	1643926	2.08447e-07	1.2166e-06	732	TRUE	-	NA	NA	NA	AD,ClinVar/HGMD
AP001458.2	ENSG00000255432	ENST00000528405	0.0320442	0.00943827	0.0185795	0.0549016	FALSE	13	1643944	2.41885e-07	7.90781e-06	300	FALSE	-	0.57235	1.442	FALSE	ClinVar/HGMD
OR5M11	ENSG00000255223	ENST00000528616	0.0737415	0.0931392	0.0115866	0.339611	FALSE	1	1643914	3.166e-08	6.08304e-07	918	FALSE	LO	1.0505	1.833	TRUE	HS
FAM111A	ENSG00000166801	ENST00000528737	0.0299118	0.015951	0.0124744	0.0706904	FALSE	5	1.64376e+06	7.9848e-08	3.04181e-06	1836	FALSE	HI	2.093	1.949	TRUE	AD,ClinVar/HGMD,ddd_ad
FAU	ENSG00000149806	ENST00000529639	0.453146	0.232628	0.1193	0.944003	TRUE	0	1643958	2.67321e-07	0	402	FALSE	-	0	0.476	FALSE	lethal,essential_line
OMP	ENSG00000254550	ENST00000529803	0.00541787	0.000642359	0.00430222	0.0068246	FALSE	72	1.64393e+06	2.33865e-07	4.37975e-05	492	FALSE	-	0.99342	1.802	FALSE
NDUFC2-KCTD14	ENSG00000259112	ENST00000530054	0.0457078	0.0192089	0.0217178	0.0935873	FALSE	7	1.64396e+06	1.80149e-07	4.25802e-06	345	FALSE	-	0	0.86	TRUE	ClinVar/HGMD
H2AX	ENSG00000188486	ENST00000530167	0.0939229	0.0665935	0.0309136	0.272116	TRUE	3	1.64395e+06	1.48747e-07	1.82488e-06	432	FALSE	-	0.4084	1.632	TRUE	ClinVar/HGMD
DEFB131B	ENSG00000225805	ENST00000530210	0.0101713	0.00301367	0.00582703	0.0173174	FALSE	13	1643957	7.5173e-08	7.90775e-06	213	FALSE	-	NA	NA	NA
FAM89B	ENSG00000176973	ENST00000530349	0.0239186	0.00563102	0.0152719	0.0371529	FALSE	19	1.64395e+06	2.66674e-07	1.15576e-05	570	FALSE	-	0.59001	1.648	TRUE	essential_line
OR52I1	ENSG00000232268	ENST00000530443	0.00138853	0.000543059	0.000689329	0.00275893	FALSE	8	1643958	4.14e-09	4.8663e-06	975	FALSE	-	0.37698	1.179	FALSE
TMEM262	ENSG00000187066	ENST00000530719	0.00710443	0.000995075	0.00539831	0.00929797	FALSE	51	1.64392e+06	2.16158e-07	3.10233e-05	351	FALSE	-	1.0959	1.853	TRUE
CARD18	ENSG00000255501	ENST00000530950	0.00174469	0.000107289	0.00154694	0.00196516	FALSE	271	1.64395e+06	2.84818e-07	0.000164846	273	TRUE	LO	1.0514	1.854	TRUE
ASCL3	ENSG00000176009	ENST00000531618	0.0020472	0.000230066	0.00164833	0.00255043	FALSE	81	1643949	9.8282e-08	4.92716e-05	546	TRUE	LO	NA	NA	NA
TMEM218	ENSG00000150433	ENST00000531909	0.0141862	0.0021786	0.0105121	0.0191136	FALSE	44	1.64395e+06	3.73472e-07	2.67648e-05	348	FALSE	-	NA	NA	NA	AR,ClinVar/HGMD
AP5B1	ENSG00000254470	ENST00000532090	0.0481926	0.0206498	0.0229793	0.100474	FALSE	7	1.64396e+06	1.88762e-07	4.25802e-06	2637	FALSE	-	0.83523	1.239	FALSE
CCDC179	ENSG00000255359	ENST00000532798	0.00398641	0.000394368	0.00329048	0.0048294	FALSE	103	1.64362e+06	2.46236e-07	6.26665e-05	207	FALSE	-	0.83975	1.784	TRUE
CSKMT	ENSG00000214756	ENST00000532971	0.00282048	0.000180798	0.00249042	0.00320187	FALSE	242	1.64395e+06	4.12252e-07	0.000147207	723	TRUE	LO	0.64765	1.353	FALSE	ClinVar/HGMD
OR8J1	ENSG00000172487	ENST00000533152	0.00169829	0.000728662	0.000802286	0.00354628	FALSE	7	1643363	4.54e-09	4.25956e-06	951	FALSE	-	NA	NA	NA
EIF1AD	ENSG00000175376	ENST00000533544	0.0177714	0.00291895	0.0129328	0.0244058	FALSE	38	1.64385e+06	4.04535e-07	2.31165e-05	498	FALSE	-	NA	NA	NA	lethal,ClinVar/HGMD,essential_line
FSHB	ENSG00000131808	ENST00000533718	0.0154442	0.00237259	0.0115031	0.0207548	FALSE	44	1.64391e+06	4.06761e-07	2.67655e-05	390	FALSE	-	NA	NA	NA	AR,ClinVar/HGMD
AL049629.2	ENSG00000284969	ENST00000534312	0.0288366	0.00718417	0.0181509	0.046213	FALSE	18	1.64377e+06	3.04769e-07	1.09504e-05	393	FALSE	-	NA	NA	NA	ClinVar/HGMD
SELENOH	ENSG00000211450	ENST00000534355	0.000812024	3.86597e-05	0.000739785	0.000891072	FALSE	442	1643922	2.16021e-07	0.000268869	369	FALSE	-	NA	NA	NA	ClinVar/HGMD
AP000721.1	ENSG00000256100	ENST00000535431	0.0115044	0.00184358	0.00843267	0.0156332	FALSE	40	1.64387e+06	2.74088e-07	2.43328e-05	495	FALSE	-	0.42989	1.327	TRUE	ClinVar/HGMD
TMEM258	ENSG00000134825	ENST00000537328	0.00664636	0.000986079	0.00499572	0.0088555	FALSE	47	1643938	1.85438e-07	2.85899e-05	240	FALSE	-	0.94927	1.807	TRUE	ClinVar/HGMD,essential_line
FAM180B	ENSG00000196666	ENST00000538490	0.00360302	0.000229962	0.0031835	0.00407697	FALSE	237	1.64372e+06	5.16255e-07	0.000144185	552	TRUE	LO	NA	NA	NA	ClinVar/HGMD
AP003108.2	ENSG00000256591	ENST00000541135	0.00683373	0.000729771	0.00553264	0.00841124	FALSE	90	1.64358e+06	3.70071e-07	5.47586e-05	489	TRUE	LO	0.91407	1.654	FALSE	ClinVar/HGMD
C11orf97	ENSG00000257057	ENST00000542198	0.00824198	0.00107806	0.0064277	0.0106324	FALSE	60	1.6438e+06	2.96313e-07	3.65009e-05	381	FALSE	-	NA	NA	NA
AP003419.1	ENSG00000256514	ENST00000543494	0.0512903	0.016677	0.0284641	0.0926596	FALSE	11	1642165	3.25975e-07	6.69847e-06	243	FALSE	-	NA	NA	NA	ClinVar/HGMD
OR5AP2	ENSG00000172464	ENST00000544374	0.092188	0.079667	0.024068	0.304254	TRUE	2	1643920	9.2661e-08	1.2166e-06	951	FALSE	-	NA	NA	NA
TRMT112	ENSG00000173113	ENST00000544844	0.0145336	0.00266605	0.0101999	0.0206871	FALSE	31	1.64389e+06	2.67698e-07	1.88578e-05	378	FALSE	-	0.3486	1.094	FALSE	essential_line
OR4C13	ENSG00000258817	ENST00000555099	0.00292349	0.000247426	0.0024827	0.00344796	FALSE	142	1.64393e+06	2.49381e-07	8.63781e-05	930	FALSE	-	2.3434	1.975	TRUE
BLID	ENSG00000259571	ENST00000560104	0.150497	0.180428	0.0119039	0.718135	FALSE	0	1643880	1.8554e-08	0	327	FALSE	-	NA	NA	NA
SRSF8	ENSG00000263465	ENST00000587424	0.0012554	9.43899e-05	0.00108613	0.0014557	FALSE	180	1.64396e+06	1.34918e-07	0.000109492	849	TRUE	LO	NA	NA	NA
APLNR	ENSG00000134817	ENST00000606794	0.0131036	0.00175888	0.0100642	0.0169541	FALSE	56	1.64393e+06	4.40562e-07	3.40646e-05	1143	FALSE	-	0.10523	0.499	FALSE	lethal,ClinVar/HGMD
FXYD6-FXYD2	ENSG00000255245	ENST00000614497	0.00573399	0.000492985	0.00485673	0.00678944	FALSE	136	1.64395e+06	4.69802e-07	8.27275e-05	435	FALSE	-	NA	NA	NA	ClinVar/HGMD
IFITM2	ENSG00000185201	ENST00000616316	0.0163809	0.00302797	0.0114593	0.023287	FALSE	31	1.64394e+06	3.02084e-07	1.88571e-05	399	FALSE	-	NA	NA	NA
MUC2	ENSG00000198788	ENST00000616479	0.0245833	0.00779419	0.0136738	0.0437234	FALSE	11	1.64395e+06	1.55758e-07	6.69119e-06	393	FALSE	-	NA	NA	NA
C11orf96	ENSG00000187479	ENST00000617612	0.0189381	0.00553211	0.0109634	0.0322761	FALSE	13	1.64395e+06	1.42168e-07	7.90776e-06	369	FALSE	-	NA	NA	NA
C11orf71	ENSG00000180425	ENST00000623205	0.00340916	0.00106505	0.00192274	0.00599761	FALSE	12	1643958	2.164e-08	7.29946e-06	372	FALSE	-	NA	NA	NA
OR51G1	ENSG00000278870	ENST00000623849	0.00122904	0.000183792	0.000917432	0.00163526	FALSE	45	1643946	3.1108e-08	2.73732e-05	966	FALSE	-	NA	NA	NA
OR5AR1	ENSG00000172459	ENST00000624596	0.00336941	0.000243496	0.00292228	0.00388135	FALSE	194	1.64384e+06	3.94557e-07	0.000118016	933	TRUE	LO	NA	NA	NA
OR52B4	ENSG00000221996	ENST00000624801	0.00245964	0.000841601	0.00131871	0.00449638	FALSE	10	1643658	1.2111e-08	6.08399e-06	945	FALSE	-	NA	NA	NA
OR52R1	ENSG00000279270	ENST00000624978	0.015478	0.00303007	0.0107186	0.0225653	FALSE	28	1643942	2.56846e-07	1.70322e-05	948	FALSE	-	NA	NA	NA
SLC22A18AS	ENSG00000254827	ENST00000625099	0.00294358	0.000203889	0.00256656	0.00337411	FALSE	207	1643952	3.67349e-07	0.000125916	762	FALSE	-	NA	NA	NA	ClinVar/HGMD
OR56A4	ENSG00000183389	ENST00000641156	0.0308496	0.00878067	0.0180257	0.051818	FALSE	14	1.64395e+06	2.51387e-07	8.51609e-06	942	FALSE	-	NA	NA	NA
OR52N5	ENSG00000181009	ENST00000641181	0.0144442	0.0027572	0.00992256	0.0208009	FALSE	29	1.64382e+06	2.48141e-07	1.76418e-05	975	TRUE	LO	NA	NA	NA	HS
OR6A2	ENSG00000184933	ENST00000641196	0.00128611	7.45729e-05	0.0011489	0.00143998	FALSE	302	1.64395e+06	2.33643e-07	0.000183704	984	TRUE	LO	NA	NA	NA
OR4C6	ENSG00000181903	ENST00000641251	0.00339393	0.000312102	0.00283412	0.00405091	FALSE	121	1.64393e+06	2.46665e-07	7.36042e-05	930	FALSE	LO	NA	NA	NA	HS
OR2AG1	ENSG00000279486	ENST00000641258	6.76467e-05	2.22689e-06	6.34282e-05	7.21602e-05	FALSE	930	1.64396e+06	3.6078e-08	0.000565708	951	TRUE	LO	NA	NA	NA
OR9I1	ENSG00000172377	ENST00000641439	0.0145287	0.00299237	0.00981909	0.0214159	FALSE	25	1.64395e+06	2.14419e-07	1.52073e-05	945	FALSE	-	NA	NA	NA
OR10A2	ENSG00000170790	ENST00000641461	0.00703666	0.000947999	0.00542242	0.00911345	FALSE	57	1643953	2.39701e-07	3.46725e-05	912	TRUE	LO	NA	NA	NA
OR51A7	ENSG00000176895	ENST00000641490	0.000527304	4.97146e-05	0.000438262	0.00063442	FALSE	111	1643948	3.3252e-08	6.75204e-05	939	FALSE	-	NA	NA	NA
OR2AT4	ENSG00000171561	ENST00000641541	0.0103408	0.00178486	0.00741053	0.014345	FALSE	35	1.64394e+06	2.15104e-07	2.12903e-05	963	TRUE	LO	NA	NA	NA
OR5T1	ENSG00000181698	ENST00000641665	0.00837511	0.00144641	0.00599564	0.0116046	FALSE	35	1.64386e+06	1.737e-07	2.12914e-05	981	TRUE	LO	NA	NA	NA
OR9G4	ENSG00000172457	ENST00000641668	0.00708063	0.000684072	0.00587021	0.00854733	FALSE	109	1.64394e+06	4.64575e-07	6.63039e-05	939	TRUE	LO	NA	NA	NA
OR52E4	ENSG00000180974	ENST00000641726	0.00256866	0.000206323	0.00219848	0.00300448	FALSE	161	1.64391e+06	2.48512e-07	9.79371e-05	939	TRUE	LO	NA	NA	NA
OR4P4	ENSG00000181927	ENST00000641760	0.0146286	0.00767519	0.00607075	0.0343275	FALSE	5	1643848	3.8217e-08	3.04164e-06	939	TRUE	LO	NA	NA	NA	HS
OR51D1	ENSG00000197428	ENST00000641817	0.0150693	0.0023422	0.0111506	0.0203029	FALSE	43	1.64395e+06	3.87914e-07	2.61564e-05	975	FALSE	-	NA	NA	NA
OR51L1	ENSG00000176798	ENST00000641819	0.0301884	0.0229252	0.00961119	0.0894586	FALSE	3	1.64395e+06	4.4721e-08	1.82487e-06	948	TRUE	LO	NA	NA	NA
OR5AN1	ENSG00000176495	ENST00000641850	0.0245947	0.0435783	0.00326736	0.122935	FALSE	1	1643658	7.19e-09	6.08399e-07	936	FALSE	-	NA	NA	NA
OR5B3	ENSG00000172769	ENST00000641865	0.0160044	0.012003	0.00509373	0.0462525	FALSE	3	1643658	2.237e-08	1.8252e-06	945	FALSE	-	NA	NA	NA
OR4D9	ENSG00000172742	ENST00000641962	0.00308365	0.000697147	0.00201964	0.00474368	FALSE	21	1643864	3.6241e-08	1.27748e-05	945	FALSE	-	NA	NA	NA
OR8B8	ENSG00000197125	ENST00000642064	0.000779034	3.85894e-05	0.000707425	0.000858899	FALSE	416	1.64395e+06	1.94726e-07	0.000253049	936	TRUE	LO	NA	NA	NA
OR10A6	ENSG00000279000	ENST00000642108	0.0052163	0.000455033	0.00440229	0.00617462	FALSE	135	1.64394e+06	4.24829e-07	8.21199e-05	945	FALSE	-	NA	NA	NA
CD59	ENSG00000085063	ENST00000642928	0.0439304	0.0197451	0.0196993	0.0937184	FALSE	6	1.64349e+06	1.46504e-07	3.65077e-06	387	FALSE	-	NA	NA	NA	AR,ClinVar/HGMD
HBD	ENSG00000223609	ENST00000650601	0.0022528	0.00018611	0.00191837	0.0026487	FALSE	148	1.6439e+06	1.99984e-07	9.00297e-05	444	FALSE	HI	NA	NA	NA	AD,ClinVar/HGMD
CRYAB	ENSG00000109846	ENST00000650687	0.00392182	0.000394789	0.00321741	0.00476438	FALSE	99	1.64395e+06	2.33138e-07	6.02208e-05	528	FALSE	-	NA	NA	NA	ClinVar/HGMD
SAC3D1	ENSG00000168061	ENST00000652489	0.0169365	0.00358145	0.0112706	0.0252208	FALSE	24	1.64382e+06	2.39933e-07	1.46001e-05	1077	TRUE	LO	NA	NA	NA
C11orf45	ENSG00000174370	ENST00000662328	0.00371459	0.000407609	0.00300204	0.00460115	FALSE	84	1.64382e+06	1.8639e-07	5.11004e-05	438	FALSE	-	NA	NA	NA
HEBP1	ENSG00000013583	ENST00000014930	0.00864112	0.00100667	0.00688115	0.0108269	FALSE	73	1.64391e+06	3.79218e-07	4.44064e-05	570	FALSE	-	1.0438	1.758	FALSE
TIGAR	ENSG00000078237	ENST00000179259	0.0215373	0.00433261	0.0146339	0.0315529	FALSE	26	1643848	3.31957e-07	1.58165e-05	813	FALSE	-	0.11483	0.545	FALSE
SIRT4	ENSG00000089163	ENST00000202967	0.0085193	0.000884823	0.0069656	0.0104228	FALSE	95	1643918	4.87296e-07	5.77888e-05	945	TRUE	LO	1.1674	1.773	FALSE
CBX5	ENSG00000094916	ENST00000209875	0.215893	0.128543	0.0740036	0.569857	TRUE	3	1643817	3.70628e-07	1.82502e-06	576	FALSE	-	0	0.35	FALSE	ClinVar/HGMD
IL23A	ENSG00000110944	ENST00000228534	0.04241	0.011126	0.025908	0.0687488	FALSE	16	1.64394e+06	3.98512e-07	9.73274e-06	570	FALSE	-	0.22585	0.711	FALSE
PRR4	ENSG00000111215	ENST00000228811	0.00964686	0.00197147	0.00649285	0.014091	FALSE	25	1.64382e+06	1.4172e-07	1.52085e-05	405	FALSE	-	0.65605	1.723	TRUE
ARPC3	ENSG00000111229	ENST00000228825	0.220416	0.117032	0.0864517	0.537662	TRUE	4	1643484	5.05819e-07	2.43385e-06	537	FALSE	-	0.2642	0.683	FALSE	lethal,essential_line
CDKN1B	ENSG00000111276	ENST00000228872	0.187039	0.115625	0.0645924	0.500513	TRUE	3	1.64395e+06	3.17764e-07	1.82487e-06	597	FALSE	HI	0.13587	0.645	FALSE	AD,ClinVar/HGMD,cancer
C12orf57	ENSG00000111678	ENST00000229281	0.00722229	0.00103137	0.00547856	0.00950694	FALSE	51	1.64386e+06	2.19487e-07	3.10245e-05	381	FALSE	-	1.1568	1.863	FALSE	AR,lethal,ClinVar/HGMD,ddd_ar
GOLT1B	ENSG00000111711	ENST00000229314	0.233271	0.155989	0.0668121	0.683618	TRUE	2	1642998	2.72875e-07	1.21729e-06	417	FALSE	-	0	0.476	FALSE	ClinVar/HGMD,essential_line
COX6A1	ENSG00000111775	ENST00000229379	0.00234981	0.000189216	0.00201147	0.00274965	FALSE	154	1.64391e+06	2.17368e-07	9.36791e-05	330	FALSE	-	0.87532	1.757	TRUE	AR,ClinVar/HGMD
FGF23	ENSG00000118972	ENST00000237837	0.0176755	0.00447351	0.0109453	0.0280393	FALSE	17	1.64388e+06	1.75196e-07	1.03414e-05	756	FALSE	-	0.49929	1.28	FALSE	ClinVar/HGMD
NFYB	ENSG00000120837	ENST00000240055	0.0547628	0.0143394	0.0335698	0.0891803	FALSE	16	1643828	5.15626e-07	9.73338e-06	624	FALSE	-	0.6427	1.206	FALSE	essential_line
WASHC3	ENSG00000120860	ENST00000240079	0.00359067	0.00024271	0.00314623	0.00409954	FALSE	220	1.64332e+06	4.77219e-07	0.000133875	585	TRUE	LO	0.5254	1.104	FALSE
IAPP	ENSG00000121351	ENST00000240652	0.000351618	1.86477e-05	0.000317281	0.000390079	FALSE	358	1.64371e+06	7.4281e-08	0.0002178	270	FALSE	-	1.5526	1.931	TRUE	ClinVar/HGMD
DYNLL1	ENSG00000088986	ENST00000242577	0.0579254	0.0267222	0.026322	0.126391	FALSE	6	1.64395e+06	1.94828e-07	3.64974e-06	270	FALSE	-	NA	NA	NA	lethal,ClinVar/HGMD
SSPN	ENSG00000123096	ENST00000242729	0.00484592	0.000439147	0.00405816	0.00579098	FALSE	124	1.6439e+06	3.62084e-07	7.54303e-05	732	FALSE	-	0.45585	1.174	FALSE
HOXC13	ENSG00000123364	ENST00000243056	0.0356119	0.00772622	0.02363	0.0536063	FALSE	23	1.64362e+06	4.85935e-07	1.39935e-05	993	FALSE	-	0.20955	0.66	FALSE	AR,lethal,ClinVar/HGMD,ddd_ar,cancer
HOXC12	ENSG00000123407	ENST00000243103	0.00260662	0.000167879	0.00229792	0.00295524	FALSE	246	1643950	3.86958e-07	0.00014964	849	TRUE	LO	1.529	1.934	FALSE
ZNF10	ENSG00000256223	ENST00000248211	0.0212162	0.00507337	0.0134542	0.0329726	FALSE	19	1.64394e+06	2.36776e-07	1.15576e-05	1722	FALSE	-	0.40748	0.735	FALSE
NTS	ENSG00000133636	ENST00000256010	0.00412498	0.000346508	0.00350385	0.00485703	FALSE	142	1.6438e+06	3.52511e-07	8.6385e-05	513	FALSE	-	0.90708	1.645	FALSE
BTG1	ENSG00000133639	ENST00000256015	0.20314	0.124475	0.0691407	0.548187	TRUE	3	1.64395e+06	3.4427e-07	1.82487e-06	516	FALSE	-	0.15554	0.738	FALSE	cancer
EMP1	ENSG00000134531	ENST00000256951	0.0356968	0.00998748	0.0212547	0.0596017	FALSE	14	1.64393e+06	2.91287e-07	8.51617e-06	474	FALSE	-	0.16593	0.787	FALSE
HRK	ENSG00000135116	ENST00000257572	0.0156022	0.00444365	0.00920426	0.0262309	FALSE	14	1.64394e+06	1.26288e-07	8.51613e-06	276	FALSE	-	0	1.793	TRUE
LACRT	ENSG00000135413	ENST00000257867	0.0024192	0.000174353	0.00209566	0.00278376	FALSE	194	1.64383e+06	2.82762e-07	0.000118017	417	FALSE	-	0.95221	1.737	FALSE
PPP1R1A	ENSG00000135447	ENST00000257905	0.0233768	0.0041521	0.0165826	0.0328604	FALSE	33	1.64385e+06	4.60429e-07	2.00749e-05	516	FALSE	-	0.43452	0.994	FALSE
KCNMB4	ENSG00000135643	ENST00000258111	0.173249	0.0963936	0.0667277	0.431379	TRUE	4	1.64287e+06	3.92293e-07	2.43476e-06	633	FALSE	-	0	0.338	FALSE
LYZ	ENSG00000090382	ENST00000261267	0.00315161	0.000192671	0.00280113	0.00355333	FALSE	265	1.64392e+06	5.04878e-07	0.0001612	447	FALSE	HI	1.0797	1.787	FALSE	AD,ClinVar/HGMD
C12orf49	ENSG00000111412	ENST00000261318	0.00467305	0.000367048	0.00401225	0.00545121	FALSE	165	1643747	4.65349e-07	0.00010038	618	FALSE	-	0.48901	1.028	FALSE
CDK2AP1	ENSG00000111328	ENST00000261692	0.069202	0.0293322	0.0328365	0.141454	FALSE	7	1.64389e+06	2.73624e-07	4.2582e-06	348	FALSE	-	0.18073	0.857	FALSE	lethal,ClinVar/HGMD
ERP29	ENSG00000089248	ENST00000261735	0.0125396	0.00174426	0.00957542	0.0163741	FALSE	53	1643950	3.97507e-07	3.22394e-05	786	FALSE	-	0.11193	0.531	FALSE
TMED2	ENSG00000086598	ENST00000262225	0.18803	0.116786	0.0645901	0.510517	TRUE	3	1.64395e+06	3.17738e-07	1.82487e-06	606	FALSE	-	0	0.414	FALSE	essential_line
PDE6H	ENSG00000139053	ENST00000266395	0.00185657	0.000149558	0.00158276	0.00217098	FALSE	154	1643828	1.71254e-07	9.36838e-05	252	FALSE	-	0.87827	1.807	TRUE	ClinVar/HGMD,ddd_ar
GABARAPL1	ENSG00000139112	ENST00000266458	0.0796873	0.0367276	0.0357385	0.171915	TRUE	6	1643900	2.68054e-07	3.64986e-06	354	FALSE	-	0	0.504	FALSE
ANP32D	ENSG00000139223	ENST00000266594	0.0079548	0.00154308	0.00547657	0.0115035	FALSE	28	1.64395e+06	1.30929e-07	1.70321e-05	396	FALSE	-	NA	NA	NA
LLPH	ENSG00000139233	ENST00000266604	0.0315144	0.0067803	0.021006	0.0473579	FALSE	23	1.64379e+06	4.29188e-07	1.3992e-05	390	TRUE	LO	0.22161	1.045	TRUE
LUM	ENSG00000139329	ENST00000266718	0.0517646	0.0159417	0.0294604	0.0910753	FALSE	12	1.64395e+06	3.6184e-07	7.29951e-06	1017	FALSE	-	0.36268	0.937	FALSE	lethal,ClinVar/HGMD
ASCL1	ENSG00000139352	ENST00000266744	0.214359	0.126608	0.0744767	0.56776	TRUE	3	1.64395e+06	3.67453e-07	1.82487e-06	711	FALSE	-	0.12543	0.595	FALSE	ClinVar/HGMD
NPFF	ENSG00000139574	ENST00000267017	0.00178478	0.000111765	0.00157574	0.00201326	FALSE	255	1643902	2.74294e-07	0.000155119	342	TRUE	LO	1.2707	1.896	TRUE
VPS37B	ENSG00000139722	ENST00000267202	0.0276811	0.00566936	0.0186917	0.0409501	FALSE	25	1.64394e+06	4.10922e-07	1.52074e-05	858	FALSE	-	0.33919	0.776	FALSE
TMEM263	ENSG00000151135	ENST00000280756	0.0735897	0.0472122	0.0273731	0.189346	TRUE	4	1643613	1.57274e-07	2.43366e-06	351	FALSE	-	0.85056	1.791	TRUE	ClinVar/HGMD
HSPB8	ENSG00000152137	ENST00000281938	0.146364	0.0723698	0.0621105	0.331566	TRUE	5	1.64386e+06	4.11878e-07	3.04162e-06	591	FALSE	HI	0.4422	1.14	FALSE	AD,lethal,ClinVar/HGMD
CLEC2D	ENSG00000069493	ENST00000290855	0.0394693	0.00998882	0.024481	0.0629215	FALSE	17	1.6437e+06	3.94188e-07	1.03425e-05	576	FALSE	-	NA	NA	NA	ClinVar/HGMD
DCD	ENSG00000161634	ENST00000293371	0.00170472	7.94851e-05	0.00155636	0.00186729	FALSE	468	1.64392e+06	4.82997e-07	0.000284685	333	TRUE	LO	0.89307	1.674	FALSE	ClinVar/HGMD
AQP5	ENSG00000161798	ENST00000293599	0.0102302	0.0013392	0.00792862	0.013159	FALSE	59	1.64358e+06	3.63228e-07	3.58973e-05	798	FALSE	HI	0.41054	1.06	FALSE	AD,lethal,ClinVar/HGMD
[truncated: 14,711 more rows]
