# Supplementary material for: A deep catalogue of protein-coding variation in 983,578 individuals
Source: Nature. 2024 May 20;631(8021):583–92. doi: 10.1038/s41586-024-07556-0 (PMC11254753; doi:10.1038/s41586-024-07556-0)
Supplement: Supplementary file 5 — List of continuous segments of missense constrained regions found in 12,349 genes (canonical transcripts), based on the top-15-percentile threshold of MTR values. See main Supplementary Information PDF for full legend. [file 41586_2024_7556_MOESM5_ESM.xlsx]

## Sheet: definitions
Column	Definition
gene	Gene symbol
transcript	Ensembl Transcript ID (v100)
mean_MTR	mean MTR value of constrained region
amino_acids	amino acids included in constrained region
amino_acids_length	total number of amino acids in constrained region
Supplementary Table 3: List of missense constrained regions found in 12,349 genes (canonical transcripts), derived from regions that have MTR values in top 15-percentile threshold

## Sheet: table_s3
gene	transcript	mean_MTR	amino_acids	amino_acids_length
ARF5	ENST00000000233	0.606814	2-88	87
ARF5	ENST00000000233	0.824184	91-102	12
ARF5	ENST00000000233	0.809442	165-178	14
ESRRA	ENST00000000442	0.794613	82-105	24
ESRRA	ENST00000000442	0.803403	107-125	19
ESRRA	ENST00000000442	0.790084	133-143	11
ESRRA	ENST00000000442	0.759419	261-296	36
ESRRA	ENST00000000442	0.662262	393-423	31
FKBP4	ENST00000001008	0.812569	43-52	10
FKBP4	ENST00000001008	0.778484	95-115	21
FKBP4	ENST00000001008	0.793195	330-355	26
CYP26B1	ENST00000001146	0.684791	75-110	36
CYP26B1	ENST00000001146	0.796319	361-381	21
CYP26B1	ENST00000001146	0.796625	488-504	17
SEMA3F	ENST00000002829	0.782425	209-227	19
SEMA3F	ENST00000002829	0.804224	349-371	23
SEMA3F	ENST00000002829	0.786689	377-409	33
SEMA3F	ENST00000002829	0.774267	413-433	21
CYP51A1	ENST00000003100	0.818266	170-183	14
CYP51A1	ENST00000003100	0.790923	445-454	10
RALA	ENST00000005257	0.53336	14-151	138
RALA	ENST00000005257	0.797498	192-206	15
BAIAP2L1	ENST00000005260	0.768809	401-420	20
CACNG3	ENST00000005284	0.621038	13-119	107
CACNG3	ENST00000005284	0.785009	160-169	10
CACNG3	ENST00000005284	0.772056	183-193	11
CACNG3	ENST00000005284	0.792456	253-262	10
DVL2	ENST00000005340	0.776755	255-273	19
DVL2	ENST00000005340	0.796253	416-443	28
DVL2	ENST00000005340	0.702211	451-511	61
DVL2	ENST00000005340	0.810643	546-557	12
RPAP3	ENST00000005386	0.728811	2-23	22
RPAP3	ENST00000005386	0.795156	130-150	21
HOXA11	ENST00000006015	0.73688	179-221	43
HOXA11	ENST00000006015	0.814224	255-267	13
HOXA11	ENST00000006015	0.784077	281-290	10
CX3CL1	ENST00000006053	0.816835	125-142	18
SPATA20	ENST00000006658	0.805017	758-768	11
SPATA20	ENST00000006658	0.813902	772-781	10
CD79B	ENST00000006750	0.776282	2-29	28
CD79B	ENST00000006750	0.735727	125-176	52
RHBDD2	ENST00000006777	0.811212	166-177	12
RHBDD2	ENST00000006777	0.81375	349-359	11
OSBPL7	ENST00000007414	0.800779	210-235	26
OSBPL7	ENST00000007414	0.803408	363-392	30
OSBPL7	ENST00000007414	0.698072	595-646	52
OSBPL7	ENST00000007414	0.797233	721-742	22
YBX2	ENST00000007699	0.800451	7-27	21
YBX2	ENST00000007699	0.695248	96-132	37
YBX2	ENST00000007699	0.798247	137-146	10
YBX2	ENST00000007699	0.754604	148-173	26
KRT33A	ENST00000007735	0.78291	231-254	24
TFAP2D	ENST00000008391	0.775492	38-65	28
TFAP2D	ENST00000008391	0.802536	107-124	18
TFAP2D	ENST00000008391	0.688173	260-315	56
TFAP2D	ENST00000008391	0.805697	383-396	14
CRY1	ENST00000008527	0.758832	2-19	18
CRY1	ENST00000008527	0.780376	87-96	10
CRY1	ENST00000008527	0.800498	102-114	13
STARD3NL	ENST00000009041	0.675268	101-143	43
STARD3NL	ENST00000009041	0.700878	214-234	21
CD9	ENST00000009180	0.806867	23-38	16
CD9	ENST00000009180	0.807923	76-86	11
CD74	ENST00000009530	0.792299	53-75	23
CD74	ENST00000009530	0.79719	78-102	25
CD74	ENST00000009530	0.789389	143-165	23
RPS20	ENST00000009589	0.711857	47-117	71
CPA1	ENST00000011292	0.818797	302-311	10
RANBP9	ENST00000011619	0.694933	162-233	72
RANBP9	ENST00000011619	0.756943	265-298	34
RANBP9	ENST00000011619	0.73889	365-397	33
CD4	ENST00000011653	0.776986	105-122	18
CD4	ENST00000011653	0.748848	224-246	23
CD4	ENST00000011653	0.737833	325-347	23
CD4	ENST00000011653	0.765708	370-386	17
CD4	ENST00000011653	0.770938	446-458	13
PLEKHG6	ENST00000011684	0.790146	319-339	21
PLEKHG6	ENST00000011684	0.759451	497-522	26
TSPAN9	ENST00000011898	0.787601	131-179	49
PPP5C	ENST00000012443	0.742645	75-101	27
PPP5C	ENST00000012443	0.785979	123-144	22
PPP5C	ENST00000012443	0.81772	146-155	10
PPP5C	ENST00000012443	0.75597	271-307	37
PPP5C	ENST00000012443	0.80374	338-350	13
PPP5C	ENST00000012443	0.7345	376-443	68
UBR7	ENST00000013070	0.712312	24-83	60
UBR7	ENST00000013070	0.776699	119-149	31
MAP4K5	ENST00000013125	0.780973	72-89	18
MAP4K5	ENST00000013125	0.757561	232-246	15
MAP4K5	ENST00000013125	0.756818	502-528	27
GPRC5A	ENST00000014914	0.7578	2-19	18
MS4A12	ENST00000016913	0.812322	124-135	12
XYLT2	ENST00000017003	0.805971	317-334	18
XYLT2	ENST00000017003	0.786493	366-378	13
XYLT2	ENST00000017003	0.814656	380-390	11
XYLT2	ENST00000017003	0.638515	413-515	103
XYLT2	ENST00000017003	0.74192	544-571	28
XYLT2	ENST00000017003	0.771154	601-619	19
XYLT2	ENST00000017003	0.648932	816-864	49
PSD	ENST00000020673	0.751736	567-583	17
PSD	ENST00000020673	0.798946	641-652	12
PSD	ENST00000020673	0.763949	753-777	25
SYT13	ENST00000020926	0.673773	2-24	23
SYT13	ENST00000020926	0.796345	140-150	11
SYT13	ENST00000020926	0.78294	298-328	31
SNAI2	ENST00000020945	0.680085	169-246	78
VDAC3	ENST00000022615	0.783944	65-79	15
RB1CC1	ENST00000025008	0.690538	394-439	46
RB1CC1	ENST00000025008	0.735935	1072-1103	32
RB1CC1	ENST00000025008	0.730291	1574-1594	21
AKAP11	ENST00000025301	0.784507	652-674	23
AKAP11	ENST00000025301	0.818808	883-895	13
FAM13B	ENST00000033079	0.771526	892-915	24
CHPF2	ENST00000035307	0.80645	582-592	11
GABARAPL2	ENST00000037243	0.788762	67-80	14
MYOC	ENST00000037502	0.786822	283-314	32
NSMAF	ENST00000038176	0.811372	477-488	12
OTC	ENST00000039007	0.714642	124-134	11
OTC	ENST00000039007	0.6802	166-201	36
OTC	ENST00000039007	0.74325	262-292	31
OTC	ENST00000039007	0.68818	320-348	29
TTC17	ENST00000039989	0.741667	46-89	44
TTC17	ENST00000039989	0.817889	326-343	18
TTC17	ENST00000039989	0.775018	1003-1016	14
TTC17	ENST00000039989	0.799943	1113-1122	10
HOXC8	ENST00000040584	0.804468	174-189	16
HOXC8	ENST00000040584	0.80791	194-204	11
HOXC8	ENST00000040584	0.710938	231-242	12
BOD1L1	ENST00000040738	0.799709	63-73	11
BOD1L1	ENST00000040738	0.787545	112-163	52
BOD1L1	ENST00000040738	0.788284	320-334	15
BOD1L1	ENST00000040738	0.795214	1794-1811	18
BOD1L1	ENST00000040738	0.790464	2892-2906	15
TARBP1	ENST00000040877	0.770784	1523-1553	31
RIPOR1	ENST00000042381	0.811111	275-285	11
RIPOR1	ENST00000042381	0.802718	501-526	26
RTN4R	ENST00000043402	0.775442	246-298	53
RTN4R	ENST00000043402	0.815616	357-366	10
RTN4R	ENST00000043402	0.817929	443-455	13
PSMA4	ENST00000044462	0.792035	2-19	18
PSMA4	ENST00000044462	0.728745	37-88	52
PSMA4	ENST00000044462	0.752804	112-146	35
ZPBP	ENST00000046087	0.802746	290-315	26
LCP2	ENST00000046794	0.820724	447-459	13
LCP2	ENST00000046794	0.767942	497-521	25
DCN	ENST00000052754	0.781361	342-357	16
MRPS10	ENST00000053468	0.575245	124-137	14
GRN	ENST00000053867	0.805338	292-309	18
GRN	ENST00000053867	0.810661	311-329	19
RCN1	ENST00000054950	0.805769	287-296	10
RFC2	ENST00000055077	0.816573	92-103	12
RFC2	ENST00000055077	0.789411	116-131	16
RFC2	ENST00000055077	0.790649	209-224	16
PPP1R3F	ENST00000055335	0.763993	454-487	34
PPP1R3F	ENST00000055335	0.613039	716-753	38
NEXMIF	ENST00000055682	0.605087	260-290	31
NEXMIF	ENST00000055682	0.705329	327-362	36
NEXMIF	ENST00000055682	0.737043	489-521	33
NEXMIF	ENST00000055682	0.74295	698-726	29
NEXMIF	ENST00000055682	0.773438	802-815	14
NEXMIF	ENST00000055682	0.76711	1058-1070	13
NEXMIF	ENST00000055682	0.768823	1076-1102	27
NEXMIF	ENST00000055682	0.77286	1458-1482	25
ARHGEF5	ENST00000056217	0.48676	193-223	31
NFE2L3	ENST00000056233	0.81202	6-24	19
TLL1	ENST00000061240	0.816356	199-208	10
TLL1	ENST00000061240	0.819481	732-745	14
CBLN4	ENST00000064571	0.735231	62-128	67
CBLN4	ENST00000064571	0.780276	130-142	13
CBLN4	ENST00000064571	0.792145	186-196	11
CLDN11	ENST00000064724	0.633526	2-44	43
CLDN11	ENST00000064724	0.789365	82-91	10
RELT	ENST00000064780	0.809727	2-26	25
CDC27	ENST00000066544	0.594539	2-52	51
CDC27	ENST00000066544	0.77761	54-64	11
CDC27	ENST00000066544	0.788749	70-87	18
CDC27	ENST00000066544	0.53376	246-275	30
CDC27	ENST00000066544	0.665664	410-436	27
CDC27	ENST00000066544	0.795909	479-490	12
CDC27	ENST00000066544	0.73769	492-516	25
CDC27	ENST00000066544	0.800456	633-647	15
CDC27	ENST00000066544	0.732712	680-776	97
ADCK2	ENST00000072869	0.797586	551-570	20
SLC2A3	ENST00000075120	0.756693	128-186	59
SLC2A3	ENST00000075120	0.820475	304-313	10
SLC2A3	ENST00000075120	0.741367	425-436	12
ENPP2	ENST00000075322	0.811866	68-77	10
ENPP2	ENST00000075322	0.778945	250-268	19
GNA11	ENST00000078429	0.781968	4-16	13
GNA11	ENST00000078429	0.701478	27-109	83
GNA11	ENST00000078429	0.671546	168-249	82
GNA11	ENST00000078429	0.794486	252-283	32
GNA11	ENST00000078429	0.651379	315-359	45
CREB3L3	ENST00000078445	0.779237	170-180	11
CREB3L3	ENST00000078445	0.789503	431-445	15
HDAC7	ENST00000080059	0.779448	228-258	31
HDAC7	ENST00000080059	0.818358	402-411	10
HDAC7	ENST00000080059	0.812383	453-465	13
HDAC7	ENST00000080059	0.792516	558-576	19
HDAC7	ENST00000080059	0.817292	642-651	10
HDAC7	ENST00000080059	0.745666	752-793	42
HDAC7	ENST00000080059	0.779491	841-854	14
APPBP2	ENST00000083182	0.79705	2-14	13
APPBP2	ENST00000083182	0.767794	32-61	30
APPBP2	ENST00000083182	0.713376	319-386	68
APPBP2	ENST00000083182	0.656617	422-483	62
APPBP2	ENST00000083182	0.781146	516-537	22
CA11	ENST00000084798	0.752344	239-267	29
CD22	ENST00000085219	0.772621	222-243	22
KCNQ1	ENST00000155840	0.778754	37-50	14
KCNQ1	ENST00000155840	0.816445	108-117	10
KCNQ1	ENST00000155840	0.739069	202-253	52
KCNQ1	ENST00000155840	0.666333	303-384	82
KCNQ1	ENST00000155840	0.785502	424-436	13
TRIB2	ENST00000155926	0.788902	39-58	20
TRIB2	ENST00000155926	0.734933	140-197	58
TRIB2	ENST00000155926	0.688622	220-277	58
TRIB2	ENST00000155926	0.810935	291-302	12
GPKOW	ENST00000156109	0.825773	135-146	12
GPKOW	ENST00000156109	0.721571	407-424	18
AQR	ENST00000156471	0.650677	2-29	28
AQR	ENST00000156471	0.756269	168-205	38
AQR	ENST00000156471	0.782612	214-223	10
AQR	ENST00000156471	0.712645	425-484	60
AQR	ENST00000156471	0.797197	530-552	23
AQR	ENST00000156471	0.672407	651-684	34
AQR	ENST00000156471	0.782292	723-736	14
AQR	ENST00000156471	0.79392	811-820	10
AQR	ENST00000156471	0.66753	1040-1075	36
AQR	ENST00000156471	0.765401	1103-1113	11
AQR	ENST00000156471	0.76409	1230-1286	57
AQR	ENST00000156471	0.781676	1400-1419	20
PSMC4	ENST00000157812	0.633377	51-155	105
PSMC4	ENST00000157812	0.638975	158-336	179
PSMC4	ENST00000157812	0.815878	356-365	10
PSMC4	ENST00000157812	0.786122	394-418	25
ACAP1	ENST00000158762	0.789965	321-337	17
DERL2	ENST00000158771	0.740866	45-99	55
DERL2	ENST00000158771	0.767168	131-164	34
ANO8	ENST00000159087	0.774431	63-86	24
ANO8	ENST00000159087	0.807362	163-172	10
ANO8	ENST00000159087	0.796346	293-303	11
ANO8	ENST00000159087	0.80154	338-348	11
ANO8	ENST00000159087	0.780343	351-383	33
ANO8	ENST00000159087	0.803495	440-450	11
ANO8	ENST00000159087	0.729406	755-816	62
ANO8	ENST00000159087	0.788711	818-831	14
ANO8	ENST00000159087	0.720613	1177-1213	37
KDM4B	ENST00000159111	0.735687	35-102	68
KDM4B	ENST00000159111	0.680723	104-146	43
KDM4B	ENST00000159111	0.631138	162-324	163
KDM4B	ENST00000159111	0.80445	611-627	17
KDM4B	ENST00000159111	0.821498	751-762	12
KDM4B	ENST00000159111	0.788066	806-832	27
KDM4B	ENST00000159111	0.719856	872-957	86
CAMSAP3	ENST00000160298	0.817783	9-19	11
CAMSAP3	ENST00000160298	0.798425	30-45	16
CAMSAP3	ENST00000160298	0.786122	51-75	25
CAMSAP3	ENST00000160298	0.818346	128-138	11
CAMSAP3	ENST00000160298	0.758969	215-245	31
CAMSAP3	ENST00000160298	0.812797	299-309	11
CAMSAP3	ENST00000160298	0.807335	466-475	10
CAMSAP3	ENST00000160298	0.785017	1125-1154	30
CAMSAP3	ENST00000160298	0.801626	1190-1212	23
CTTNBP2	ENST00000160373	0.808179	541-559	19
ACTL6B	ENST00000160382	0.712676	2-84	83
ACTL6B	ENST00000160382	0.734257	149-211	63
ACTL6B	ENST00000160382	0.6762	276-334	59
ACTL6B	ENST00000160382	0.76236	348-363	16
ACTL6B	ENST00000160382	0.814244	371-380	10
ACTL6B	ENST00000160382	0.67141	383-426	44
KIF22	ENST00000160827	0.796433	177-201	25
KIF22	ENST00000160827	0.819284	204-214	11
KIF22	ENST00000160827	0.75667	286-316	31
KIF22	ENST00000160827	0.813734	390-400	11
KIF22	ENST00000160827	0.802527	482-498	17
KIF22	ENST00000160827	0.768235	656-665	10
PRSS22	ENST00000161006	0.822453	86-101	16
CEACAM1	ENST00000161559	0.794429	141-155	15
CEACAM1	ENST00000161559	0.805278	190-234	45
YTHDC2	ENST00000161863	0.788767	76-85	10
YTHDC2	ENST00000161863	0.78708	230-266	37
YTHDC2	ENST00000161863	0.80788	272-291	20
YTHDC2	ENST00000161863	0.76832	929-965	37
YTHDC2	ENST00000161863	0.727051	1159-1189	31
YTHDC2	ENST00000161863	0.800293	1286-1295	10
YTHDC2	ENST00000161863	0.808817	1386-1403	18
TMEM161A	ENST00000162044	0.81095	97-121	25
BCAR1	ENST00000162330	0.693637	19-63	45
BCAR1	ENST00000162330	0.759396	814-841	28
FOXJ2	ENST00000162391	0.770669	107-122	16
FOXJ2	ENST00000162391	0.784618	455-465	11
TNFRSF1A	ENST00000162749	0.721274	2-19	18
TNFRSF1A	ENST00000162749	0.73479	51-103	53
TNFRSF1A	ENST00000162749	0.784426	200-216	17
TNFRSF1A	ENST00000162749	0.779436	352-376	25
GOLGA5	ENST00000163416	0.804324	582-593	12
GOLGA5	ENST00000163416	0.785897	595-612	18
CELSR3	ENST00000164024	0.749124	436-462	27
CELSR3	ENST00000164024	0.800181	745-758	14
CELSR3	ENST00000164024	0.772582	886-897	12
CELSR3	ENST00000164024	0.792219	950-976	27
CELSR3	ENST00000164024	0.767168	1118-1175	58
CELSR3	ENST00000164024	0.799045	1198-1212	15
CELSR3	ENST00000164024	0.809546	1428-1437	10
CELSR3	ENST00000164024	0.792663	1510-1541	32
CELSR3	ENST00000164024	0.769571	1543-1578	36
CELSR3	ENST00000164024	0.81217	1587-1596	10
CELSR3	ENST00000164024	0.81053	1635-1647	13
CELSR3	ENST00000164024	0.812827	1675-1692	18
CELSR3	ENST00000164024	0.759047	2709-2757	49
PPP2R5B	ENST00000164133	0.782458	83-103	21
PPP2R5B	ENST00000164133	0.708839	240-311	72
PPP2R5B	ENST00000164133	0.777655	313-334	22
PPP2R5B	ENST00000164133	0.71507	359-382	24
PPP2R5B	ENST00000164133	0.767289	428-455	28
PYGM	ENST00000164139	0.814917	712-722	11
BCL3	ENST00000164227	0.771111	128-140	13
BCL3	ENST00000164227	0.821065	257-266	10
BCL3	ENST00000164227	0.765512	278-342	65
KCNAB2	ENST00000164247	0.770036	84-133	50
KCNAB2	ENST00000164247	0.712632	156-223	68
KCNAB2	ENST00000164247	0.726436	227-282	56
PIGB	ENST00000164305	0.787221	106-128	23
PDZD4	ENST00000164640	0.760089	2-41	40
PDZD4	ENST00000164640	0.775259	58-74	17
PDZD4	ENST00000164640	0.768546	76-89	14
PDZD4	ENST00000164640	0.803351	98-110	13
PDZD4	ENST00000164640	0.81089	115-124	10
PDZD4	ENST00000164640	0.756377	126-156	31
PDZD4	ENST00000164640	0.590801	182-216	35
PDZD4	ENST00000164640	0.808156	293-302	10
PDZD4	ENST00000164640	0.698909	341-367	27
PDZD4	ENST00000164640	0.757043	418-442	25
PDZD4	ENST00000164640	0.634898	633-686	54
PDZD4	ENST00000164640	0.631565	704-751	48
FSTL3	ENST00000166139	0.794197	223-235	13
EPHA8	ENST00000166244	0.821539	179-199	21
EPHA8	ENST00000166244	0.798787	554-564	11
TRIP13	ENST00000166345	0.790345	131-143	13
TRIP13	ENST00000166345	0.722188	199-229	31
TRIP13	ENST00000166345	0.695069	267-341	75
VASH1	ENST00000167106	0.767565	2-14	13
VASH1	ENST00000167106	0.760213	186-200	15
VASH1	ENST00000167106	0.816114	202-214	13
KRT14	ENST00000167586	0.769691	73-86	14
KRT14	ENST00000167586	0.814677	97-106	10
KRT14	ENST00000167586	0.774618	111-133	23
KRT14	ENST00000167586	0.795577	213-231	19
HSD17B10	ENST00000168216	0.596741	20-72	53
HSD17B10	ENST00000168216	0.463747	100-261	162
FGF4	ENST00000168712	0.786083	45-54	10
ST6GAL1	ENST00000169298	0.793118	344-372	29
BPIFB2	ENST00000170150	0.786745	127-136	10
BPIFB2	ENST00000170150	0.746181	213-241	29
MKRN2	ENST00000170447	0.812973	237-256	20
GPATCH1	ENST00000170564	0.787536	383-408	26
GPATCH1	ENST00000170564	0.804408	870-886	17
GPATCH1	ENST00000170564	0.764136	922-931	10
KEAP1	ENST00000171111	0.802766	92-104	13
KEAP1	ENST00000171111	0.698939	114-161	48
KEAP1	ENST00000171111	0.731452	168-238	71
KEAP1	ENST00000171111	0.671719	257-324	68
KEAP1	ENST00000171111	0.810523	475-486	12
KEAP1	ENST00000171111	0.807211	498-509	12
KEAP1	ENST00000171111	0.815483	514-533	20
P2RY10	ENST00000171757	0.772699	76-87	12
P2RY10	ENST00000171757	0.759444	89-102	14
P2RY10	ENST00000171757	0.707803	104-141	38
P2RY10	ENST00000171757	0.70464	144-200	57
P2RY10	ENST00000171757	0.717188	228-305	78
NGFR	ENST00000172229	0.826727	94-105	12
NGFR	ENST00000172229	0.789445	216-232	17
NTN1	ENST00000173229	0.798226	223-250	28
ISOC1	ENST00000173527	0.80484	203-225	23
TRO	ENST00000173898	0.810022	269-279	11
TRO	ENST00000173898	0.770694	446-476	31
TRO	ENST00000173898	0.768614	669-700	32
TRO	ENST00000173898	0.759992	1012-1024	13
TRO	ENST00000173898	0.705094	1348-1406	59
MNT	ENST00000174618	0.784848	266-287	22
MNT	ENST00000174618	0.817169	289-298	10
MNT	ENST00000174618	0.802952	463-498	36
MNT	ENST00000174618	0.679186	556-582	27
LAPTM4A	ENST00000175091	0.783749	59-76	18
STK10	ENST00000176763	0.758211	152-215	64
STK10	ENST00000176763	0.811067	559-568	10
TBX21	ENST00000177694	0.624569	123-186	64
TBX21	ENST00000177694	0.81369	225-235	11
TBX21	ENST00000177694	0.72404	272-321	50
TBX21	ENST00000177694	0.800385	323-332	10
MAP2K5	ENST00000178640	0.764067	64-85	22
MAP2K5	ENST00000178640	0.598761	186-207	22
MAP2K5	ENST00000178640	0.780855	247-280	34
MAP2K5	ENST00000178640	0.811956	284-296	13
MAP2K5	ENST00000178640	0.80341	398-408	11
TIGAR	ENST00000179259	0.779075	121-151	31
TIGAR	ENST00000179259	0.785893	184-206	23
TIGAR	ENST00000179259	0.80559	237-254	18
MTMR7	ENST00000180173	0.767605	361-397	37
CPB2	ENST00000181383	0.76855	208-224	17
CPB2	ENST00000181383	0.775134	288-302	15
CPB2	ENST00000181383	0.665498	411-423	13
CDK13	ENST00000181839	0.756487	22-76	55
CDK13	ENST00000181839	0.81155	400-426	27
CDK13	ENST00000181839	0.69346	711-761	51
CDK13	ENST00000181839	0.603649	771-920	150
CDK13	ENST00000181839	0.758583	1097-1110	14
CDK13	ENST00000181839	0.781666	1141-1155	15
CDK13	ENST00000181839	0.726113	1270-1308	39
TSPAN32	ENST00000182290	0.818458	76-85	10
TRAM2	ENST00000182527	0.797896	75-87	13
TRAM2	ENST00000182527	0.772342	202-222	21
CLDN18	ENST00000183605	0.798565	201-210	10
ROPN1	ENST00000184183	0.738677	72-86	15
HEATR6	ENST00000184956	0.765597	254-270	17
ERLEC1	ENST00000185150	0.808692	383-401	19
TMEM131	ENST00000186436	0.772507	149-160	12
TMEM131	ENST00000186436	0.682637	169-181	13
TMEM131	ENST00000186436	0.800139	890-902	13
TMEM131	ENST00000186436	0.791792	1654-1670	17
ARPP21	ENST00000187397	0.798306	632-642	11
TMEM38A	ENST00000187762	0.79179	103-122	20
PSG6	ENST00000187910	0.640178	116-181	66
PSG6	ENST00000187910	0.394057	369-399	31
ACTR6	ENST00000188312	0.765119	52-69	18
ACTR6	ENST00000188312	0.761761	102-133	32
ACTR6	ENST00000188312	0.746604	185-194	10
FAP	ENST00000188790	0.795893	104-132	29
FAP	ENST00000188790	0.806006	448-461	14
DMRT3	ENST00000190165	0.788721	32-60	29
OSBPL6	ENST00000190611	0.761681	220-252	33
OSBPL6	ENST00000190611	0.795987	595-623	29
OSBPL6	ENST00000190611	0.812706	870-883	14
UHRF1BP1	ENST00000192788	0.782686	244-258	15
IMPG2	ENST00000193391	0.79556	930-943	14
IMPG2	ENST00000193391	0.8199	1152-1164	13
SLC13A1	ENST00000194130	0.803647	314-334	21
PCDHB4	ENST00000194152	0.807373	179-188	10
PCDHB4	ENST00000194152	0.591316	322-336	15
PCDHB4	ENST00000194152	0.257238	405-420	16
PCDHB2	ENST00000194155	0.534654	434-451	18
PCDHB2	ENST00000194155	0.723847	551-565	15
PCDHB2	ENST00000194155	0.764372	657-673	17
STRADB	ENST00000194530	0.800839	83-100	18
STRADB	ENST00000194530	0.765847	185-194	10
PLOD1	ENST00000196061	0.792528	4-13	10
PLOD1	ENST00000196061	0.811243	95-110	16
PLOD1	ENST00000196061	0.779631	528-540	13
OXCT1	ENST00000196371	0.661599	114-177	64
OXCT1	ENST00000196371	0.777898	233-242	10
OXCT1	ENST00000196371	0.800299	314-323	10
OXCT1	ENST00000196371	0.803073	366-375	10
ZNF324	ENST00000196482	0.760711	247-279	33
ZNF324	ENST00000196482	0.548255	307-341	35
ZNF324	ENST00000196482	0.543633	376-439	64
ZNF324	ENST00000196482	0.734743	458-502	45
ZNF416	ENST00000196489	0.811661	222-235	14
ZNF416	ENST00000196489	0.791731	468-484	17
ZNF416	ENST00000196489	0.734417	533-562	30
RPS5	ENST00000196551	0.693821	19-63	45
RPS5	ENST00000196551	0.599933	83-204	122
FAM234B	ENST00000197268	0.77103	24-54	31
FAM234B	ENST00000197268	0.776209	118-146	29
FAM234B	ENST00000197268	0.770226	176-204	29
FAM234B	ENST00000197268	0.774002	310-334	25
PILRA	ENST00000198536	0.819727	95-110	16
RRN3	ENST00000198767	0.741703	116-135	20
RRN3	ENST00000198767	0.713012	506-520	15
AQP2	ENST00000199280	0.796462	102-111	10
AQP2	ENST00000199280	0.760528	113-139	27
EPDR1	ENST00000199448	0.809628	15-26	12
EPDR1	ENST00000199448	0.794084	201-219	19
MRPL28	ENST00000199706	0.822148	95-107	13
MRPL28	ENST00000199706	0.792258	233-256	24
CEACAM6	ENST00000199764	0.739172	21-42	22
CEACAM6	ENST00000199764	0.768635	166-179	14
RBM22	ENST00000199814	0.606882	2-113	112
RBM22	ENST00000199814	0.727377	185-230	46
RBM22	ENST00000199814	0.776128	410-420	11
ZW10	ENST00000200135	0.806464	110-121	12
ITGB4	ENST00000200181	0.806529	259-271	13
ITGB4	ENST00000200181	0.797982	1339-1365	27
ITGB4	ENST00000200181	0.800238	1574-1584	11
ADAM11	ENST00000200557	0.759226	276-287	12
ADAM11	ENST00000200557	0.793595	332-344	13
ADAM11	ENST00000200557	0.790043	347-369	23
ADAM11	ENST00000200557	0.737066	426-454	29
ADAM11	ENST00000200557	0.80349	737-746	10
LAMP2	ENST00000200639	0.553243	33-53	21
LAMP2	ENST00000200639	0.632882	270-300	31
SLC22A4	ENST00000200652	0.750439	422-439	18
TFAP2C	ENST00000201031	0.817075	84-100	17
TFAP2C	ENST00000201031	0.557437	215-324	110
EPS8L1	ENST00000201647	0.727842	711-723	13
PPP1R13B	ENST00000202556	0.777739	577-626	50
PPP1R13B	ENST00000202556	0.801451	677-693	17
PPP1R13B	ENST00000202556	0.782918	898-950	53
TGM6	ENST00000202625	0.790411	272-294	23
RALGAPA2	ENST00000202677	0.782788	17-34	18
RALGAPA2	ENST00000202677	0.783885	410-424	15
RALGAPA2	ENST00000202677	0.800823	514-529	16
RALGAPA2	ENST00000202677	0.763196	1124-1155	32
RALGAPA2	ENST00000202677	0.769208	1245-1268	24
RALGAPA2	ENST00000202677	0.809922	1682-1694	13
HAUS5	ENST00000203166	0.784284	468-502	35
UQCRC1	ENST00000203407	0.812177	352-363	12
GMIP	ENST00000203556	0.774856	756-788	33
LAG3	ENST00000203629	0.821581	237-248	12
TFAP4	ENST00000204517	0.709405	28-107	80
TFAP4	ENST00000204517	0.770765	143-154	12
TFAP4	ENST00000204517	0.755595	232-290	59
PDCD7	ENST00000204549	0.766152	368-387	20
SPG21	ENST00000204566	0.720742	91-130	40
CHRD	ENST00000204604	0.7962	2-17	16
CHRD	ENST00000204604	0.819871	131-142	12
CHRD	ENST00000204604	0.760969	885-906	22
CHRD	ENST00000204604	0.802067	918-955	38
GOLGA3	ENST00000204726	0.788969	220-241	22
GOLGA3	ENST00000204726	0.798578	604-617	14
GOLGA3	ENST00000204726	0.781869	619-632	14
GOLGA3	ENST00000204726	0.780027	1393-1411	19
EFNB1	ENST00000204961	0.66439	59-140	82
EFNB1	ENST00000204961	0.768794	211-227	17
ABCC6	ENST00000205557	0.275713	140-152	13
ABCC6	ENST00000205557	0.740492	205-217	13
ABCC6	ENST00000205557	0.769043	1348-1394	47
ABCC6	ENST00000205557	0.794913	1436-1449	14
CMTM6	ENST00000205636	0.782829	57-77	21
SPAG7	ENST00000206020	0.814387	212-224	13
ESR1	ENST00000206249	0.669541	191-239	49
ESR1	ENST00000206249	0.759727	243-252	10
ESR1	ENST00000206249	0.742055	327-422	96
ESR1	ENST00000206249	0.698267	436-466	31
ESR1	ENST00000206249	0.722233	496-539	44
RGS17	ENST00000206262	0.794835	102-113	12
TMEM101	ENST00000206380	0.809579	155-165	11
PSME1	ENST00000206451	0.754988	122-149	28
G2E3	ENST00000206595	0.693232	2-23	22
G2E3	ENST00000206595	0.78131	82-101	20
G2E3	ENST00000206595	0.792915	150-178	29
G2E3	ENST00000206595	0.665431	184-232	49
G2E3	ENST00000206595	0.798927	273-285	13
G2E3	ENST00000206595	0.732854	456-488	33
TGM1	ENST00000206765	0.822114	253-270	18
TGM1	ENST00000206765	0.798218	707-726	20
CDC6	ENST00000209728	0.79646	399-413	15
CBX5	ENST00000209875	0.603927	18-72	55
CBX5	ENST00000209875	0.657387	122-168	47
KLHL20	ENST00000209884	0.756146	25-115	91
KLHL20	ENST00000209884	0.71175	147-196	50
KLHL20	ENST00000209884	0.801248	207-221	15
KLHL20	ENST00000209884	0.777333	252-270	19
KLHL20	ENST00000209884	0.655261	277-312	36
KLHL20	ENST00000209884	0.678302	316-444	129
KLHL20	ENST00000209884	0.709552	524-609	86
DHPS	ENST00000210060	0.819533	189-201	13
DHPS	ENST00000210060	0.775656	204-240	37
DHPS	ENST00000210060	0.79907	290-324	35
RAB26	ENST00000210187	0.807409	59-70	12
RAB26	ENST00000210187	0.794774	139-148	10
PSMD5	ENST00000210313	0.79852	113-126	14
PSMD5	ENST00000210313	0.809811	231-244	14
TPSD1	ENST00000211076	0.606264	2-24	23
GSTA3	ENST00000211122	0.793114	188-219	32
PRRT1	ENST00000211413	0.711977	2-17	16
PRRT1	ENST00000211413	0.664147	270-303	34
ZNF184	ENST00000211936	0.778402	42-76	35
ZNF184	ENST00000211936	0.779679	359-368	10
ZNF184	ENST00000211936	0.801508	433-460	28
VCL	ENST00000211998	0.805534	2-14	13
VCL	ENST00000211998	0.763563	101-140	40
VCL	ENST00000211998	0.810539	881-891	11
VCL	ENST00000211998	0.682287	988-1041	54
VCL	ENST00000211998	0.660751	1100-1134	35
SIRT1	ENST00000212015	0.75063	244-270	27
SIRT1	ENST00000212015	0.731111	431-486	56
SIRT1	ENST00000212015	0.809802	594-604	11
TGFBR3	ENST00000212355	0.798725	45-58	14
TGFBR3	ENST00000212355	0.816516	409-419	11
TGFBR3	ENST00000212355	0.735804	593-659	67
PSMD8	ENST00000215071	0.738618	110-135	26
PSMD8	ENST00000215071	0.775559	220-277	58
STX1B	ENST00000215095	0.785058	7-38	32
STX1B	ENST00000215095	0.749358	51-85	35
STX1B	ENST00000215095	0.73375	109-207	99
STX1B	ENST00000215095	0.698739	231-288	58
EFNA2	ENST00000215368	0.787272	11-28	18
EFNA2	ENST00000215368	0.796352	32-42	11
EFNA2	ENST00000215368	0.812914	57-67	11
EFNA2	ENST00000215368	0.814288	122-135	14
TECR	ENST00000215567	0.73751	212-248	37
CDC34	ENST00000215574	0.818083	37-50	14
CDC34	ENST00000215574	0.768229	53-105	53
CDC34	ENST00000215574	0.739182	113-187	75
GADD45B	ENST00000215631	0.782177	23-45	23
GADD45B	ENST00000215631	0.677784	65-95	31
GADD45B	ENST00000215631	0.785575	125-135	11
MADCAM1	ENST00000215637	0.788657	253-265	13
MAPK12	ENST00000215659	0.798698	249-258	10
THAP7	ENST00000215742	0.794661	29-53	25
THAP7	ENST00000215742	0.830006	57-66	10
THAP7	ENST00000215742	0.804671	140-149	10
MMP11	ENST00000215743	0.805507	148-160	13
MMP11	ENST00000215743	0.783231	225-243	19
TBC1D10A	ENST00000215790	0.80629	121-139	19
TBC1D10A	ENST00000215790	0.766172	234-256	23
SF3A1	ENST00000215793	0.73432	46-57	12
SF3A1	ENST00000215793	0.775982	188-202	15
SF3A1	ENST00000215793	0.713751	265-297	33
SF3A1	ENST00000215793	0.725931	326-359	34
SF3A1	ENST00000215793	0.809607	405-414	10
SF3A1	ENST00000215793	0.79014	418-432	15
SF3A1	ENST00000215793	0.58139	457-552	96
SF3A1	ENST00000215793	0.761743	567-652	86
SF3A1	ENST00000215793	0.813287	688-700	13
SF3A1	ENST00000215793	0.789531	775-793	19
USP18	ENST00000215794	0.75784	90-100	11
USP18	ENST00000215794	0.442923	248-276,284-289	35
SNRPD3	ENST00000215829	0.666809	2-76	75
SNRPD3	ENST00000215829	0.664693	84-123	40
MAPK1	ENST00000215832	0.715213	8-61	54
MAPK1	ENST00000215832	0.726665	64-83	20
MAPK1	ENST00000215832	0.564403	93-336	244
MAPK1	ENST00000215832	0.763636	338-359	22
SLC25A1	ENST00000215882	0.782233	34-45	12
SLC25A1	ENST00000215882	0.76668	79-101	23
SLC25A1	ENST00000215882	0.816736	140-151	12
SLC25A1	ENST00000215882	0.737083	175-199	25
PLA2G3	ENST00000215885	0.782956	2-32	31
LGALS2	ENST00000215886	0.791149	3-12	10
LGALS2	ENST00000215886	0.789603	96-113	18
PDXP	ENST00000215904	0.798635	78-88	11
ASPHD2	ENST00000215906	0.776048	240-270	31
ASPHD2	ENST00000215906	0.796217	290-302	13
ASPHD2	ENST00000215906	0.790741	308-322	15
ASPHD2	ENST00000215906	0.763613	337-369	33
PIK3IP1	ENST00000215912	0.783701	50-66	17
MICALL1	ENST00000215957	0.762293	445-470	26
MICALL1	ENST00000215957	0.783145	609-625	17
DMC1	ENST00000216024	0.780126	59-83	25
DMC1	ENST00000216024	0.658663	243-277	35
DMC1	ENST00000216024	0.820058	329-339	11
TOMM22	ENST00000216034	0.786255	91-107	17
RTCB	ENST00000216038	0.815199	37-50	14
RTCB	ENST00000216038	0.7989	59-71	13
RTCB	ENST00000216038	0.810315	73-82	10
RTCB	ENST00000216038	0.817053	337-350	14
RTCB	ENST00000216038	0.756666	463-487	25
JOSD1	ENST00000216039	0.77097	2-44	43
JOSD1	ENST00000216039	0.77385	71-102	32
JOSD1	ENST00000216039	0.805116	146-161	16
GTPBP1	ENST00000216044	0.711452	217-275	59
GTPBP1	ENST00000216044	0.796886	277-290	14
GTPBP1	ENST00000216044	0.644916	401-441	41
RHBDD3	ENST00000216085	0.768896	61-88	28
RHBDD3	ENST00000216085	0.771759	94-114	21
APOBEC3D	ENST00000216099	0.804498	94-104	11
HMGXB4	ENST00000216106	0.794665	49-58	10
HMGXB4	ENST00000216106	0.797306	461-472	12
HMGXB4	ENST00000216106	0.645756	530-601	72
NIPSNAP1	ENST00000216121	0.721789	61-90	30
NIPSNAP1	ENST00000216121	0.757915	145-166	22
NIPSNAP1	ENST00000216121	0.771334	202-231	30
MCM5	ENST00000216122	0.810166	53-78	26
MCM5	ENST00000216122	0.814258	386-398	13
MCM5	ENST00000216122	0.793361	449-461	13
MCM5	ENST00000216122	0.814061	468-480	13
MCM5	ENST00000216122	0.78492	484-517	34
RASD2	ENST00000216127	0.786387	31-67	37
RASD2	ENST00000216127	0.80791	79-89	11
RASD2	ENST00000216127	0.811559	127-136	10
RASD2	ENST00000216127	0.790583	141-181	41
RASD2	ENST00000216127	0.800159	189-205	17
TTLL12	ENST00000216129	0.812488	245-257	13
TTLL12	ENST00000216129	0.806466	259-272	14
CBX7	ENST00000216133	0.661736	2-33	32
CBX7	ENST00000216133	0.77048	225-236	12
ACR	ENST00000216139	0.807253	96-107	12
ACR	ENST00000216139	0.811169	264-277	14
ACR	ENST00000216139	0.768053	313-337,339-344	31
ACR	ENST00000216139	0.681057	346-361	16
CABP7	ENST00000216144	0.813203	191-215	25
RPL3	ENST00000216146	0.779378	149-164	16
RPL3	ENST00000216146	0.798448	167-183	17
RPL3	ENST00000216146	0.70879	190-278	89
RPL3	ENST00000216146	0.802479	297-315	19
RPL3	ENST00000216146	0.772649	373-386	14
TAB1	ENST00000216160	0.771325	199-209	11
MYH9	ENST00000216181	0.778571	43-74	32
MYH9	ENST00000216181	0.803886	76-100	25
MYH9	ENST00000216181	0.709266	102-139	38
MYH9	ENST00000216181	0.682133	169-259	91
MYH9	ENST00000216181	0.78914	286-305	20
MYH9	ENST00000216181	0.781579	340-360	21
MYH9	ENST00000216181	0.788748	392-407	16
MYH9	ENST00000216181	0.818383	414-423	10
MYH9	ENST00000216181	0.669938	443-577	135
MYH9	ENST00000216181	0.738955	591-614	24
MYH9	ENST00000216181	0.686346	616-679	64
MYH9	ENST00000216181	0.769702	820-831	12
MYH9	ENST00000216181	0.768442	941-967	27
MYH9	ENST00000216181	0.791516	997-1014	18
MYH9	ENST00000216181	0.808946	1039-1049	11
MYH9	ENST00000216181	0.772249	1145-1155	11
MYH9	ENST00000216181	0.807903	1167-1176	10
MYH9	ENST00000216181	0.815429	1182-1195	14
MYH9	ENST00000216181	0.803955	1409-1428	20
MYH9	ENST00000216181	0.807227	1748-1757	10
MYH9	ENST00000216181	0.787547	1887-1916	30
TXN2	ENST00000216185	0.770604	142-166	25
EIF3D	ENST00000216190	0.741049	11-54	44
EIF3D	ENST00000216190	0.812798	67-82	16
EIF3D	ENST00000216190	0.764061	132-194	63
EIF3D	ENST00000216190	0.669504	252-291	40
EIF3D	ENST00000216190	0.744024	435-488	54
EIF3D	ENST00000216190	0.688881	501-548	48
ST13	ENST00000216218	0.81615	183-194	12
IL2RB	ENST00000216223	0.809802	48-59	12
IL2RB	ENST00000216223	0.79424	210-255	46
RBX1	ENST00000216225	0.253895	14-108	95
L3MBTL2	ENST00000216237	0.698313	103-145	43
L3MBTL2	ENST00000216237	0.804045	448-467	20
L3MBTL2	ENST00000216237	0.819914	534-546	13
L3MBTL2	ENST00000216237	0.771347	581-616	36
CHADL	ENST00000216241	0.812116	232-248	17
PHF5A	ENST00000216252	0.393848	2-110	109
ACO2	ENST00000216254	0.805788	28-38	11
ACO2	ENST00000216254	0.740833	79-119	41
ACO2	ENST00000216254	0.79512	179-188	10
ACO2	ENST00000216254	0.74103	278-315	38
ACO2	ENST00000216254	0.781209	389-399	11
ACO2	ENST00000216254	0.729362	481-515	35
ACO2	ENST00000216254	0.711491	556-633	78
ACO2	ENST00000216254	0.731473	650-712	63
ZBED4	ENST00000216268	0.770951	123-184	62
ZBED4	ENST00000216268	0.734937	296-348	53
ZBED4	ENST00000216268	0.762392	661-688	28
ZBED4	ENST00000216268	0.801349	949-968	20
ZBED4	ENST00000216268	0.801375	1050-1063	14
ZBED4	ENST00000216268	0.667428	1087-1134	48
HDAC10	ENST00000216271	0.808982	2-13	12
HDAC10	ENST00000216271	0.814012	140-150	11
HDAC10	ENST00000216271	0.806358	161-170	10
PAPOLA	ENST00000216277	0.723768	30-63	34
PAPOLA	ENST00000216277	0.769859	72-87	16
PAPOLA	ENST00000216277	0.612694	123-169	47
PAPOLA	ENST00000216277	0.781503	178-209	32
PAPOLA	ENST00000216277	0.81279	211-221	11
PAPOLA	ENST00000216277	0.54252	230-280	51
PAPOLA	ENST00000216277	0.763726	289-334	46
PAPOLA	ENST00000216277	0.71765	366-426	61
PAPOLA	ENST00000216277	0.6874	460-500	41
PAPOLA	ENST00000216277	0.784909	505-525	21
HSP90AA1	ENST00000216281	0.665297	8-64	57
HSP90AA1	ENST00000216281	0.64736	93-160	68
HSP90AA1	ENST00000216281	0.797534	192-213	22
HSP90AA1	ENST00000216281	0.620226	317-418	102
HSP90AA1	ENST00000216281	0.748048	493-550	58
HSP90AA1	ENST00000216281	0.663711	564-628	65
HSP90AA1	ENST00000216281	0.816394	635-647	13
HSP90AA1	ENST00000216281	0.645396	649-708	60
SNAPC1	ENST00000216294	0.777803	260-270	11
SUPT16H	ENST00000216297	0.689994	2-20	19
SUPT16H	ENST00000216297	0.791726	183-193	11
SUPT16H	ENST00000216297	0.795024	198-213	16
SUPT16H	ENST00000216297	0.785316	281-309	29
SUPT16H	ENST00000216297	0.764051	346-376	31
SUPT16H	ENST00000216297	0.784676	390-400	11
SUPT16H	ENST00000216297	0.707369	442-474	33
SUPT16H	ENST00000216297	0.53568	516-789	274
SUPT16H	ENST00000216297	0.601968	798-932	135
SUPT16H	ENST00000216297	0.754829	954-982	29
POLE2	ENST00000216367	0.766418	188-197	10
SOS2	ENST00000216373	0.7569	18-35	18
SOS2	ENST00000216373	0.820005	98-111	14
SOS2	ENST00000216373	0.64272	114-150	37
SOS2	ENST00000216373	0.75671	271-311	41
SOS2	ENST00000216373	0.789109	473-495	23
SOS2	ENST00000216373	0.780558	601-623	23
SOS2	ENST00000216373	0.806547	668-678	11
SOS2	ENST00000216373	0.765869	840-880	41
SOS2	ENST00000216373	0.787387	919-935	17
PYGL	ENST00000216392	0.804933	9-18	10
PYGL	ENST00000216392	0.782965	351-360	10
CGRRF1	ENST00000216420	0.792822	207-217	11
ATP6V1D	ENST00000216442	0.703777	50-86	37
ATP6V1D	ENST00000216442	0.785659	127-139	13
PLEK2	ENST00000216446	0.775093	244-256	13
PSMA3	ENST00000216455	0.553339	2-46	45
PSMA3	ENST00000216455	0.801732	55-70	16
PSMA3	ENST00000216455	0.721582	107-142	36
PSMA3	ENST00000216455	0.801265	172-182	11
PSMA3	ENST00000216455	0.777147	206-236	31
AHSA1	ENST00000216479	0.792	2-16	15
AHSA1	ENST00000216479	0.737626	160-193	34
AHSA1	ENST00000216479	0.751287	219-237	19
AHSA1	ENST00000216479	0.765488	240-251	12
SPTLC2	ENST00000216484	0.816761	83-92	10
SPTLC2	ENST00000216484	0.782804	250-259	10
SPTLC2	ENST00000216484	0.778823	340-370	31
SPTLC2	ENST00000216484	0.816281	448-466	19
RIN3	ENST00000216487	0.800767	115-131	17
RIN3	ENST00000216487	0.80148	347-368	22
RIN3	ENST00000216487	0.806644	470-482	13
RIN3	ENST00000216487	0.816567	535-552	18
RIN3	ENST00000216487	0.78646	740-761	22
RIN3	ENST00000216487	0.818046	837-847	11
ALKBH1	ENST00000216489	0.802559	268-281	14
SIX4	ENST00000216513	0.797555	73-93	21
SIX4	ENST00000216513	0.76288	161-185	25
SIX4	ENST00000216513	0.802826	220-229	10
SIX4	ENST00000216513	0.773493	276-292	17
EIF5	ENST00000216554	0.688579	11-144	134
EIF5	ENST00000216554	0.793488	165-178	14
EIF5	ENST00000216554	0.769521	225-243	19
EIF5	ENST00000216554	0.757918	251-289	39
EIF5	ENST00000216554	0.790971	302-316	15
EIF5	ENST00000216554	0.787057	321-356	36
EIF5	ENST00000216554	0.79847	366-391	26
BDKRB1	ENST00000216629	0.802727	131-160	30
VRK1	ENST00000216639	0.79514	195-220	26
APEX1	ENST00000216714	0.783132	211-222	12
PABPN1	ENST00000216727	0.64076	118-147	30
PABPN1	ENST00000216727	0.740436	175-207	33
PABPN1	ENST00000216727	0.759149	209-232	24
EFS	ENST00000216733	0.778762	546-561	16
CINP	ENST00000216756	0.815249	139-151	13
SRP54	ENST00000216774	0.801545	3-13	11
SRP54	ENST00000216774	0.724954	97-126	30
SRP54	ENST00000216774	0.734073	137-162	26
SRP54	ENST00000216774	0.791219	248-258	11
SRP54	ENST00000216774	0.788746	260-278	19
SRP54	ENST00000216774	0.72281	316-359	44
SRP54	ENST00000216774	0.755924	420-465	46
PCK2	ENST00000216780	0.80252	340-353	14
NFKBIA	ENST00000216797	0.795985	57-70	14
NFKBIA	ENST00000216797	0.808454	79-88	10
NFKBIA	ENST00000216797	0.71865	232-266	35
NFKBIA	ENST00000216797	0.789676	284-313	30
BRMS1L	ENST00000216807	0.753933	218-234	17
BRMS1L	ENST00000216807	0.741317	308-323	16
PNN	ENST00000216832	0.735218	135-172	38
PNN	ENST00000216832	0.80153	240-254	15
NSFL1C	ENST00000216879	0.790018	2-19	18
ZFP64	ENST00000216923	0.719144	206-320	115
ZFP64	ENST00000216923	0.787074	361-388	28
ZFP64	ENST00000216923	0.801945	501-524	24
PYGB	ENST00000216962	0.651905	273-294	22
PYGB	ENST00000216962	0.799308	327-354	28
PYGB	ENST00000216962	0.793466	761-787	27
MYBL2	ENST00000217026	0.671388	57-191	135
MYBL2	ENST00000217026	0.778601	193-212	20
MYBL2	ENST00000217026	0.694355	452-491	40
PABPC1L	ENST00000217073	0.786596	337-358	22
PABPC1L	ENST00000217073	0.783583	554-595	42
SALL4	ENST00000217086	0.733559	217-250	34
SALL4	ENST00000217086	0.805103	344-360	17
SALL4	ENST00000217086	0.770105	876-892	17
CSTF1	ENST00000217109	0.674978	59-225	167
CSTF1	ENST00000217109	0.780609	233-270	38
CSTF1	ENST00000217109	0.793446	281-292	12
CSTF1	ENST00000217109	0.774606	297-311	15
CSTF1	ENST00000217109	0.603997	332-431	100
TUBB1	ENST00000217133	0.791609	375-393	19
SLCO4A1	ENST00000217159	0.814866	307-319	13
SLCO4A1	ENST00000217159	0.806524	386-412	27
UBOX5	ENST00000217173	0.741792	42-60	19
UBOX5	ENST00000217173	0.758642	525-541	17
EEF1A2	ENST00000217182	0.485414	2-329	328
EEF1A2	ENST00000217182	0.549558	336-463	128
SRMS	ENST00000217188	0.782197	22-50	29
SRMS	ENST00000217188	0.812936	378-391	14
CSNK2A1	ENST00000217244	0.66048	11-139	129
CSNK2A1	ENST00000217244	0.576495	166-212	47
CSNK2A1	ENST00000217244	0.776155	229-242	14
CSNK2A1	ENST00000217244	0.702118	270-330	61
RSPO4	ENST00000217260	0.816088	124-135	12
PROKR2	ENST00000217270	0.786963	45-56	12
PROKR2	ENST00000217270	0.792003	205-232	28
TLDC2	ENST00000217320	0.776416	135-148	14
CHMP4B	ENST00000217402	0.777712	26-36	11
CHMP4B	ENST00000217402	0.784154	39-59	21
CHMP4B	ENST00000217402	0.726947	63-105	43
CHMP4B	ENST00000217402	0.72401	111-189	79
LBP	ENST00000217407	0.759801	42-61	20
LBP	ENST00000217407	0.814605	354-364	11
SLC32A1	ENST00000217420	0.668638	113-163	51
SLC32A1	ENST00000217420	0.747409	197-262	66
SLC32A1	ENST00000217420	0.785433	266-298	33
SLC32A1	ENST00000217420	0.777104	307-324	18
SLC32A1	ENST00000217420	0.794428	329-338	10
SLC32A1	ENST00000217420	0.778841	353-371	19
SLC32A1	ENST00000217420	0.715385	378-399	22
SLC32A1	ENST00000217420	0.658514	439-482	44
AHCY	ENST00000217426	0.809441	177-190	14
AHCY	ENST00000217426	0.820488	279-290	12
AHCY	ENST00000217426	0.815746	350-360	11
AHCY	ENST00000217426	0.792123	392-424	33
PIGU	ENST00000217446	0.804265	285-298	14
PIGU	ENST00000217446	0.803096	354-364	11
TXNL1	ENST00000217515	0.778227	29-57	29
TAF9	ENST00000217893	0.740996	247-264	18
IDH3G	ENST00000217901	0.721123	54-85	32
IDH3G	ENST00000217901	0.682921	117-187	71
IDH3G	ENST00000217901	0.646175	200-235	36
IDH3G	ENST00000217901	0.738792	262-305	44
IDH3G	ENST00000217901	0.713206	326-358	33
IDH3G	ENST00000217901	0.749134	360-375	16
SLC25A43	ENST00000217909	0.763042	60-71	12
SLC25A43	ENST00000217909	0.749223	86-100	15
SLC25A43	ENST00000217909	0.793906	107-116	10
SLC25A43	ENST00000217909	0.790101	209-221	13
SLC25A43	ENST00000217909	0.795347	230-239	10
MXRA5	ENST00000217939	0.728102	400-409	10
MXRA5	ENST00000217939	0.708081	546-567	22
MXRA5	ENST00000217939	0.682538	728-758	31
MXRA5	ENST00000217939	0.632355	1311-1331	21
MXRA5	ENST00000217939	0.752293	1474-1488	15
MXRA5	ENST00000217939	0.744451	1994-2023	30
MXRA5	ENST00000217939	0.801811	2199-2209	11
MXRA5	ENST00000217939	0.668497	2497-2512	16
MXRA5	ENST00000217939	0.756522	2552-2562	11
MXRA5	ENST00000217939	0.192689	2596-2599,2628-2641	18
MXRA5	ENST00000217939	0.791806	2757-2769	13
VSIG1	ENST00000217957	0.732094	37-81	45
VSIG1	ENST00000217957	0.772092	193-212	20
VSIG1	ENST00000217957	0.796366	258-271	14
VSIG1	ENST00000217957	0.797483	282-292	11
PSMD10	ENST00000217958	0.766088	2-18	17
PSMD10	ENST00000217958	0.667393	44-70	27
PSMD10	ENST00000217958	0.794936	109-125	17
PSMD10	ENST00000217958	0.706892	157-166	10
PGRMC1	ENST00000217971	0.750892	107-121	15
RHOXF1	ENST00000217999	0.706238	126-153	28
GUCY2F	ENST00000218006	0.724979	353-363	11
GUCY2F	ENST00000218006	0.797035	618-631	14
GUCY2F	ENST00000218006	0.757696	977-1002	26
GUCY2F	ENST00000218006	0.698397	1090-1108	19
ATP1B4	ENST00000218008	0.76531	51-62	12
ATP1B4	ENST00000218008	0.786532	71-94	24
ATP1B4	ENST00000218008	0.813983	343-353	11
TLR8	ENST00000218032	0.781307	151-168	18
TLR8	ENST00000218032	0.628933	204-273	70
TLR8	ENST00000218032	0.5507	297-373	77
TLR8	ENST00000218032	0.683243	407-428	22
TLR8	ENST00000218032	0.721895	467-508	42
TLR8	ENST00000218032	0.638706	512-597	86
TLR8	ENST00000218032	0.752321	707-743	37
TLR8	ENST00000218032	0.770866	828-848	21
TLR8	ENST00000218032	0.764117	884-956	73
TLR8	ENST00000218032	0.74923	994-1008	15
GLRA2	ENST00000218075	0.726833	75-98	24
GLRA2	ENST00000218075	0.725895	122-136	15
GLRA2	ENST00000218075	0.624783	152-192	41
GLRA2	ENST00000218075	0.593357	228-243	16
GLRA2	ENST00000218075	0.63115	247-352	106
GLRA2	ENST00000218075	0.790358	425-435	11
F9	ENST00000218099	0.753617	41-73	33
F9	ENST00000218099	0.65375	98-148	51
F9	ENST00000218099	0.694646	178-202	25
F9	ENST00000218099	0.567049	230-271	42
F9	ENST00000218099	0.713237	283-311	29
F9	ENST00000218099	0.79288	317-328	12
F9	ENST00000218099	0.612289	402-453	52
ABCD1	ENST00000218104	0.784977	145-154	10
ABCD1	ENST00000218104	0.735962	162-213	52
ABCD1	ENST00000218104	0.709947	329-370	42
ABCD1	ENST00000218104	0.646677	383-420	38
ABCD1	ENST00000218104	0.812015	425-436	12
ABCD1	ENST00000218104	0.657018	491-522	32
ABCD1	ENST00000218104	0.582277	594-681	88
ABCD1	ENST00000218104	0.269611	706-736	31
KCND1	ENST00000218176	0.72062	13-58	46
KCND1	ENST00000218176	0.784624	129-138	10
KCND1	ENST00000218176	0.761099	186-211	26
KCND1	ENST00000218176	0.71472	318-331	14
KCND1	ENST00000218176	0.712134	366-379	14
KCND1	ENST00000218176	0.7508	389-404	16
KCND1	ENST00000218176	0.785498	492-511	20
GPR50	ENST00000218316	0.809017	452-465	14
RP2	ENST00000218340	0.774671	103-153	51
HTATSF1	ENST00000218364	0.784649	77-92	16
HTATSF1	ENST00000218364	0.496561	100-155	56
HTATSF1	ENST00000218364	0.674351	176-188	13
HTATSF1	ENST00000218364	0.746206	240-273	34
HTATSF1	ENST00000218364	0.61478	307-358	52
HTATSF1	ENST00000218364	0.770141	507-526	20
HTATSF1	ENST00000218364	0.799739	633-642	10
HTATSF1	ENST00000218364	0.818764	719-729	11
TIMP1	ENST00000218388	0.753057	123-167	45
ITIH6	ENST00000218436	0.785435	647-656	10
ITIH6	ENST00000218436	0.798217	1246-1267	22
GLA	ENST00000218516	0.788049	234-245	12
SGCG	ENST00000218867	0.806941	109-140	32
ZNF263	ENST00000219069	0.763066	42-100	59
MMP2	ENST00000219070	0.780779	196-206	11
MMP2	ENST00000219070	0.807577	215-229	15
MMP2	ENST00000219070	0.783665	341-369	29
MMP2	ENST00000219070	0.789648	401-418	18
ZNF205	ENST00000219091	0.77391	150-164	15
ZNF205	ENST00000219091	0.809906	268-280	13
ZNF205	ENST00000219091	0.763601	430-455	26
ORC6	ENST00000219097	0.740423	151-186	36
CORO1A	ENST00000219150	0.778063	9-44	36
CORO1A	ENST00000219150	0.716959	77-109	33
CORO1A	ENST00000219150	0.766025	133-156	24
CORO1A	ENST00000219150	0.756028	258-349	92
CORO1A	ENST00000219150	0.807231	358-368	11
CORO1A	ENST00000219150	0.824705	372-382	11
NUTF2	ENST00000219169	0.501563	19-127	109
CBLN1	ENST00000219197	0.749076	114-146	33
POLR2C	ENST00000219252	0.792839	136-167	32
POLR2C	ENST00000219252	0.70604	172-211	40
MMP15	ENST00000219271	0.796686	206-236	31
MMP15	ENST00000219271	0.770091	245-282	38
MMP15	ENST00000219271	0.804411	404-418	15
MMP15	ENST00000219271	0.814431	463-476	14
PSMD7	ENST00000219313	0.766758	2-23	22
PSMD7	ENST00000219313	0.790532	59-89	31
PSMD7	ENST00000219313	0.751887	117-144	28
PSMD7	ENST00000219313	0.715308	166-191	26
PSMD7	ENST00000219313	0.763384	248-293	46
SETD6	ENST00000219315	0.775236	409-421	13
SLC38A7	ENST00000219320	0.778662	124-145	22
SLC38A7	ENST00000219320	0.750929	172-223	52
SLC38A7	ENST00000219320	0.781172	441-462	22
SMPD3	ENST00000219334	0.786968	10-35	26
SMPD3	ENST00000219334	0.798844	68-83	16
SMPD3	ENST00000219334	0.75711	151-180	30
SLC7A6	ENST00000219343	0.807314	176-194	19
SLC7A6	ENST00000219343	0.796367	242-267	26
SLC7A6	ENST00000219343	0.804982	289-302	14
SLC7A6	ENST00000219343	0.807845	393-404	12
PLA2G15	ENST00000219345	0.785604	374-405	32
PDIA2	ENST00000219406	0.829563	382-391	10
PDIA2	ENST00000219406	0.821311	397-410	14
ARHGDIG	ENST00000219409	0.770789	95-141	47
HSDL1	ENST00000219439	0.802265	80-90	11
USP10	ENST00000219473	0.801879	138-147	10
USP10	ENST00000219473	0.805	588-602	15
USP10	ENST00000219473	0.751207	728-758	31
TSC2	ENST00000219476	0.803796	91-103	13
TSC2	ENST00000219476	0.780718	277-300	24
TSC2	ENST00000219476	0.793152	376-389	14
TSC2	ENST00000219476	0.772587	418-437	20
TSC2	ENST00000219476	0.787931	475-502	28
TSC2	ENST00000219476	0.812623	836-852	17
TSC2	ENST00000219476	0.804508	854-864	11
TSC2	ENST00000219476	0.733678	1018-1063	46
TSC2	ENST00000219476	0.807481	1067-1083	17
TSC2	ENST00000219476	0.726424	1183-1254	72
TSC2	ENST00000219476	0.711601	1369-1393	25
TSC2	ENST00000219476	0.691748	1545-1638	94
TSC2	ENST00000219476	0.818723	1673-1682	10
TSC2	ENST00000219476	0.783852	1793-1807	15
ZNF500	ENST00000219478	0.776683	84-107	24
ZNF500	ENST00000219478	0.822995	332-343	12
ZNF500	ENST00000219478	0.817568	345-358	14
ZNF500	ENST00000219478	0.800249	399-417	19
ZNF500	ENST00000219478	0.802311	419-428	10
STUB1	ENST00000219548	0.806518	24-39	16
STUB1	ENST00000219548	0.80231	90-114	25
MEFV	ENST00000219596	0.809468	595-604	10
CAPN15	ENST00000219611	0.777074	2-14	13
CAPN15	ENST00000219611	0.804289	44-53	10
CAPN15	ENST00000219611	0.714495	532-651	120
CAPN15	ENST00000219611	0.808507	702-718	17
CAPN15	ENST00000219611	0.806109	770-783	14
CAPN15	ENST00000219611	0.791548	811-835	25
CAPN15	ENST00000219611	0.81005	940-971	32
CAPN15	ENST00000219611	0.802663	1014-1032	19
USP31	ENST00000219689	0.809712	58-72	15
USP31	ENST00000219689	0.747064	114-155	42
USP31	ENST00000219689	0.765086	198-248	51
USP31	ENST00000219689	0.717147	280-299	20
USP31	ENST00000219689	0.802556	609-635	27
USP31	ENST00000219689	0.813001	671-683	13
USP31	ENST00000219689	0.683555	726-766	41
USP31	ENST00000219689	0.78638	1210-1223	14
TOX3	ENST00000219746	0.773335	240-256	17
TOX3	ENST00000219746	0.809573	286-300	15
TOX3	ENST00000219746	0.818098	319-328	10
CDIPT	ENST00000219789	0.785311	136-151	16
BCKDK	ENST00000219794	0.815542	160-169	10
BCKDK	ENST00000219794	0.791699	172-188	17
KAT8	ENST00000219797	0.692678	52-115	64
KAT8	ENST00000219797	0.540247	137-190	54
KAT8	ENST00000219797	0.751711	258-282	25
KAT8	ENST00000219797	0.714736	313-361	49
KAT8	ENST00000219797	0.795656	363-374	12
KNOP1	ENST00000219837	0.829586	388-397	10
CSK	ENST00000220003	0.777078	2-51	50
CSK	ENST00000220003	0.677835	81-144	64
CSK	ENST00000220003	0.750031	159-197	39
CSK	ENST00000220003	0.730361	242-293	52
CSK	ENST00000220003	0.527372	295-381	87
RASL12	ENST00000220062	0.788146	22-51	30
CTSH	ENST00000220166	0.783111	212-248	37
EHD4	ENST00000220325	0.786445	288-307	20
TGM5	ENST00000220420	0.819788	208-219	12
TGM5	ENST00000220420	0.782891	283-294	12
TGM5	ENST00000220420	0.805547	323-353	31
TGM5	ENST00000220420	0.739308	681-709	29
DNAJC17	ENST00000220496	0.804066	24-34	11
RHOV	ENST00000220507	0.795635	131-145	15
RHOV	ENST00000220507	0.745659	173-204	32
VPS18	ENST00000220509	0.706597	2-20	19
VPS18	ENST00000220509	0.726122	158-184	27
VPS18	ENST00000220509	0.731006	774-805	32
BLOC1S6	ENST00000220531	0.792224	60-75	16
EXTL3	ENST00000220562	0.821191	25-34	10
EXTL3	ENST00000220562	0.796014	36-47	12
EXTL3	ENST00000220562	0.809598	79-93	15
EXTL3	ENST00000220562	0.810261	102-118	17
EXTL3	ENST00000220562	0.788801	497-515	19
EXTL3	ENST00000220562	0.75164	617-710	94
EXTL3	ENST00000220562	0.822415	731-742	12
EXTL3	ENST00000220562	0.791029	806-818	13
EXTL3	ENST00000220562	0.662227	890-919	30
AGO2	ENST00000220592	0.771271	2-33	32
AGO2	ENST00000220592	0.737166	98-136	39
AGO2	ENST00000220592	0.650151	150-303	154
AGO2	ENST00000220592	0.525449	312-390	79
AGO2	ENST00000220592	0.75083	416-432	17
AGO2	ENST00000220592	0.57466	454-627	174
AGO2	ENST00000220592	0.672511	656-729	74
AGO2	ENST00000220592	0.632152	755-850	96
PAG1	ENST00000220597	0.775951	2-22	21
TG	ENST00000220616	0.797599	459-477	19
RP1	ENST00000220676	0.791308	1992-2010	19
RP1	ENST00000220676	0.770158	2069-2085	17
RIPK2	ENST00000220751	0.755998	129-147	19
RIPK2	ENST00000220751	0.725598	329-355	27
DECR1	ENST00000220764	0.813953	37-48	12
SFRP1	ENST00000220772	0.790687	102-112	11
SFRP1	ENST00000220772	0.773843	124-151	28
PLAT	ENST00000220809	0.757499	180-192	13
GDAP1	ENST00000220822	0.813939	172-184	13
EIF3E	ENST00000220849	0.719272	56-96	41
EIF3E	ENST00000220849	0.657879	115-183	69
EIF3E	ENST00000220849	0.688517	348-405	58
EMC2	ENST00000220853	0.798202	181-195	15
STMN2	ENST00000220876	0.747841	46-117	72
STMN2	ENST00000220876	0.74217	120-179	60
NCALD	ENST00000220931	0.798104	52-62	11
MTMR9	ENST00000221086	0.792162	52-65	14
DCTN6	ENST00000221114	0.749318	166-185	20
GSR	ENST00000221130	0.811845	92-106	15
PPP2CB	ENST00000221138	0.694756	73-152	80
PPP2CB	ENST00000221138	0.78658	154-163	10
PPP2CB	ENST00000221138	0.808426	165-175	11
PPP2CB	ENST00000221138	0.64003	179-255	77
NEFM	ENST00000221166	0.785118	40-61	22
NEFM	ENST00000221166	0.815253	231-240	10
NEFM	ENST00000221166	0.790469	624-633	10
KCTD9	ENST00000221200	0.723301	2-27	26
KCTD9	ENST00000221200	0.770123	84-107	24
KCTD9	ENST00000221200	0.750109	130-155	26
KCTD9	ENST00000221200	0.754315	206-249	44
KCTD9	ENST00000221200	0.636141	276-300	25
KCTD9	ENST00000221200	0.57685	312-389	78
CNOT3	ENST00000221232	0.526726	2-269	268
CNOT3	ENST00000221232	0.794554	377-389	13
CNOT3	ENST00000221232	0.793217	491-504	14
CNOT3	ENST00000221232	0.790392	622-634	13
CNOT3	ENST00000221232	0.513858	641-753	113
EXOSC5	ENST00000221233	0.794406	72-95	24
EXOSC5	ENST00000221233	0.826613	127-137	11
PAF1	ENST00000221265	0.78145	38-69	32
PAF1	ENST00000221265	0.617031	118-176	59
PAF1	ENST00000221265	0.693994	220-271	52
PAF1	ENST00000221265	0.629738	286-341	56
PAF1	ENST00000221265	0.788481	359-388	30
PAF1	ENST00000221265	0.821673	403-415	13
PAF1	ENST00000221265	0.782402	447-461	15
STXBP2	ENST00000221283	0.815636	129-144	16
STXBP2	ENST00000221283	0.787095	331-345	15
STXBP2	ENST00000221283	0.800012	355-370	16
STXBP2	ENST00000221283	0.791873	406-418	13
CYP4F3	ENST00000221307	0.80225	168-194	27
ZNF180	ENST00000221327	0.764109	2-28	27
ZNF180	ENST00000221327	0.738754	663-692	30
HNRNPL	ENST00000221419	0.583529	86-156	71
HNRNPL	ENST00000221419	0.493143	176-323	148
HNRNPL	ENST00000221419	0.720421	332-364	33
HNRNPL	ENST00000221419	0.649516	371-450	80
HNRNPL	ENST00000221419	0.707525	452-537	86
HNRNPL	ENST00000221419	0.787259	540-584	45
SARS2	ENST00000221431	0.801682	121-138	18
RELB	ENST00000221452	0.781466	43-67	25
RELB	ENST00000221452	0.717366	130-158	29
RELB	ENST00000221452	0.749125	160-238	79
RELB	ENST00000221452	0.78034	330-342	13
RELB	ENST00000221452	0.754363	344-389	46
RELB	ENST00000221452	0.790652	465-489	25
CLASRP	ENST00000221455	0.582182	2-59	58
CLASRP	ENST00000221455	0.728423	109-164	56
CLASRP	ENST00000221455	0.767237	579-609	31
PPP1R37	ENST00000221462	0.801819	292-309	18
FCGRT	ENST00000221466	0.780246	67-78	12
FCGRT	ENST00000221466	0.801278	121-131	11
SLC17A7	ENST00000221485	0.632911	107-252	146
SLC17A7	ENST00000221485	0.678619	297-340	44
SLC17A7	ENST00000221485	0.818191	366-381	16
SLC17A7	ENST00000221485	0.649643	419-501	83
SF3A2	ENST00000221494	0.551665	2-148	147
SF3A2	ENST00000221494	0.701753	150-212	63
SF3A2	ENST00000221494	0.646949	449-464	16
TBC1D17	ENST00000221543	0.752925	546-571	26
CCDC130	ENST00000221554	0.779169	2-18	17
SGTA	ENST00000221566	0.815526	32-43	12
SGTA	ENST00000221566	0.744711	109-164	56
SGTA	ENST00000221566	0.755574	166-201	36
SGTA	ENST00000221566	0.805354	207-232	26
SNAPC2	ENST00000221573	0.829213	214-224	11
FIZ1	ENST00000221665	0.670983	23-149	127
FIZ1	ENST00000221665	0.813271	194-208	15
FIZ1	ENST00000221665	0.775811	214-257	44
FIZ1	ENST00000221665	0.817586	326-337	12
FIZ1	ENST00000221665	0.713668	424-480	57
C19orf44	ENST00000221671	0.78058	387-412	26
C19orf44	ENST00000221671	0.791519	571-598	28
CYP4F2	ENST00000221700	0.810403	197-208	12
CYP4F2	ENST00000221700	0.764397	290-302	13
CYP4F2	ENST00000221700	0.789468	474-483	10
ZNF419	ENST00000221735	0.639605	180-211	32
ZNF419	ENST00000221735	0.734767	465-477	13
SLC1A6	ENST00000221742	0.756475	91-134	44
SLC1A6	ENST00000221742	0.732403	178-199	22
SLC1A6	ENST00000221742	0.805497	250-267	18
SLC1A6	ENST00000221742	0.780871	320-332	13
SLC1A6	ENST00000221742	0.754856	425-456	32
SLC1A6	ENST00000221742	0.760655	476-498	23
FBL	ENST00000221801	0.787866	195-208	14
FBL	ENST00000221801	0.800749	287-301	15
FSD1	ENST00000221856	0.822927	58-68	11
POLR2I	ENST00000221859	0.716871	2-53	52
APLP1	ENST00000221891	0.807446	45-60	16
APLP1	ENST00000221891	0.788496	238-260	23
APLP1	ENST00000221891	0.821409	292-304	13
TGFB1	ENST00000221930	0.798158	270-287	18
PLIN3	ENST00000221957	0.783043	407-434	28
CD79A	ENST00000221972	0.810028	12-28	17
CD79A	ENST00000221972	0.79884	38-48	11
ICAM5	ENST00000221980	0.812334	47-60	14
ICAM5	ENST00000221980	0.81268	112-129	18
ICAM5	ENST00000221980	0.789933	210-221	12
ICAM5	ENST00000221980	0.759206	267-276	10
ICAM5	ENST00000221980	0.782422	568-584	17
ICAM5	ENST00000221980	0.811435	914-923	10
SULT2A1	ENST00000222002	0.815659	203-213	11
CDC37	ENST00000222005	0.586838	2-43	42
CDC37	ENST00000222005	0.805473	188-200	13
CDC37	ENST00000222005	0.794327	320-351	32
ZNRF4	ENST00000222033	0.793891	32-45	14
ZNRF4	ENST00000222033	0.770248	256-268	13
DBP	ENST00000222122	0.708632	255-298	44
EPOR	ENST00000222139	0.779247	56-81	26
EPOR	ENST00000222139	0.781027	146-160	15
EPOR	ENST00000222139	0.772698	272-296	25
EPOR	ENST00000222139	0.799649	345-361	17
RASIP1	ENST00000222145	0.785064	153-176	24
RASIP1	ENST00000222145	0.74781	231-241	11
RASIP1	ENST00000222145	0.819334	451-463	13
RASIP1	ENST00000222145	0.809994	486-500	15
RASIP1	ENST00000222145	0.785099	569-595	27
RASIP1	ENST00000222145	0.792951	607-617	11
RASIP1	ENST00000222145	0.786293	655-669	15
RASIP1	ENST00000222145	0.753338	704-729	26
RASIP1	ENST00000222145	0.795459	766-779	14
RASIP1	ENST00000222145	0.810877	909-919	11
GCDH	ENST00000222214	0.803288	189-204	16
RPL18A	ENST00000222247	0.738488	7-131	125
RPL18A	ENST00000222247	0.747139	149-176	28
SLC5A5	ENST00000222248	0.811602	243-253	11
SLC5A5	ENST00000222248	0.759661	281-302	22
KCNN1	ENST00000222249	0.61595	198-315	118
KCNN1	ENST00000222249	0.63943	317-368	52
ARRDC2	ENST00000222250	0.813845	327-336	10
PIK3R2	ENST00000222254	0.783997	365-390	26
PIK3R2	ENST00000222254	0.819031	460-472	13
PIK3R2	ENST00000222254	0.798222	501-532	32
RAB3A	ENST00000222256	0.777843	31-52	22
RAB3A	ENST00000222256	0.747389	59-93	35
RAB3A	ENST00000222256	0.69976	115-144	30
COMP	ENST00000222271	0.803942	153-170	18
TMEM147	ENST00000222284	0.793359	56-67	12
USF2	ENST00000222305	0.78844	72-99	28
USF2	ENST00000222305	0.812051	131-157	27
USF2	ENST00000222305	0.8083	194-204	11
USF2	ENST00000222305	0.682016	223-282	60
ERF	ENST00000222329	0.758667	2-18	17
ERF	ENST00000222329	0.645978	20-127	108
ERF	ENST00000222329	0.822798	162-171	10
ERF	ENST00000222329	0.792337	183-219	37
ERF	ENST00000222329	0.772421	277-330	54
ERF	ENST00000222329	0.798532	415-437	23
GSK3A	ENST00000222330	0.770634	16-38	23
GSK3A	ENST00000222330	0.662312	163-209	47
GSK3A	ENST00000222330	0.793204	219-233	15
GSK3A	ENST00000222330	0.679021	235-339	105
GSK3A	ENST00000222330	0.709729	377-451	75
SIPA1L3	ENST00000222345	0.807029	351-361	11
SIPA1L3	ENST00000222345	0.803439	1004-1013	10
SIPA1L3	ENST00000222345	0.797556	1017-1033	17
SIPA1L3	ENST00000222345	0.814799	1697-1706	10
SIPA1L3	ENST00000222345	0.764445	1720-1742	23
CADM4	ENST00000222374	0.794379	207-231	25
HGF	ENST00000222390	0.810448	7-30	24
LAMB1	ENST00000222399	0.815766	74-98	25
LAMB1	ENST00000222399	0.816176	1280-1290	11
WNT16	ENST00000222462	0.797415	115-142	28
CPA4	ENST00000222482	0.770545	377-402	26
NAMPT	ENST00000222553	0.777996	46-60	15
NAMPT	ENST00000222553	0.709405	63-137	75
NAMPT	ENST00000222553	0.807381	153-162	10
NAMPT	ENST00000222553	0.794532	168-183	16
NAMPT	ENST00000222553	0.792779	197-213	17
NAMPT	ENST00000222553	0.752284	234-267	34
NAMPT	ENST00000222553	0.65779	292-352	61
NAMPT	ENST00000222553	0.692091	367-424	58
PON2	ENST00000222572	0.755736	199-213	15
PON2	ENST00000222572	0.808563	251-268	18
ITGB8	ENST00000222573	0.74501	2-41	40
ITGB8	ENST00000222573	0.66786	190-215	26
ITGB8	ENST00000222573	0.777445	755-769	15
HBP1	ENST00000222574	0.803956	84-100	17
HBP1	ENST00000222574	0.772909	171-194	24
HBP1	ENST00000222574	0.790322	196-220	25
HBP1	ENST00000222574	0.778441	259-277	19
HBP1	ENST00000222574	0.801686	325-337	13
HBP1	ENST00000222574	0.734425	353-386	34
HBP1	ENST00000222574	0.683519	439-514	76
SP4	ENST00000222584	0.797964	46-58	13
SP4	ENST00000222584	0.82048	427-436	10
SP4	ENST00000222584	0.732237	652-682	31
SP4	ENST00000222584	0.732984	701-740	40
MPP6	ENST00000222644	0.779544	267-280	14
MPP6	ENST00000222644	0.757117	436-459	24
OGDH	ENST00000222673	0.775984	2-11	10
OGDH	ENST00000222673	0.768957	123-151	29
OGDH	ENST00000222673	0.77523	220-238	19
OGDH	ENST00000222673	0.78572	268-279	12
OGDH	ENST00000222673	0.707992	318-500	183
OGDH	ENST00000222673	0.748315	661-688	28
OGDH	ENST00000222673	0.758841	725-773	49
OGDH	ENST00000222673	0.787443	786-800	15
OGDH	ENST00000222673	0.802519	880-897	18
OGDH	ENST00000222673	0.778562	956-971	16
OGDH	ENST00000222673	0.799285	973-992	20
OGDH	ENST00000222673	0.738765	996-1023	28
HOXA2	ENST00000222718	0.81283	97-110	14
HOXA2	ENST00000222718	0.801153	169-179	11
HOXA2	ENST00000222718	0.771675	181-212	32
LFNG	ENST00000222725	0.785795	106-136	31
LFNG	ENST00000222725	0.778083	253-268	16
CHN2	ENST00000222792	0.791846	345-361	17
ABHD11	ENST00000222800	0.777175	133-152	20
STX1A	ENST00000222812	0.77378	44-62	19
STX1A	ENST00000222812	0.800739	64-74	11
STX1A	ENST00000222812	0.764808	106-192	87
STX1A	ENST00000222812	0.701585	232-264	33
NOD1	ENST00000222823	0.798406	771-785	15
NOD1	ENST00000222823	0.784903	939-950	12
BUD31	ENST00000222969	0.755533	24-43	20
BUD31	ENST00000222969	0.770658	110-144	35
SNX8	ENST00000222990	0.729859	71-108	38
WASL	ENST00000223023	0.782494	21-36	16
WASL	ENST00000223023	0.758635	71-107	37
WASL	ENST00000223023	0.742704	189-214	26
WASL	ENST00000223023	0.748655	241-267	27
TFR2	ENST00000223051	0.79107	492-516	25
PCOLCE	ENST00000223061	0.797479	253-272	20
MOGAT3	ENST00000223114	0.817607	40-53	14
PLOD3	ENST00000223127	0.776932	35-52	18
GLCCI1	ENST00000223145	0.709978	450-474	25
CEP41	ENST00000223208	0.815717	233-243	11
ZNF862	ENST00000223210	0.816258	103-113	11
ZNF862	ENST00000223210	0.784519	510-539	30
ZNF862	ENST00000223210	0.797819	571-589	19
ZNF862	ENST00000223210	0.81465	994-1008	15
MEST	ENST00000223215	0.812774	24-34	11
MEST	ENST00000223215	0.802318	72-82	11
MEST	ENST00000223215	0.764866	117-134	18
MEST	ENST00000223215	0.8005	217-232	16
MEST	ENST00000223215	0.786047	264-274	11
MEST	ENST00000223215	0.810119	309-322	14
YAE1	ENST00000223273	0.771648	179-196	18
PSMA2	ENST00000223321	0.700281	2-108	107
PSMA2	ENST00000223321	0.66652	115-151	37
PSMA2	ENST00000223321	0.738203	176-234	59
AEBP1	ENST00000223357	0.792214	1097-1124	28
MYL7	ENST00000223364	0.807371	43-62	20
MYL7	ENST00000223364	0.81	94-103	10
BCL7B	ENST00000223368	0.777791	2-50	49
BCL7B	ENST00000223368	0.783407	126-138	13
BCL7B	ENST00000223368	0.757016	141-171	31
YKT6	ENST00000223369	0.730427	155-193	39
CLIP2	ENST00000223398	0.797572	56-68	13
CLIP2	ENST00000223398	0.760504	105-119	15
CLIP2	ENST00000223398	0.721695	227-284	58
CLIP2	ENST00000223398	0.72731	299-343	45
CLIP2	ENST00000223398	0.712507	352-402	51
CLIP2	ENST00000223398	0.777168	831-847	17
CHMP5	ENST00000223500	0.729889	205-219	15
SEC61B	ENST00000223641	0.784418	54-75	22
SEC61B	ENST00000223641	0.790187	82-96	15
C5	ENST00000223642	0.775765	65-82	18
C5	ENST00000223642	0.742879	149-162	14
C5	ENST00000223642	0.819388	703-712	10
C5	ENST00000223642	0.758869	821-830	10
C5	ENST00000223642	0.81346	907-920	14
C5	ENST00000223642	0.79705	1087-1102	16
C5	ENST00000223642	0.799268	1105-1116	12
C5	ENST00000223642	0.775003	1486-1501	16
TNFSF8	ENST00000223795	0.726926	116-138	23
EDF1	ENST00000224073	0.718272	23-97	75
EDF1	ENST00000224073	0.775278	99-126	28
SETX	ENST00000224140	0.797129	137-161	25
SETX	ENST00000224140	0.806096	253-262	10
SETX	ENST00000224140	0.819136	291-303	13
SETX	ENST00000224140	0.750415	390-407	18
SETX	ENST00000224140	0.816249	528-538	11
SETX	ENST00000224140	0.786172	960-976	17
SETX	ENST00000224140	0.798797	1899-1931	33
SETX	ENST00000224140	0.748645	1962-1985	24
SETX	ENST00000224140	0.793139	1994-2008	15
SETX	ENST00000224140	0.784123	2163-2192	30
SETX	ENST00000224140	0.764512	2241-2255	15
SETX	ENST00000224140	0.761534	2377-2400	24
SETX	ENST00000224140	0.756933	2404-2442	39
SETX	ENST00000224140	0.81093	2625-2638	14
BLNK	ENST00000224337	0.82207	90-99	10
BLNK	ENST00000224337	0.808381	105-120	16
BLNK	ENST00000224337	0.777749	378-405	28
ATE1	ENST00000224652	0.810521	49-58	10
ATE1	ENST00000224652	0.761981	342-363	22
ATE1	ENST00000224652	0.719898	397-434	38
CDH23	ENST00000224721	0.783742	15-33	19
CDH23	ENST00000224721	0.820519	341-353	13
CDH23	ENST00000224721	0.8038	642-654	13
CDH23	ENST00000224721	0.80042	659-669	11
CDH23	ENST00000224721	0.791629	1515-1541	27
CDH23	ENST00000224721	0.757963	2832-2866	35
ACTA2	ENST00000224784	0.74951	22-64	43
ACTA2	ENST00000224784	0.806378	66-81	16
ACTA2	ENST00000224784	0.798689	113-127	15
ACTA2	ENST00000224784	0.679237	131-182	52
ACTA2	ENST00000224784	0.77492	197-215	19
ACTA2	ENST00000224784	0.800867	251-260	10
ACTA2	ENST00000224784	0.712269	272-315	44
ACTA2	ENST00000224784	0.779016	348-377	30
FBXL15	ENST00000224862	0.769967	186-222	37
FBXL15	ENST00000224862	0.793847	229-254	26
PITRM1	ENST00000224949	0.800468	334-343	10
TBC1D12	ENST00000225235	0.815467	580-592	13
TBC1D12	ENST00000225235	0.760396	595-610	16
TBC1D12	ENST00000225235	0.781179	677-686	10
DHX33	ENST00000225296	0.805804	696-707	12
UTP18	ENST00000225298	0.799521	373-390	18
CRYBA1	ENST00000225387	0.801528	29-39	11
CRYBA1	ENST00000225387	0.802527	132-173	42
CRYBA1	ENST00000225387	0.803347	177-187	11
NUFIP2	ENST00000225388	0.785329	41-55	15
NUFIP2	ENST00000225388	0.69876	330-381	52
NUFIP2	ENST00000225388	0.794068	493-506	14
GIT1	ENST00000225394	0.742475	2-29	28
GIT1	ENST00000225394	0.622005	59-126	68
GIT1	ENST00000225394	0.813413	146-155	10
GIT1	ENST00000225394	0.806888	179-189	11
GIT1	ENST00000225394	0.704776	243-328	86
GIT1	ENST00000225394	0.800219	601-610	10
GIT1	ENST00000225394	0.661723	735-761	27
RPL19	ENST00000225430	0.77324	78-104	27
RPL19	ENST00000225430	0.798976	132-144	13
SUPT4H1	ENST00000225504	0.717375	101-117	17
WNT3	ENST00000225512	0.752217	33-46	14
WNT3	ENST00000225512	0.772546	50-65	16
WNT3	ENST00000225512	0.685744	93-143	51
WNT3	ENST00000225512	0.543172	160-223	64
WNT3	ENST00000225512	0.721457	257-300	44
P2RX1	ENST00000225538	0.760881	301-366	66
RPS6KB1	ENST00000225577	0.747701	24-47	24
RPS6KB1	ENST00000225577	0.772195	81-92	12
RPS6KB1	ENST00000225577	0.594979	152-321	170
RPS6KB1	ENST00000225577	0.664998	379-432	54
CBX1	ENST00000225603	0.683519	24-76	53
CBX1	ENST00000225603	0.790169	126-138	13
PFN1	ENST00000225655	0.794797	2-18	17
PFN1	ENST00000225655	0.72372	24-88	65
PFN1	ENST00000225655	0.765528	110-130	21
SLC25A11	ENST00000225665	0.683546	96-147	52
SLC25A11	ENST00000225665	0.807384	189-200	12
SLC25A11	ENST00000225665	0.739434	270-297	28
RASD1	ENST00000225688	0.803989	77-97	21
C1QBP	ENST00000225698	0.801651	71-85	15
C1QBP	ENST00000225698	0.795961	224-238	15
CPD	ENST00000225719	0.81553	84-95	12
CPD	ENST00000225719	0.774653	431-461	31
CPD	ENST00000225719	0.821127	670-679	10
CPD	ENST00000225719	0.765006	750-778	29
CCDC47	ENST00000225726	0.800441	448-461	14
CCDC47	ENST00000225726	0.80654	463-476	14
MED31	ENST00000225728	0.788609	61-77	17
DRG2	ENST00000225729	0.812792	10-22	13
DRG2	ENST00000225729	0.796075	98-113	16
DRG2	ENST00000225729	0.802802	181-191	11
DRG2	ENST00000225729	0.734438	324-364	41
AKAP10	ENST00000225737	0.749607	118-164	47
AKAP10	ENST00000225737	0.810108	300-310	11
AKAP10	ENST00000225737	0.802462	472-483	12
AKAP10	ENST00000225737	0.756522	586-617	32
SYNGR2	ENST00000225777	0.804062	89-98	10
SYNGR2	ENST00000225777	0.810839	210-219	10
DDX5	ENST00000225792	0.773294	42-77	36
DDX5	ENST00000225792	0.679837	122-327	206
DDX5	ENST00000225792	0.611283	338-466	129
DDX5	ENST00000225792	0.764454	530-568	39
ASIC2	ENST00000225823	0.707451	117-174	58
ASIC2	ENST00000225823	0.746437	215-245	31
ASIC2	ENST00000225823	0.798917	305-322	18
CCL1	ENST00000225842	0.739493	78-96	19
KAT2A	ENST00000225916	0.770288	76-96	21
KAT2A	ENST00000225916	0.741062	192-223	32
KAT2A	ENST00000225916	0.784393	250-267	18
KAT2A	ENST00000225916	0.737752	327-372	46
KAT2A	ENST00000225916	0.783102	477-489	13
KAT2A	ENST00000225916	0.697523	527-554	28
KAT2A	ENST00000225916	0.701371	573-625	53
NAGLU	ENST00000225927	0.797286	251-264	14
NAGLU	ENST00000225927	0.789183	350-361	12
COL1A1	ENST00000225964	0.74912	172-226	55
COL1A1	ENST00000225964	0.747998	255-272	18
COL1A1	ENST00000225964	0.769302	307-338	32
COL1A1	ENST00000225964	0.749593	413-443	31
COL1A1	ENST00000225964	0.775127	499-514	16
COL1A1	ENST00000225964	0.757748	533-563	31
COL1A1	ENST00000225964	0.6553	940-989	50
COL1A1	ENST00000225964	0.790829	1024-1034	11
COL1A1	ENST00000225964	0.786993	1064-1125	62
COL1A1	ENST00000225964	0.792465	1140-1161	22
COL1A1	ENST00000225964	0.809666	1304-1313	10
COL1A1	ENST00000225964	0.821747	1376-1386	11
COL1A1	ENST00000225964	0.769059	1415-1441	27
LRRC59	ENST00000225972	0.812285	66-77	12
HDAC5	ENST00000225983	0.755785	77-134	58
HDAC5	ENST00000225983	0.804917	179-193	15
HDAC5	ENST00000225983	0.730887	255-281	27
HDAC5	ENST00000225983	0.774693	321-335	15
HDAC5	ENST00000225983	0.747469	364-374	11
HDAC5	ENST00000225983	0.795504	508-522	15
HDAC5	ENST00000225983	0.801205	524-538	15
HDAC5	ENST00000225983	0.777275	630-642	13
HDAC5	ENST00000225983	0.72984	694-743	50
HDAC5	ENST00000225983	0.668488	793-904	112
HDAC5	ENST00000225983	0.61052	936-1034	99
HLF	ENST00000226067	0.802686	84-99	16
HLF	ENST00000226067	0.771385	212-225	14
HLF	ENST00000226067	0.778741	242-266	25
EFNB3	ENST00000226091	0.710751	139-170	32
MYH1	ENST00000226207	0.746958	459-495	37
MYH1	ENST00000226207	0.761197	518-542	25
MYH1	ENST00000226207	0.809009	765-778	14
MYH1	ENST00000226207	0.771459	1579-1590	12
MYH1	ENST00000226207	0.810801	1755-1765	11
VTN	ENST00000226218	0.777083	80-109	30
VTN	ENST00000226218	0.814304	187-208	22
TNFAIP1	ENST00000226225	0.775141	164-187	24
TNFAIP1	ENST00000226225	0.686763	211-244	34
ALDOC	ENST00000226253	0.784847	217-240	24
LAP3	ENST00000226299	0.793068	266-283	18
JADE1	ENST00000226319	0.804332	43-52	10
JADE1	ENST00000226319	0.687267	65-104	40
JADE1	ENST00000226319	0.590653	200-309	110
JADE1	ENST00000226319	0.811062	318-333	16
JADE1	ENST00000226319	0.763008	335-356	22
JADE1	ENST00000226319	0.76754	428-444	17
JADE1	ENST00000226319	0.761944	450-501	52
JADE1	ENST00000226319	0.796842	605-616	12
JADE1	ENST00000226319	0.755151	820-842	23
PHOX2B	ENST00000226382	0.799347	11-20	10
PHOX2B	ENST00000226382	0.787138	29-61	33
PHOX2B	ENST00000226382	0.642805	104-171	68
GNRHR	ENST00000226413	0.78563	177-186	10
NFKB1	ENST00000226574	0.692703	51-79	29
NFKB1	ENST00000226574	0.768302	99-130	32
NFKB1	ENST00000226574	0.779996	134-147	14
NFKB1	ENST00000226574	0.749355	199-244	46
NFKB1	ENST00000226574	0.735398	247-268	22
NFKB1	ENST00000226574	0.632915	270-362	93
NFKB1	ENST00000226574	0.815574	576-590	15
NFKB1	ENST00000226574	0.663868	676-738	63
KLHL2	ENST00000226725	0.780388	36-70	35
KLHL2	ENST00000226725	0.815589	309-320	12
KLHL2	ENST00000226725	0.754328	323-356	34
KLHL2	ENST00000226725	0.714507	363-425	63
KLHL2	ENST00000226725	0.737497	443-481	39
KLHL2	ENST00000226725	0.750567	547-593	47
WFS1	ENST00000226760	0.81153	154-164	11
WFS1	ENST00000226760	0.769244	241-269	29
WFS1	ENST00000226760	0.815866	821-842	22
FRG1	ENST00000226798	0.126518	155-166,184-186	15
CD82	ENST00000227155	0.7571	3-26	24
CD82	ENST00000227155	0.811421	241-250	10
CD82	ENST00000227155	0.816885	252-263	12
JHY	ENST00000227349	0.818493	411-420	10
JHY	ENST00000227349	0.806441	422-450	29
DTX4	ENST00000227451	0.7394	328-361	34
DTX4	ENST00000227451	0.792146	366-377	12
DTX4	ENST00000227451	0.801357	518-535	18
UNC93B1	ENST00000227471	0.666645	375-435	61
CCND1	ENST00000227507	0.815462	90-102	13
CCND1	ENST00000227507	0.814217	104-119	16
CCND1	ENST00000227507	0.775289	200-216	17
PRPF19	ENST00000227524	0.583935	66-151	86
PRPF19	ENST00000227524	0.801579	239-249	11
PRPF19	ENST00000227524	0.714856	254-296	43
PRPF19	ENST00000227524	0.721379	303-422	120
PRPF19	ENST00000227524	0.744383	426-445	20
PRPF19	ENST00000227524	0.76054	449-491	43
PANX1	ENST00000227638	0.798026	297-312	16
PANX1	ENST00000227638	0.786936	355-364	10
APOA5	ENST00000227665	0.804588	154-167	14
IL10RA	ENST00000227752	0.804316	313-339	27
GALNT18	ENST00000227756	0.748699	338-369	32
PDHX	ENST00000227868	0.826145	227-237	11
SLC15A3	ENST00000227880	0.758028	325-347	23
C11orf58	ENST00000228136	0.787734	84-98	15
YBX3	ENST00000228251	0.805594	35-46	12
POLR3B	ENST00000228347	0.716861	358-402	45
POLR3B	ENST00000228347	0.78811	566-595	30
POLR3B	ENST00000228347	0.785657	671-693	23
POLR3B	ENST00000228347	0.678248	1018-1069	52
POLR3B	ENST00000228347	0.76626	1117-1133	17
PPFIBP1	ENST00000228425	0.802194	896-907	12
CD69	ENST00000228434	0.77817	48-73	26
PRDM4	ENST00000228437	0.798759	105-114	10
PRDM4	ENST00000228437	0.7083	582-625	44
PRDM4	ENST00000228437	0.806438	657-666	10
CLEC2B	ENST00000228438	0.812062	113-124	12
CLEC2B	ENST00000228438	0.796704	131-142	12
DAO	ENST00000228476	0.802815	240-249	10
KCTD10	ENST00000228495	0.799949	53-67	15
KCTD10	ENST00000228495	0.764424	119-144	26
KCTD10	ENST00000228495	0.645092	149-265	117
MLEC	ENST00000228506	0.756923	55-77	23
MLEC	ENST00000228506	0.737505	133-176	44
CSRNP2	ENST00000228515	0.747052	137-191	55
CSRNP2	ENST00000228515	0.736437	215-249	35
CSRNP2	ENST00000228515	0.757549	365-409	45
IL23A	ENST00000228534	0.777375	114-143	30
SYT10	ENST00000228567	0.792026	63-72	10
SYT10	ENST00000228567	0.795932	299-310	12
SYT10	ENST00000228567	0.715626	377-409	33
PPM1H	ENST00000228705	0.753067	342-365	24
PPM1H	ENST00000228705	0.806368	372-382	11
PPM1H	ENST00000228705	0.773498	492-514	23
LTA4H	ENST00000228740	0.784531	3-28	26
LTA4H	ENST00000228740	0.7983	65-85	21
LTA4H	ENST00000228740	0.806832	247-256	10
LTA4H	ENST00000228740	0.755983	507-522	16
ELK3	ENST00000228741	0.79838	49-62	14
ELK3	ENST00000228741	0.796206	67-86	20
ELK3	ENST00000228741	0.81313	88-107	20
PARP11	ENST00000228820	0.807804	277-288	12
PARP11	ENST00000228820	0.80226	290-307	18
GPN3	ENST00000228827	0.788408	84-101	18
GPN3	ENST00000228827	0.761786	144-164	21
FGF6	ENST00000228837	0.809349	85-107	23
MYL2	ENST00000228841	0.785795	48-69	22
CREBL2	ENST00000228865	0.699803	16-63	48
SCNN1A	ENST00000228916	0.781434	54-84	31
SCNN1A	ENST00000228916	0.810163	658-668	11
LTBR	ENST00000228918	0.784833	89-102	14
LTBR	ENST00000228918	0.686956	326-389	64
OAS3	ENST00000228928	0.77153	147-161	15
OAS3	ENST00000228928	0.820029	547-561	15
OAS3	ENST00000228928	0.804444	705-729	25
FZD10	ENST00000229030	0.795775	63-77	15
FZD10	ENST00000229030	0.803658	335-344	10
FZD10	ENST00000229030	0.797354	346-359	14
IFNG	ENST00000229135	0.705052	10-52	43
IFNG	ENST00000229135	0.814161	77-91	15
IFNG	ENST00000229135	0.800493	97-107	11
IFNG	ENST00000229135	0.785616	136-150	15
NUP107	ENST00000229179	0.772618	177-193	17
NUP107	ENST00000229179	0.767074	293-319	27
CNOT2	ENST00000229195	0.771836	16-52	37
CNOT2	ENST00000229195	0.759265	54-133	80
CNOT2	ENST00000229195	0.779714	135-145	11
CNOT2	ENST00000229195	0.747104	156-201	46
CNOT2	ENST00000229195	0.734222	214-263	50
CNOT2	ENST00000229195	0.767361	277-297	21
CNOT2	ENST00000229195	0.697067	353-402	50
CNOT2	ENST00000229195	0.623525	416-514	99
KRR1	ENST00000229214	0.807161	247-258	12
MRPL51	ENST00000229238	0.67736	2-25	24
GAPDH	ENST00000229239	0.764387	20-65	46
GAPDH	ENST00000229239	0.796322	107-139	33
GAPDH	ENST00000229239	0.781039	158-211	54
GAPDH	ENST00000229239	0.732146	213-249	37
GAPDH	ENST00000229239	0.771837	256-287	32
GAPDH	ENST00000229239	0.694385	302-335	34
ACRBP	ENST00000229243	0.802232	518-533	16
CHPT1	ENST00000229266	0.820909	170-184	15
USP5	ENST00000229268	0.775495	130-164	35
USP5	ENST00000229268	0.683085	199-241	43
USP5	ENST00000229268	0.766041	259-289	31
USP5	ENST00000229268	0.705371	320-355	36
USP5	ENST00000229268	0.79874	405-415	11
USP5	ENST00000229268	0.742031	418-437	20
USP5	ENST00000229268	0.79553	469-485	17
USP5	ENST00000229268	0.738243	550-606	57
USP5	ENST00000229268	0.809427	646-658	13
USP5	ENST00000229268	0.814679	749-759	11
USP5	ENST00000229268	0.662873	794-858	65
ENO2	ENST00000229277	0.783139	47-78	32
ENO2	ENST00000229277	0.805646	80-91	12
ENO2	ENST00000229277	0.817885	141-150	10
ENO2	ENST00000229277	0.755658	346-364	19
PRKAB1	ENST00000229328	0.790994	39-60	22
PRKAB1	ENST00000229328	0.812464	119-130	12
PRKAB1	ENST00000229328	0.719737	215-248	34
CMAS	ENST00000229329	0.755254	58-126	69
HCFC2	ENST00000229330	0.716821	2-85	84
HCFC2	ENST00000229330	0.759764	130-158	29
HCFC2	ENST00000229330	0.789919	231-240	10
HCFC2	ENST00000229330	0.778581	277-293	17
HCFC2	ENST00000229330	0.745281	311-351	41
HCFC2	ENST00000229330	0.7299	660-709	50
CLEC4A	ENST00000229332	0.806362	137-152	16
AICDA	ENST00000229335	0.779313	19-42	24
AICDA	ENST00000229335	0.80502	111-120	10
RAB35	ENST00000229340	0.713708	2-56	55
RAB35	ENST00000229340	0.759495	58-106	49
RAB35	ENST00000229340	0.77816	110-153	44
COX6A1	ENST00000229379	0.819857	48-62	15
SRSF9	ENST00000229390	0.708467	2-73	72
SRSF9	ENST00000229390	0.697268	111-193	83
ASF1A	ENST00000229595	0.711477	2-61	60
ASF1A	ENST00000229595	0.679306	84-123	40
ASF1A	ENST00000229595	0.782344	193-204	12
HINT3	ENST00000229633	0.817581	43-57	15
SLC44A4	ENST00000229729	0.732548	443-479	37
FBXO5	ENST00000229758	0.81971	259-271	13
FBXO5	ENST00000229758	0.743295	372-411	40
FBXO5	ENST00000229758	0.818755	414-425	12
FANCE	ENST00000229769	0.807705	494-516	23
FANCE	ENST00000229769	0.760976	519-536	18
MAPK14	ENST00000229794	0.770536	2-46	45
MAPK14	ENST00000229794	0.633229	89-240	152
MAPK14	ENST00000229794	0.704055	243-292	50
MAPK14	ENST00000229794	0.800972	305-314	10
STK38	ENST00000229812	0.788283	19-42	24
STK38	ENST00000229812	0.808398	108-122	15
STK38	ENST00000229812	0.729693	264-324	61
STK38	ENST00000229812	0.787247	396-405	10
GPLD1	ENST00000230036	0.805674	191-200	10
RPS12	ENST00000230050	0.739095	79-119	41
GMNN	ENST00000230056	0.797717	80-92	13
SNX3	ENST00000230085	0.771054	5-43	39
SNX3	ENST00000230085	0.754292	79-109	31
SNX3	ENST00000230085	0.757123	116-139	24
ZBTB24	ENST00000230122	0.812077	18-34	17
ZBTB24	ENST00000230122	0.798275	42-84	43
ZBTB24	ENST00000230122	0.798919	194-207	14
ZBTB24	ENST00000230122	0.757127	363-376	14
ZBTB24	ENST00000230122	0.799785	433-451	19
ZBTB24	ENST00000230122	0.79649	638-656	19
FIG4	ENST00000230124	0.818988	438-450	13
FIG4	ENST00000230124	0.773655	452-463	12
FIG4	ENST00000230124	0.741131	540-579	40
FIG4	ENST00000230124	0.810135	747-760	14
MDFI	ENST00000230321	0.811566	137-146	10
PTK7	ENST00000230419	0.748182	410-464	55
PTK7	ENST00000230419	0.775061	533-543	11
PTK7	ENST00000230419	0.752402	605-636	32
EXOC2	ENST00000230449	0.810023	151-170	20
EXOC2	ENST00000230449	0.779644	200-226	27
EXOC2	ENST00000230449	0.795317	273-282	10
TMEM30A	ENST00000230461	0.785571	157-179	23
LAMA4	ENST00000230538	0.804138	990-1000	11
PRSS16	ENST00000230582	0.772269	191-209	19
PRSS16	ENST00000230582	0.793036	391-408	18
MEP1A	ENST00000230588	0.817093	423-438	16
MEP1A	ENST00000230588	0.784607	597-614	18
MTREX	ENST00000230640	0.753304	266-284	19
MTREX	ENST00000230640	0.731671	291-328	38
MTREX	ENST00000230640	0.787647	373-400	28
MTREX	ENST00000230640	0.715418	440-501	62
MTREX	ENST00000230640	0.803204	507-520	14
MTREX	ENST00000230640	0.758244	523-542	20
MTREX	ENST00000230640	0.762617	546-570	25
MTREX	ENST00000230640	0.778528	649-660	12
MTREX	ENST00000230640	0.767611	848-885	38
MTREX	ENST00000230640	0.79535	963-979	17
ISL1	ENST00000230658	0.730059	18-122	105
ISL1	ENST00000230658	0.64532	183-244	62
SLC6A7	ENST00000230671	0.801478	299-311	13
SLC6A7	ENST00000230671	0.763109	385-396	12
HARS2	ENST00000230771	0.815406	364-373	10
TENT4A	ENST00000230859	0.61104	2-44	43
TENT4A	ENST00000230859	0.761414	247-280	34
TENT4A	ENST00000230859	0.711726	360-408	49
TENT4A	ENST00000230859	0.732105	430-542	113
TENT4A	ENST00000230859	0.818646	693-704	12
LOX	ENST00000231004	0.786026	209-224	16
LOX	ENST00000231004	0.769491	357-368	12
CDH9	ENST00000231021	0.793176	85-99	15
CDH9	ENST00000231021	0.761045	187-218	32
CDH9	ENST00000231021	0.793758	387-396	10
CDH9	ENST00000231021	0.813147	716-745	30
SPARC	ENST00000231061	0.793307	127-140	14
HAND1	ENST00000231121	0.74758	206-215	10
PCDHB3	ENST00000231130	0.705481	348-367	20
PCDHB3	ENST00000231130	0.638014	395-423	29
PCDHB3	ENST00000231130	0.792687	656-669	14
PCDHB3	ENST00000231130	0.770721	675-685	11
PCDHB3	ENST00000231130	0.692373	746-796	51
PCDHB5	ENST00000231134	0.256814	395-397,406-448	46
PCDHB5	ENST00000231134	0.773352	707-720	14
PCDHB5	ENST00000231134	0	776-795	20
PCDHB6	ENST00000231136	0.781165	435-445	11
PCDHB6	ENST00000231136	0.779117	451-462	12
PCDHB6	ENST00000231136	0.809962	629-641	13
PCDHB6	ENST00000231136	0.754657	731-759	29
PCDHB7	ENST00000231137	0.788204	108-129	22
PCDHB7	ENST00000231137	0.720162	644-662	19
PCDHB7	ENST00000231137	0.56322	667-702	36
PCDHB15	ENST00000231173	0.717584	501-531	31
PCDHB15	ENST00000231173	0.709056	767-781	15
THG1L	ENST00000231198	0.756536	279-298	20
IL12B	ENST00000231228	0.798571	5-17	13
LNPEP	ENST00000231368	0.707486	327-352	26
LNPEP	ENST00000231368	0.791672	687-723	37
AGXT2	ENST00000231420	0.804702	164-184	21
IL4	ENST00000231449	0.789681	144-153	10
ST8SIA4	ENST00000231461	0.780989	276-285	10
ST8SIA4	ENST00000231461	0.81213	287-296	10
ST8SIA4	ENST00000231461	0.827081	298-310	13
ST8SIA4	ENST00000231461	0.756722	327-359	33
PCDH12	ENST00000231484	0.773818	560-578	19
NUP155	ENST00000231498	0.824886	408-420	13
NUP155	ENST00000231498	0.792467	742-759	18
NUP155	ENST00000231498	0.79913	1370-1390	21
TRIM23	ENST00000231524	0.794378	400-410	11
TRIM23	ENST00000231524	0.765159	457-502	46
TRIM23	ENST00000231524	0.801155	559-574	16
RARS1	ENST00000231572	0.791069	345-358	14
RARS1	ENST00000231572	0.772057	445-457	13
SLC7A14	ENST00000231706	0.786531	477-487	11
SLC7A14	ENST00000231706	0.786978	618-654	37
SLC7A14	ENST00000231706	0.785045	706-715	10
ZMYND10	ENST00000231749	0.805381	340-354	15
ZMYND10	ENST00000231749	0.811906	356-366	11
LTF	ENST00000231751	0.822953	472-488	17
MLH1	ENST00000231790	0.796452	449-469	21
CRBN	ENST00000231948	0.791386	316-326	11
HRG	ENST00000232003	0.816438	214-223	10
HES1	ENST00000232424	0.760642	75-96	22
HES1	ENST00000232424	0.809645	125-138	14
GNAT1	ENST00000232461	0.808399	43-62	20
GNAT1	ENST00000232461	0.756438	335-350	16
NPRL2	ENST00000232501	0.789516	48-79	32
GNB4	ENST00000232564	0.775913	36-45	10
GNB4	ENST00000232564	0.776315	102-117	16
GNB4	ENST00000232564	0.801895	122-132	11
MORC1	ENST00000232603	0.733871	116-147	32
MORC1	ENST00000232603	0.803851	161-190	30
MORC1	ENST00000232603	0.796499	223-238	16
MORC1	ENST00000232603	0.735699	268-295	28
MORC1	ENST00000232603	0.798726	350-374	25
MORC1	ENST00000232603	0.744337	406-442	37
MORC1	ENST00000232603	0.788064	515-531	17
MORC1	ENST00000232603	0.796177	534-552	19
UMPS	ENST00000232607	0.811229	3-14	12
ABTB1	ENST00000232744	0.819076	253-266	14
ABTB1	ENST00000232744	0.807284	437-446	10
KLHL18	ENST00000232766	0.749961	100-126	27
KLHL18	ENST00000232766	0.786219	255-268	14
KLHL18	ENST00000232766	0.814647	454-464	11
KLHL18	ENST00000232766	0.806881	466-476	11
RRP9	ENST00000232888	0.725439	46-74	29
RRP9	ENST00000232888	0.767408	132-155	24
RRP9	ENST00000232888	0.752427	367-398	32
RRP9	ENST00000232888	0.800501	411-420	10
EIF1B	ENST00000232905	0.660253	2-69	68
EIF1B	ENST00000232905	0.687142	74-113	40
ZBTB47	ENST00000232974	0.764346	79-97	19
ZBTB47	ENST00000232974	0.773957	422-433	12
ZBTB47	ENST00000232974	0.737374	522-558	37
ZBTB47	ENST00000232974	0.664167	611-649	39
ZBTB47	ENST00000232974	0.800828	695-712	18
TNNC1	ENST00000232975	0.566055	8-88	81
TNNC1	ENST00000232975	0.797093	145-161	17
NKTR	ENST00000232978	0.724463	27-113	87
NKTR	ENST00000232978	0.816095	159-170	12
NKTR	ENST00000232978	0.798539	172-184	13
NKTR	ENST00000232978	0.741743	619-639	21
NKTR	ENST00000232978	0.756357	1256-1275	20
EIF2AK2	ENST00000233057	0.772591	253-268	16
EIF2AK2	ENST00000233057	0.787145	394-403	10
CPS1	ENST00000233072	0.759056	453-477	25
CPS1	ENST00000233072	0.78457	503-527	25
DAZAP1	ENST00000233078	0.670849	2-97	96
DAZAP1	ENST00000233078	0.639677	116-161	46
DAZAP1	ENST00000233078	0.810738	186-201	16
DAZAP1	ENST00000233078	0.802838	203-226	24
DAZAP1	ENST00000233078	0.768079	257-314	58
DAZAP1	ENST00000233078	0.646988	382-407	26
DDX1	ENST00000233084	0.776562	345-368	24
DDX1	ENST00000233084	0.746447	415-435	21
HEATR5B	ENST00000233099	0.80594	421-438	18
HEATR5B	ENST00000233099	0.742987	688-745	58
HEATR5B	ENST00000233099	0.720352	813-848	36
HEATR5B	ENST00000233099	0.781019	869-902	34
HEATR5B	ENST00000233099	0.751705	912-951	40
HEATR5B	ENST00000233099	0.790281	1173-1191	19
HEATR5B	ENST00000233099	0.762859	1295-1307	13
HEATR5B	ENST00000233099	0.780346	1309-1328	20
HEATR5B	ENST00000233099	0.802647	1378-1388	11
MAPRE3	ENST00000233121	0.710638	47-72	26
MAPRE3	ENST00000233121	0.798678	144-158	15
MAPRE3	ENST00000233121	0.813018	230-239	10
NCK2	ENST00000233154	0.778542	22-81	60
NCK2	ENST00000233154	0.818096	118-138	21
NCK2	ENST00000233154	0.803397	330-341	12
NCK2	ENST00000233154	0.775116	364-380	17
TFPI	ENST00000233156	0.794284	63-81	19
TFPI	ENST00000233156	0.797873	83-92	10
TFPI	ENST00000233156	0.778575	257-276	20
APOB	ENST00000233242	0.769023	1073-1101	29
APOB	ENST00000233242	0.797863	1641-1652	12
APOB	ENST00000233242	0.826394	2319-2329	11
INO80B	ENST00000233331	0.719222	226-256	31
TTL	ENST00000233336	0.792135	209-218	10
FAHD2A	ENST00000233379	0.753198	73-87	15
FAHD2A	ENST00000233379	0.785977	93-105	13
SF3B6	ENST00000233468	0.73739	2-85	84
SF3B6	ENST00000233468	0.660851	102-125	24
SLC30A3	ENST00000233535	0.77768	148-168	21
SNX17	ENST00000233575	0.745965	2-14	13
SNX17	ENST00000233575	0.771352	211-222	12
SNX17	ENST00000233575	0.806068	303-313	11
SNX17	ENST00000233575	0.780752	365-385	21
NDUFS7	ENST00000233627	0.793452	138-170	33
NDUFS7	ENST00000233627	0.787738	180-202	23
PCGF1	ENST00000233630	0.728175	40-122	83
DOK1	ENST00000233668	0.770104	67-83	17
DOK1	ENST00000233668	0.71397	380-410	31
ACADL	ENST00000233710	0.792526	395-411	17
REG1A	ENST00000233735	0.734474	64-93	30
REG1A	ENST00000233735	0.788958	157-166	10
IGFBP2	ENST00000233809	0.792944	20-44	25
IGFBP2	ENST00000233809	0.768334	107-126	20
IGFBP2	ENST00000233809	0.776433	275-284	10
IGFBP5	ENST00000233813	0.781511	43-70	28
KCNJ13	ENST00000233826	0.773232	50-82	33
KCNJ13	ENST00000233826	0.79034	120-161	42
HSPE1	ENST00000233893	0.771445	2-39	38
WNT6	ENST00000233948	0.826284	15-28	14
IL1RL1	ENST00000233954	0.812205	5-14	10
SLC9A2	ENST00000233969	0.746526	115-166	52
SLC9A2	ENST00000233969	0.753039	204-255	52
SLC9A2	ENST00000233969	0.762413	363-373	11
SLC9A2	ENST00000233969	0.805908	377-394	18
SLC9A2	ENST00000233969	0.731755	400-440	41
SLC9A2	ENST00000233969	0.712887	609-639	31
SLC9A2	ENST00000233969	0.786012	674-683	10
PPP1R7	ENST00000234038	0.803641	93-116	24
PPP1R7	ENST00000234038	0.810727	137-146	10
PPP1R7	ENST00000234038	0.775208	148-159	12
PPP1R7	ENST00000234038	0.787165	161-183	23
PPP1R7	ENST00000234038	0.814881	185-196	12
PPP1R7	ENST00000234038	0.771451	213-235	23
PPP1R7	ENST00000234038	0.724194	267-297	31
PPP1R7	ENST00000234038	0.677459	340-360	21
PASK	ENST00000234040	0.80106	59-77	19
PASK	ENST00000234040	0.783167	349-374	26
PASK	ENST00000234040	0.813907	855-867	13
PROC	ENST00000234071	0.778863	409-425	17
ODC1	ENST00000234111	0.75531	47-66	20
ODC1	ENST00000234111	0.773094	323-342	20
GORASP2	ENST00000234160	0.727949	2-39	38
GORASP2	ENST00000234160	0.809074	388-399	12
CEBPZ	ENST00000234170	0.766654	91-105	15
PRKD3	ENST00000234179	0.790631	169-190	22
PRKD3	ENST00000234179	0.795148	542-574	33
PRKD3	ENST00000234179	0.72832	579-605	27
PRKD3	ENST00000234179	0.775283	634-649	16
PRKD3	ENST00000234179	0.74329	716-736	21
PRKD3	ENST00000234179	0.765225	775-797	23
DLX2	ENST00000234198	0.790157	54-65	12
DLX2	ENST00000234198	0.713182	166-196	31
SLC1A4	ENST00000234256	0.766283	111-141	31
SLC1A4	ENST00000234256	0.772148	451-461	11
SLC1A4	ENST00000234256	0.800467	465-478	14
ORC2	ENST00000234296	0.809335	28-41	14
[truncated: 39,115 more rows]
