# Supplementary material for: A deep catalogue of protein-coding variation in 983,578 individuals
Source: Nature. 2024 May 20;631(8021):583–92. doi: 10.1038/s41586-024-07556-0 (PMC11254753; doi:10.1038/s41586-024-07556-0)
Supplement: Supplementary file 6 — Jaccard index analysis between the MTR-constrained regions and features from UniProt (release 2022_05). See main Supplementary Information PDF for full legend. [file 41586_2024_7556_MOESM6_ESM.xlsx]

## Sheet: Metadata
	Column name	Description
	Feature Type	Type of annotation feature
	Jaccard Index	Jaccard Index: ratio of intersection AA length and union AA length
	Random Jaccard Index	Mean of Jaccard index if selecting constrained regions uniformly at random
	Jaccard Index Ratio	Ratio of Jaccard index and random Jaccard index
	# Intersection AA	Sum of the length of intersection intervals in the feature type
	# MTR-Constrained Only AA	Sum of the length of MTR-constrained-only intervals in the feature type
	# Feature Only AA	Sum of the length of feature-only intervals in the feature type
	Table	Comments
	Enrichment	In the tab "Enrichment", we show non-structural and non-single-amino-acid annotations. For domains, we only selected the top 5 domains from the top 5% domains. See the next tab "Domains" for a full list of top 5% domains.
	Domains	We only show top 5% domains based on its accumulative length across all genes.

## Sheet: Enrichment
Feature Type	Jaccard Index	Random Jaccard Index	Jaccard Index Ratio	# Intersection AA	# MTR-Constrained Only AA	# Feature Only AA
UBC (Ubiquitin-conjugating) core	0.522835	0.0715463	7.30765	3629	1635	1677
DNA-binding region	0.177772	0.0250425	7.0988	20896	72536	24112
Protein kinase	0.262583	0.0441948	5.94149	44230	38102	86110
NR LBD (Nuclear receptor ligand-binding)	0.340725	0.0689777	4.93964	5009	3222	6470
zinc finger region	0.0464153	0.00953958	4.86556	55751	970035	175347
tr-type G	0.273454	0.0643001	4.25278	1778	2601	2123
G-alpha subunit	0.455426	0.112881	4.03456	2493	242	2739
transmembrane region	0.0522398	0.0150516	3.47072	76844	1080104	314038
Cytoplasmic	0.109755	0.0345437	3.17729	96359	208188	573397
Lumenal	0.114616	0.0391752	2.92573	22305	22548	149753
Extracellular	0.112811	0.0392056	2.87743	112700	124988	761326

## Sheet: Domains
Domain Type	Jaccard Index	Random Jaccard Index	Jaccard Index Ratio	# Intersection AA	# MTR-Constrained Only AA	# Feature Only AA
UBC core	0.522835	0.0715463	7.30765	3629	1635	1677
G-alpha	0.455426	0.112881	4.03456	2493	242	2739
NR LBD	0.340725	0.0689777	4.93964	5009	3222	6470
tr-type G	0.273454	0.0643001	4.25278	1778	2601	2123
Protein kinase	0.262583	0.0441948	5.94149	44230	38102	86110
PDEase	0.238961	0.0460931	5.18431	2181	1233	5713
MAGE	0.234687	0.045885	5.11469	1433	887	3786
USP	0.228461	0.0527384	4.33197	6799	5494	17467
PPM-type phosphatase	0.220549	0.0473307	4.65975	1582	601	4990
JmjC	0.213617	0.0359741	5.93808	2419	6265	2640
RRM	0.203661	0.0289267	7.04058	4195	11457	4946
N-acetyltransferase	0.203012	0.0457935	4.43322	930	853	2798
PCI	0.201044	0.0516197	3.89471	1233	2300	2600
Myotubularin phosphatase	0.199729	0.0430669	4.63764	1327	866	4451
Kinesin motor	0.198287	0.0328855	6.02963	3728	4239	10834
Dynamin-type G	0.193968	0.0520895	3.72375	984	1497	2592
Tyrosine-protein phosphatase	0.191875	0.0333795	5.74829	2763	3044	8593
RRM 2	0.19123	0.0336138	5.68904	4710	16607	3313
PARP catalytic	0.190187	0.031694	6.00071	938	1334	2660
bHLH	0.188311	0.0223953	8.40849	2104	5859	3210
PI3K/PI4K catalytic	0.187861	0.0365302	5.14264	2436	7279	3252
RRM 1	0.185943	0.0341006	5.45276	4619	16670	3552
Ras-GEF	0.185929	0.0348737	5.33151	1990	3124	5589
HECT	0.179835	0.0409302	4.39371	3628	11181	5365
CNH	0.169865	0.0434881	3.90602	1363	3606	3055
GBD/FH3	0.169609	0.0357985	4.73789	903	1010	3411
Protein kinase 2	0.165847	0.028592	5.80046	1247	3142	3130
Myosin motor	0.163132	0.033735	4.83569	5007	3758	21928
Helicase ATP-binding	0.161982	0.0337381	4.80116	7215	24391	12936
Rho-GAP	0.1572	0.0300994	5.2227	3180	7208	9841
B30.2/SPRY	0.15628	0.0368126	4.24528	3463	5261	13435
C1q	0.154882	0.0262754	5.89456	782	651	3616
Helicase C-terminal	0.150807	0.0314688	4.79229	6341	24866	10840
RRM 3	0.150106	0.0311101	4.82498	1920	8993	1878
Protein kinase 1	0.148559	0.0272886	5.44398	1072	3278	2866
MHD	0.148451	0.0403994	3.67459	671	773	3076
Rab-GAP TBC	0.147712	0.0304378	4.85292	1756	2809	7323
DH	0.147099	0.0225143	6.53361	2987	7455	9864
BAR	0.142975	0.0361452	3.95556	1217	1589	5706
PX	0.140613	0.0254876	5.51695	1146	2550	4454
F-BAR	0.140405	0.0354279	3.96311	1055	1305	5154
SCAN box	0.137174	0.020223	6.78307	962	2715	3336
SET	0.135431	0.0275389	4.91782	2707	12241	5040
FERM	0.134561	0.0324084	4.15203	2690	4781	12520
BTB	0.134116	0.027501	4.87678	3781	17780	6631
DOCKER	0.129572	0.0297518	4.35509	914	2341	3799
SH2	0.126544	0.0312502	4.04939	2397	10078	6467
Sema	0.123933	0.0455798	2.71904	2411	4763	12280
VWFA	0.113421	0.0195397	5.80466	2051	4878	11154
Ig-like V-type	0.112583	0.0270012	4.16955	1938	4286	10990
Thioredoxin	0.109684	0.0277362	3.95455	504	699	3392
Fibrinogen C-terminal	0.109521	0.0211313	5.18285	811	1182	5412
Peptidase M12B	0.108671	0.0208691	5.20726	1153	2372	7085
GST C-terminal	0.106881	0.0287839	3.71321	466	599	3295
C2 2	0.105764	0.0198913	5.31707	1290	4581	6326
PID	0.105279	0.0296517	3.55053	688	2034	3813
FH2	0.102247	0.0302835	3.37631	760	1446	5227
ABC transmembrane type-1 1	0.102082	0.0241745	4.2227	662	1816	4007
CRAL-TRIO	0.101965	0.0335445	3.03969	903	4287	3666
Alpha-carbonic anhydrase	0.101517	0.0200614	5.06031	435	109	3741
Calponin-homology (CH	0.100588	0.0182861	5.50077	1027	4724	4459
C2	0.0998255	0.0253875	3.93207	2346	13322	7833
PH	0.0992609	0.0230485	4.30661	5909	33081	20540
TIR	0.096087	0.0331372	2.89967	663	2783	3454
ABC transmembrane type-1 2	0.0920489	0.0241653	3.80913	602	1876	4062
SAM	0.0903477	0.0174258	5.18472	1390	10065	3930
Guanylate kinase-like	0.0886025	0.0302213	2.93179	660	3068	3721
Calpain catalytic	0.0865928	0.0216039	4.0082	414	443	3924
ABC transporter 2	0.0865282	0.0212745	4.06723	1054	4764	6363
NACHT	0.0863866	0.021841	3.95526	804	1583	6920
BACK	0.0858422	0.0313617	2.73717	690	4155	3193
AGC-kinase C-terminal	0.0832352	0.0221396	3.75956	1343	12242	2550
C-type lectin	0.0825979	0.0211531	3.90477	861	2743	6820
Laminin N-terminal	0.0817317	0.0115367	7.08447	404	1056	3483
PDZ	0.0815176	0.0173236	4.70558	2054	16023	7120
Peptidase M13	0.0780305	0.0222192	3.51185	374	12	4407
IF rod	0.0775929	0.0235226	3.29864	1809	1205	20300
Fibronectin type-III	0.0764588	0.0222035	3.44355	912	5980	5036
ABC transporter 1	0.0761134	0.021345	3.56586	940	4878	6532
PLA2c	0.0735667	0.0216868	3.39223	290	105	3547
C2 1	0.0730891	0.0196173	3.72574	874	4928	6156
Ig-like C2-type 3	0.0718429	0.0170673	4.20938	1858	14986	9018
Ig-like C2-type 1	0.0712271	0.0193755	3.67614	2500	18725	13874
Peptidase S1	0.0694365	0.0217289	3.19558	1693	1531	21158
Ig-like C2-type 2	0.0693784	0.0191925	3.61488	2422	18803	13685
TTL	0.0686876	0.0202106	3.39858	392	385	4930
KRAB	0.0673168	0.0180892	3.72138	2775	15864	22584
Cadherin 5	0.066082	0.0156094	4.23349	1379	9676	9813
PH 1	0.0659046	0.0207197	3.18077	663	5930	3467
LRRCT	0.0658108	0.0158551	4.15075	1056	10245	4745
Ig-like C2-type	0.0649136	0.0247413	2.6237	1059	7996	7259
Laminin G-like	0.0644214	0.0161508	3.98875	614	4178	4739
Cadherin 6	0.0627797	0.0142768	4.39733	1024	7886	7401
Cadherin 4	0.0625058	0.0151474	4.12651	1341	9958	10155
Laminin G-like 2	0.0592084	0.0133931	4.42082	543	4225	4403
Cadherin 1	0.0589861	0.0151875	3.88385	1302	10265	10506
SH3	0.0582538	0.0141971	4.10322	2075	24676	8869
EF-hand 1	0.0545852	0.0128644	4.2431	1000	12769	4551
Laminin G-like 1	0.0538206	0.0133016	4.04617	486	4123	4421
ZP	0.0533393	0.0183604	2.90513	238	629	3595
Fibronectin type-III 1	0.0532308	0.0128355	4.14716	1786	20290	11476
CUB 2	0.052141	0.0145508	3.58337	358	2985	3523
Fibronectin type-III 2	0.051568	0.0126908	4.06342	1720	20352	11282
Cadherin 2	0.051164	0.0154261	3.31673	1156	10411	11027
PH 2	0.0499894	0.0195794	2.55316	471	5675	3276
EF-hand 2	0.046685	0.0131334	3.55467	883	13175	4856
CUB 1	0.045849	0.0145631	3.1483	317	3026	3571
Fibronectin type-III 5	0.0421167	0.00859014	4.90291	542	8689	3638
Ig-like C2-type 6	0.0404825	0.0127235	3.18171	396	6168	3218
Ig-like C2-type 5	0.0399738	0.0139131	2.87311	549	8520	4665
Ig-like C2-type 4	0.0384028	0.0142981	2.68586	654	10153	6223
Cadherin 3	0.0367152	0.0154541	2.37577	824	10475	11144
Fibronectin type-III 3	0.0335765	0.010961	3.06328	810	15942	7372
Fibronectin type-III 4	0.0332911	0.00954681	3.48715	605	12081	5487
EGF-like 1	0.01978	0.00662802	2.98431	482	20153	3733
