# Supplementary material for: A deep catalogue of protein-coding variation in 983,578 individuals
Source: Nature. 2024 May 20;631(8021):583–92. doi: 10.1038/s41586-024-07556-0 (PMC11254753; doi:10.1038/s41586-024-07556-0)
Supplement: Supplementary file 7 — List of genes with significant proportion of CDS in the top 1, 5, 10, 15 and 20 percentile of exome-wide MTR missense constraint scores based on one-sided binomial tests. See main Supplementary Information PDF for full legend. [file 41586_2024_7556_MOESM7_ESM.xlsx]

## Sheet: definitions
Column	Description
TranscriptId	Ensembl transcript Id (v100)
GeneName	Gene symbol
protein_len	total number of amino acids in protein coding sequence
constrained_count	count of amino acids in gene with high MTR score (below percentile threshold in 'percentile')
constrained_prop	constrained proportion of gene computed by const_count / protein_len
percentile	MTR-percentile thresholds for computing gene enrichment of constrained regions (1%, 5%, 10%, 15%)
p_value	p-values from binomial test of null hypothesis π0=percentile, e.g., if significantly more than 15% of the amino acids in the gene are in the top 15-percentile of MTR scores exome-wide
bonf_p	p-values Bonferroni corrected for multiple testing
Supplementary Table 5: List of genes with significant proportion of CDS in top 1, 5, 10, 15, and 20 percentile of exome wide MTR missense constraint scores based on binomial test (π0=0.01, 0.05, 0.1, 0.15, and 0.2, respectively).

## Sheet: supplementary_table_5_MTR_genes
TranscriptId	GeneName	ProteinLen	constrained_count	constrained_prop	percentile	p_value	bonf_p
ENST00000360184	DYNC1H1	4646	563	0.12118	0.01	0	0
ENST00000373344	ATRX	2492	396	0.158909	0.01	0	0
ENST00000262854	HUWE1	4374	776	0.177412	0.01	0	0
ENST00000374080	MED12	2177	412	0.189251	0.01	0	0
ENST00000627620	SCN8A	1980	445	0.224747	0.01	0	0
ENST00000310441	HCFC1	2035	497	0.244226	0.01	0	0
ENST00000245838	THOC2	1593	428	0.268675	0.01	0	0
ENST00000304992	PRPF8	2335	638	0.273233	0.01	0	0
ENST00000375401	KDM5C	1560	472	0.302564	0.01	0	0
ENST00000344626	SMARCA4	1647	537	0.326047	0.01	0	0
ENST00000322213	SMC1A	1233	403	0.326845	0.01	0	0
ENST00000556922	AC092143.1	797	294	0.368883	0.01	0	0
ENST00000379565	RPS6KA3	740	289	0.390541	0.01	0	0
ENST00000358901	VCP	806	318	0.394541	0.01	0	0
ENST00000373719	OGT	1046	417	0.398662	0.01	0	0
ENST00000335508	SF3B1	1291	567	0.439194	0.01	0	0
ENST00000534624	HSPA8	646	290	0.448916	0.01	0	0
ENST00000253039	EIF2S3	472	237	0.502119	0.01	0	0
ENST00000259818	TUBB2B	445	228	0.51236	0.01	0	0
ENST00000336812	DHX15	795	413	0.519497	0.01	0	0
ENST00000323963	EIF4A2	407	229	0.562654	0.01	0	0
ENST00000373493	RBBP4	425	242	0.569412	0.01	0	0
ENST00000333628	TUBB2A	445	256	0.575281	0.01	0	0
ENST00000308924	U2AF2	475	280	0.589474	0.01	0	0
ENST00000217182	EEF1A2	463	293	0.632829	0.01	0	0
ENST00000481195	PPP2CA	309	209	0.676375	0.01	0	0
ENST00000315491	TUBB3	450	314	0.697778	0.01	0	0
ENST00000302182	UBB	229	187	0.816594	0.01	0	0
ENST00000573283	ACTG1	375	317	0.845333	0.01	0	0
ENST00000327892	TUBB	444	386	0.869369	0.01	0	0
ENST00000340384	TUBB4B	445	390	0.876404	0.01	0	0
ENST00000543796	RAN	216	194	0.898148	0.01	0	0
ENST00000301071	TUBA1A	431	391	0.907193	0.01	0	0
ENST00000336023	TUBA1B	451	416	0.922395	0.01	0	0
ENST00000646664	ACTB	375	374	0.997333	0.01	0	0
ENST00000360541	ETF1	437	225	0.514874	0.01	0	0
ENST00000316594	HNRNPH2	449	222	0.494432	0.01	0	0
ENST00000295598	ATP1A1	1023	284	0.277615	0.01	0	1.46e-307
ENST00000253122	SLC6A8	635	244	0.384252	0.01	3.23e-308	1.03e-304
ENST00000436088	UBTF	764	256	0.335079	0.01	7.44e-305	2.36e-301
ENST00000423759	TAF1	1895	342	0.180475	0.01	1.45e-304	4.61e-301
ENST00000290378	ACTC1	377	205	0.543767	0.01	5.35e-300	1.7e-296
ENST00000648268	ATP1A3	1013	276	0.272458	0.01	8.17e-300	2.59e-296
ENST00000253363	RBM39	530	225	0.424528	0.01	1.36e-296	4.31e-293
ENST00000453744	UBE2D3	147	146	0.993197	0.01	1.46e-290	4.62e-287
ENST00000620443	GRIA3	894	256	0.286353	0.01	1.61e-284	5.11e-281
ENST00000272102	ARF1	181	155	0.856354	0.01	1.45e-279	4.6e-276
ENST00000375437	SCN2A	2005	328	0.163591	0.01	1.19e-277	3.77e-274
ENST00000378308	USP9X	2554	357	0.139781	0.01	3.42e-277	1.09e-273
ENST00000645566	CASK	921	253	0.274701	0.01	5.1e-276	1.62e-272
ENST00000254810	H3-3B	136	135	0.992647	0.01	1.35e-268	4.27e-265
ENST00000609686	GRIN2B	1484	288	0.19407	0.01	2.25e-266	7.14e-263
ENST00000418115	RHOA	193	153	0.792746	0.01	2.81e-265	8.9e-262
ENST00000544040	CHD4	1912	313	0.163703	0.01	3.81e-265	1.21e-261
ENST00000361099	STAT1	750	225	0.3	0.01	1.56e-255	4.94e-252
ENST00000336458	EIF5A	154	138	0.896104	0.01	1.82e-255	5.77e-252
ENST00000344836	USP7	1102	253	0.229583	0.01	4.14e-254	1.31e-250
ENST00000377604	RBM10	930	238	0.255914	0.01	1.51e-251	4.79e-248
ENST00000258962	SRSF1	248	159	0.641129	0.01	4.39e-250	1.39e-246
ENST00000371085	GNAS	394	182	0.461929	0.01	6.23e-249	1.97e-245
ENST00000366815	H3-3A	125	124	0.992	0.01	1.24e-246	3.92e-243
ENST00000671881	CAMK2A	489	192	0.392638	0.01	3.53e-245	1.12e-241
ENST00000298316	ARF6	175	140	0.8	0.01	5.7e-244	1.81e-240
ENST00000314595	POLR2B	1174	249	0.212095	0.01	7.75e-241	2.46e-237
ENST00000371741	KCNB1	858	225	0.262238	0.01	1.39e-240	4.4e-237
ENST00000293831	EIF4A1	406	179	0.440887	0.01	3.96e-240	1.26e-236
ENST00000309268	EEF1A1	460	185	0.402174	0.01	1.02e-238	3.25e-235
ENST00000371561	GRIN1	938	228	0.24307	0.01	2.09e-235	6.64e-232
ENST00000376488	OTUD5	566	191	0.337456	0.01	1.19e-228	3.78e-225
ENST00000374888	ZXDB	803	212	0.26401	0.01	1.71e-227	5.41e-224
ENST00000372435	PRPS1	318	159	0.5	0.01	4.88e-225	1.55e-221
ENST00000221232	CNOT3	753	206	0.273572	0.01	1.07e-224	3.38e-221
ENST00000339647	UBC	685	200	0.291971	0.01	1.19e-224	3.78e-221
ENST00000361804	SMC3	1217	233	0.191454	0.01	1.93e-214	6.11e-211
ENST00000401558	XPO1	1071	223	0.208217	0.01	5.57e-214	1.77e-210
ENST00000264071	TUBB4A	444	169	0.380631	0.01	3.21e-213	1.02e-209
ENST00000395366	PPP1CB	327	154	0.470948	0.01	1.24e-212	3.92e-209
ENST00000457928	TBL1XR1	514	176	0.342412	0.01	3.57e-212	1.13e-208
ENST00000262525	ZNF629	869	207	0.238205	0.01	6.62e-212	2.1e-208
ENST00000262493	GNAO1	354	156	0.440678	0.01	1.78e-209	5.66e-206
ENST00000314425	ZMYM3	1370	238	0.173723	0.01	1.83e-208	5.8e-205
ENST00000372007	PAK3	544	175	0.321691	0.01	2.31e-205	7.32e-202
ENST00000308162	CFL1	166	122	0.73494	0.01	2.21e-204	7.01e-201
ENST00000216252	PHF5A	110	105	0.954545	0.01	1.16e-202	3.69e-199
ENST00000356978	CALM1	149	117	0.785235	0.01	2.65e-202	8.41e-199
ENST00000526683	PUF60	559	173	0.309481	0.01	1.22e-199	3.86e-196
ENST00000338154	PHF8	1024	208	0.203125	0.01	2.5e-197	7.92e-194
ENST00000397514	UBE2I	158	117	0.740506	0.01	9.27e-197	2.94e-193
ENST00000313071	FOXG1	489	164	0.335378	0.01	4.44e-196	1.41e-192
ENST00000311550	GABRB3	473	162	0.342495	0.01	1.81e-195	5.74e-192
ENST00000379607	EIF1AX	144	113	0.784722	0.01	2.22e-195	7.04e-192
ENST00000320356	EZH2	751	185	0.246338	0.01	1.43e-192	4.54e-189
ENST00000269122	CLTC	1675	241	0.143881	0.01	7.56e-191	2.4e-187
ENST00000546463	PCBP2	362	147	0.406077	0.01	7.6e-191	2.41e-187
ENST00000276079	NONO	471	159	0.33758	0.01	1.07e-190	3.4e-187
ENST00000393943	GABRA1	456	156	0.342105	0.01	3.3e-188	1.05e-184
ENST00000262238	YY1	414	151	0.364734	0.01	2.71e-187	8.61e-184
ENST00000393600	FAM50A	339	141	0.415929	0.01	5.53e-185	1.75e-181
ENST00000427190	GK	559	164	0.293381	0.01	5.86e-185	1.86e-181
ENST00000322357	ZBTB7A	584	166	0.284247	0.01	1.4e-184	4.43e-181
ENST00000504102	SPOP	374	144	0.385027	0.01	7.63e-183	2.42e-179
ENST00000348035	RAC1	192	118	0.614583	0.01	1.1e-182	3.47e-179
ENST00000283131	SMARCA5	1052	199	0.189163	0.01	2.41e-182	7.64e-179
ENST00000644876	DDX3X	662	169	0.255287	0.01	5.41e-179	1.72e-175
ENST00000264010	CTCF	727	174	0.23934	0.01	7.82e-179	2.48e-175
ENST00000399655	CACNA1C	2138	252	0.117867	0.01	9.14e-178	2.9e-174
ENST00000349721	SMARCA2	1590	225	0.141509	0.01	1.13e-176	3.57e-173
ENST00000265969	KCNC1	585	161	0.275214	0.01	1.63e-176	5.17e-173
ENST00000331327	PURA	322	134	0.416149	0.01	6.24e-176	1.98e-172
ENST00000379887	ARIH1	557	158	0.283662	0.01	1.28e-175	4.07e-172
ENST00000380833	CLCN4	760	174	0.228947	0.01	3.71e-175	1.17e-171
ENST00000388901	COPS2	443	147	0.331828	0.01	3.8e-175	1.21e-171
ENST00000373715	SRSF3	164	109	0.664634	0.01	1.04e-174	3.29e-171
ENST00000377843	CSNK1A1	337	133	0.394659	0.01	8.68e-171	2.75e-167
ENST00000371558	UBE2A	152	104	0.684211	0.01	6.36e-169	2.02e-165
ENST00000291295	CALM3	149	103	0.691275	0.01	4.42e-168	1.4e-164
ENST00000168216	HSD17B10	261	121	0.463602	0.01	2.27e-166	7.21e-163
ENST00000216297	SUPT16H	1047	185	0.176695	0.01	6.57e-164	2.08e-160
ENST00000360228	CACNA1A	2506	254	0.101357	0.01	4.65e-163	1.47e-159
ENST00000371145	STAG2	1268	197	0.155363	0.01	4.79e-163	1.52e-159
ENST00000370314	GABRA3	492	144	0.292683	0.01	1.83e-162	5.79e-159
ENST00000357227	CDK16	496	144	0.290323	0.01	6.95e-162	2.2e-158
ENST00000371322	CUL4B	895	174	0.194413	0.01	7.14e-162	2.26e-158
ENST00000367573	CACNA1E	2313	245	0.105923	0.01	7.53e-162	2.39e-158
ENST00000359125	KCNQ2	872	172	0.197248	0.01	3.5e-161	1.11e-157
ENST00000296417	H2AZ1	128	95	0.742188	0.01	3.1e-160	9.82e-157
ENST00000303577	PCBP1	356	129	0.36236	0.01	7.8e-160	2.47e-156
ENST00000452510	DDX46	1032	181	0.175388	0.01	8.47e-160	2.69e-156
ENST00000447750	GDI1	447	138	0.308725	0.01	1.82e-159	5.76e-156
ENST00000346027	TLK2	750	162	0.216	0.01	9.1e-159	2.89e-155
ENST00000355621	UBE2H	183	105	0.57377	0.01	4.55e-158	1.44e-154
ENST00000261890	RAB11A	216	109	0.50463	0.01	1.95e-155	6.18e-152
ENST00000286628	KCNMA1	1236	189	0.152913	0.01	3.57e-155	1.13e-151
ENST00000300291	NUDT21	227	110	0.484581	0.01	3.2e-154	1.01e-150
ENST00000367549	DHX9	1270	190	0.149606	0.01	3.78e-154	1.2e-150
ENST00000361726	GJB1	283	117	0.413428	0.01	2.01e-153	6.38e-150
ENST00000292807	AP2M1	435	133	0.305747	0.01	4.15e-153	1.32e-149
ENST00000395749	CAMK2B	666	152	0.228228	0.01	4.97e-153	1.57e-149
ENST00000247930	ZNF777	831	163	0.196149	0.01	1.98e-152	6.27e-149
ENST00000399138	ALKBH5	394	127	0.322335	0.01	1.1e-149	3.48e-146
ENST00000359995	SRSF2	221	106	0.479638	0.01	4.79e-148	1.52e-144
ENST00000341423	HMGB1	215	105	0.488372	0.01	9.04e-148	2.87e-144
ENST00000323534	RAP2B	183	100	0.546448	0.01	1.44e-147	4.57e-144
ENST00000393959	GABRB2	512	136	0.265625	0.01	4.86e-147	1.54e-143
ENST00000673466	AKT3	479	133	0.277662	0.01	9.97e-147	3.16e-143
ENST00000420826	SUMO2	95	81	0.852632	0.01	1.78e-146	5.64e-143
ENST00000380087	RBBP7	425	128	0.301176	0.01	1.87e-146	5.94e-143
ENST00000519065	HDAC2	488	133	0.272541	0.01	1.64e-145	5.21e-142
ENST00000529006	KDM2A	1162	175	0.150602	0.01	1.2e-142	3.8e-139
ENST00000369550	DKC1	514	132	0.256809	0.01	1.32e-140	4.19e-137
ENST00000369817	RPL10	214	101	0.471963	0.01	3.33e-140	1.06e-136
ENST00000314940	HNRNPA0	305	112	0.367213	0.01	8.45e-140	2.68e-136
ENST00000251413	TUBG1	451	126	0.279379	0.01	1.73e-139	5.5e-136
ENST00000261427	UBE2K	200	98	0.49	0.01	3.15e-138	1e-134
ENST00000374980	EIF2S2	333	113	0.339339	0.01	2.27e-136	7.19e-133
ENST00000216225	RBX1	108	80	0.740741	0.01	4.6e-135	1.46e-131
ENST00000656825	CDC42	191	95	0.497382	0.01	6.95e-135	2.2e-131
ENST00000648336	UBE3A	872	152	0.174312	0.01	4.37e-134	1.39e-130
ENST00000425528	TNPO2	897	153	0.170569	0.01	1.86e-133	5.9e-130
ENST00000302127	KCND3	636	136	0.213836	0.01	5.92e-133	1.88e-129
ENST00000240185	TARDBP	414	118	0.285024	0.01	6.46e-132	2.05e-128
ENST00000409682	PSMD14	310	108	0.348387	0.01	6.83e-132	2.17e-128
ENST00000361360	POU3F3	500	125	0.25	0.01	1.26e-131	4e-128
ENST00000583088	KCNJ12	433	119	0.274827	0.01	7.03e-131	2.23e-127
ENST00000420124	KMT2B	2715	229	0.084346	0.01	5.08e-130	1.61e-126
ENST00000340913	HNRNPA1	372	113	0.303763	0.01	5.39e-130	1.71e-126
ENST00000325222	CUL1	776	143	0.184278	0.01	7.16e-130	2.27e-126
ENST00000221419	HNRNPL	589	130	0.220713	0.01	4.2e-129	1.33e-125
ENST00000395958	YWHAZ	245	98	0.4	0.01	4.9e-127	1.56e-123
ENST00000215832	MAPK1	360	110	0.305556	0.01	6.43e-127	2.04e-123
ENST00000630721	SLC9A6	679	134	0.197349	0.01	4.96e-126	1.57e-122
ENST00000220592	AGO2	859	145	0.168801	0.01	6.71e-126	2.13e-122
ENST00000422285	PDHA1	390	112	0.287179	0.01	1.01e-125	3.21e-122
ENST00000464845	NAA10	235	96	0.408511	0.01	1.4e-125	4.45e-122
ENST00000376263	HNRNPK	464	117	0.252155	0.01	8.32e-124	2.64e-120
ENST00000262839	TRPC5	973	149	0.153135	0.01	7.64e-123	2.42e-119
ENST00000342988	SMAD4	552	123	0.222826	0.01	8.34e-123	2.64e-119
ENST00000311234	INTS6	887	144	0.162345	0.01	1.58e-122	5.02e-119
ENST00000534980	DDX6	483	117	0.242236	0.01	1.51e-121	4.77e-118
ENST00000407627	ELAVL1	326	103	0.315951	0.01	1.07e-120	3.38e-117
ENST00000370803	PHF6	365	106	0.290411	0.01	1.13e-119	3.58e-116
ENST00000313117	SRSF7	238	93	0.390756	0.01	1.8e-119	5.71e-116
ENST00000298556	HPRT1	218	90	0.412844	0.01	2.32e-118	7.35e-115
ENST00000287766	SLC6A1	599	123	0.205342	0.01	4.21e-118	1.34e-114
ENST00000375527	ZBTB12	459	112	0.244009	0.01	7.96e-117	2.52e-113
ENST00000435711	HNRNPA3	378	105	0.277778	0.01	2.99e-116	9.47e-113
ENST00000310144	PSMC5	406	106	0.261084	0.01	3.98e-114	1.26e-110
ENST00000375180	FAM120C	1096	148	0.135036	0.01	7.2e-114	2.28e-110
ENST00000245304	RAP2A	183	83	0.453552	0.01	1.22e-113	3.86e-110
ENST00000618183	HNRNPA2B1	261	92	0.35249	0.01	3.51e-113	1.11e-109
ENST00000309383	BRSK1	778	130	0.167095	0.01	1.76e-112	5.59e-109
ENST00000330494	CHD3	2000	185	0.0925	0.01	2.42e-112	7.66e-109
ENST00000318607	PABPC1	636	121	0.190252	0.01	5.98e-112	1.9e-108
ENST00000262187	RHEB	184	82	0.445652	0.01	1.77e-111	5.62e-108
ENST00000369878	CNNM2	875	134	0.153143	0.01	1.13e-110	3.59e-107
ENST00000453386	TRA2B	288	93	0.322917	0.01	3.45e-110	1.1e-106
ENST00000403230	DDX17	729	125	0.171468	0.01	1.11e-109	3.53e-106
ENST00000269601	TXNL4A	142	75	0.528169	0.01	1.53e-109	4.86e-106
ENST00000272298	CALM2	149	76	0.510067	0.01	2.19e-109	6.95e-106
ENST00000434937	RFPL4A	287	92	0.320557	0.01	1.12e-108	3.54e-105
ENST00000330398	ATP6V0C	155	76	0.490323	0.01	1.3e-107	4.11e-104
ENST00000304363	KMT5B	885	132	0.149153	0.01	1.65e-107	5.22e-104
ENST00000572844	POLR2A	557	112	0.201077	0.01	1.28e-106	4.07e-103
ENST00000322313	WDR33	1336	152	0.113772	0.01	9.82e-106	3.11e-102
ENST00000373394	ABCB7	752	123	0.163564	0.01	2.39e-105	7.57e-102
ENST00000316361	KCNA2	499	107	0.214429	0.01	3.83e-105	1.22e-101
ENST00000339953	CLEC18B	207	81	0.391304	0.01	2.41e-104	7.65e-101
ENST00000254846	KDM6B	1682	164	0.097503	0.01	2.33e-103	7.37e-100
ENST00000286548	GNAQ	359	95	0.264624	0.01	4.27e-103	1.35e-99
ENST00000417098	SATB2	733	120	0.163711	0.01	7.13e-103	2.26e-99
ENST00000219169	NUTF2	127	69	0.543307	0.01	4.22e-102	1.34e-98
ENST00000361337	TOP1	765	121	0.15817	0.01	7.43e-102	2.36e-98
ENST00000262815	MAU2	613	112	0.182708	0.01	1.08e-101	3.44e-98
ENST00000371126	DCAF12L1	463	102	0.220302	0.01	1.31e-101	4.15e-98
ENST00000321117	DNMT3A	912	128	0.140351	0.01	6.82e-101	2.16e-97
ENST00000324817	MED14	1454	152	0.104539	0.01	2.48e-100	7.87e-97
ENST00000342679	MAP2K3	347	92	0.26513	0.01	5.53e-100	1.75e-96
ENST00000650932	UHRF1	793	121	0.152585	0.01	6.33e-100	2.01e-96
ENST00000256078	KRAS	189	76	0.402116	0.01	3.95e-99	1.25e-95
ENST00000553110	RPL36A	106	64	0.603774	0.01	4.24e-99	1.35e-95
ENST00000394196	CHD2	1828	165	0.090263	0.01	9.2e-99	2.92e-95
ENST00000637988	SCN1A	1998	171	0.085586	0.01	1.35e-98	4.27e-95
ENST00000358625	WDR5	334	90	0.269461	0.01	1.46e-98	4.63e-95
ENST00000317746	UGT2B17	530	104	0.196226	0.01	5.81e-98	1.84e-94
ENST00000263967	PIK3CA	1068	133	0.124532	0.01	7.1e-98	2.25e-94
ENST00000649764	EIF4A3	411	94	0.22871	0.01	1.91e-95	6.05e-92
ENST00000357195	BCL11B	894	122	0.136465	0.01	9.28e-95	2.94e-91
ENST00000272233	RHOB	196	74	0.377551	0.01	4.64e-94	1.47e-90
ENST00000623535	CDKL5	960	124	0.129167	0.01	2.49e-93	7.91e-90
ENST00000300249	MAPRE2	327	86	0.262997	0.01	3.05e-93	9.67e-90
ENST00000359526	DNMT1	1632	152	0.093137	0.01	4.44e-93	1.41e-89
ENST00000306434	MAT2A	395	91	0.23038	0.01	9.02e-93	2.86e-89
ENST00000621775	USP27X	438	94	0.214612	0.01	1.25e-92	3.96e-89
ENST00000271628	SF3B4	424	93	0.21934	0.01	1.29e-92	4.11e-89
ENST00000309311	EEF2	858	118	0.137529	0.01	4.11e-92	1.3e-88
ENST00000508192	MARK2	724	111	0.153315	0.01	4.67e-92	1.48e-88
ENST00000303596	THAP11	314	84	0.267516	0.01	8.19e-92	2.6e-88
ENST00000378609	GNB1	340	85	0.25	0.01	4.29e-90	1.36e-86
ENST00000263228	UBE2R2	238	76	0.319328	0.01	6.13e-90	1.95e-86
ENST00000394725	SIAH1	282	80	0.283688	0.01	7.81e-90	2.48e-86
ENST00000471418	ZBTB20	668	106	0.158683	0.01	1.3e-89	4.11e-86
ENST00000604567	SETD1B	1966	160	0.081384	0.01	3.8e-89	1.21e-85
ENST00000404249	CDK11A	681	106	0.155653	0.01	1.05e-88	3.33e-85
ENST00000234310	PPP3R1	170	68	0.4	0.01	1.11e-88	3.51e-85
ENST00000636035	DCX	366	86	0.234973	0.01	1.4e-88	4.44e-85
ENST00000251127	NALCN	1738	151	0.086881	0.01	3.29e-88	1.04e-84
ENST00000328046	KLHL15	604	101	0.167219	0.01	7.69e-88	2.44e-84
ENST00000604729	ZSWIM8	1834	154	0.083969	0.01	8.32e-88	2.64e-84
ENST00000250495	NEDD8	81	54	0.666667	0.01	1.77e-87	5.6e-84
ENST00000302274	ELOVL6	265	77	0.290566	0.01	1.91e-87	6.05e-84
ENST00000266079	PRPF6	941	118	0.125399	0.01	2.11e-87	6.7e-84
ENST00000409600	BZW1	419	89	0.212411	0.01	2.27e-87	7.2e-84
ENST00000373012	POU3F1	451	90	0.199557	0.01	1.01e-85	3.21e-82
ENST00000281708	FBXW7	707	105	0.148515	0.01	1.05e-85	3.32e-82
ENST00000370398	KCNQ5	932	116	0.124464	0.01	1.4e-85	4.44e-82
ENST00000393208	BANP	491	92	0.187373	0.01	6.39e-85	2.03e-81
ENST00000366684	ACTA1	377	84	0.222812	0.01	1.9e-84	6.02e-81
ENST00000508803	NSD2	1365	133	0.097436	0.01	3.78e-84	1.2e-80
ENST00000322002	SOX11	441	88	0.199546	0.01	7.45e-84	2.36e-80
ENST00000372680	TCEAL5	206	69	0.334951	0.01	1.68e-83	5.33e-80
ENST00000398733	UBE2D2	147	62	0.421769	0.01	8.41e-83	2.67e-79
ENST00000381095	NLGN4X	816	108	0.132353	0.01	1.15e-82	3.64e-79
ENST00000380668	PRPS2	318	78	0.245283	0.01	4.16e-82	1.32e-78
ENST00000005257	RALA	206	68	0.330097	0.01	8.32e-82	2.64e-78
ENST00000292211	UBE2Q1	418	85	0.203349	0.01	8.44e-82	2.67e-78
ENST00000358704	ZBTB18	531	92	0.173258	0.01	1.2e-81	3.81e-78
ENST00000335007	PPP1CC	323	78	0.241486	0.01	1.59e-81	5.05e-78
ENST00000602168	ERVV-1	313	77	0.246006	0.01	3.47e-81	1.1e-77
ENST00000303230	HCN1	890	110	0.123596	0.01	6.4e-81	2.03e-77
ENST00000393567	HYDIN	5121	237	0.04628	0.01	1.04e-80	3.3e-77
ENST00000553300	HNRNPC	293	75	0.255973	0.01	1.47e-80	4.66e-77
ENST00000292476	CPSF4	269	73	0.271375	0.01	1.56e-80	4.94e-77
ENST00000264426	GRIA2	883	109	0.123443	0.01	3.82e-80	1.21e-76
ENST00000439696	ZFP36L1	338	78	0.230769	0.01	7.74e-80	2.45e-76
ENST00000406360	FOXO3	673	98	0.145617	0.01	2.89e-79	9.16e-76
ENST00000317216	EGR3	387	81	0.209302	0.01	4.02e-79	1.28e-75
ENST00000381527	CDK8	464	86	0.185345	0.01	4.5e-79	1.43e-75
ENST00000292672	CELF5	485	87	0.179381	0.01	1.12e-78	3.56e-75
ENST00000355899	PLS3	630	95	0.150794	0.01	2.34e-78	7.41e-75
ENST00000379144	PCYT1B	369	79	0.214092	0.01	4.78e-78	1.51e-74
ENST00000420696	PBX1	430	83	0.193023	0.01	6.38e-78	2.02e-74
ENST00000379510	CNKSR2	1034	113	0.109284	0.01	3.54e-77	1.12e-73
ENST00000379852	NRBP1	535	88	0.164486	0.01	4.04e-76	1.28e-72
ENST00000353411	SKP1	163	60	0.368098	0.01	8.79e-76	2.79e-72
ENST00000377791	H2AC6	130	56	0.430769	0.01	1.32e-75	4.2e-72
ENST00000262803	UPF1	1118	115	0.102862	0.01	1.34e-75	4.26e-72
ENST00000328345	POU3F2	443	82	0.185102	0.01	1.98e-75	6.27e-72
ENST00000547488	MAP3K12	892	105	0.117713	0.01	3.84e-75	1.22e-71
ENST00000512805	RACK1	317	73	0.230284	0.01	9.23e-75	2.93e-71
ENST00000391750	LILRB3	631	92	0.1458	0.01	1.41e-74	4.48e-71
ENST00000379270	SAT1	171	60	0.350877	0.01	2.82e-74	8.96e-71
ENST00000332687	RLIM	624	91	0.145833	0.01	8.55e-74	2.71e-70
ENST00000371410	NKAP	415	79	0.190361	0.01	9.49e-74	3.01e-70
ENST00000260327	CTDSPL2	466	82	0.175966	0.01	1.52e-73	4.82e-70
ENST00000367425	CFHR3	330	73	0.221212	0.01	2.24e-73	7.11e-70
ENST00000254029	WDR44	913	104	0.11391	0.01	5.37e-73	1.7e-69
ENST00000549446	KCNC2	638	91	0.142633	0.01	6.57e-73	2.08e-69
ENST00000318066	UBE2N	152	57	0.375	0.01	1.23e-72	3.89e-69
ENST00000290158	KPNB1	876	102	0.116438	0.01	1.41e-72	4.48e-69
ENST00000642097	OR9G1	298	70	0.234899	0.01	2.02e-72	6.41e-69
ENST00000568584	TUBB8	423	78	0.184397	0.01	1.06e-71	3.35e-68
ENST00000374690	AR	920	103	0.111957	0.01	1.47e-71	4.66e-68
ENST00000394166	NR2F2	414	77	0.18599	0.01	4.14e-71	1.31e-67
ENST00000454376	PRMT1	371	74	0.199461	0.01	8.74e-71	2.77e-67
ENST00000441076	MORF4L2	288	68	0.236111	0.01	1.44e-70	4.56e-67
ENST00000400075	GABPA	454	79	0.174009	0.01	1.61e-70	5.1e-67
ENST00000362003	PCGF3	242	64	0.264463	0.01	5.15e-70	1.63e-66
ENST00000334944	SF1	608	87	0.143092	0.01	6.6e-70	2.09e-66
ENST00000221494	SF3A2	464	79	0.170259	0.01	9.61e-70	3.05e-66
ENST00000335953	ZBTB16	673	90	0.13373	0.01	1.34e-69	4.24e-66
ENST00000301030	ANKRD11	2663	159	0.059707	0.01	1.66e-69	5.26e-66
ENST00000327134	PAK2	524	82	0.156489	0.01	3.13e-69	9.92e-66
ENST00000609713	KCNJ6	423	76	0.179669	0.01	5.18e-69	1.64e-65
ENST00000243253	SEC61A1	476	79	0.165966	0.01	7.75e-69	2.46e-65
ENST00000356450	NUDT10	164	56	0.341463	0.01	1.2e-68	3.81e-65
ENST00000445061	DHX30	1194	111	0.092965	0.01	2.12e-68	6.72e-65
ENST00000399273	CCDC144A	1391	118	0.084831	0.01	3.28e-68	1.04e-64
ENST00000321253	TUBA3D	450	77	0.171111	0.01	3.39e-68	1.07e-64
ENST00000423656	DCAF1	1507	122	0.080956	0.01	3.6e-68	1.14e-64
ENST00000389629	RTF1	710	90	0.126761	0.01	1.61e-67	5.1e-64
ENST00000373573	HDAC8	377	72	0.190981	0.01	1.76e-67	5.59e-64
ENST00000259021	KAT7	611	85	0.139116	0.01	2.7e-67	8.58e-64
ENST00000315596	PDS5B	1447	119	0.082239	0.01	2.74e-67	8.68e-64
ENST00000327064	CARM1	608	84	0.138158	0.01	2.86e-66	9.05e-63
ENST00000370978	ZNF280C	737	90	0.122117	0.01	4.43e-66	1.41e-62
ENST00000373019	SF3A3	501	78	0.155689	0.01	9.17e-66	2.91e-62
ENST00000262160	SMAD2	467	76	0.162741	0.01	1.27e-65	4.02e-62
ENST00000301821	RPSA	295	65	0.220339	0.01	2.09e-65	6.63e-62
ENST00000376509	PIM2	311	66	0.212219	0.01	3.18e-65	1.01e-61
ENST00000281722	RBM46	533	79	0.148218	0.01	7.25e-65	2.3e-61
ENST00000403359	FBXO11	927	97	0.104639	0.01	9.51e-65	3.02e-61
ENST00000296674	RPS23	143	51	0.356643	0.01	8.07e-64	2.56e-60
ENST00000273064	CNOT9	299	64	0.214047	0.01	1.48e-63	4.68e-60
ENST00000375992	NUDT11	136	50	0.367647	0.01	2.13e-63	6.75e-60
ENST00000394854	PPP3CA	521	77	0.147793	0.01	3.58e-63	1.14e-59
ENST00000404933	SMS	366	68	0.185792	0.01	5.68e-63	1.8e-59
ENST00000157812	PSMC4	418	71	0.169856	0.01	8.71e-63	2.76e-59
ENST00000295156	VSNL1	191	55	0.287958	0.01	1.04e-62	3.3e-59
ENST00000375541	CROCC	2017	132	0.065444	0.01	1.28e-62	4.07e-59
ENST00000592199	NFIX	502	75	0.149402	0.01	6.17e-62	1.96e-58
ENST00000239938	EGR1	543	77	0.141805	0.01	8.96e-62	2.84e-58
ENST00000621411	H3C2	136	49	0.360294	0.01	1.21e-61	3.84e-58
ENST00000322030	SET	277	61	0.220217	0.01	1.8e-61	5.69e-58
ENST00000331340	IKZF1	510	75	0.147059	0.01	2.06e-61	6.52e-58
ENST00000504921	MEF2C	473	73	0.154334	0.01	2.22e-61	7.04e-58
ENST00000240662	KCNJ8	424	70	0.165094	0.01	4.94e-61	1.57e-57
ENST00000397621	FBXL16	479	73	0.152401	0.01	5.67e-61	1.8e-57
ENST00000335565	SLITRK2	845	90	0.106509	0.01	7.12e-61	2.26e-57
ENST00000396172	DDX39B	428	70	0.163551	0.01	9.72e-61	3.08e-57
ENST00000297338	RAD21	631	80	0.126783	0.01	3.17e-60	1.01e-56
ENST00000356401	ARIH2	493	73	0.148073	0.01	4.81e-60	1.53e-56
ENST00000627532	ZEB2	1214	103	0.084843	0.01	8.8e-60	2.79e-56
ENST00000642864	IQSEC2	1488	112	0.075269	0.01	1.68e-59	5.33e-56
ENST00000379044	ARX	562	76	0.135231	0.01	2.01e-59	6.38e-56
ENST00000371317	MCTS1	181	52	0.287293	0.01	2.54e-59	8.06e-56
ENST00000331113	KCND2	630	79	0.125397	0.01	4.02e-59	1.28e-55
ENST00000671377	ZCCHC14	1069	97	0.090739	0.01	4.78e-59	1.52e-55
ENST00000314358	KDM3B	1761	120	0.068143	0.01	5.82e-59	1.85e-55
ENST00000367435	CDC73	531	74	0.13936	0.01	7.11e-59	2.25e-55
ENST00000651669	RPS27	84	41	0.488095	0.01	1.08e-58	3.41e-55
ENST00000409170	RPL36A-HNRNPH2	118	45	0.381356	0.01	4.27e-58	1.36e-54
ENST00000463781	MUC4	5412	208	0.038433	0.01	6.57e-58	2.08e-54
ENST00000308731	BTK	659	79	0.119879	0.01	1.33e-57	4.23e-54
ENST00000640218	HNRNPU	825	86	0.104242	0.01	1.78e-57	5.64e-54
ENST00000648922	AL133500.1	556	74	0.133094	0.01	2.15e-57	6.81e-54
ENST00000373094	PCDH11X	1347	105	0.077951	0.01	2.37e-57	7.53e-54
ENST00000320676	RBMX	306	60	0.196078	0.01	2.98e-57	9.46e-54
ENST00000331666	EIF3C	341	62	0.181818	0.01	5.85e-57	1.85e-53
ENST00000319119	ZBTB34	504	71	0.140873	0.01	6.78e-57	2.15e-53
ENST00000372923	DNM1	864	87	0.100694	0.01	7.17e-57	2.27e-53
ENST00000298281	PCF11	1555	111	0.071383	0.01	1.11e-56	3.53e-53
ENST00000265354	SRF	508	71	0.139764	0.01	1.19e-56	3.78e-53
ENST00000355057	H4C11	103	42	0.407767	0.01	7.63e-56	2.42e-52
ENST00000450525	THRA	410	65	0.158537	0.01	1.27e-55	4.02e-52
ENST00000301764	DDB1	1140	96	0.084211	0.01	1.48e-55	4.71e-52
ENST00000342192	UBE2L3	154	47	0.305195	0.01	3.4e-55	1.08e-51
ENST00000425354	RARG	454	67	0.147577	0.01	3.72e-55	1.18e-51
ENST00000318560	ABL1	1130	95	0.084071	0.01	6.23e-55	1.98e-51
ENST00000649096	KIF1A	1690	113	0.066864	0.01	8.34e-55	2.64e-51
ENST00000261716	TAOK1	1001	90	0.08991	0.01	1.4e-54	4.43e-51
ENST00000528416	DPF2	391	63	0.161125	0.01	2.02e-54	6.42e-51
ENST00000333244	AHNAK2	5795	210	0.036238	0.01	2.04e-54	6.46e-51
ENST00000614628	JADE3	823	83	0.100851	0.01	2.16e-54	6.84e-51
ENST00000300413	SNRPD1	119	43	0.361345	0.01	2.32e-54	7.36e-51
ENST00000264335	YWHAE	255	54	0.211765	0.01	1.26e-53	4e-50
ENST00000377107	USP11	920	86	0.093478	0.01	1.33e-53	4.22e-50
ENST00000579991	DYNLL2	89	39	0.438202	0.01	1.63e-53	5.17e-50
ENST00000351018	RHOG	191	49	0.256545	0.01	2.79e-53	8.84e-50
ENST00000337801	AQP12A	126	43	0.34127	0.01	4.41e-53	1.4e-49
ENST00000244520	SNRPC	159	46	0.289308	0.01	7.9e-53	2.51e-49
ENST00000504123	CNOT6L	555	70	0.126126	0.01	9.17e-53	2.91e-49
ENST00000333590	PIGA	484	66	0.136364	0.01	4.46e-52	1.42e-48
ENST00000370544	LMO4	165	46	0.278788	0.01	5.49e-52	1.74e-48
ENST00000287667	NOMO1	1198	94	0.078464	0.01	8.84e-52	2.8e-48
ENST00000619920	PSMC3	439	63	0.143508	0.01	3.41e-51	1.08e-47
ENST00000394857	ZP3	422	62	0.146919	0.01	4.76e-51	1.51e-47
ENST00000590474	MAP2K6	334	57	0.170659	0.01	7.16e-51	2.27e-47
ENST00000374811	LAS1L	734	76	0.103542	0.01	8.66e-51	2.74e-47
ENST00000313899	HNRNPD	355	58	0.16338	0.01	1.34e-50	4.25e-47
ENST00000308025	DDX23	820	79	0.096341	0.01	2.3e-50	7.29e-47
ENST00000295101	KCNJ3	501	65	0.129741	0.01	6.52e-50	2.07e-46
ENST00000644802	CXorf56	222	49	0.220721	0.01	9.08e-50	2.88e-46
ENST00000327111	NR2F1	423	60	0.141844	0.01	1.56e-48	4.95e-45
ENST00000379328	GATA3	444	61	0.137387	0.01	1.84e-48	5.82e-45
ENST00000614616	CHD1	1710	106	0.061988	0.01	1.84e-48	5.84e-45
ENST00000410062	UBE2E3	207	47	0.227053	0.01	1.97e-48	6.25e-45
ENST00000619918	RIMBP3	1548	101	0.065245	0.01	3.13e-48	9.92e-45
ENST00000252674	MLLT1	559	66	0.118068	0.01	5.49e-48	1.74e-44
ENST00000531188	RPS3	243	49	0.201646	0.01	1.06e-47	3.35e-44
ENST00000318967	INTS3	1042	84	0.080614	0.01	2.28e-47	7.23e-44
ENST00000353487	SPPL3	384	57	0.148438	0.01	2.49e-47	7.9e-44
ENST00000456197	TRRAP	3588	151	0.042085	0.01	3.69e-47	1.17e-43
ENST00000372972	CSTF2	577	66	0.114385	0.01	4.23e-47	1.34e-43
ENST00000638035	CELF2	490	62	0.126531	0.01	5.08e-47	1.61e-43
ENST00000651870	ZBTB14	449	60	0.13363	0.01	5.66e-47	1.79e-43
ENST00000201031	TFAP2C	450	60	0.133333	0.01	6.46e-47	2.05e-43
ENST00000644024	POU3F4	361	55	0.152355	0.01	2.31e-46	7.34e-43
ENST00000232975	TNNC1	161	42	0.26087	0.01	3.01e-46	9.56e-43
ENST00000398092	AC073610.2	128	39	0.304688	0.01	4.79e-46	1.52e-42
ENST00000245479	SOX9	509	62	0.121807	0.01	5.21e-46	1.65e-42
ENST00000304543	ZFX	805	74	0.091925	0.01	7.24e-46	2.3e-42
ENST00000308677	PRKACA	351	54	0.153846	0.01	8.77e-46	2.78e-42
ENST00000355220	MAGEA11	429	58	0.135198	0.01	9.27e-46	2.94e-42
ENST00000647738	MYT1L	1186	87	0.073356	0.01	9.52e-46	3.02e-42
ENST00000617120	TCP10	352	54	0.153409	0.01	1.03e-45	3.25e-42
ENST00000292644	PSMC2	433	58	0.133949	0.01	1.59e-45	5.03e-42
ENST00000225577	RPS6KB1	525	62	0.118095	0.01	3.43e-45	1.09e-41
ENST00000642566	SPAG11A	62	31	0.5	0.01	3.44e-45	1.09e-41
ENST00000311148	ACOT1	307	51	0.166124	0.01	4.43e-45	1.41e-41
ENST00000280557	DENR	198	44	0.222222	0.01	5.32e-45	1.69e-41
ENST00000302584	NEUROD2	382	55	0.143979	0.01	5.42e-45	1.72e-41
ENST00000342878	SCGB1C1	63	31	0.492063	0.01	6.71e-45	2.13e-41
ENST00000303592	KCNJ4	445	58	0.130337	0.01	7.7e-45	2.44e-41
ENST00000261973	RBM25	843	74	0.087782	0.01	1.77e-44	5.62e-41
ENST00000263377	BRD4	1362	91	0.066814	0.01	1.82e-44	5.78e-41
ENST00000317881	SLC25A5	298	50	0.167785	0.01	1.88e-44	5.96e-41
ENST00000334600	PRAMEF14	474	59	0.124473	0.01	2.05e-44	6.51e-41
ENST00000451782	TLE3	769	71	0.092328	0.01	3.32e-44	1.05e-40
ENST00000375651	HSPA1A	641	66	0.102964	0.01	3.47e-44	1.1e-40
ENST00000323959	CSTF3	717	69	0.096234	0.01	3.49e-44	1.11e-40
ENST00000334049	GNAL	458	58	0.126638	0.01	4.04e-44	1.28e-40
ENST00000317147	CNOT1	2376	118	0.049663	0.01	4.29e-44	1.36e-40
ENST00000396946	CARD11	1154	84	0.07279	0.01	5.61e-44	1.78e-40
ENST00000321870	BHLHE22	381	54	0.141732	0.01	7.81e-44	2.48e-40
ENST00000360004	HLA-DRB1	67	31	0.462687	0.01	8.4e-44	2.66e-40
ENST00000353267	CREB1	327	51	0.155963	0.01	1.21e-43	3.83e-40
ENST00000534348	NEDD8-MDP1	170	41	0.241176	0.01	1.23e-43	3.9e-40
ENST00000361216	ATP1A2	1020	79	0.077451	0.01	2.13e-43	6.76e-40
ENST00000369980	IRAK1	712	68	0.095506	0.01	2.35e-43	7.44e-40
ENST00000380527	RRAGA	313	50	0.159744	0.01	2.36e-43	7.47e-40
ENST00000381620	GABRA2	451	57	0.126386	0.01	2.43e-43	7.71e-40
ENST00000374274	SNX12	162	40	0.246914	0.01	4.62e-43	1.46e-39
ENST00000622588	FOXD4L6	415	55	0.13253	0.01	5.25e-43	1.66e-39
ENST00000262367	CREBBP	2442	118	0.048321	0.01	6.12e-43	1.94e-39
ENST00000415493	NUDT4	177	41	0.231638	0.01	7.54e-43	2.39e-39
ENST00000332499	HEXIM1	359	52	0.144847	0.01	9.07e-43	2.88e-39
ENST00000586178	MBTD1	628	64	0.101911	0.01	1.26e-42	4e-39
ENST00000376423	GRIPAP1	841	72	0.085612	0.01	1.35e-42	4.29e-39
ENST00000303436	ARF4	180	41	0.227778	0.01	1.6e-42	5.07e-39
ENST00000256682	ARF3	181	41	0.226519	0.01	2.05e-42	6.49e-39
ENST00000380041	SCML1	329	50	0.151976	0.01	3.01e-42	9.55e-39
ENST00000218075	GLRA2	452	56	0.123894	0.01	3.93e-42	1.25e-38
ENST00000304236	RAB40A	277	47	0.169675	0.01	4.01e-42	1.27e-38
ENST00000250559	RAP1B	184	41	0.222826	0.01	4.25e-42	1.35e-38
ENST00000369454	RAB39B	213	43	0.201878	0.01	4.33e-42	1.37e-38
ENST00000532414	MEX3A	520	59	0.113462	0.01	4.36e-42	1.38e-38
ENST00000376896	RORB	459	56	0.122004	0.01	9.19e-42	2.91e-38
ENST00000276123	ZNF711	761	68	0.089356	0.01	1.66e-41	5.27e-38
ENST00000617224	FAM25C	88	32	0.363636	0.01	5.75e-41	1.82e-37
ENST00000341318	KAT5	546	59	0.108059	0.01	7.1e-41	2.25e-37
ENST00000405312	PSG4	415	53	0.127711	0.01	1.17e-40	3.72e-37
ENST00000519716	UNC13A	1703	96	0.056371	0.01	1.2e-40	3.81e-37
ENST00000297307	SLC35G3	299	47	0.157191	0.01	1.62e-40	5.13e-37
ENST00000315939	WNK1	2382	113	0.047439	0.01	1.85e-40	5.86e-37
ENST00000376335	ZIC2	532	58	0.109023	0.01	1.99e-40	6.31e-37
ENST00000309446	KLF7	302	47	0.155629	0.01	2.61e-40	8.29e-37
ENST00000334186	PPFIA3	1194	81	0.067839	0.01	2.98e-40	9.45e-37
ENST00000354646	WNK3	1800	98	0.054444	0.01	3.37e-40	1.07e-36
ENST00000282928	ZIC1	447	54	0.120805	0.01	4.18e-40	1.33e-36
ENST00000379484	MBTPS2	519	57	0.109827	0.01	6.16e-40	1.95e-36
ENST00000272348	SNRPG	76	30	0.394737	0.01	8.26e-40	2.62e-36
ENST00000601460	AL157392.5	193	40	0.207254	0.01	9.35e-40	2.96e-36
ENST00000300131	NAB2	525	57	0.108571	0.01	1.16e-39	3.68e-36
ENST00000283891	TGIF2LX	241	43	0.178423	0.01	1.17e-39	3.72e-36
ENST00000314616	SUPT6H	1726	95	0.055041	0.01	2.1e-39	6.67e-36
ENST00000301407	CGB1	155	37	0.23871	0.01	2.34e-39	7.43e-36
ENST00000337659	PRPF4B	1007	74	0.073486	0.01	3.13e-39	9.94e-36
ENST00000396981	UBE2G1	170	38	0.223529	0.01	3.41e-39	1.08e-35
ENST00000447146	PQBP1	265	44	0.166038	0.01	4.1e-39	1.3e-35
ENST00000639213	GABRG2	467	54	0.115632	0.01	4.23e-39	1.34e-35
ENST00000335568	UGT2B28	471	54	0.11465	0.01	6.63e-39	2.1e-35
ENST00000439151	NSD1	2696	118	0.043769	0.01	7.59e-39	2.41e-35
ENST00000220003	CSK	450	53	0.117778	0.01	8.04e-39	2.55e-35
ENST00000409262	TET3	1795	96	0.053482	0.01	8.69e-39	2.76e-35
ENST00000373910	UBE2D1	147	36	0.244898	0.01	8.9e-39	2.82e-35
ENST00000375135	FGD1	961	72	0.074922	0.01	9.14e-39	2.9e-35
ENST00000263102	CCDC6	474	54	0.113924	0.01	9.27e-39	2.94e-35
ENST00000316059	ZFP91	570	58	0.101754	0.01	9.34e-39	2.96e-35
ENST00000288319	ERG	479	54	0.112735	0.01	1.61e-38	5.1e-35
ENST00000673685	KCNN2	791	66	0.083439	0.01	1.65e-38	5.24e-35
ENST00000288050	PDPR	879	69	0.078498	0.01	1.7e-38	5.38e-35
ENST00000371121	SMARCA1	1070	75	0.070093	0.01	2.37e-38	7.51e-35
ENST00000306901	CHRNA7	394	50	0.126904	0.01	2.57e-38	8.15e-35
ENST00000391728	KIR3DL1	440	52	0.118182	0.01	3.39e-38	1.07e-34
ENST00000372068	TMEM164	297	45	0.151515	0.01	3.94e-38	1.25e-34
ENST00000341776	JARID2	1246	80	0.064205	0.01	4.36e-38	1.38e-34
ENST00000382004	RFX3	749	64	0.085447	0.01	5.23e-38	1.66e-34
ENST00000217109	CSTF1	431	51	0.118329	0.01	1.6e-37	5.07e-34
ENST00000347699	MAP4K4	1239	79	0.063761	0.01	2.01e-37	6.37e-34
ENST00000307771	ZRSR2	482	53	0.109959	0.01	2.79e-37	8.83e-34
ENST00000373275	BRWD3	1802	94	0.052164	0.01	3.67e-37	1.16e-33
ENST00000448048	AGAP4	663	60	0.090498	0.01	3.88e-37	1.23e-33
ENST00000356577	SON	2420	109	0.045041	0.01	4.17e-37	1.32e-33
ENST00000615612	GNAZ	355	47	0.132394	0.01	5.6e-37	1.78e-33
ENST00000354452	TCF4	671	60	0.089419	0.01	7.61e-37	2.41e-33
ENST00000357308	GFPT1	699	61	0.087268	0.01	7.93e-37	2.51e-33
ENST00000259915	POU5F1	360	47	0.130556	0.01	1.08e-36	3.42e-33
ENST00000316084	RPS4X	263	42	0.159696	0.01	1.11e-36	3.52e-33
ENST00000216281	HSP90AA1	732	62	0.084699	0.01	1.18e-36	3.74e-33
ENST00000282516	NIPBL	2804	117	0.041726	0.01	1.29e-36	4.09e-33
ENST00000371199	XIAP	497	53	0.10664	0.01	1.34e-36	4.24e-33
ENST00000451311	TMSB4X	44	24	0.545455	0.01	1.45e-36	4.6e-33
ENST00000359149	ATP2B3	1173	76	0.064791	0.01	1.56e-36	4.93e-33
ENST00000263253	EP300	2414	108	0.044739	0.01	1.57e-36	4.99e-33
ENST00000218104	ABCD1	736	62	0.084239	0.01	1.61e-36	5.12e-33
ENST00000361575	RPL39	51	25	0.490196	0.01	1.93e-36	6.12e-33
ENST00000327809	FFAR3	346	46	0.132948	0.01	2.61e-36	8.27e-33
ENST00000373191	AGO3	860	66	0.076744	0.01	2.62e-36	8.32e-33
ENST00000641200	OR4M1	313	44	0.140575	0.01	7.15e-36	2.27e-32
ENST00000264235	GSK3B	420	49	0.116667	0.01	8.01e-36	2.54e-32
ENST00000291281	PRKD2	878	66	0.075171	0.01	9.09e-36	2.88e-32
ENST00000441788	FZR1	493	52	0.105477	0.01	1.06e-35	3.35e-32
ENST00000222249	KCNN1	543	54	0.099448	0.01	1.09e-35	3.46e-32
ENST00000647841	RPS17	135	33	0.244444	0.01	1.19e-35	3.78e-32
ENST00000397588	CDYL	544	54	0.099265	0.01	1.2e-35	3.81e-32
ENST00000548861	AC034102.2	163	35	0.214724	0.01	1.44e-35	4.57e-32
ENST00000360663	PPP3CB	524	53	0.101145	0.01	1.97e-35	6.26e-32
ENST00000264389	COPS4	406	48	0.118227	0.01	2.13e-35	6.77e-32
ENST00000266269	PATZ1	687	59	0.085881	0.01	2.7e-35	8.58e-32
ENST00000358771	SIRPA	504	52	0.103175	0.01	3.18e-35	1.01e-31
ENST00000369155	H2BC21	126	32	0.253968	0.01	3.32e-35	1.05e-31
ENST00000614097	H2BC6	126	32	0.253968	0.01	3.32e-35	1.05e-31
ENST00000354728	UGT1A9	530	53	0.1	0.01	3.51e-35	1.11e-31
ENST00000532254	NPIPB6	391	47	0.120205	0.01	5e-35	1.59e-31
ENST00000646375	AVPR2	371	46	0.123989	0.01	6.3e-35	2e-31
ENST00000511689	MACROH2A1	372	46	0.123656	0.01	7.11e-35	2.26e-31
ENST00000302909	KCNK3	394	47	0.119289	0.01	7.12e-35	2.26e-31
ENST00000357447	FRMD4A	1039	70	0.067372	0.01	7.7e-35	2.44e-31
ENST00000358741	NLGN3	848	64	0.075472	0.01	7.74e-35	2.46e-31
ENST00000539276	ATP2A2	1042	70	0.067179	0.01	9.22e-35	2.92e-31
ENST00000305963	MMGT1	131	32	0.244275	0.01	1.32e-34	4.17e-31
ENST00000376771	TBC1D25	688	58	0.084302	0.01	2.72e-34	8.63e-31
ENST00000305536	RBMX2	322	43	0.13354	0.01	3.91e-34	1.24e-30
ENST00000434724	GSPT1	637	56	0.087912	0.01	4.07e-34	1.29e-30
ENST00000330684	GRIN2A	1464	81	0.055328	0.01	5.14e-34	1.63e-30
ENST00000448456	CGB8	165	34	0.206061	0.01	6.04e-34	1.92e-30
ENST00000218032	TLR8	1041	69	0.066282	0.01	6.2e-34	1.97e-30
ENST00000378536	SKI	728	59	0.081044	0.01	6.4e-34	2.03e-30
ENST00000380682	FRMPD4	1322	77	0.058245	0.01	6.83e-34	2.17e-30
ENST00000263620	ARID3A	593	54	0.091062	0.01	9.84e-34	3.12e-30
ENST00000606888	ANKRD34A	496	50	0.100806	0.01	1.88e-33	5.96e-30
ENST00000379888	RBM17	401	46	0.114713	0.01	2.1e-33	6.67e-30
ENST00000400113	TUBA3C	450	48	0.106667	0.01	2.59e-33	8.23e-30
ENST00000292431	NACC1	527	51	0.096774	0.01	3.16e-33	1e-29
ENST00000310137	RBM14	669	56	0.083707	0.01	5.22e-33	1.66e-29
ENST00000381482	STK35	534	51	0.095506	0.01	5.99e-33	1.9e-29
ENST00000509634	ZNF131	589	53	0.089983	0.01	6.98e-33	2.21e-29
ENST00000264515	RBBP5	538	51	0.094796	0.01	8.58e-33	2.72e-29
ENST00000367128	FAM72A	149	32	0.214765	0.01	1.17e-32	3.7e-29
ENST00000520439	KCNK9	374	44	0.117647	0.01	1.7e-32	5.4e-29
ENST00000348159	MEF2D	521	50	0.095969	0.01	1.95e-32	6.19e-29
ENST00000427478	CNEP1R1	125	30	0.24	0.01	2.73e-32	8.65e-29
ENST00000278174	BTBD10	475	48	0.101053	0.01	3.13e-32	9.94e-29
ENST00000357367	PRAMEF8	357	43	0.120448	0.01	3.17e-32	1e-28
ENST00000356950	H2BC12	126	30	0.238095	0.01	3.55e-32	1.12e-28
ENST00000397238	AGAP3	911	63	0.069155	0.01	3.63e-32	1.15e-28
ENST00000650242	ALAS2	587	52	0.088586	0.01	5.79e-32	1.84e-28
ENST00000370406	EOLA2	142	31	0.21831	0.01	6.31e-32	2e-28
ENST00000546254	PRB1	321	41	0.127726	0.01	7.78e-32	2.47e-28
ENST00000341832	CDK11B	682	55	0.080645	0.01	1.25e-31	3.97e-28
ENST00000429584	YY2	372	43	0.115591	0.01	1.79e-31	5.68e-28
ENST00000348411	FTSJ1	329	41	0.12462	0.01	2.11e-31	6.7e-28
ENST00000377346	PIK3CD	1044	66	0.063218	0.01	2.44e-31	7.73e-28
ENST00000358465	TRIM33	1127	68	0.060337	0.01	4.91e-31	1.56e-27
ENST00000273398	ATP6V1A	617	52	0.084279	0.01	6.47e-31	2.05e-27
ENST00000443272	NFIC	508	48	0.094488	0.01	6.71e-31	2.13e-27
ENST00000556492	NAA30	362	42	0.116022	0.01	7.59e-31	2.41e-27
ENST00000264414	CUL3	768	57	0.074219	0.01	7.7e-31	2.44e-27
ENST00000528957	RPL8	257	37	0.143969	0.01	8.16e-31	2.59e-27
ENST00000296543	NAA15	866	60	0.069284	0.01	9.25e-31	2.93e-27
ENST00000409602	POTEJ	932	62	0.066524	0.01	9.38e-31	2.98e-27
ENST00000377648	PHF13	300	39	0.13	0.01	1.17e-30	3.7e-27
ENST00000271308	PSMA5	241	36	0.149378	0.01	1.31e-30	4.15e-27
ENST00000374201	FRMPD2	1257	71	0.056484	0.01	1.41e-30	4.48e-27
ENST00000310421	VCPIP1	1222	70	0.057283	0.01	1.55e-30	4.92e-27
ENST00000355537	ZNF536	1300	72	0.055385	0.01	1.85e-30	5.87e-27
ENST00000369769	KCNA3	575	50	0.086957	0.01	2.01e-30	6.38e-27
ENST00000370536	SOX3	446	45	0.100897	0.01	2.72e-30	8.62e-27
ENST00000307630	YWHAG	247	36	0.145749	0.01	3.21e-30	1.02e-26
ENST00000330688	RARB	448	45	0.100446	0.01	3.29e-30	1.04e-26
ENST00000524391	KCNV1	500	47	0.094	0.01	3.43e-30	1.09e-26
ENST00000370873	PSMA7	248	36	0.145161	0.01	3.72e-30	1.18e-26
ENST00000302907	RPS9	194	33	0.170103	0.01	4.2e-30	1.33e-26
ENST00000313601	GNAI2	355	41	0.115493	0.01	4.52e-30	1.43e-26
ENST00000420699	ANKRD36	1634	80	0.04896	0.01	4.59e-30	1.46e-26
ENST00000374975	HLA-DRB5	162	31	0.191358	0.01	4.94e-30	1.57e-26
ENST00000433765	CHRM4	479	46	0.096033	0.01	5.47e-30	1.73e-26
ENST00000557154	SRSF5	272	37	0.136029	0.01	6.73e-30	2.13e-26
ENST00000418710	SP8	508	47	0.09252	0.01	6.94e-30	2.2e-26
ENST00000374382	GDPD2	539	48	0.089054	0.01	9.74e-30	3.09e-26
ENST00000400181	KDM1A	876	59	0.067352	0.01	1.25e-29	3.95e-26
ENST00000347869	RBM5	815	57	0.069939	0.01	1.62e-29	5.14e-26
ENST00000406070	PSG7	415	43	0.103614	0.01	1.7e-29	5.4e-26
ENST00000342868	BTNL3	466	45	0.096567	0.01	1.78e-29	5.65e-26
ENST00000322989	RPS15A	124	28	0.225806	0.01	1.96e-29	6.23e-26
ENST00000394670	ZNF207	494	46	0.093117	0.01	2.09e-29	6.63e-26
ENST00000196551	RPS5	204	33	0.161765	0.01	2.32e-29	7.37e-26
ENST00000545805	SLC25A14	325	39	0.12	0.01	2.55e-29	8.08e-26
ENST00000374339	PTPN20	420	43	0.102381	0.01	2.79e-29	8.84e-26
ENST00000300935	RAB8A	207	33	0.15942	0.01	3.81e-29	1.21e-25
ENST00000279387	PPP4C	307	38	0.123779	0.01	4.09e-29	1.3e-25
ENST00000561208	MEIS2	477	45	0.09434	0.01	4.81e-29	1.53e-25
ENST00000245663	ZBTB46	589	49	0.083192	0.01	5.66e-29	1.79e-25
ENST00000359193	H2AC11	130	28	0.215385	0.01	8.21e-29	2.6e-25
ENST00000592588	RPS15	145	29	0.2	0.01	8.7e-29	2.76e-25
ENST00000412278	RBM14-RBM4	339	39	0.115044	0.01	1.27e-28	4.04e-25
ENST00000254066	RARA	462	44	0.095238	0.01	1.32e-28	4.17e-25
ENST00000332783	ASB7	318	38	0.119497	0.01	1.53e-28	4.84e-25
ENST00000369476	MTCP1	107	26	0.242991	0.01	2.4e-28	7.6e-25
ENST00000369709	RAP1A	184	31	0.168478	0.01	3.05e-28	9.67e-25
ENST00000377400	CBWD1	395	41	0.103797	0.01	3.13e-28	9.92e-25
ENST00000302763	CTNNA1	906	58	0.064018	0.01	5e-28	1.59e-24
ENST00000345046	BCAP31	246	34	0.138211	0.01	7.67e-28	2.43e-24
ENST00000520242	ELOC	112	26	0.232143	0.01	8.8e-28	2.79e-24
ENST00000289316	H2BC5	126	27	0.214286	0.01	8.95e-28	2.84e-24
ENST00000618348	GOLGA6L9	432	42	0.097222	0.01	9.71e-28	3.08e-24
ENST00000469257	EIF1	113	26	0.230088	0.01	1.13e-27	3.59e-24
ENST00000257013	RTL8C	113	26	0.230088	0.01	1.13e-27	3.59e-24
ENST00000324803	AC118281.1	434	42	0.096774	0.01	1.17e-27	3.7e-24
ENST00000378538	SPI1	270	35	0.12963	0.01	1.22e-27	3.87e-24
ENST00000218099	F9	461	43	0.093275	0.01	1.26e-27	3.98e-24
ENST00000485972	CDK5	292	36	0.123288	0.01	1.32e-27	4.18e-24
ENST00000644036	SMARCB1	385	40	0.103896	0.01	1.34e-27	4.26e-24
ENST00000325307	HMGB3	193	31	0.160622	0.01	1.4e-27	4.44e-24
ENST00000360647	ZNF148	794	54	0.06801	0.01	1.82e-27	5.76e-24
ENST00000282388	ZFP36L2	494	44	0.089069	0.01	2.11e-27	6.69e-24
ENST00000378572	PRPF18	342	38	0.111111	0.01	2.27e-27	7.2e-24
ENST00000376228	HLA-C	366	39	0.106557	0.01	2.31e-27	7.34e-24
ENST00000196482	ZNF324	553	46	0.083183	0.01	2.67e-27	8.45e-24
ENST00000369603	SMNDC1	238	33	0.138655	0.01	4.08e-27	1.29e-23
ENST00000335211	IGFN1	3708	119	0.032093	0.01	4.37e-27	1.39e-23
ENST00000361272	CNOT7	285	35	0.122807	0.01	7.94e-27	2.52e-23
ENST00000380338	MLLT3	568	46	0.080986	0.01	8.3e-27	2.63e-23
ENST00000398665	DOT1L	1537	73	0.047495	0.01	8.49e-27	2.69e-23
ENST00000506351	TNPO1	890	56	0.062921	0.01	9.45e-27	3e-23
ENST00000374656	RING1	406	40	0.098522	0.01	1.02e-26	3.24e-23
ENST00000357774	ZNF98	572	46	0.08042	0.01	1.12e-26	3.54e-23
ENST00000357849	COPS5	334	37	0.110778	0.01	1.2e-26	3.81e-23
ENST00000344302	KRBOX4	171	29	0.169591	0.01	1.31e-26	4.16e-23
ENST00000451604	SOX5	763	52	0.068152	0.01	1.49e-26	4.71e-23
ENST00000285208	RAB6B	208	31	0.149038	0.01	1.5e-26	4.75e-23
ENST00000360270	MSN	577	46	0.079723	0.01	1.61e-26	5.12e-23
ENST00000645353	TBL1X	577	46	0.079723	0.01	1.61e-26	5.12e-23
ENST00000290765	GSTT2B	228	32	0.140351	0.01	1.63e-26	5.18e-23
ENST00000616035	MAGEA6	314	36	0.11465	0.01	1.71e-26	5.43e-23
ENST00000369850	FLNA	2647	97	0.036645	0.01	1.79e-26	5.67e-23
ENST00000436041	PRAMEF27	270	34	0.125926	0.01	1.8e-26	5.7e-23
ENST00000361528	CNOT4	639	48	0.075117	0.01	1.82e-26	5.78e-23
ENST00000526995	TRAF6	522	44	0.084291	0.01	2.02e-26	6.41e-23
ENST00000338316	ADCY2	1091	61	0.055912	0.01	2.77e-26	8.8e-23
ENST00000297151	SLU7	586	46	0.078498	0.01	3.1e-26	9.83e-23
ENST00000672987	AP1S2	160	28	0.175	0.01	3.85e-26	1.22e-22
ENST00000646647	CHD8	2581	95	0.036807	0.01	4.22e-26	1.34e-22
ENST00000392745	TRAF3	568	45	0.079225	0.01	7.25e-26	2.3e-22
ENST00000262426	FOXF1	379	38	0.100264	0.01	9.72e-26	3.08e-22
ENST00000231134	PCDHB5	795	52	0.065409	0.01	9.88e-26	3.13e-22
ENST00000323267	TMEM63B	832	53	0.063702	0.01	1.17e-25	3.71e-22
ENST00000344034	PPM1G	546	44	0.080586	0.01	1.26e-25	3.98e-22
ENST00000323848	SRRM1	904	55	0.060841	0.01	1.33e-25	4.21e-22
ENST00000360273	ATP2B2	1243	64	0.051488	0.01	1.47e-25	4.66e-22
ENST00000310581	TERT	1128	61	0.054078	0.01	1.56e-25	4.95e-22
ENST00000465342	POU5F1B	359	37	0.103064	0.01	1.58e-25	5.01e-22
ENST00000348513	SMARCE1	411	39	0.094891	0.01	1.74e-25	5.52e-22
ENST00000337537	PPP2R5E	467	41	0.087794	0.01	2.09e-25	6.61e-22
ENST00000225792	DDX5	614	46	0.074919	0.01	2.2e-25	6.96e-22
ENST00000221200	KCTD9	389	38	0.097686	0.01	2.5e-25	7.92e-22
ENST00000341068	ANAPC1	1944	80	0.041152	0.01	3.19e-25	1.01e-21
ENST00000371442	RNF113A	343	36	0.104956	0.01	3.73e-25	1.18e-21
ENST00000367353	ZNF281	895	54	0.060335	0.01	5.35e-25	1.7e-21
ENST00000374672	KLF4	479	41	0.085595	0.01	5.5e-25	1.74e-21
ENST00000242208	INHBA	426	39	0.091549	0.01	6.51e-25	2.06e-21
ENST00000397149	SMU1	513	42	0.081871	0.01	8.37e-25	2.65e-21
ENST00000642384	BCL11A	835	52	0.062275	0.01	9.31e-25	2.95e-21
ENST00000672401	ACSL4	670	47	0.070149	0.01	1.09e-24	3.45e-21
ENST00000277120	NTRK2	838	52	0.062053	0.01	1.1e-24	3.48e-21
ENST00000306960	CHRM1	460	40	0.086957	0.01	1.13e-24	3.59e-21
ENST00000000233	ARF5	180	28	0.155556	0.01	1.15e-24	3.65e-21
ENST00000497571	KLF6	283	33	0.116608	0.01	1.17e-24	3.72e-21
ENST00000523207	KCNB2	911	54	0.059276	0.01	1.23e-24	3.88e-21
ENST00000643927	PRKCB	673	47	0.069837	0.01	1.31e-24	4.17e-21
ENST00000428670	ATP2B1	1220	62	0.05082	0.01	1.61e-24	5.1e-21
ENST00000644719	CYP21A2	495	41	0.082828	0.01	1.92e-24	6.08e-21
ENST00000355797	MXRA7	204	29	0.142157	0.01	2.44e-24	7.74e-21
ENST00000247138	SLC35A2	388	37	0.095361	0.01	2.45e-24	7.76e-21
ENST00000366574	RYR2	4967	136	0.027381	0.01	2.51e-24	7.95e-21
ENST00000394319	LHX6	392	37	0.094388	0.01	3.5e-24	1.11e-20
ENST00000425520	FRG2B	248	31	0.125	0.01	3.52e-24	1.12e-20
ENST00000361445	MTOR	2549	91	0.0357	0.01	3.55e-24	1.12e-20
ENST00000375440	CUL4A	759	49	0.064559	0.01	4.25e-24	1.35e-20
ENST00000592524	GJC1	396	37	0.093434	0.01	4.99e-24	1.58e-20
ENST00000359707	G3BP2	482	40	0.082988	0.01	6.43e-24	2.04e-20
ENST00000371477	CDC5L	802	50	0.062344	0.01	6.85e-24	2.17e-20
ENST00000570054	AC026464.4	428	38	0.088785	0.01	7.67e-24	2.43e-20
ENST00000621696	ADNP	1102	58	0.052632	0.01	8.72e-24	2.77e-20
ENST00000650639	ZCCHC18	403	37	0.091811	0.01	9.2e-24	2.92e-20
ENST00000311772	PPP1R8	351	35	0.099715	0.01	9.35e-24	2.97e-20
ENST00000257177	TUT4	1645	71	0.043161	0.01	9.78e-24	3.1e-20
ENST00000283268	FEZF2	459	39	0.084967	0.01	9.88e-24	3.13e-20
ENST00000473835	U2SURP	1029	56	0.054422	0.01	1.04e-23	3.29e-20
ENST00000505658	LUC7L3	432	38	0.087963	0.01	1.07e-23	3.39e-20
ENST00000646209	THRB	461	39	0.084599	0.01	1.16e-23	3.67e-20
ENST00000531224	BCLAF1	920	53	0.057609	0.01	1.2e-23	3.8e-20
ENST00000647725	AC097634.4	677	46	0.067947	0.01	1.25e-23	3.96e-20
ENST00000649528	FOXP1	677	46	0.067947	0.01	1.25e-23	3.96e-20
ENST00000435070	CPSF6	551	42	0.076225	0.01	1.31e-23	4.16e-20
ENST00000389341	POU2F2	463	39	0.084233	0.01	1.35e-23	4.29e-20
ENST00000589228	PRKAR1A	381	36	0.094488	0.01	1.37e-23	4.36e-20
ENST00000254950	VPS4A	437	38	0.086957	0.01	1.61e-23	5.09e-20
ENST00000417647	IK	557	42	0.075404	0.01	1.98e-23	6.29e-20
ENST00000361017	CTRB1	263	31	0.117871	0.01	2.11e-23	6.69e-20
ENST00000361511	PPEF1	653	45	0.068913	0.01	2.13e-23	6.74e-20
ENST00000260970	PPIG	754	48	0.06366	0.01	2.2e-23	6.98e-20
ENST00000264710	RAB10	200	28	0.14	0.01	2.29e-23	7.26e-20
ENST00000611820	KDM6A	1453	66	0.045423	0.01	2.34e-23	7.44e-20
ENST00000341750	RFPL4AL1	287	32	0.111498	0.01	2.37e-23	7.51e-20
ENST00000380733	PSIP1	530	41	0.077358	0.01	2.52e-23	7.98e-20
ENST00000294413	RHCE	417	37	0.088729	0.01	3.01e-23	9.55e-20
ENST00000375442	TSPYL2	693	46	0.066378	0.01	3.24e-23	1.03e-19
ENST00000253023	UBE2M	183	27	0.147541	0.01	3.29e-23	1.04e-19
ENST00000473265	NXF5	365	35	0.09589	0.01	3.44e-23	1.09e-19
ENST00000646449	RPS26	115	23	0.2	0.01	3.75e-23	1.19e-19
ENST00000303305	PA2G4	394	36	0.091371	0.01	4.3e-23	1.36e-19
ENST00000262415	DHX8	1220	60	0.04918	0.01	4.47e-23	1.42e-19
ENST00000641841	OR2A7	270	31	0.114815	0.01	4.68e-23	1.48e-19
ENST00000343518	POTEH	397	36	0.09068	0.01	5.55e-23	1.76e-19
ENST00000327367	SMAD3	425	37	0.087059	0.01	5.81e-23	1.84e-19
ENST00000253108	EIF3G	320	33	0.103125	0.01	5.96e-23	1.89e-19
ENST00000395284	CDK1	297	32	0.107744	0.01	6.85e-23	2.17e-19
ENST00000370025	PRPF38B	546	41	0.075092	0.01	7.64e-23	2.42e-19
ENST00000320316	PHF23	403	36	0.08933	0.01	9.21e-23	2.92e-19
ENST00000262186	KCNH2	1159	58	0.050043	0.01	1e-22	3.17e-19
ENST00000448228	FAM86B1	277	31	0.111913	0.01	1.01e-22	3.21e-19
ENST00000376957	SRM	302	32	0.10596	0.01	1.15e-22	3.64e-19
ENST00000379162	PDK3	406	36	0.08867	0.01	1.18e-22	3.75e-19
ENST00000373489	PBX3	434	37	0.085253	0.01	1.2e-22	3.79e-19
ENST00000522677	MYBL1	752	47	0.0625	0.01	1.33e-22	4.22e-19
ENST00000382545	KCNA1	495	39	0.078788	0.01	1.5e-22	4.74e-19
ENST00000357559	FXR1	621	43	0.069243	0.01	1.64e-22	5.19e-19
ENST00000349431	UBE2J2	259	30	0.11583	0.01	1.78e-22	5.65e-19
ENST00000383202	STAG1	1258	60	0.047695	0.01	2.02e-22	6.42e-19
ENST00000325974	CCZ1	441	37	0.0839	0.01	2.07e-22	6.57e-19
ENST00000221265	PAF1	531	40	0.07533	0.01	2.24e-22	7.11e-19
ENST00000344157	YTHDC1	727	46	0.063274	0.01	2.26e-22	7.17e-19
ENST00000323777	HSF5	596	42	0.07047	0.01	2.58e-22	8.2e-19
ENST00000563027	GOLGA8M	632	43	0.068038	0.01	3.21e-22	1.02e-18
ENST00000370475	FMR1	632	43	0.068038	0.01	3.21e-22	1.02e-18
ENST00000314332	H2BC4	126	23	0.18254	0.01	3.44e-22	1.09e-18
ENST00000228495	KCTD10	313	32	0.102236	0.01	3.44e-22	1.09e-18
ENST00000187910	PSG6	424	36	0.084906	0.01	5.08e-22	1.61e-18
ENST00000303910	H2AC8	130	23	0.176923	0.01	7.29e-22	2.31e-18
ENST00000458128	PGAM4	254	29	0.114173	0.01	1.33e-21	4.22e-18
ENST00000610935	ZNF787	382	34	0.089005	0.01	1.55e-21	4.91e-18
ENST00000333219	ING1	279	30	0.107527	0.01	1.56e-21	4.93e-18
ENST00000595290	OPN1MW	304	31	0.101974	0.01	1.64e-21	5.19e-18
ENST00000209875	CBX5	191	26	0.136126	0.01	1.72e-21	5.44e-18
ENST00000641019	OR6B3	331	32	0.096677	0.01	1.9e-21	6.02e-18
ENST00000317552	MID1	667	43	0.064468	0.01	2.5e-21	7.94e-18
ENST00000371320	SSBP3	388	34	0.087629	0.01	2.54e-21	8.05e-18
ENST00000269385	CBX8	389	34	0.087404	0.01	2.76e-21	8.74e-18
ENST00000272369	MEIS1	390	34	0.087179	0.01	2.99e-21	9.48e-18
ENST00000443185	ZNF516	1163	56	0.048151	0.01	3.15e-21	1e-17
ENST00000217244	CSNK2A1	391	34	0.086957	0.01	3.24e-21	1.03e-17
ENST00000393094	CUL5	780	46	0.058974	0.01	3.79e-21	1.2e-17
ENST00000648947	INO80	1556	65	0.041774	0.01	3.8e-21	1.2e-17
ENST00000396373	ETV6	452	36	0.079646	0.01	4.26e-21	1.35e-17
ENST00000373204	AGO1	857	48	0.056009	0.01	4.51e-21	1.43e-17
ENST00000619757	HIC1	714	44	0.061625	0.01	4.97e-21	1.58e-17
ENST00000325404	SOX2	317	31	0.097792	0.01	5.65e-21	1.79e-17
ENST00000322623	RUVBL1	456	36	0.078947	0.01	5.69e-21	1.81e-17
ENST00000262450	CHD5	1954	73	0.037359	0.01	8.2e-21	2.6e-17
ENST00000616721	FCGBP	4204	115	0.027355	0.01	8.2e-21	2.6e-17
ENST00000369864	AMIGO1	493	37	0.075051	0.01	9.13e-21	2.89e-17
ENST00000327582	OXCT2	495	37	0.074747	0.01	1.05e-20	3.32e-17
ENST00000641925	OR2T2	324	31	0.095679	0.01	1.07e-20	3.41e-17
ENST00000287538	ZIC3	467	36	0.077088	0.01	1.25e-20	3.96e-17
ENST00000331380	H2AC20	129	22	0.170543	0.01	1.29e-20	4.1e-17
ENST00000340438	GSPT2	628	41	0.065287	0.01	1.31e-20	4.14e-17
ENST00000225512	WNT3	355	32	0.090141	0.01	1.57e-20	4.99e-17
ENST00000381902	KLRC2	231	27	0.116883	0.01	1.72e-20	5.47e-17
ENST00000374360	DLG3	817	46	0.056304	0.01	2.37e-20	7.5e-17
ENST00000216277	PAPOLA	745	44	0.05906	0.01	2.52e-20	8e-17
ENST00000538312	TENT5D	389	33	0.084833	0.01	2.62e-20	8.29e-17
ENST00000260731	KIF11	1056	52	0.049242	0.01	3.01e-20	9.55e-17
ENST00000334456	PDE2A	941	49	0.052072	0.01	3.65e-20	1.16e-16
ENST00000238651	ACOT2	483	36	0.074534	0.01	3.77e-20	1.19e-16
ENST00000622306	NOMO2	615	40	0.065041	0.01	4.33e-20	1.37e-16
ENST00000328024	RAB11B	218	26	0.119266	0.01	5.18e-20	1.64e-16
ENST00000641268	OR2T35	242	27	0.11157	0.01	5.87e-20	1.86e-16
ENST00000329758	TRIM49	430	34	0.07907	0.01	6.45e-20	2.05e-16
ENST00000343262	RPS2	293	29	0.098976	0.01	7.22e-20	2.29e-16
ENST00000336077	KIR2DL1	348	31	0.08908	0.01	8.67e-20	2.75e-16
ENST00000617444	SLC35E2B	405	33	0.081481	0.01	8.96e-20	2.84e-16
ENST00000358664	MAX	160	23	0.14375	0.01	9.74e-20	3.09e-16
ENST00000251900	SCML2	700	42	0.06	0.01	1e-19	3.18e-16
ENST00000275954	TMEM47	181	24	0.132597	0.01	1.1e-19	3.49e-16
ENST00000243213	IL13RA2	380	32	0.084211	0.01	1.2e-19	3.81e-16
ENST00000282561	GJA1	382	32	0.08377	0.01	1.4e-19	4.45e-16
ENST00000376670	GATA1	413	33	0.079903	0.01	1.62e-19	5.15e-16
ENST00000338343	FBXL19	674	41	0.060831	0.01	1.66e-19	5.26e-16
ENST00000301067	KMT2D	5537	134	0.024201	0.01	1.72e-19	5.45e-16
ENST00000629685	AC013394.1	127	21	0.165354	0.01	1.86e-19	5.91e-16
ENST00000376511	PPP1R10	940	48	0.051064	0.01	1.91e-19	6.05e-16
ENST00000545606	CAND1	1230	55	0.044715	0.01	1.92e-19	6.09e-16
ENST00000361991	CSNK1G3	447	34	0.076063	0.01	2.15e-19	6.83e-16
ENST00000336083	RAB6A	208	25	0.120192	0.01	2.2e-19	6.96e-16
ENST00000429990	NPIPB15	364	31	0.085165	0.01	3.18e-19	1.01e-15
ENST00000356928	SLITRK4	837	45	0.053763	0.01	3.53e-19	1.12e-15
ENST00000328224	KCNA4	653	40	0.061256	0.01	3.55e-19	1.13e-15
ENST00000339077	KLHL7	586	38	0.064846	0.01	4.01e-19	1.27e-15
ENST00000356920	POTEE	929	47	0.050592	0.01	6.44e-19	2.04e-15
ENST00000298717	METTL3	562	37	0.065836	0.01	7.06e-19	2.24e-15
ENST00000521688	ENY2	101	19	0.188119	0.01	7.46e-19	2.36e-15
ENST00000371372	CACNA1B	2339	77	0.03292	0.01	9.56e-19	3.03e-15
ENST00000298767	WAPL	1190	53	0.044538	0.01	1.01e-18	3.19e-15
ENST00000355349	MYH7	1935	69	0.035659	0.01	1.01e-18	3.21e-15
ENST00000274712	ZMAT2	199	24	0.120603	0.01	1.05e-18	3.32e-15
ENST00000366832	TCP10L2	353	30	0.084986	0.01	1.25e-18	3.97e-15
ENST00000218364	HTATSF1	755	42	0.055629	0.01	1.54e-18	4.9e-15
ENST00000382599	PPP2R2C	447	33	0.073826	0.01	1.76e-18	5.58e-15
ENST00000641863	SRGAP2B	141	21	0.148936	0.01	1.76e-18	5.58e-15
ENST00000612867	ZNF658	996	48	0.048193	0.01	1.9e-18	6.02e-15
ENST00000449682	MST1	725	41	0.056552	0.01	2.19e-18	6.95e-15
ENST00000355476	RBPJ	486	34	0.069959	0.01	2.82e-18	8.93e-15
ENST00000334743	PPP2R5C	524	35	0.066794	0.01	3.87e-18	1.23e-14
ENST00000356413	IGBP1	339	29	0.085546	0.01	3.88e-18	1.23e-14
ENST00000569795	PARP6	630	38	0.060317	0.01	4.47e-18	1.42e-14
ENST00000566740	GOLGA8H	632	38	0.060127	0.01	4.96e-18	1.57e-14
ENST00000533683	SAMD1	432	32	0.074074	0.01	5.18e-18	1.64e-14
ENST00000302271	HNRNPR	633	38	0.060032	0.01	5.22e-18	1.66e-14
ENST00000326873	STK11	433	32	0.073903	0.01	5.54e-18	1.76e-14
ENST00000435030	KIF5C	957	46	0.048067	0.01	1.05e-17	3.33e-14
ENST00000335524	PRR30	412	31	0.075243	0.01	1.09e-17	3.45e-14
ENST00000376687	SUV39H1	412	31	0.075243	0.01	1.09e-17	3.45e-14
ENST00000252996	TAF4	1085	49	0.045161	0.01	1.13e-17	3.59e-14
ENST00000374333	TEX11	925	45	0.048649	0.01	1.51e-17	4.78e-14
ENST00000378962	CXorf21	301	27	0.089701	0.01	1.63e-17	5.16e-14
ENST00000380958	PAN3	887	44	0.049605	0.01	1.68e-17	5.31e-14
ENST00000374694	FZD8	694	39	0.056196	0.01	1.78e-17	5.64e-14
ENST00000448790	TOX4	621	37	0.059581	0.01	1.8e-17	5.7e-14
ENST00000199814	RBM22	420	31	0.07381	0.01	1.87e-17	5.93e-14
ENST00000393985	EOLA1	158	21	0.132911	0.01	1.95e-17	6.18e-14
ENST00000376729	WDR13	485	33	0.068041	0.01	1.98e-17	6.28e-14
ENST00000358127	PAX5	391	30	0.076726	0.01	2.11e-17	6.69e-14
ENST00000342951	PSG5	335	28	0.083582	0.01	2.64e-17	8.38e-14
ENST00000272647	AMMECR1L	310	27	0.087097	0.01	3.43e-17	1.09e-13
ENST00000428826	EZH1	747	40	0.053548	0.01	3.6e-17	1.14e-13
ENST00000400445	NBEA	2946	85	0.028853	0.01	3.91e-17	1.24e-13
ENST00000399022	RPRD1A	312	27	0.086538	0.01	4.03e-17	1.28e-13
ENST00000296490	WDR82	313	27	0.086262	0.01	4.37e-17	1.38e-13
ENST00000396884	SOX10	466	32	0.06867	0.01	4.6e-17	1.46e-13
ENST00000334136	HDAC6	1215	51	0.041975	0.01	4.9e-17	1.55e-13
ENST00000361464	OGA	916	44	0.048035	0.01	5.38e-17	1.71e-13
ENST00000375859	SPIN1	262	25	0.09542	0.01	5.76e-17	1.83e-13
ENST00000227524	PRPF19	504	33	0.065476	0.01	6.11e-17	1.94e-13
ENST00000249636	PIAS1	651	37	0.056836	0.01	8.09e-17	2.56e-13
ENST00000289473	NCF1	350	28	0.08	0.01	8.2e-17	2.6e-13
ENST00000249071	RAC2	192	22	0.114583	0.01	8.52e-17	2.7e-13
ENST00000324460	HSPA5	654	37	0.056575	0.01	9.36e-17	2.97e-13
ENST00000380762	HCCS	268	25	0.093284	0.01	9.85e-17	3.12e-13
ENST00000322088	PPP2R1A	589	35	0.059423	0.01	1.4e-16	4.45e-13
ENST00000371113	OCRL	901	43	0.047725	0.01	1.51e-16	4.79e-13
ENST00000376143	FGF14	247	24	0.097166	0.01	1.58e-16	5e-13
ENST00000642620	NDP	133	19	0.142857	0.01	1.62e-16	5.14e-13
ENST00000221485	SLC17A7	560	34	0.060714	0.01	1.99e-16	6.32e-13
ENST00000260641	ACTR2	394	29	0.073604	0.01	2.13e-16	6.74e-13
ENST00000290291	OGFR	677	37	0.054653	0.01	2.79e-16	8.83e-13
ENST00000461685	ZMYND8	1188	49	0.041246	0.01	3.87e-16	1.23e-12
ENST00000379942	PHKA2	1235	50	0.040486	0.01	4.04e-16	1.28e-12
ENST00000343380	E2F1	437	30	0.06865	0.01	4.3e-16	1.36e-12
ENST00000275034	PHIP	1821	62	0.034047	0.01	4.47e-16	1.42e-12
ENST00000235347	PRAMEF10	474	31	0.065401	0.01	5.37e-16	1.7e-12
ENST00000359342	CGB2	163	20	0.122699	0.01	5.45e-16	1.73e-12
ENST00000315872	ROCK2	1388	53	0.038184	0.01	5.97e-16	1.89e-12
ENST00000557016	ERH	104	17	0.163462	0.01	6.02e-16	1.91e-12
ENST00000369622	SYNCRIP	623	35	0.05618	0.01	7.61e-16	2.41e-12
ENST00000409914	POTEF	1075	46	0.042791	0.01	7.88e-16	2.5e-12
ENST00000406246	RELA	551	33	0.059891	0.01	8.05e-16	2.55e-12
ENST00000380877	GABPB1	383	28	0.073107	0.01	8.2e-16	2.6e-12
ENST00000372930	TMEM35A	167	20	0.11976	0.01	8.79e-16	2.79e-12
ENST00000398752	ATP5F1A	553	33	0.059675	0.01	8.93e-16	2.83e-12
ENST00000285900	GRIA1	906	42	0.046358	0.01	9.1e-16	2.89e-12
ENST00000372829	ARMCX1	453	30	0.066225	0.01	1.12e-15	3.56e-12
ENST00000252037	FKBP6	327	26	0.079511	0.01	1.17e-15	3.7e-12
ENST00000261205	SYT1	422	29	0.06872	0.01	1.28e-15	4.05e-12
ENST00000338957	ZC3H12B	836	40	0.047847	0.01	1.53e-15	4.85e-12
ENST00000429344	CACTIN	758	38	0.050132	0.01	1.76e-15	5.58e-12
ENST00000335972	UBA1	1058	45	0.042533	0.01	1.99e-15	6.31e-12
ENST00000511664	CAMK2D	533	32	0.060038	0.01	2.03e-15	6.44e-12
ENST00000644969	BRAF	807	39	0.048327	0.01	2.48e-15	7.86e-12
ENST00000529859	PCDHA5	936	42	0.044872	0.01	2.75e-15	8.73e-12
ENST00000373647	RABGAP1	1069	45	0.042095	0.01	2.87e-15	9.11e-12
ENST00000590720	PSME3	254	23	0.090551	0.01	3.08e-15	9.77e-12
ENST00000598441	SNRNP70	437	29	0.066362	0.01	3.15e-15	9.98e-12
ENST00000372548	RADX	855	40	0.046784	0.01	3.19e-15	1.01e-11
ENST00000451531	POTEI	984	43	0.043699	0.01	3.24e-15	1.03e-11
ENST00000302516	SF3B3	1217	48	0.039441	0.01	4.06e-15	1.29e-11
ENST00000409784	RAB1A	205	21	0.102439	0.01	4.1e-15	1.3e-11
ENST00000360301	PPIP5K1	1408	52	0.036932	0.01	4.14e-15	1.31e-11
ENST00000325144	ZBTB2	514	31	0.060311	0.01	4.87e-15	1.54e-11
ENST00000249007	RFPL3	317	25	0.078864	0.01	4.91e-15	1.56e-11
ENST00000395665	FBXW10	999	43	0.043043	0.01	5.45e-15	1.73e-11
ENST00000299601	LEO1	666	35	0.052553	0.01	5.53e-15	1.75e-11
ENST00000538872	IQSEC3	1182	47	0.039763	0.01	5.77e-15	1.83e-11
ENST00000641276	OR2T12	320	25	0.078125	0.01	6.1e-15	1.93e-11
ENST00000395003	JADE2	790	38	0.048101	0.01	6.45e-15	2.05e-11
ENST00000302418	KIF5B	963	42	0.043614	0.01	7.17e-15	2.27e-11
ENST00000377208	POU4F1	419	28	0.066826	0.01	7.83e-15	2.48e-11
ENST00000514116	ROPN1B	212	21	0.099057	0.01	8.05e-15	2.55e-11
ENST00000358602	ANKRD17	2603	74	0.028429	0.01	8.15e-15	2.59e-11
ENST00000376962	ZFAND5	213	21	0.098592	0.01	8.85e-15	2.81e-11
ENST00000616317	ACACA	2383	70	0.029375	0.01	8.95e-15	2.84e-11
ENST00000373840	RAB14	215	21	0.097674	0.01	1.07e-14	3.38e-11
ENST00000266970	CDK2	298	24	0.080537	0.01	1.07e-14	3.4e-11
ENST00000229794	MAPK14	360	26	0.072222	0.01	1.14e-14	3.61e-11
ENST00000320672	SSBP2	361	26	0.072022	0.01	1.22e-14	3.85e-11
ENST00000326132	RNF185	192	20	0.104167	0.01	1.32e-14	4.19e-11
ENST00000544216	LSM14A	463	29	0.062635	0.01	1.38e-14	4.38e-11
ENST00000360631	DCLK1	740	36	0.048649	0.01	2.32e-14	7.35e-11
ENST00000360864	DNAJC5	198	20	0.10101	0.01	2.39e-14	7.57e-11
ENST00000295454	GABRB1	474	29	0.061181	0.01	2.51e-14	7.95e-11
ENST00000396410	PDXDC1	788	37	0.046954	0.01	3.01e-14	9.53e-11
ENST00000339728	ARL4C	201	20	0.099502	0.01	3.18e-14	1.01e-10
ENST00000265097	THOC3	346	25	0.072254	0.01	3.6e-14	1.14e-10
ENST00000500968	USP51	711	35	0.049226	0.01	3.73e-14	1.18e-10
ENST00000417171	PDZK1	519	30	0.057803	0.01	3.99e-14	1.26e-10
ENST00000392514	RPLP0	317	24	0.07571	0.01	4.17e-14	1.32e-10
ENST00000226319	JADE1	842	38	0.045131	0.01	4.64e-14	1.47e-10
ENST00000328664	RHD	417	27	0.064748	0.01	4.97e-14	1.58e-10
ENST00000612966	H3C3	136	17	0.125	0.01	5.98e-14	1.9e-10
ENST00000418929	PRR12	2036	62	0.030452	0.01	6.12e-14	1.94e-10
ENST00000372582	IL1RAPL2	686	34	0.049563	0.01	7.04e-14	2.23e-10
ENST00000311445	CNIH2	160	18	0.1125	0.01	7.09e-14	2.25e-10
ENST00000426398	PTBP2	531	30	0.056497	0.01	7.19e-14	2.28e-10
ENST00000643905	SLC35E2A	266	22	0.082707	0.01	7.81e-14	2.48e-10
ENST00000390675	TAS2R31	298	23	0.077181	0.01	9.31e-14	2.95e-10
ENST00000239940	PFN2	140	17	0.121429	0.01	9.72e-14	3.08e-10
ENST00000454243	PHYHIP	330	24	0.072727	0.01	1e-13	3.18e-10
ENST00000449193	SKIDA1	908	39	0.042952	0.01	1.02e-13	3.24e-10
ENST00000257915	TFCP2	502	29	0.057769	0.01	1.06e-13	3.37e-10
ENST00000403903	ZGLP1	271	22	0.081181	0.01	1.14e-13	3.62e-10
ENST00000369535	NRAS	189	19	0.100529	0.01	1.14e-13	3.62e-10
ENST00000382071	C1QTNF9	333	24	0.072072	0.01	1.22e-13	3.87e-10
ENST00000300408	PHB	272	22	0.080882	0.01	1.23e-13	3.9e-10
ENST00000442995	HYPK	121	16	0.132231	0.01	1.33e-13	4.21e-10
ENST00000319380	UBE2O	1292	47	0.036378	0.01	1.4e-13	4.43e-10
ENST00000262752	RPS6KA6	745	35	0.04698	0.01	1.43e-13	4.54e-10
ENST00000472484	TCEAL4	193	19	0.098446	0.01	1.67e-13	5.3e-10
ENST00000382171	KRTAP5-1	278	22	0.079137	0.01	1.91e-13	6.07e-10
ENST00000373036	MTF1	753	35	0.046481	0.01	1.94e-13	6.16e-10
ENST00000371116	FOXD3	478	28	0.058577	0.01	1.99e-13	6.31e-10
ENST00000424776	RBMXL3	1067	42	0.039363	0.01	2.11e-13	6.7e-10
ENST00000614556	DCAF7	342	24	0.070175	0.01	2.17e-13	6.88e-10
ENST00000378616	XK	444	27	0.060811	0.01	2.2e-13	6.97e-10
ENST00000261942	FAF2	445	27	0.060674	0.01	2.32e-13	7.35e-10
ENST00000251287	HCN2	889	38	0.042745	0.01	2.42e-13	7.68e-10
ENST00000580155	RBFOX3	312	23	0.073718	0.01	2.44e-13	7.72e-10
ENST00000262432	METTL2B	378	25	0.066138	0.01	2.61e-13	8.29e-10
ENST00000644978	HECW2	1572	52	0.033079	0.01	2.83e-13	8.96e-10
ENST00000335080	KDM4D	523	29	0.055449	0.01	2.94e-13	9.33e-10
ENST00000312988	TUBA3E	450	27	0.06	0.01	3.01e-13	9.56e-10
ENST00000216455	PSMA3	255	21	0.082353	0.01	3.08e-13	9.78e-10
ENST00000399682	KRTAP5-4	228	20	0.087719	0.01	3.45e-13	1.09e-09
ENST00000375256	ZNF367	350	24	0.068571	0.01	3.57e-13	1.13e-09
ENST00000375068	MAGED2	606	31	0.051155	0.01	3.79e-13	1.2e-09
ENST00000539479	MDM2	491	28	0.057026	0.01	3.8e-13	1.21e-09
ENST00000337338	LRRC8D	858	37	0.043124	0.01	3.81e-13	1.21e-09
ENST00000330045	BRCC3	291	22	0.075601	0.01	4.8e-13	1.52e-09
ENST00000368969	SETDB1	1290	46	0.035659	0.01	4.99e-13	1.58e-09
ENST00000528841	BRSK2	736	34	0.046196	0.01	5.02e-13	1.59e-09
ENST00000321337	SENP3	574	30	0.052265	0.01	5.23e-13	1.66e-09
ENST00000335625	GABRA5	462	27	0.058442	0.01	5.58e-13	1.77e-09
ENST00000354650	FYN	537	29	0.054004	0.01	5.65e-13	1.79e-09
ENST00000371666	IL13RA1	427	26	0.06089	0.01	5.86e-13	1.86e-09
ENST00000343246	KRTAP4-5	181	18	0.099448	0.01	6.03e-13	1.91e-09
ENST00000373433	RPRD1B	326	23	0.070552	0.01	6.06e-13	1.92e-09
ENST00000359106	CACNA1G	2377	66	0.027766	0.01	6.08e-13	1.93e-09
ENST00000376983	ELK1	428	26	0.060748	0.01	6.18e-13	1.96e-09
ENST00000498285	AC129492.3	112	15	0.133929	0.01	6.31e-13	2e-09
ENST00000368911	CDK19	502	28	0.055777	0.01	6.48e-13	2.05e-09
ENST00000229195	CNOT2	540	29	0.053704	0.01	6.48e-13	2.05e-09
ENST00000337514	IGF1	134	16	0.119403	0.01	6.68e-13	2.12e-09
ENST00000588072	MPPE1	396	25	0.063131	0.01	7.3e-13	2.32e-09
ENST00000391355	KRTAP9-6	160	17	0.10625	0.01	8.88e-13	2.82e-09
ENST00000406487	PSG2	335	23	0.068657	0.01	1.06e-12	3.37e-09
ENST00000316509	VAMP2	116	15	0.12931	0.01	1.07e-12	3.38e-09
ENST00000557385	ZBTB33	672	32	0.047619	0.01	1.07e-12	3.4e-09
ENST00000650070	CTPS1	591	30	0.050761	0.01	1.09e-12	3.45e-09
ENST00000431845	ZBTB22	634	31	0.048896	0.01	1.22e-12	3.86e-09
ENST00000448984	TRIM49C	442	26	0.058824	0.01	1.28e-12	4.06e-09
ENST00000369951	OPN1LW	339	23	0.067847	0.01	1.36e-12	4.31e-09
ENST00000557677	OR4N2	307	22	0.071661	0.01	1.4e-12	4.43e-09
ENST00000372325	SFTPA2	248	20	0.080645	0.01	1.64e-12	5.21e-09
ENST00000263270	AP2S1	142	16	0.112676	0.01	1.65e-12	5.24e-09
ENST00000407418	CBX6	412	25	0.06068	0.01	1.74e-12	5.51e-09
ENST00000301072	TUBA1C	449	26	0.057906	0.01	1.82e-12	5.77e-09
ENST00000554684	PPP4R3A	820	35	0.042683	0.01	2.14e-12	6.78e-09
ENST00000356321	ZNF770	691	32	0.04631	0.01	2.22e-12	7.05e-09
ENST00000368799	FLG	4061	92	0.022655	0.01	2.33e-12	7.38e-09
ENST00000639602	AL590132.1	418	25	0.059809	0.01	2.38e-12	7.55e-09
ENST00000066544	CDC27	824	35	0.042476	0.01	2.45e-12	7.77e-09
ENST00000393238	TMCC1	653	31	0.047473	0.01	2.58e-12	8.19e-09
ENST00000482026	UGT1A3	534	28	0.052434	0.01	2.81e-12	8.92e-09
ENST00000370060	L1CAM	1257	44	0.035004	0.01	2.87e-12	9.1e-09
ENST00000332859	SUMO3	103	14	0.135922	0.01	2.99e-12	9.49e-09
ENST00000407818	KIF2A	744	33	0.044355	0.01	3.23e-12	1.02e-08
ENST00000307729	MLLT10	1068	40	0.037453	0.01	3.54e-12	1.12e-08
ENST00000215793	SF3A1	793	34	0.042875	0.01	3.86e-12	1.23e-08
ENST00000545279	SMAD5	465	26	0.055914	0.01	3.98e-12	1.26e-08
ENST00000361367	CTR9	1173	42	0.035806	0.01	4.33e-12	1.37e-08
ENST00000356341	PAK1	545	28	0.051376	0.01	4.54e-12	1.44e-08
ENST00000621533	WTAP	396	24	0.060606	0.01	4.89e-12	1.55e-08
ENST00000270238	LMTK3	1489	48	0.032236	0.01	5.42e-12	1.72e-08
ENST00000221455	CLASRP	674	31	0.045994	0.01	5.76e-12	1.83e-08
ENST00000605844	TAF15	592	29	0.048986	0.01	6.04e-12	1.92e-08
ENST00000530339	PCDHA4	947	37	0.039071	0.01	6.67e-12	2.11e-08
ENST00000381330	INS	110	14	0.127273	0.01	7.48e-12	2.37e-08
ENST00000274400	GTF2H2	157	16	0.101911	0.01	7.81e-12	2.48e-08
ENST00000264657	STAT3	770	33	0.042857	0.01	8e-12	2.54e-08
ENST00000532059	GATA4	443	25	0.056433	0.01	8.35e-12	2.65e-08
ENST00000513761	CLCN3	818	34	0.041565	0.01	8.91e-12	2.82e-08
ENST00000245564	MSTO1	561	28	0.049911	0.01	8.94e-12	2.83e-08
ENST00000017003	XYLT2	865	35	0.040462	0.01	9.33e-12	2.96e-08
ENST00000267868	RAD51	339	22	0.064897	0.01	9.82e-12	3.11e-08
ENST00000283441	ZDHHC11	412	24	0.058252	0.01	1.12e-11	3.54e-08
ENST00000619989	CCL3L1	93	13	0.139785	0.01	1.23e-11	3.91e-08
ENST00000357179	TOP3B	829	34	0.041013	0.01	1.27e-11	4.04e-08
ENST00000380216	IFNA16	189	17	0.089947	0.01	1.32e-11	4.18e-08
ENST00000395699	PURB	312	21	0.067308	0.01	1.45e-11	4.6e-08
ENST00000573035	GTF2I	455	25	0.054945	0.01	1.48e-11	4.69e-08
ENST00000323013	RRP7A	280	20	0.071429	0.01	1.51e-11	4.78e-08
ENST00000373795	SRSF4	494	26	0.052632	0.01	1.52e-11	4.81e-08
ENST00000225983	HDAC5	1123	40	0.035619	0.01	1.6e-11	5.08e-08
ENST00000219797	KAT8	458	25	0.054585	0.01	1.7e-11	5.39e-08
ENST00000311212	ZNF706	76	12	0.157895	0.01	1.72e-11	5.44e-08
ENST00000651641	TPM3	285	20	0.070175	0.01	2.07e-11	6.57e-08
ENST00000374839	ZC4H2	224	18	0.080357	0.01	2.21e-11	7.01e-08
ENST00000335312	PIP5K1C	668	30	0.04491	0.01	2.23e-11	7.07e-08
ENST00000398631	PCDHA12	941	36	0.038257	0.01	2.27e-11	7.2e-08
ENST00000550164	SMARCC2	1245	42	0.033735	0.01	2.74e-11	8.68e-08
ENST00000159111	KDM4B	1096	39	0.035584	0.01	2.92e-11	9.27e-08
ENST00000378567	PRKCZ	592	28	0.047297	0.01	3.1e-11	9.83e-08
ENST00000372383	TSC22D3	200	17	0.085	0.01	3.24e-11	1.03e-07
ENST00000164640	PDZD4	769	32	0.041612	0.01	3.46e-11	1.1e-07
ENST00000328782	OR2T34	261	19	0.072797	0.01	3.46e-11	1.1e-07
ENST00000536386	C2CD5	1053	38	0.036087	0.01	3.48e-11	1.1e-07
ENST00000371824	ELAVL4	366	22	0.060109	0.01	4.32e-11	1.37e-07
ENST00000355703	PCNX3	2034	56	0.027532	0.01	4.32e-11	1.37e-07
ENST00000329357	FAM47B	645	29	0.044961	0.01	4.62e-11	1.46e-07
ENST00000616182	H2BC17	126	14	0.111111	0.01	4.83e-11	1.53e-07
ENST00000360338	ZNF460	562	27	0.048043	0.01	4.87e-11	1.54e-07
ENST00000452863	WT1	522	26	0.049808	0.01	5.04e-11	1.6e-07
ENST00000435504	ASXL2	1435	45	0.031359	0.01	5.85e-11	1.85e-07
ENST00000333151	H2AC14	128	14	0.109375	0.01	5.99e-11	1.9e-07
ENST00000248437	TUBA4A	448	24	0.053571	0.01	6.25e-11	1.98e-07
ENST00000436547	TIAL1	375	22	0.058667	0.01	6.87e-11	2.18e-07
ENST00000380956	IRF4	451	24	0.053215	0.01	7.16e-11	2.27e-07
ENST00000257981	KCNH3	1083	38	0.035088	0.01	7.7e-11	2.44e-07
ENST00000614558	MID1IP1	183	16	0.087432	0.01	7.97e-11	2.53e-07
ENST00000315869	TFE3	575	27	0.046957	0.01	8.08e-11	2.56e-07
ENST00000394780	ALG13	1137	39	0.034301	0.01	8.43e-11	2.67e-07
ENST00000562833	AC245033.1	584	27	0.046233	0.01	1.14e-10	3.61e-07
ENST00000330949	SOX1	391	22	0.056266	0.01	1.52e-10	4.81e-07
ENST00000327876	KCNK12	430	23	0.053488	0.01	1.59e-10	5.04e-07
ENST00000328114	LGALS9C	356	21	0.058989	0.01	1.66e-10	5.27e-07
ENST00000391621	KRTAP10-2	255	18	0.070588	0.01	1.85e-10	5.88e-07
ENST00000283254	SCN3A	2000	54	0.027	0.01	1.88e-10	5.97e-07
ENST00000326587	MAGED1	778	31	0.039846	0.01	1.98e-10	6.29e-07
ENST00000443387	ZNF146	292	19	0.065068	0.01	2.34e-10	7.43e-07
ENST00000306846	PAIP1	479	24	0.050104	0.01	2.41e-10	7.65e-07
ENST00000327443	SP1	785	31	0.03949	0.01	2.46e-10	7.8e-07
ENST00000314471	SAMD4B	694	29	0.041787	0.01	2.52e-10	7.99e-07
ENST00000331593	BMP8A	402	22	0.054726	0.01	2.56e-10	8.11e-07
ENST00000263360	EED	441	23	0.052154	0.01	2.6e-10	8.24e-07
ENST00000395810	RASGEF1A	481	24	0.049896	0.01	2.62e-10	8.31e-07
ENST00000263205	MED15	788	31	0.03934	0.01	2.7e-10	8.55e-07
ENST00000381604	ZMYND11	482	24	0.049793	0.01	2.73e-10	8.66e-07
ENST00000492112	SRSF10	262	18	0.068702	0.01	2.87e-10	9.11e-07
ENST00000312655	YPEL2	119	13	0.109244	0.01	2.91e-10	9.24e-07
ENST00000394967	SP9	484	24	0.049587	0.01	2.97e-10	9.41e-07
ENST00000358047	FAM47C	1035	36	0.034783	0.01	2.99e-10	9.49e-07
ENST00000301788	POLR2G	172	15	0.087209	0.01	3.19e-10	1.01e-06
ENST00000380737	PPP2R2A	447	23	0.051454	0.01	3.38e-10	1.07e-06
ENST00000323456	MTMR4	1195	39	0.032636	0.01	3.45e-10	1.09e-06
ENST00000341516	DCAF5	942	34	0.036093	0.01	3.57e-10	1.13e-06
ENST00000341948	PCDHB13	798	31	0.038847	0.01	3.65e-10	1.16e-06
ENST00000391587	KRTAP3-2	98	12	0.122449	0.01	3.67e-10	1.16e-06
ENST00000406870	BCL6	706	29	0.041076	0.01	3.73e-10	1.18e-06
ENST00000412468	SLC35G6	338	20	0.059172	0.01	4.23e-10	1.34e-06
ENST00000330503	DDX41	622	27	0.043408	0.01	4.5e-10	1.43e-06
ENST00000641688	GYPA	150	14	0.093333	0.01	5.02e-10	1.59e-06
ENST00000395097	NR4A3	626	27	0.043131	0.01	5.17e-10	1.64e-06
ENST00000323716	ARMC10	343	20	0.058309	0.01	5.46e-10	1.73e-06
ENST00000323249	PRR7	274	18	0.065693	0.01	5.9e-10	1.87e-06
ENST00000369585	CTAG2	180	15	0.083333	0.01	6.02e-10	1.91e-06
ENST00000394947	SIN3A	1273	40	0.031422	0.01	6.11e-10	1.94e-06
ENST00000374571	PJA1	588	26	0.044218	0.01	6.35e-10	2.01e-06
ENST00000375024	OR10G9	311	19	0.061093	0.01	6.73e-10	2.13e-06
ENST00000262646	RAB2A	212	16	0.075472	0.01	7.02e-10	2.23e-06
ENST00000222329	ERF	548	25	0.04562	0.01	7.12e-10	2.26e-06
ENST00000378788	FAM205A	1335	41	0.030712	0.01	7.29e-10	2.31e-06
ENST00000389554	TBR1	682	28	0.041056	0.01	7.49e-10	2.37e-06
ENST00000373299	STXBP1	594	26	0.043771	0.01	7.85e-10	2.49e-06
ENST00000394464	NR3C1	777	30	0.03861	0.01	7.98e-10	2.53e-06
ENST00000005284	CACNG3	315	19	0.060317	0.01	8.32e-10	2.64e-06
ENST00000382952	CTBP1	429	22	0.051282	0.01	8.58e-10	2.72e-06
ENST00000279575	PRB4	247	17	0.068826	0.01	8.62e-10	2.73e-06
ENST00000360472	PEA15	130	13	0.1	0.01	8.81e-10	2.79e-06
ENST00000339562	NR4A2	598	26	0.043478	0.01	9.03e-10	2.86e-06
ENST00000382622	PRMT8	394	21	0.053299	0.01	1.03e-09	3.28e-06
ENST00000244745	SOX4	474	23	0.048523	0.01	1.04e-09	3.3e-06
ENST00000645482	TPM2	284	18	0.06338	0.01	1.04e-09	3.31e-06
ENST00000428931	UBAP2L	1087	36	0.033119	0.01	1.09e-09	3.45e-06
ENST00000348459	HELLS	838	31	0.036993	0.01	1.16e-09	3.69e-06
ENST00000261303	PSMC1	440	22	0.05	0.01	1.37e-09	4.34e-06
ENST00000381707	NUTM2A	844	31	0.03673	0.01	1.37e-09	4.36e-06
ENST00000358697	ZXDA	799	30	0.037547	0.01	1.52e-09	4.81e-06
ENST00000343526	TRIM24	1050	35	0.033333	0.01	1.56e-09	4.93e-06
ENST00000316715	GPM6B	328	19	0.057927	0.01	1.62e-09	5.14e-06
ENST00000276893	UHRF2	802	30	0.037406	0.01	1.65e-09	5.24e-06
ENST00000357743	GOLGA7	137	13	0.094891	0.01	1.69e-09	5.35e-06
ENST00000518156	DLX6	293	18	0.061433	0.01	1.71e-09	5.43e-06
ENST00000280684	KCNA6	529	24	0.045369	0.01	1.71e-09	5.43e-06
ENST00000372927	CENPI	756	29	0.03836	0.01	1.74e-09	5.53e-06
ENST00000544916	PHC1	1004	34	0.033865	0.01	1.78e-09	5.64e-06
ENST00000396548	TRIM39	488	23	0.047131	0.01	1.8e-09	5.72e-06
ENST00000391413	KRTAP4-11	195	15	0.076923	0.01	1.82e-09	5.78e-06
ENST00000335715	SULT1A2	295	18	0.061017	0.01	1.91e-09	6.04e-06
ENST00000232905	EIF1B	113	12	0.106195	0.01	1.94e-09	6.16e-06
ENST00000429828	NUTM2B	857	31	0.036173	0.01	1.96e-09	6.23e-06
ENST00000341911	MYB	761	29	0.038108	0.01	2.02e-09	6.41e-06
ENST00000263257	NOVA2	492	23	0.046748	0.01	2.1e-09	6.67e-06
ENST00000426263	SLC2A1	492	23	0.046748	0.01	2.1e-09	6.67e-06
ENST00000320717	GLS	669	27	0.040359	0.01	2.14e-09	6.77e-06
ENST00000338745	SATB1	763	29	0.038008	0.01	2.14e-09	6.79e-06
ENST00000306801	RPTOR	1335	40	0.029963	0.01	2.31e-09	7.32e-06
ENST00000394008	KRTAP9-9	169	14	0.08284	0.01	2.4e-09	7.62e-06
ENST00000587091	SLC16A2	539	24	0.044527	0.01	2.47e-09	7.82e-06
ENST00000181839	CDK13	1512	43	0.028439	0.01	2.77e-09	8.78e-06
ENST00000350997	FADS1	501	23	0.045908	0.01	2.96e-09	9.38e-06
ENST00000400345	NEDD4L	975	33	0.033846	0.01	3.09e-09	9.79e-06
ENST00000288135	KIT	976	33	0.033811	0.01	3.17e-09	1e-05
ENST00000371652	TMEM189	270	17	0.062963	0.01	3.31e-09	1.05e-05
ENST00000379068	POLA1	1468	42	0.02861	0.01	3.53e-09	1.12e-05
ENST00000410080	PRPF40A	930	32	0.034409	0.01	3.59e-09	1.14e-05
ENST00000360127	C17orf97	423	21	0.049645	0.01	3.62e-09	1.15e-05
ENST00000373980	PRKG1	686	27	0.039359	0.01	3.62e-09	1.15e-05
ENST00000361644	MAGEB3	346	19	0.054913	0.01	3.88e-09	1.23e-05
ENST00000645831	FOXC1	553	24	0.0434	0.01	4.05e-09	1.28e-05
ENST00000606293	TPSB2	275	17	0.061818	0.01	4.36e-09	1.38e-05
ENST00000396651	RPS8	208	15	0.072115	0.01	4.4e-09	1.4e-05
ENST00000327495	PSG3	428	21	0.049065	0.01	4.44e-09	1.41e-05
ENST00000409856	CCDC74A	312	18	0.057692	0.01	4.58e-09	1.45e-05
ENST00000325748	PRKRA	313	18	0.057508	0.01	4.82e-09	1.53e-05
ENST00000265814	RUNX1T1	604	25	0.041391	0.01	5e-09	1.58e-05
ENST00000376207	FOXP3	431	21	0.048724	0.01	5.02e-09	1.59e-05
ENST00000376152	PRAMEF15	475	22	0.046316	0.01	5.5e-09	1.74e-05
ENST00000602593	UBE2W	151	13	0.086093	0.01	5.55e-09	1.76e-05
ENST00000325110	HMGCS1	520	23	0.044231	0.01	5.92e-09	1.88e-05
ENST00000339812	H2BC11	126	12	0.095238	0.01	6.79e-09	2.15e-05
ENST00000350061	CACNA1D	2161	53	0.024526	0.01	6.92e-09	2.19e-05
ENST00000435706	TOP2B	1621	44	0.027144	0.01	7.14e-09	2.26e-05
ENST00000244227	SNRNP27	155	13	0.083871	0.01	7.62e-09	2.42e-05
ENST00000308448	ATAD1	361	19	0.052632	0.01	7.71e-09	2.44e-05
ENST00000350908	FOXP2	715	27	0.037762	0.01	8.56e-09	2.72e-05
ENST00000649015	ITPR1	2758	62	0.02248	0.01	9.85e-09	3.12e-05
ENST00000233078	DAZAP1	407	20	0.04914	0.01	9.98e-09	3.16e-05
ENST00000617380	PCDHGB5	923	31	0.033586	0.01	1.08e-08	3.42e-05
ENST00000380953	NFIB	494	22	0.044534	0.01	1.11e-08	3.51e-05
ENST00000436636	TNIK	1360	39	0.028676	0.01	1.17e-08	3.7e-05
ENST00000358970	POTEC	542	23	0.042435	0.01	1.27e-08	4.03e-05
ENST00000306627	UBE2E1	193	14	0.072539	0.01	1.32e-08	4.2e-05
ENST00000296953	CREBRF	639	25	0.039124	0.01	1.5e-08	4.77e-05
ENST00000549701	DNM1L	736	27	0.036685	0.01	1.55e-08	4.92e-05
ENST00000306156	PRKCE	737	27	0.036635	0.01	1.6e-08	5.06e-05
ENST00000368886	IKZF5	419	20	0.047733	0.01	1.61e-08	5.12e-05
ENST00000336803	CLDN2	230	15	0.065217	0.01	1.7e-08	5.4e-05
ENST00000361752	QKI	341	18	0.052786	0.01	1.8e-08	5.72e-05
ENST00000264431	RAPGEF2	1499	41	0.027352	0.01	1.84e-08	5.83e-05
ENST00000265343	AFF4	1163	35	0.030095	0.01	1.98e-08	6.27e-05
ENST00000529310	PCDHA6	950	31	0.032632	0.01	2.06e-08	6.55e-05
ENST00000504750	FRG2	234	15	0.064103	0.01	2.14e-08	6.79e-05
ENST00000243298	RAB9B	201	14	0.069652	0.01	2.21e-08	7.01e-05
ENST00000374941	RRAGB	346	18	0.052023	0.01	2.25e-08	7.14e-05
ENST00000286614	MMP16	607	24	0.039539	0.01	2.37e-08	7.51e-05
ENST00000620913	SLC38A5	472	21	0.044492	0.01	2.4e-08	7.59e-05
ENST00000300650	RNF214	703	26	0.036984	0.01	2.41e-08	7.64e-05
ENST00000312175	BANF1	89	10	0.11236	0.01	2.48e-08	7.85e-05
ENST00000209884	KLHL20	609	24	0.039409	0.01	2.52e-08	7.98e-05
ENST00000445930	PSMC6	389	19	0.048843	0.01	2.53e-08	8.03e-05
ENST00000613252	DACH1	706	26	0.036827	0.01	2.62e-08	8.31e-05
ENST00000265062	RAB7A	207	14	0.067633	0.01	3.2e-08	0.000102
ENST00000426333	EFTUD2	972	31	0.031893	0.01	3.44e-08	0.000109
ENST00000381271	KLHL42	356	18	0.050562	0.01	3.46e-08	0.00011
ENST00000586790	CCDC106	280	16	0.057143	0.01	3.67e-08	0.000117
ENST00000261726	CUX2	1486	40	0.026918	0.01	4.13e-08	0.000131
ENST00000379458	MUC3A	3011	64	0.021255	0.01	4.36e-08	0.000138
ENST00000576892	CCNQ	248	15	0.060484	0.01	4.61e-08	0.000146
ENST00000373313	MAFB	323	17	0.052632	0.01	4.62e-08	0.000146
ENST00000535214	PNMA5	448	20	0.044643	0.01	4.82e-08	0.000153
ENST00000325495	HNRNPM	730	26	0.035616	0.01	5.05e-08	0.00016
ENST00000221665	FIZ1	496	21	0.042339	0.01	5.53e-08	0.000175
ENST00000338037	PLCB1	1216	35	0.028783	0.01	5.77e-08	0.000183
ENST00000355280	MINK1	1332	37	0.027778	0.01	5.98e-08	0.00019
ENST00000300738	RRM1	792	27	0.034091	0.01	6.81e-08	0.000216
ENST00000369167	H2BC18	126	11	0.087302	0.01	7.07e-08	0.000224
ENST00000434739	GOLGA6D	693	25	0.036075	0.01	7.08e-08	0.000225
ENST00000382137	C1QTNF9B	333	17	0.051051	0.01	7.15e-08	0.000227
ENST00000296930	NPM1	294	16	0.054422	0.01	7.19e-08	0.000228
ENST00000323853	SNRNP200	2136	50	0.023408	0.01	7.39e-08	0.000234
ENST00000450114	WEE1	646	24	0.037152	0.01	7.48e-08	0.000237
ENST00000525643	IL32	188	13	0.069149	0.01	7.58e-08	0.00024
ENST00000370634	VGLL1	258	15	0.05814	0.01	7.74e-08	0.000245
ENST00000302278	ITGB1	798	27	0.033835	0.01	7.91e-08	0.000251
ENST00000612542	AL109811.3	37	7	0.189189	0.01	7.91e-08	0.000251
ENST00000369498	FUNDC2	189	13	0.068783	0.01	8.06e-08	0.000256
ENST00000400237	RFPL2	378	18	0.047619	0.01	8.5e-08	0.00027
ENST00000307138	RALGAPA1	2083	49	0.023524	0.01	8.56e-08	0.000271
ENST00000370396	MTM1	603	23	0.038143	0.01	8.68e-08	0.000275
ENST00000647188	DYRK1A	754	26	0.034483	0.01	9.44e-08	0.000299
ENST00000596358	NOSIP	301	16	0.053156	0.01	9.9e-08	0.000314
ENST00000272223	OSR1	266	15	0.056391	0.01	1.15e-07	0.000365
ENST00000370101	SRPK3	567	22	0.038801	0.01	1.22e-07	0.000388
ENST00000254325	RFX1	979	30	0.030644	0.01	1.32e-07	0.000419
ENST00000378588	CYBB	570	22	0.038596	0.01	1.34e-07	0.000424
ENST00000531273	API5	524	21	0.040076	0.01	1.37e-07	0.000436
ENST00000350060	ARHGAP4	927	29	0.031284	0.01	1.38e-07	0.000439
ENST00000394422	UTP14A	771	26	0.033722	0.01	1.45e-07	0.000459
ENST00000434687	IKZF2	526	21	0.039924	0.01	1.46e-07	0.000464
ENST00000264202	CAPZB	272	15	0.055147	0.01	1.53e-07	0.000486
ENST00000616365	H3C11	136	11	0.080882	0.01	1.55e-07	0.000491
ENST00000309993	MSL2	577	22	0.038128	0.01	1.64e-07	0.000521
ENST00000226382	PHOX2B	314	16	0.050955	0.01	1.76e-07	0.000557
ENST00000377071	KDM2B	1336	36	0.026946	0.01	1.84e-07	0.000583
ENST00000359276	CTPS2	586	22	0.037543	0.01	2.14e-07	0.000677
ENST00000302327	ING2	280	15	0.053571	0.01	2.22e-07	0.000705
ENST00000263384	FAM32A	112	10	0.089286	0.01	2.24e-07	0.00071
ENST00000367569	SF3B5	86	9	0.104651	0.01	2.3e-07	0.000729
ENST00000265094	FBXW11	542	21	0.038745	0.01	2.39e-07	0.000757
ENST00000377721	KRTAP9-2	174	12	0.068966	0.01	2.45e-07	0.000776
ENST00000370495	SLC25A28	364	17	0.046703	0.01	2.52e-07	0.000798
ENST00000356628	NRARP	114	10	0.087719	0.01	2.64e-07	0.000838
ENST00000496558	CTNNA2	905	28	0.030939	0.01	2.8e-07	0.000886
ENST00000358359	PPIP5K2	1243	34	0.027353	0.01	2.82e-07	0.000894
ENST00000287585	LHFPL4	247	14	0.05668	0.01	2.82e-07	0.000895
ENST00000379869	ADGRG2	1017	30	0.029499	0.01	2.92e-07	0.000927
ENST00000366862	FBXO28	368	17	0.046196	0.01	2.93e-07	0.00093
ENST00000412090	KRTAP5-2	177	12	0.067797	0.01	2.94e-07	0.000933
ENST00000332397	SPDYE3	549	21	0.038251	0.01	2.94e-07	0.000933
ENST00000388822	METTL14	456	19	0.041667	0.01	2.95e-07	0.000934
ENST00000315150	RAB43	212	13	0.061321	0.01	3.04e-07	0.000964
ENST00000307098	SPRR1B	89	9	0.101124	0.01	3.09e-07	0.000981
ENST00000341698	TMEM189-UBE2V1	370	17	0.045946	0.01	3.16e-07	0.001003
ENST00000303635	CAMTA1	1673	41	0.024507	0.01	3.26e-07	0.001034
ENST00000263847	OSBP	807	26	0.032218	0.01	3.43e-07	0.001087
ENST00000375882	CSNK2B	215	13	0.060465	0.01	3.57e-07	0.001132
ENST00000395748	AREG	252	14	0.055556	0.01	3.59e-07	0.00114
ENST00000520547	EIF5AL1	148	11	0.074324	0.01	3.64e-07	0.001154
ENST00000306376	ETV5	510	20	0.039216	0.01	3.78e-07	0.001199
ENST00000297142	NEUROD6	337	16	0.047478	0.01	4.51e-07	0.001429
ENST00000241069	ACHE	614	22	0.035831	0.01	4.66e-07	0.001477
ENST00000407464	HIC2	615	22	0.035772	0.01	4.79e-07	0.001518
ENST00000242776	DDX39A	427	18	0.042155	0.01	5.05e-07	0.001601
ENST00000359827	PLXNA4	1894	44	0.023231	0.01	5.19e-07	0.001646
ENST00000326181	TRAF7	670	23	0.034328	0.01	5.41e-07	0.001715
ENST00000338366	TAF13	124	10	0.080645	0.01	5.79e-07	0.001836
ENST00000428956	C4A	1226	33	0.026917	0.01	5.92e-07	0.001876
ENST00000254108	FUS	526	20	0.038023	0.01	6.1e-07	0.001934
ENST00000524087	NPIPB11	887	27	0.03044	0.01	6.14e-07	0.001946
ENST00000354300	PPTC7	304	15	0.049342	0.01	6.29e-07	0.001996
ENST00000253024	TRIM28	835	26	0.031138	0.01	6.46e-07	0.002048
ENST00000243964	SLC12A5	1116	31	0.027778	0.01	6.65e-07	0.002109
ENST00000262030	ATP5F1B	529	20	0.037807	0.01	6.66e-07	0.002111
ENST00000375880	AL662899.4	228	13	0.057018	0.01	6.94e-07	0.0022
ENST00000391586	KRTAP3-3	98	9	0.091837	0.01	7.06e-07	0.002239
ENST00000373896	PHF19	580	21	0.036207	0.01	7.1e-07	0.002251
ENST00000393593	IRF2	349	16	0.045845	0.01	7.14e-07	0.002265
ENST00000394235	ELF2	581	21	0.036145	0.01	7.3e-07	0.002314
ENST00000610402	AP2B1	951	28	0.029443	0.01	7.37e-07	0.002336
ENST00000252506	GADD45G	159	11	0.069182	0.01	7.44e-07	0.00236
ENST00000177694	TBX21	535	20	0.037383	0.01	7.92e-07	0.00251
ENST00000536621	MUC12	5335	92	0.017245	0.01	8.56e-07	0.002716
ENST00000330374	VMA21	101	9	0.089109	0.01	9.12e-07	0.002893
ENST00000274140	MARCHF6	910	27	0.02967	0.01	9.94e-07	0.003151
ENST00000327490	UBALD2	164	11	0.067073	0.01	1.01e-06	0.003205
ENST00000345093	RNF41	317	15	0.047319	0.01	1.06e-06	0.003363
ENST00000253925	PPFIA1	1202	32	0.026622	0.01	1.09e-06	0.00346
ENST00000373615	LHX2	406	17	0.041872	0.01	1.13e-06	0.003588
ENST00000242261	TWIST1	202	12	0.059406	0.01	1.2e-06	0.003798
ENST00000673968	LDB1	411	17	0.041363	0.01	1.34e-06	0.004234
ENST00000256495	BHLHE40	412	17	0.041262	0.01	1.38e-06	0.004375
ENST00000394128	MED24	989	28	0.028311	0.01	1.56e-06	0.004942
ENST00000389032	STK38L	464	18	0.038793	0.01	1.64e-06	0.005199
ENST00000247452	MAGEC2	373	16	0.042895	0.01	1.69e-06	0.005368
ENST00000397821	SH3KBP1	665	22	0.033083	0.01	1.71e-06	0.00543
ENST00000397979	MAP2K7	419	17	0.040573	0.01	1.73e-06	0.005488
ENST00000369168	FCGR1A	374	16	0.042781	0.01	1.75e-06	0.005556
ENST00000618282	MAGT1	335	15	0.044776	0.01	2.09e-06	0.006636
ENST00000357360	LAGE3	143	10	0.06993	0.01	2.13e-06	0.006766
ENST00000357586	AP1B1	949	27	0.028451	0.01	2.16e-06	0.006855
ENST00000407599	GAGE10	112	9	0.080357	0.01	2.18e-06	0.006898
ENST00000341084	RNF19A	838	25	0.029833	0.01	2.22e-06	0.007041
ENST00000334121	SREK1	624	21	0.033654	0.01	2.23e-06	0.007081
ENST00000643780	CERT1	624	21	0.033654	0.01	2.23e-06	0.007081
ENST00000360416	MYH10	2007	44	0.021923	0.01	2.29e-06	0.007264
ENST00000438015	CHEK1	476	18	0.037815	0.01	2.34e-06	0.007419
ENST00000407008	NLK	527	19	0.036053	0.01	2.49e-06	0.007888
ENST00000406902	GRAMD4	578	20	0.034602	0.01	2.54e-06	0.008069
ENST00000389879	CCNK	580	20	0.034483	0.01	2.68e-06	0.008495
ENST00000377413	FOXD4L4	342	15	0.04386	0.01	2.69e-06	0.008536
ENST00000338045	LIMS1	387	16	0.041344	0.01	2.71e-06	0.008598
ENST00000361910	ARMCX6	148	10	0.067568	0.01	2.91e-06	0.009222
ENST00000317811	FJX1	437	17	0.038902	0.01	3.03e-06	0.009612
ENST00000651989	LRRC7	1575	37	0.023492	0.01	3.06e-06	0.009705
ENST00000621561	TMEM191C	347	15	0.043228	0.01	3.21e-06	0.010177
ENST00000307102	MAP2K1	393	16	0.040712	0.01	3.3e-06	0.01045
ENST00000261167	WBP11	641	21	0.032761	0.01	3.38e-06	0.010703
ENST00000389044	TRIP12	2040	44	0.021569	0.01	3.44e-06	0.010905
ENST00000338437	CA7	264	13	0.049242	0.01	3.52e-06	0.011147
ENST00000311189	HRAS	189	11	0.058201	0.01	4.01e-06	0.01273
ENST00000372827	BMP8B	402	16	0.039801	0.01	4.38e-06	0.013903
ENST00000422514	RPL23A	156	10	0.064103	0.01	4.66e-06	0.014762
ENST00000306897	RAC3	192	11	0.057292	0.01	4.67e-06	0.014801
ENST00000477224	CAMKV	501	18	0.035928	0.01	4.73e-06	0.014994
ENST00000261600	THOC1	657	21	0.031963	0.01	4.91e-06	0.015572
ENST00000400198	ARGLU1	273	13	0.047619	0.01	5.05e-06	0.016027
ENST00000360171	CBWD3	361	15	0.041551	0.01	5.16e-06	0.016373
ENST00000293406	LSM12	195	11	0.05641	0.01	5.41e-06	0.017159
ENST00000200639	LAMP2	410	16	0.039024	0.01	5.61e-06	0.017794
ENST00000455756	GRM5	1180	30	0.025424	0.01	5.64e-06	0.01788
ENST00000541790	H2BC8	126	9	0.071429	0.01	5.75e-06	0.018239
ENST00000400368	KRTAP10-6	365	15	0.041096	0.01	5.89e-06	0.018673
ENST00000600659	RPS28	69	7	0.101449	0.01	6.27e-06	0.019888
ENST00000315285	SPAST	616	20	0.032468	0.01	6.49e-06	0.020585
ENST00000234875	RPL22	128	9	0.070313	0.01	6.54e-06	0.020741
ENST00000251645	KRT31	416	16	0.038462	0.01	6.72e-06	0.021324
ENST00000620254	CYFIP2	1253	31	0.024741	0.01	6.79e-06	0.021536
ENST00000354293	AP2A1	955	26	0.027225	0.01	7.11e-06	0.022539
ENST00000331128	H2AC21	130	9	0.069231	0.01	7.42e-06	0.023531
ENST00000371891	CYP4A22	519	18	0.034682	0.01	7.62e-06	0.024175
ENST00000282499	GRIA4	902	25	0.027716	0.01	7.81e-06	0.024768
ENST00000648323	FOXL2	376	15	0.039894	0.01	8.37e-06	0.026553
ENST00000375537	EHMT2	1210	30	0.024793	0.01	9.07e-06	0.028776
ENST00000360839	ANKHD1	2542	50	0.01967	0.01	9.47e-06	0.030015
ENST00000378142	GPR34	381	15	0.03937	0.01	9.78e-06	0.031023
ENST00000523374	ZNF674	581	19	0.032702	0.01	9.86e-06	0.03127
ENST00000622895	GOLGA6L22	74	7	0.094595	0.01	1e-05	0.031759
ENST00000546361	CHERP	916	25	0.027293	0.01	1.01e-05	0.032038
ENST00000437796	TRIM73	250	12	0.048	0.01	1.06e-05	0.033736
ENST00000317058	SGF29	293	13	0.044369	0.01	1.08e-05	0.034115
ENST00000596209	ZNF99	864	24	0.027778	0.01	1.13e-05	0.035834
ENST00000331738	RSRC2	434	16	0.036866	0.01	1.13e-05	0.035962
ENST00000580059	KCTD1	865	24	0.027746	0.01	1.15e-05	0.036509
ENST00000392668	ETS1	485	17	0.035052	0.01	1.18e-05	0.03727
ENST00000286760	WHAMM	809	23	0.02843	0.01	1.18e-05	0.03751
ENST00000640368	PAX6	436	16	0.036697	0.01	1.2e-05	0.038044
ENST00000618265	CD177	437	16	0.036613	0.01	1.23e-05	0.039124
ENST00000370008	STXBP3	592	19	0.032095	0.01	1.28e-05	0.040506
ENST00000360768	VKORC1L1	176	10	0.056818	0.01	1.34e-05	0.042615
ENST00000283195	RANBP2	3224	59	0.0183	0.01	1.35e-05	0.042664
ENST00000336614	ZNF324B	544	18	0.033088	0.01	1.43e-05	0.045249
ENST00000226798	FRG1	258	12	0.046512	0.01	1.46e-05	0.046152
ENST00000520539	UBR5	2799	53	0.018935	0.01	1.46e-05	0.046294
ENST00000649015	ITPR1	2758	1067	0.386875	0.1	0	0
ENST00000341511	ABCA2	2436	984	0.403941	0.1	0	0
ENST00000361445	MTOR	2549	1103	0.432719	0.1	0	0
ENST00000616317	ACACA	2383	1033	0.433487	0.1	0	0
ENST00000367573	CACNA1E	2313	1006	0.434933	0.1	0	0
ENST00000360228	CACNA1A	2506	1112	0.443735	0.1	0	0
ENST00000637988	SCN1A	1998	900	0.45045	0.1	0	0
ENST00000399655	CACNA1C	2138	981	0.45884	0.1	0	0
ENST00000456197	TRRAP	3588	1668	0.464883	0.1	0	0
ENST00000423759	TAF1	1895	885	0.467018	0.1	0	0
ENST00000317147	CNOT1	2376	1145	0.481902	0.1	0	0
ENST00000519716	UNC13A	1703	835	0.490311	0.1	0	0
ENST00000262854	HUWE1	4374	2262	0.517147	0.1	0	0
ENST00000642864	IQSEC2	1488	779	0.523522	0.1	0	0
ENST00000378308	USP9X	2554	1338	0.523884	0.1	0	0
ENST00000609686	GRIN2B	1484	779	0.524933	0.1	0	0
ENST00000375401	KDM5C	1560	834	0.534615	0.1	0	0
ENST00000375437	SCN2A	2005	1078	0.537656	0.1	0	0
ENST00000349721	SMARCA2	1590	874	0.549686	0.1	0	0
ENST00000286628	KCNMA1	1236	693	0.56068	0.1	0	0
ENST00000344626	SMARCA4	1647	968	0.587735	0.1	0	0
ENST00000252512	XPO7	1087	642	0.590616	0.1	0	0
ENST00000314595	POLR2B	1174	708	0.603066	0.1	0	0
ENST00000544040	CHD4	1912	1154	0.603556	0.1	0	0
ENST00000367549	DHX9	1270	770	0.606299	0.1	0	0
ENST00000262415	DHX8	1220	741	0.607377	0.1	0	0
ENST00000539276	ATP2A2	1042	637	0.611324	0.1	0	0
ENST00000374080	MED12	2177	1344	0.617363	0.1	0	0
ENST00000445061	DHX30	1194	747	0.625628	0.1	0	0
ENST00000627620	SCN8A	1980	1257	0.634848	0.1	0	0
ENST00000264426	GRIA2	883	562	0.636467	0.1	0	0
ENST00000245838	THOC2	1593	1016	0.63779	0.1	0	0
ENST00000377346	PIK3CD	1044	666	0.637931	0.1	0	0
ENST00000377107	USP11	920	590	0.641304	0.1	0	0
ENST00000310441	HCFC1	2035	1310	0.643735	0.1	0	0
ENST00000269122	CLTC	1675	1080	0.644776	0.1	0	0
ENST00000452510	DDX46	1032	668	0.647287	0.1	0	0
ENST00000360184	DYNC1H1	4646	3008	0.647439	0.1	0	0
ENST00000377604	RBM10	930	605	0.650538	0.1	0	0
ENST00000263967	PIK3CA	1068	696	0.651685	0.1	0	0
ENST00000373204	AGO1	857	563	0.656943	0.1	0	0
ENST00000371145	STAG2	1268	834	0.657729	0.1	0	0
ENST00000620443	GRIA3	894	596	0.666667	0.1	0	0
ENST00000648336	UBE3A	872	609	0.698394	0.1	0	0
ENST00000302516	SF3B3	1217	864	0.709942	0.1	0	0
ENST00000262803	UPF1	1118	796	0.711986	0.1	0	0
ENST00000380833	CLCN4	760	556	0.731579	0.1	0	0
ENST00000436088	UBTF	764	561	0.734293	0.1	0	0
ENST00000346027	TLK2	750	552	0.736	0.1	0	0
ENST00000344836	USP7	1102	816	0.740472	0.1	0	0
ENST00000401558	XPO1	1071	796	0.743231	0.1	0	0
ENST00000220592	AGO2	859	645	0.750873	0.1	0	0
ENST00000325222	CUL1	776	583	0.751289	0.1	0	0
ENST00000361804	SMC3	1217	916	0.752671	0.1	0	0
ENST00000283131	SMARCA5	1052	794	0.754753	0.1	0	0
ENST00000304992	PRPF8	2335	1765	0.755889	0.1	0	0
ENST00000264657	STAT3	770	586	0.761039	0.1	0	0
ENST00000417098	SATB2	733	559	0.762619	0.1	0	0
ENST00000322213	SMC1A	1233	949	0.769667	0.1	0	0
ENST00000371561	GRIN1	938	737	0.785714	0.1	0	0
ENST00000373719	OGT	1046	824	0.787763	0.1	0	0
ENST00000335508	SF3B1	1291	1023	0.792409	0.1	0	0
ENST00000309311	EEF2	858	686	0.799534	0.1	0	0
ENST00000322088	PPP2R1A	589	472	0.801358	0.1	0	0
ENST00000290158	KPNB1	876	702	0.80137	0.1	0	0
ENST00000295598	ATP1A1	1023	844	0.825024	0.1	0	0
ENST00000648268	ATP1A3	1013	851	0.840079	0.1	0	0
ENST00000336812	DHX15	795	674	0.847799	0.1	0	0
ENST00000361099	STAT1	750	641	0.854667	0.1	0	0
ENST00000425528	TNPO2	897	776	0.865106	0.1	0	0
ENST00000358901	VCP	806	702	0.870968	0.1	0	0
ENST00000526683	PUF60	559	488	0.872987	0.1	0	0
ENST00000264071	TUBB4A	444	400	0.900901	0.1	0	0
ENST00000534624	HSPA8	646	585	0.905573	0.1	0	0
ENST00000301071	TUBA1A	431	393	0.911833	0.1	0	0
ENST00000373493	RBBP4	425	390	0.917647	0.1	0	0
ENST00000293831	EIF4A1	406	375	0.923645	0.1	0	0
ENST00000315491	TUBB3	450	418	0.928889	0.1	0	0
ENST00000323963	EIF4A2	407	384	0.943489	0.1	0	0
ENST00000309268	EEF1A1	460	441	0.958696	0.1	0	0
ENST00000336023	TUBA1B	451	435	0.964523	0.1	0	0
ENST00000217182	EEF1A2	463	449	0.969762	0.1	0	0
ENST00000371085	GNAS	394	384	0.974619	0.1	0	0
ENST00000366684	ACTA1	377	368	0.976127	0.1	0	0
ENST00000340384	TUBB4B	445	436	0.979775	0.1	0	0
ENST00000290378	ACTC1	377	374	0.992042	0.1	0	0
ENST00000573283	ACTG1	375	374	0.997333	0.1	0	0
ENST00000646664	ACTB	375	374	0.997333	0.1	0	0
ENST00000327892	TUBB	444	443	0.997748	0.1	0	0
ENST00000330494	CHD3	2000	862	0.431	0.1	0	0
ENST00000396172	DDX39B	428	380	0.88785	0.1	0	0
ENST00000323959	CSTF3	717	498	0.694561	0.1	0	0
ENST00000253122	SLC6A8	635	466	0.733858	0.1	0	0
ENST00000369878	CNNM2	875	547	0.625143	0.1	0	0
ENST00000264414	CUL3	768	511	0.665365	0.1	0	3.3e-308
ENST00000447750	GDI1	447	384	0.85906	0.1	0	9.38e-306
ENST00000243077	LRP1	4544	1366	0.300616	0.1	2.25e-307	3.31e-303
ENST00000481195	PPP2CA	309	308	0.996764	0.1	2.78e-306	4.09e-302
ENST00000328046	KLHL15	604	447	0.740066	0.1	5.06e-306	7.44e-302
ENST00000306801	RPTOR	1335	674	0.504869	0.1	9.79e-305	1.44e-300
ENST00000673466	AKT3	479	395	0.824635	0.1	2.71e-304	3.98e-300
ENST00000394196	CHD2	1828	795	0.434902	0.1	4.07e-301	5.99e-297
ENST00000221419	HNRNPL	589	436	0.740238	0.1	1.3e-298	1.91e-294
ENST00000262367	CREBBP	2442	931	0.381245	0.1	1.21e-297	1.77e-293
ENST00000512805	RACK1	317	309	0.974763	0.1	9.99e-295	1.47e-290
ENST00000650932	UHRF1	793	503	0.6343	0.1	2.33e-292	3.42e-288
ENST00000360541	ETF1	437	369	0.844394	0.1	4.63e-292	6.81e-288
ENST00000403359	FBXO11	927	545	0.587918	0.1	6.02e-292	8.85e-288
ENST00000506351	TNPO1	890	532	0.597753	0.1	3.72e-290	5.46e-286
ENST00000644876	DDX3X	662	456	0.688822	0.1	2.42e-289	3.56e-285
ENST00000251413	TUBG1	451	373	0.827051	0.1	2.19e-288	3.21e-284
ENST00000645566	CASK	921	539	0.585233	0.1	2.46e-287	3.62e-283
ENST00000308924	U2AF2	475	382	0.804211	0.1	2.71e-286	3.98e-282
ENST00000236877	SLC8A2	921	538	0.584148	0.1	3.12e-286	4.58e-282
ENST00000266079	PRPF6	941	543	0.577046	0.1	4.4e-285	6.47e-281
ENST00000373344	ATRX	2492	923	0.370385	0.1	7.95e-284	1.17e-279
ENST00000517894	ADGRB1	1584	715	0.451389	0.1	1.51e-283	2.22e-279
ENST00000292807	AP2M1	435	363	0.834483	0.1	1.57e-283	2.3e-279
ENST00000671881	CAMK2A	489	386	0.789366	0.1	1.87e-283	2.75e-279
ENST00000360273	ATP2B2	1243	625	0.502816	0.1	1.99e-281	2.93e-277
ENST00000359526	DNMT1	1632	724	0.443627	0.1	3.82e-281	5.62e-277
ENST00000395366	PPP1CB	327	308	0.941896	0.1	3.92e-279	5.77e-275
ENST00000620254	CYFIP2	1253	625	0.498803	0.1	7.2e-279	1.06e-274
ENST00000376488	OTUD5	566	413	0.729682	0.1	1.1e-278	1.62e-274
ENST00000314425	ZMYM3	1370	650	0.474453	0.1	1.2e-273	1.77e-269
ENST00000216297	SUPT16H	1047	563	0.537727	0.1	1.49e-273	2.19e-269
ENST00000243964	SLC12A5	1116	581	0.520609	0.1	3.04e-272	4.47e-268
ENST00000316594	HNRNPH2	449	362	0.806236	0.1	3.77e-272	5.54e-268
ENST00000301764	DDB1	1140	586	0.514035	0.1	1.12e-270	1.65e-266
ENST00000534980	DDX6	483	375	0.776398	0.1	1.53e-270	2.26e-266
ENST00000262815	MAU2	613	424	0.69168	0.1	2.37e-270	3.49e-266
ENST00000318607	PABPC1	636	430	0.676101	0.1	1.19e-267	1.76e-263
ENST00000262450	CHD5	1954	781	0.399693	0.1	4.9e-266	7.21e-262
ENST00000371757	KCNT1	1235	606	0.490688	0.1	2.03e-265	2.98e-261
ENST00000393232	NRF1	503	379	0.753479	0.1	9.07e-265	1.33e-260
ENST00000457928	TBL1XR1	514	382	0.743191	0.1	5.66e-263	8.32e-259
ENST00000649815	AKT1	480	368	0.766667	0.1	5.96e-262	8.76e-258
ENST00000373275	BRWD3	1802	741	0.41121	0.1	7.21e-262	1.06e-257
ENST00000327064	CARM1	608	415	0.682566	0.1	5.54e-261	8.15e-257
ENST00000333628	TUBB2A	445	353	0.793258	0.1	9.1e-261	1.34e-256
ENST00000428670	ATP2B1	1220	597	0.489344	0.1	1.1e-260	1.62e-256
ENST00000376729	WDR13	485	369	0.760825	0.1	1.62e-260	2.39e-256
ENST00000546463	PCBP2	362	316	0.872928	0.1	3.67e-260	5.4e-256
ENST00000369850	FLNA	2647	921	0.347941	0.1	1.41e-259	2.08e-255
ENST00000252699	ACTN4	911	510	0.559824	0.1	3.28e-259	4.82e-255
ENST00000644036	SMARCB1	385	326	0.846753	0.1	4.71e-259	6.93e-255
ENST00000454376	PRMT1	371	318	0.857143	0.1	2.71e-256	3.99e-252
ENST00000356805	SPTBN1	2364	857	0.362521	0.1	4.91e-256	7.22e-252
ENST00000215832	MAPK1	360	312	0.866667	0.1	9.88e-255	1.45e-250
ENST00000377843	CSNK1A1	337	300	0.890208	0.1	6.39e-253	9.4e-249
ENST00000276079	NONO	471	358	0.760085	0.1	1.53e-252	2.24e-248
ENST00000379565	RPS6KA3	740	451	0.609459	0.1	1.92e-251	2.83e-247
ENST00000262238	YY1	414	334	0.806763	0.1	2.02e-251	2.98e-247
ENST00000251127	NALCN	1738	713	0.410242	0.1	2.66e-251	3.91e-247
ENST00000263257	NOVA2	492	365	0.74187	0.1	7.02e-251	1.03e-246
ENST00000355349	MYH7	1935	757	0.391214	0.1	7.8e-251	1.15e-246
ENST00000253039	EIF2S3	472	357	0.756356	0.1	1.59e-250	2.34e-246
ENST00000519065	HDAC2	488	363	0.743852	0.1	3.18e-250	4.68e-246
ENST00000311234	INTS6	887	494	0.556933	0.1	9.98e-250	1.47e-245
ENST00000347699	MAP4K4	1239	589	0.475383	0.1	9.86e-249	1.45e-244
ENST00000378609	GNB1	340	299	0.879412	0.1	2.02e-248	2.97e-244
ENST00000423656	DCAF1	1507	654	0.433975	0.1	1.92e-247	2.82e-243
ENST00000310144	PSMC5	406	327	0.805419	0.1	9.72e-246	1.43e-241
ENST00000292211	UBE2Q1	418	332	0.794258	0.1	1.07e-245	1.57e-241
ENST00000638035	CELF2	490	360	0.734694	0.1	6.23e-245	9.16e-241
ENST00000306434	MAT2A	395	321	0.812658	0.1	1.2e-243	1.77e-239
ENST00000251287	HCN2	889	488	0.548931	0.1	7.69e-243	1.13e-238
ENST00000520539	UBR5	2799	925	0.330475	0.1	7.51e-242	1.1e-237
ENST00000306156	PRKCE	737	441	0.598372	0.1	3.89e-241	5.72e-237
ENST00000318967	INTS3	1042	528	0.506718	0.1	3.59e-240	5.29e-236
ENST00000397149	SMU1	513	364	0.709552	0.1	1.08e-238	1.6e-234
ENST00000313071	FOXG1	489	355	0.725971	0.1	1.59e-238	2.34e-234
ENST00000303592	KCNJ4	445	338	0.759551	0.1	2.33e-238	3.43e-234
ENST00000374694	FZD8	694	425	0.612392	0.1	2.82e-238	4.14e-234
ENST00000394166	NR2F2	414	325	0.785024	0.1	1.58e-237	2.33e-233
ENST00000382599	PPP2R2C	447	338	0.756152	0.1	3.2e-237	4.7e-233
ENST00000339235	FBXL14	398	318	0.798995	0.1	6.08e-237	8.94e-233
ENST00000610402	AP2B1	951	499	0.524711	0.1	3.56e-236	5.24e-232
ENST00000338154	PHF8	1024	518	0.505859	0.1	3.29e-235	4.84e-231
ENST00000529006	KDM2A	1162	553	0.475904	0.1	5.9e-234	8.67e-230
ENST00000262839	TRPC5	973	502	0.51593	0.1	3.9e-233	5.74e-229
ENST00000643927	PRKCB	673	413	0.61367	0.1	4.05e-232	5.96e-228
ENST00000451782	TLE3	769	442	0.574772	0.1	1.91e-231	2.81e-227
ENST00000614556	DCAF7	342	289	0.845029	0.1	2.57e-229	3.77e-225
ENST00000264335	YWHAE	255	245	0.960784	0.1	9.38e-229	1.38e-224
ENST00000376263	HNRNPK	464	338	0.728448	0.1	5.2e-228	7.65e-224
ENST00000261973	RBM25	843	460	0.54567	0.1	1.57e-227	2.31e-223
ENST00000243253	SEC61A1	476	342	0.718487	0.1	2.34e-227	3.44e-223
ENST00000379887	ARIH1	557	370	0.664273	0.1	2.48e-226	3.65e-222
ENST00000372435	PRPS1	318	276	0.867925	0.1	6.44e-226	9.48e-222
ENST00000261303	PSMC1	440	327	0.743182	0.1	2.23e-225	3.29e-221
ENST00000407627	ELAVL1	326	278	0.852761	0.1	5.9e-223	8.68e-219
ENST00000393094	CUL5	780	437	0.560256	0.1	1.38e-222	2.04e-218
ENST00000372739	SPTAN1	2477	831	0.335486	0.1	2.21e-222	3.24e-218
ENST00000393600	FAM50A	339	283	0.834808	0.1	1.57e-221	2.31e-217
ENST00000649764	EIF4A3	411	313	0.761557	0.1	1.73e-221	2.55e-217
ENST00000323853	SNRNP200	2136	760	0.355805	0.1	1.83e-221	2.69e-217
ENST00000393943	GABRA1	456	330	0.723684	0.1	4.03e-221	5.93e-217
ENST00000321117	DNMT3A	912	473	0.51864	0.1	4.42e-221	6.51e-217
ENST00000320356	EZH2	751	427	0.568575	0.1	4.75e-221	6.99e-217
ENST00000275034	PHIP	1821	692	0.380011	0.1	7.77e-221	1.14e-216
ENST00000371741	KCNB1	858	457	0.532634	0.1	4.18e-220	6.15e-216
ENST00000356731	HNRNPH1	449	326	0.726058	0.1	3.21e-219	4.72e-215
ENST00000264010	CTCF	727	418	0.574966	0.1	4.58e-219	6.73e-215
ENST00000357849	COPS5	334	279	0.835329	0.1	1.41e-218	2.08e-214
ENST00000302182	UBB	229	225	0.982533	0.1	7.34e-218	1.08e-213
ENST00000209884	KLHL20	609	380	0.623974	0.1	1.54e-217	2.26e-213
ENST00000373191	AGO3	860	455	0.52907	0.1	1.6e-217	2.35e-213
ENST00000389629	RTF1	710	411	0.578873	0.1	5.19e-217	7.64e-213
ENST00000504102	SPOP	374	295	0.78877	0.1	7e-217	1.03e-212
ENST00000225792	DDX5	614	381	0.620521	0.1	7.92e-217	1.16e-212
ENST00000303577	PCBP1	356	287	0.80618	0.1	4.03e-216	5.93e-212
ENST00000371322	CUL4B	895	462	0.516201	0.1	7.56e-215	1.11e-210
ENST00000259455	GABBR2	941	474	0.503719	0.1	2.26e-214	3.33e-210
ENST00000651870	ZBTB14	449	322	0.717149	0.1	9.44e-214	1.39e-209
ENST00000592199	NFIX	502	340	0.677291	0.1	2e-212	2.94e-208
ENST00000339647	UBC	685	399	0.582482	0.1	3.79e-212	5.57e-208
ENST00000217109	CSTF1	431	314	0.728538	0.1	5.57e-212	8.19e-208
ENST00000646630	SYNGAP1	1343	572	0.425912	0.1	9.78e-212	1.44e-207
ENST00000314358	KDM3B	1761	666	0.378194	0.1	2.92e-211	4.29e-207
ENST00000354293	AP2A1	955	474	0.496335	0.1	8.45e-211	1.24e-206
ENST00000524391	KCNV1	500	338	0.676	0.1	9.15e-211	1.35e-206
ENST00000372600	LRRC8A	810	434	0.535802	0.1	1.66e-210	2.44e-206
ENST00000543796	RAN	216	214	0.990741	0.1	1.88e-210	2.77e-206
ENST00000399506	DLG4	724	409	0.564917	0.1	2.45e-210	3.6e-206
ENST00000393959	GABRB2	512	341	0.666016	0.1	2.55e-209	3.76e-205
ENST00000370314	GABRA3	492	334	0.678862	0.1	3.21e-209	4.72e-205
ENST00000229195	CNOT2	540	350	0.648148	0.1	9.87e-209	1.45e-204
ENST00000375180	FAM120C	1096	508	0.463504	0.1	1.57e-208	2.32e-204
ENST00000395958	YWHAZ	245	230	0.938776	0.1	7.04e-208	1.04e-203
ENST00000604729	ZSWIM8	1834	677	0.369138	0.1	8.41e-208	1.24e-203
ENST00000335972	UBA1	1058	497	0.469754	0.1	2.67e-207	3.93e-203
ENST00000358273	NF1	2839	875	0.308207	0.1	1.04e-205	1.53e-201
ENST00000332783	ASB7	318	264	0.830189	0.1	1.71e-205	2.51e-201
ENST00000280886	DIP2C	1556	612	0.393316	0.1	1.27e-204	1.87e-200
ENST00000258962	SRSF1	248	230	0.927419	0.1	1.58e-204	2.33e-200
ENST00000369980	IRAK1	712	400	0.561798	0.1	1.61e-204	2.37e-200
ENST00000331327	PURA	322	265	0.822981	0.1	2.83e-204	4.16e-200
ENST00000373700	HERC4	1049	491	0.468065	0.1	5.87e-204	8.63e-200
ENST00000334456	PDE2A	941	462	0.490967	0.1	5.66e-203	8.32e-199
ENST00000338745	SATB1	763	413	0.541284	0.1	1.11e-202	1.63e-198
ENST00000311550	GABRB3	473	322	0.680761	0.1	2.3e-202	3.39e-198
ENST00000359827	PLXNA4	1894	681	0.359556	0.1	1.36e-201	2e-197
ENST00000216281	HSP90AA1	732	403	0.550546	0.1	1.53e-201	2.25e-197
ENST00000375743	ZBTB17	803	423	0.526775	0.1	2.16e-201	3.18e-197
ENST00000322623	RUVBL1	456	314	0.688596	0.1	9.06e-200	1.33e-195
ENST00000394854	PPP3CA	521	336	0.644914	0.1	2.09e-199	3.07e-195
ENST00000369622	SYNCRIP	623	368	0.59069	0.1	8.8e-199	1.29e-194
ENST00000254029	WDR44	913	449	0.491785	0.1	1.07e-197	1.58e-193
ENST00000359106	CACNA1G	2377	771	0.324358	0.1	2.21e-196	3.26e-192
ENST00000389554	TBR1	682	383	0.561584	0.1	7.87e-196	1.16e-191
ENST00000302926	NLGN2	835	426	0.51018	0.1	1.15e-195	1.69e-191
ENST00000303305	PA2G4	394	288	0.730964	0.1	2.9e-195	4.26e-191
ENST00000287766	SLC6A1	599	357	0.595993	0.1	9.43e-195	1.39e-190
ENST00000334186	PPFIA3	1194	516	0.432161	0.1	1.13e-194	1.67e-190
ENST00000221232	CNOT3	753	402	0.533865	0.1	2.36e-194	3.47e-190
ENST00000262525	ZNF629	869	433	0.498274	0.1	1.34e-193	1.97e-189
ENST00000369550	DKC1	514	328	0.638132	0.1	1.51e-192	2.22e-188
ENST00000261716	TAOK1	1001	466	0.465534	0.1	1.9e-192	2.8e-188
ENST00000508803	NSD2	1365	553	0.405128	0.1	2.72e-192	3.99e-188
ENST00000373034	PCDH19	1148	502	0.437282	0.1	3.41e-192	5.01e-188
ENST00000327111	NR2F1	423	296	0.699764	0.1	1.24e-191	1.82e-187
ENST00000302127	KCND3	636	365	0.573899	0.1	3.71e-191	5.45e-187
ENST00000545606	CAND1	1230	520	0.422764	0.1	6.51e-191	9.58e-187
ENST00000327367	SMAD3	425	296	0.696471	0.1	1.1e-190	1.61e-186
ENST00000295101	KCNJ3	501	322	0.642715	0.1	1.72e-190	2.53e-186
ENST00000418115	RHOA	193	192	0.994819	0.1	1.74e-190	2.56e-186
ENST00000379852	NRBP1	535	333	0.62243	0.1	2.25e-190	3.31e-186
ENST00000310581	TERT	1128	495	0.43883	0.1	2.33e-190	3.43e-186
ENST00000388901	COPS2	443	302	0.681716	0.1	3.43e-190	5.04e-186
ENST00000609713	KCNJ6	423	294	0.695035	0.1	5.31e-189	7.81e-185
ENST00000300291	NUDT21	227	211	0.929515	0.1	2.58e-188	3.8e-184
ENST00000279387	PPP4C	307	248	0.807818	0.1	2.09e-187	3.07e-183
ENST00000240185	TARDBP	414	289	0.698068	0.1	1.14e-186	1.68e-182
ENST00000381620	GABRA2	451	302	0.669623	0.1	1.19e-186	1.75e-182
ENST00000342988	SMAD4	552	335	0.606884	0.1	1.96e-186	2.88e-182
ENST00000400445	NBEA	2946	861	0.292261	0.1	8.43e-186	1.24e-181
ENST00000300249	MAPRE2	327	255	0.779817	0.1	2.02e-185	2.98e-181
ENST00000373299	STXBP1	594	347	0.584175	0.1	2.47e-185	3.64e-181
ENST00000379144	PCYT1B	369	271	0.734417	0.1	9.19e-185	1.35e-180
ENST00000322357	ZBTB7A	584	343	0.587329	0.1	2.79e-184	4.11e-180
ENST00000572844	POLR2A	557	334	0.599641	0.1	1.6e-183	2.36e-179
ENST00000619920	PSMC3	439	295	0.671982	0.1	4.82e-183	7.09e-179
ENST00000260641	ACTR2	394	279	0.708122	0.1	5.31e-183	7.81e-179
ENST00000361216	ATP1A2	1020	460	0.45098	0.1	5.71e-183	8.4e-179
ENST00000656825	CDC42	191	188	0.984293	0.1	8.35e-183	1.23e-178
ENST00000338316	ADCY2	1091	477	0.437214	0.1	1.09e-182	1.6e-178
ENST00000335007	PPP1CC	323	251	0.77709	0.1	7.45e-182	1.1e-177
ENST00000646647	CHD8	2581	786	0.304533	0.1	1.59e-181	2.34e-177
ENST00000262187	RHEB	184	183	0.994565	0.1	1.66e-181	2.44e-177
ENST00000647738	MYT1L	1186	498	0.419899	0.1	2.21e-181	3.25e-177
ENST00000361337	TOP1	765	392	0.512418	0.1	4.23e-181	6.22e-177
ENST00000303230	HCN1	890	425	0.477528	0.1	5.4e-181	7.95e-177
ENST00000395749	CAMK2B	666	364	0.546547	0.1	8.83e-181	1.3e-176
ENST00000330684	GRIN2A	1464	560	0.382514	0.1	1.1e-180	1.62e-176
ENST00000397621	FBXL16	479	305	0.636743	0.1	9.09e-179	1.34e-174
ENST00000262493	GNAO1	354	261	0.737288	0.1	9.54e-179	1.4e-174
ENST00000334944	SF1	608	345	0.567434	0.1	1.37e-178	2.01e-174
ENST00000531188	RPS3	243	214	0.880658	0.1	1.44e-178	2.13e-174
ENST00000272102	ARF1	181	180	0.994475	0.1	1.63e-178	2.4e-174
ENST00000389044	TRIP12	2040	676	0.331373	0.1	4.84e-178	7.12e-174
ENST00000375527	ZBTB12	459	297	0.647059	0.1	4.23e-177	6.23e-173
ENST00000355280	MINK1	1332	526	0.394895	0.1	4.41e-177	6.49e-173
ENST00000398148	KHSRP	711	373	0.524613	0.1	5.18e-177	7.62e-173
ENST00000259818	TUBB2B	445	292	0.65618	0.1	9.9e-177	1.46e-172
ENST00000261497	USP22	525	318	0.605714	0.1	1.04e-176	1.53e-172
ENST00000383202	STAG1	1258	508	0.403816	0.1	4.4e-176	6.47e-172
ENST00000257552	MSI1	362	262	0.723757	0.1	5.91e-176	8.69e-172
ENST00000380668	PRPS2	318	245	0.77044	0.1	6.36e-176	9.35e-172
ENST00000345517	ACTG2	376	267	0.710106	0.1	1e-175	1.48e-171
ENST00000376335	ZIC2	532	319	0.599624	0.1	2.32e-175	3.41e-171
ENST00000303924	HAS2	552	325	0.588768	0.1	3.6e-175	5.29e-171
ENST00000382622	PRMT8	394	273	0.692893	0.1	4.57e-175	6.72e-171
ENST00000253363	RBM39	530	318	0.6	0.1	6.2e-175	9.12e-171
ENST00000324817	MED14	1454	550	0.378267	0.1	7.07e-175	1.04e-170
ENST00000265969	KCNC1	585	334	0.57094	0.1	4.09e-174	6.02e-170
ENST00000409600	BZW1	419	281	0.670644	0.1	4.42e-174	6.49e-170
ENST00000556922	AC092143.1	797	393	0.493099	0.1	8.04e-174	1.18e-169
ENST00000403994	TPM1	284	229	0.806338	0.1	7.8e-173	1.15e-168
ENST00000298316	ARF6	175	174	0.994286	0.1	1.58e-172	2.32e-168
ENST00000334743	PPP2R5C	524	314	0.599237	0.1	1.59e-172	2.35e-168
ENST00000400113	TUBA3C	450	290	0.644444	0.1	3.1e-172	4.56e-168
ENST00000342505	JAK1	1154	479	0.415078	0.1	4.89e-172	7.19e-168
ENST00000454243	PHYHIP	330	247	0.748485	0.1	5.65e-172	8.32e-168
ENST00000504123	CNOT6L	555	323	0.581982	0.1	5.93e-172	8.71e-168
ENST00000604567	SETD1B	1966	651	0.331129	0.1	2.38e-171	3.5e-167
ENST00000360079	XRCC6	609	338	0.555008	0.1	7.51e-171	1.1e-166
ENST00000292644	PSMC2	433	283	0.65358	0.1	1.25e-170	1.84e-166
ENST00000351018	RHOG	191	183	0.958115	0.1	1.64e-170	2.41e-166
ENST00000553300	HNRNPC	293	231	0.788396	0.1	3.99e-170	5.87e-166
ENST00000320717	GLS	669	354	0.529148	0.1	1.04e-169	1.53e-165
ENST00000322030	SET	277	224	0.808664	0.1	1.25e-169	1.83e-165
ENST00000240662	KCNJ8	424	279	0.658019	0.1	1.92e-169	2.82e-165
ENST00000360270	MSN	577	327	0.566724	0.1	3.81e-169	5.6e-165
ENST00000537098	CMIP	773	381	0.492885	0.1	1.72e-168	2.53e-164
ENST00000308731	BTK	659	349	0.52959	0.1	1.7e-167	2.5e-163
ENST00000375254	UBR4	5183	1200	0.231526	0.1	1.22e-166	1.79e-162
ENST00000303210	GNB2	340	247	0.726471	0.1	1.22e-166	1.79e-162
ENST00000286548	GNAQ	359	254	0.707521	0.1	1.28e-166	1.88e-162
ENST00000263377	BRD4	1362	518	0.380323	0.1	5.11e-166	7.51e-162
ENST00000402142	CACNA1I	2223	692	0.311291	0.1	1.06e-165	1.56e-161
ENST00000370495	SLC25A28	364	255	0.700549	0.1	1.54e-165	2.26e-161
ENST00000305264	HDAC3	428	277	0.647196	0.1	2.45e-165	3.6e-161
ENST00000422285	PDHA1	390	264	0.676923	0.1	2.87e-165	4.23e-161
ENST00000427190	GK	559	318	0.568873	0.1	3.22e-165	4.74e-161
ENST00000550164	SMARCC2	1245	491	0.394378	0.1	3.72e-165	5.48e-161
ENST00000373548	HDAC1	482	294	0.609959	0.1	9.85e-165	1.45e-160
ENST00000426333	EFTUD2	972	427	0.4393	0.1	1.05e-164	1.55e-160
ENST00000157812	PSMC4	418	273	0.65311	0.1	1.53e-164	2.25e-160
ENST00000446997	SLC4A10	1118	461	0.412343	0.1	2.8e-164	4.12e-160
ENST00000380087	RBBP7	425	275	0.647059	0.1	4.03e-164	5.93e-160
ENST00000308162	CFL1	166	165	0.993976	0.1	1.5e-163	2.2e-159
ENST00000443950	HNRNPF	415	271	0.653012	0.1	2.53e-163	3.71e-159
ENST00000271628	SF3B4	424	274	0.646226	0.1	2.61e-163	3.84e-159
ENST00000394725	SIAH1	282	222	0.787234	0.1	2.64e-163	3.88e-159
ENST00000636035	DCX	366	254	0.693989	0.1	2.79e-163	4.11e-159
ENST00000283254	SCN3A	2000	645	0.3225	0.1	3.24e-163	4.77e-159
ENST00000445930	PSMC6	389	262	0.673522	0.1	3.63e-163	5.34e-159
ENST00000168216	HSD17B10	261	213	0.816092	0.1	5.21e-163	7.66e-159
ENST00000403230	DDX17	729	363	0.497942	0.1	1.67e-162	2.46e-158
ENST00000568584	TUBB8	423	273	0.64539	0.1	1.69e-162	2.48e-158
ENST00000392745	TRAF3	568	318	0.559859	0.1	2.19e-162	3.22e-158
ENST00000313601	GNAI2	355	249	0.701408	0.1	6.77e-162	9.96e-158
ENST00000380737	PPP2R2A	447	280	0.626398	0.1	1.86e-161	2.73e-157
ENST00000380527	RRAGA	313	233	0.744409	0.1	2.15e-161	3.17e-157
ENST00000371126	DCAF12L1	463	285	0.615551	0.1	2.66e-161	3.92e-157
ENST00000261427	UBE2K	200	183	0.915	0.1	3.08e-160	4.54e-156
ENST00000308025	DDX23	820	384	0.468293	0.1	4.81e-160	7.07e-156
ENST00000265094	FBXW11	542	308	0.568266	0.1	6.72e-160	9.88e-156
ENST00000315596	PDS5B	1447	527	0.364202	0.1	2.84e-159	4.18e-155
ENST00000373715	SRSF3	164	162	0.987805	0.1	1.08e-158	1.59e-154
ENST00000355703	PCNX3	2034	644	0.316618	0.1	1.85e-158	2.72e-154
ENST00000372007	PAK3	544	307	0.564338	0.1	3.39e-158	4.99e-154
ENST00000302271	HNRNPR	633	332	0.524487	0.1	9.92e-158	1.46e-153
ENST00000316361	KCNA2	499	293	0.587174	0.1	1.18e-157	1.74e-153
ENST00000295156	VSNL1	191	177	0.926702	0.1	1.4e-157	2.06e-153
ENST00000248437	TUBA4A	448	277	0.618304	0.1	1.44e-157	2.12e-153
ENST00000341318	KAT5	546	307	0.562271	0.1	1.44e-157	2.12e-153
ENST00000400181	KDM1A	876	395	0.450913	0.1	2.25e-157	3.31e-153
ENST00000420124	KMT2B	2715	768	0.282873	0.1	4.13e-157	6.08e-153
ENST00000343262	RPS2	293	222	0.757679	0.1	9.21e-157	1.35e-152
ENST00000253024	TRIM28	835	384	0.45988	0.1	1.14e-156	1.68e-152
ENST00000264389	COPS4	406	262	0.64532	0.1	5.21e-156	7.67e-152
ENST00000409682	PSMD14	310	228	0.735484	0.1	5.7e-156	8.39e-152
ENST00000306749	FASN	2511	729	0.290323	0.1	6.47e-156	9.51e-152
ENST00000302274	ELOVL6	265	210	0.792453	0.1	1.12e-155	1.65e-151
ENST00000397514	UBE2I	158	157	0.993671	0.1	1.42e-155	2.09e-151
ENST00000290341	IGF2BP1	577	314	0.544194	0.1	1.76e-155	2.59e-151
ENST00000504921	MEF2C	473	283	0.598309	0.1	2.01e-155	2.95e-151
ENST00000353487	SPPL3	384	254	0.661458	0.1	2.84e-155	4.17e-151
ENST00000650285	IGF1R	1367	504	0.368691	0.1	5.56e-155	8.18e-151
ENST00000261200	ABCC9	1549	542	0.349903	0.1	7.26e-155	1.07e-150
ENST00000300738	RRM1	792	371	0.468434	0.1	9.5e-155	1.4e-150
ENST00000218032	TLR8	1041	431	0.414025	0.1	1.65e-154	2.42e-150
ENST00000397979	MAP2K7	419	265	0.632458	0.1	1.81e-154	2.66e-150
ENST00000332687	RLIM	624	326	0.522436	0.1	3.05e-154	4.49e-150
ENST00000341423	HMGB1	215	187	0.869767	0.1	5.65e-154	8.3e-150
ENST00000227524	PRPF19	504	291	0.577381	0.1	8.58e-154	1.26e-149
ENST00000368068	MED23	1368	502	0.366959	0.1	2.18e-153	3.2e-149
ENST00000519824	CYRIB	324	231	0.712963	0.1	6.42e-153	9.44e-149
ENST00000334049	GNAL	458	276	0.60262	0.1	8.67e-153	1.28e-148
ENST00000477224	CAMKV	501	289	0.576846	0.1	1.35e-152	1.98e-148
ENST00000330398	ATP6V0C	155	154	0.993548	0.1	1.4e-152	2.05e-148
ENST00000644969	BRAF	807	372	0.460967	0.1	2.93e-152	4.32e-148
ENST00000394947	SIN3A	1273	480	0.377062	0.1	3.11e-152	4.57e-148
ENST00000373394	ABCB7	752	358	0.476064	0.1	3.11e-152	4.57e-148
ENST00000413366	PRKCA	672	337	0.501488	0.1	3.17e-152	4.66e-148
ENST00000382952	CTBP1	429	266	0.620047	0.1	7.75e-152	1.14e-147
ENST00000276893	UHRF2	802	370	0.461347	0.1	1.34e-151	1.98e-147
ENST00000336458	EIF5A	154	153	0.993506	0.1	1.39e-151	2.04e-147
ENST00000614616	CHD1	1710	569	0.332749	0.1	4.1e-151	6.03e-147
ENST00000357195	BCL11B	894	392	0.438479	0.1	5.01e-151	7.37e-147
ENST00000361367	CTR9	1173	456	0.388747	0.1	1.11e-150	1.63e-146
ENST00000473835	U2SURP	1029	423	0.411079	0.1	2.53e-150	3.73e-146
ENST00000361752	QKI	341	235	0.68915	0.1	4.23e-150	6.22e-146
ENST00000263253	EP300	2414	701	0.290389	0.1	4.57e-150	6.73e-146
ENST00000296577	ABCE1	599	314	0.524207	0.1	3.39e-149	4.99e-145
ENST00000589228	PRKAR1A	381	248	0.650919	0.1	4.06e-149	5.98e-145
ENST00000360535	CLIP3	547	299	0.546618	0.1	7.21e-149	1.06e-144
ENST00000339594	BAZ1B	1480	519	0.350676	0.1	7.62e-149	1.12e-144
ENST00000371571	KCNG1	513	289	0.563353	0.1	9.43e-149	1.39e-144
ENST00000471418	ZBTB20	668	332	0.497006	0.1	1.78e-148	2.61e-144
ENST00000511689	MACROH2A1	372	244	0.655914	0.1	6.36e-148	9.36e-144
ENST00000314028	CSNK1D	415	258	0.621687	0.1	9.73e-148	1.43e-143
ENST00000330503	DDX41	622	318	0.511254	0.1	6.54e-147	9.62e-143
ENST00000229794	MAPK14	360	239	0.663889	0.1	8.94e-147	1.31e-142
ENST00000356978	CALM1	149	148	0.993289	0.1	1.34e-146	1.97e-142
ENST00000291295	CALM3	149	148	0.993289	0.1	1.34e-146	1.97e-142
ENST00000344204	TRIO	3097	815	0.263158	0.1	1.35e-146	1.98e-142
ENST00000528841	BRSK2	736	347	0.471467	0.1	5.81e-146	8.55e-142
ENST00000292672	CELF5	485	278	0.573196	0.1	7.3e-146	1.07e-141
ENST00000317058	SGF29	293	214	0.730375	0.1	1.97e-145	2.9e-141
ENST00000377034	GABBR1	961	401	0.417274	0.1	2.61e-145	3.84e-141
ENST00000338343	FBXL19	674	330	0.489614	0.1	4.28e-145	6.29e-141
ENST00000278412	SSRP1	709	339	0.478138	0.1	5.47e-145	8.05e-141
ENST00000348035	RAC1	192	171	0.890625	0.1	6.21e-145	9.13e-141
ENST00000282516	NIPBL	2804	761	0.271398	0.1	7.2e-145	1.06e-140
ENST00000445220	SHANK3	1724	562	0.325986	0.1	8.38e-145	1.23e-140
ENST00000350061	CACNA1D	2161	645	0.298473	0.1	1.31e-144	1.93e-140
ENST00000373910	UBE2D1	147	146	0.993197	0.1	1.32e-144	1.95e-140
ENST00000453744	UBE2D3	147	146	0.993197	0.1	1.32e-144	1.95e-140
ENST00000375135	FGD1	961	400	0.416233	0.1	1.68e-144	2.47e-140
ENST00000366574	RYR2	4967	1114	0.22428	0.1	1.68e-144	2.47e-140
ENST00000606888	ANKRD34A	496	280	0.564516	0.1	1.68e-144	2.47e-140
ENST00000335565	SLITRK2	845	372	0.440237	0.1	4.04e-144	5.95e-140
ENST00000371372	CACNA1B	2339	676	0.289012	0.1	1.2e-143	1.76e-139
ENST00000426263	SLC2A1	492	278	0.565041	0.1	1.26e-143	1.85e-139
ENST00000381604	ZMYND11	482	275	0.570539	0.1	1.37e-143	2.02e-139
ENST00000267116	ANKRD52	1076	425	0.394981	0.1	1.63e-143	2.4e-139
ENST00000383829	BRPF1	1220	456	0.37377	0.1	4.91e-143	7.22e-139
ENST00000398665	DOT1L	1537	522	0.339623	0.1	5.3e-143	7.8e-139
ENST00000323267	TMEM63B	832	367	0.441106	0.1	1.51e-142	2.21e-138
ENST00000369799	AHCYL1	530	288	0.543396	0.1	1.54e-142	2.27e-138
ENST00000508192	MARK2	724	340	0.469613	0.1	2.11e-142	3.11e-138
ENST00000360663	PPP3CB	524	286	0.545802	0.1	3.01e-142	4.43e-138
ENST00000263228	UBE2R2	238	190	0.798319	0.1	3.86e-142	5.68e-138
ENST00000581208	VEZF1	521	285	0.547025	0.1	4.19e-142	6.17e-138
ENST00000649096	KIF1A	1690	551	0.326036	0.1	4.84e-142	7.11e-138
ENST00000255641	CSNK1G2	415	253	0.609639	0.1	6.05e-142	8.89e-138
ENST00000370060	L1CAM	1257	462	0.367542	0.1	1.23e-141	1.81e-137
ENST00000223321	PSMA2	234	188	0.803419	0.1	1.23e-141	1.81e-137
ENST00000369682	PLXNA3	1871	585	0.312667	0.1	2.27e-141	3.34e-137
ENST00000327347	SEPHS1	392	245	0.625	0.1	3.54e-141	5.21e-137
ENST00000372923	DNM1	864	373	0.431713	0.1	4.16e-141	6.11e-137
ENST00000307630	YWHAG	247	193	0.781377	0.1	4.62e-141	6.79e-137
ENST00000373019	SF3A3	501	278	0.55489	0.1	7.82e-141	1.15e-136
ENST00000393562	G6PD	515	282	0.547573	0.1	8.8e-141	1.29e-136
ENST00000327134	PAK2	524	284	0.541985	0.1	3.47e-140	5.11e-136
ENST00000281708	FBXW7	707	333	0.471004	0.1	5.42e-140	7.97e-136
ENST00000293328	STAT5B	771	349	0.452659	0.1	6.37e-140	9.36e-136
ENST00000269601	TXNL4A	142	141	0.992958	0.1	1.28e-139	1.88e-135
ENST00000379044	ARX	562	294	0.523132	0.1	1.69e-139	2.49e-135
ENST00000265069	ZFR	1074	419	0.39013	0.1	2.89e-139	4.25e-135
ENST00000383763	TRIM71	868	371	0.427419	0.1	1.18e-138	1.74e-134
ENST00000455756	GRM5	1180	441	0.373729	0.1	2.24e-138	3.29e-134
ENST00000356948	PTBP1	557	291	0.522442	0.1	6.82e-138	1e-133
ENST00000277120	NTRK2	838	362	0.431981	0.1	4.14e-137	6.09e-133
ENST00000326873	STK11	433	254	0.586605	0.1	8.82e-137	1.3e-132
ENST00000395284	CDK1	297	209	0.703704	0.1	1.21e-136	1.78e-132
ENST00000220003	CSK	450	259	0.575556	0.1	1.26e-136	1.86e-132
ENST00000400075	GABPA	454	260	0.572687	0.1	2.07e-136	3.04e-132
ENST00000464845	NAA10	235	185	0.787234	0.1	2.26e-136	3.32e-132
ENST00000646209	THRB	461	262	0.56833	0.1	2.55e-136	3.74e-132
ENST00000272298	CALM2	149	144	0.966443	0.1	3.39e-136	4.99e-132
ENST00000618183	HNRNPA2B1	261	195	0.747126	0.1	7.03e-136	1.03e-131
ENST00000436547	TIAL1	375	235	0.626667	0.1	7.17e-136	1.05e-131
ENST00000292476	CPSF4	269	198	0.736059	0.1	8.6e-136	1.26e-131
ENST00000338037	PLCB1	1216	445	0.365954	0.1	1.07e-135	1.57e-131
ENST00000264515	RBBP5	538	283	0.526022	0.1	3.56e-135	5.24e-131
ENST00000293883	WDR24	790	348	0.440506	0.1	4.75e-135	6.98e-131
ENST00000258884	ABHD17C	329	219	0.665653	0.1	5.09e-135	7.49e-131
ENST00000661543	NFKB2	900	374	0.415556	0.1	5.78e-135	8.5e-131
ENST00000295082	KCNF1	494	270	0.546559	0.1	1.34e-134	1.97e-130
ENST00000359125	KCNQ2	872	367	0.420872	0.1	1.37e-134	2.02e-130
ENST00000590261	ILF3	894	372	0.416107	0.1	1.78e-134	2.62e-130
ENST00000354650	FYN	537	282	0.52514	0.1	1.88e-134	2.76e-130
ENST00000262215	ARFGEF1	1849	569	0.307734	0.1	3.44e-134	5.06e-130
ENST00000361726	GJB1	283	202	0.713781	0.1	4.17e-134	6.13e-130
ENST00000441788	FZR1	493	269	0.545639	0.1	7.31e-134	1.08e-129
ENST00000621411	H3C2	136	135	0.992647	0.1	1.23e-133	1.8e-129
ENST00000254810	H3-3B	136	135	0.992647	0.1	1.23e-133	1.8e-129
ENST00000261890	RAB11A	216	175	0.810185	0.1	3.64e-133	5.35e-129
ENST00000616140	CPSF1	1443	487	0.337491	0.1	2.43e-132	3.58e-128
ENST00000337659	PRPF4B	1007	395	0.392254	0.1	2.46e-132	3.62e-128
ENST00000282928	ZIC1	447	254	0.568233	0.1	3.43e-132	5.04e-128
ENST00000297338	RAD21	631	304	0.481775	0.1	2.3e-131	3.39e-127
ENST00000630721	SLC9A6	679	316	0.46539	0.1	4.25e-131	6.25e-127
ENST00000377071	KDM2B	1336	463	0.346557	0.1	8.39e-131	1.23e-126
ENST00000621775	USP27X	438	250	0.570776	0.1	9.11e-131	1.34e-126
ENST00000259021	KAT7	611	298	0.487725	0.1	1.23e-130	1.81e-126
ENST00000257981	KCNH3	1083	409	0.377655	0.1	2.73e-130	4.01e-126
ENST00000424310	RNF145	663	311	0.46908	0.1	2.99e-130	4.39e-126
ENST00000448903	AP2A2	939	377	0.401491	0.1	3.07e-130	4.52e-126
ENST00000078429	GNA11	359	225	0.626741	0.1	3.49e-130	5.13e-126
ENST00000379888	RBM17	401	238	0.593516	0.1	6.8e-130	1e-125
ENST00000671741	ARHGEF9	523	273	0.521989	0.1	2.34e-129	3.44e-125
ENST00000262186	KCNH2	1159	424	0.365833	0.1	2.48e-129	3.65e-125
ENST00000252996	TAF4	1085	408	0.376037	0.1	3.1e-129	4.56e-125
ENST00000374864	ITCH	862	358	0.415313	0.1	3.5e-129	5.15e-125
ENST00000453386	TRA2B	288	200	0.694444	0.1	4.86e-129	7.15e-125
ENST00000217244	CSNK2A1	391	234	0.598465	0.1	7.11e-129	1.05e-124
ENST00000303538	PDS5A	1337	460	0.344054	0.1	1.24e-128	1.82e-124
ENST00000245663	ZBTB46	589	290	0.49236	0.1	1.46e-128	2.15e-124
ENST00000335312	PIP5K1C	668	310	0.464072	0.1	3.21e-128	4.73e-124
ENST00000273064	CNOT9	299	203	0.67893	0.1	6.76e-128	9.94e-124
ENST00000357227	CDK16	496	264	0.532258	0.1	7.01e-128	1.03e-123
ENST00000247930	ZNF777	831	349	0.419976	0.1	9.51e-128	1.4e-123
ENST00000215095	STX1B	288	199	0.690972	0.1	9.84e-128	1.45e-123
ENST00000356401	ARIH2	493	263	0.533469	0.1	1.01e-127	1.48e-123
ENST00000303910	H2AC8	130	129	0.992308	0.1	1.17e-127	1.72e-123
ENST00000374343	MACO1	664	308	0.463855	0.1	2.46e-127	3.62e-123
ENST00000358465	TRIM33	1127	414	0.367347	0.1	4.85e-127	7.13e-123
ENST00000428826	EZH1	747	328	0.43909	0.1	6.58e-127	9.68e-123
ENST00000334136	HDAC6	1215	432	0.355556	0.1	1.16e-126	1.7e-122
ENST00000340438	GSPT2	628	298	0.474522	0.1	1.42e-126	2.09e-122
ENST00000359149	ATP2B3	1173	423	0.360614	0.1	1.62e-126	2.39e-122
ENST00000640218	HNRNPU	825	346	0.419394	0.1	1.89e-126	2.78e-122
ENST00000272233	RHOB	196	162	0.826531	0.1	3.98e-126	5.86e-122
ENST00000338244	SLC23A2	650	303	0.466154	0.1	5.01e-126	7.36e-122
ENST00000397195	PAFAH1B1	410	237	0.578049	0.1	9.23e-126	1.36e-121
ENST00000378226	BTBD3	522	269	0.515326	0.1	1.11e-125	1.63e-121
ENST00000355476	RBPJ	486	259	0.532922	0.1	1.15e-125	1.69e-121
ENST00000296417	H2AZ1	128	127	0.992188	0.1	1.15e-125	1.7e-121
ENST00000248975	YWHAH	246	182	0.739837	0.1	1.24e-125	1.82e-121
ENST00000295888	WDFY3	3526	842	0.238798	0.1	2.12e-125	3.12e-121
ENST00000358741	NLGN3	848	350	0.412736	0.1	2.33e-125	3.43e-121
ENST00000356341	PAK1	545	274	0.502752	0.1	1.74e-124	2.56e-120
ENST00000481739	RXRA	462	251	0.54329	0.1	1.91e-124	2.81e-120
ENST00000297323	ADCY1	1019	387	0.379784	0.1	2.57e-124	3.79e-120
ENST00000314616	SUPT6H	1726	529	0.306489	0.1	4.15e-124	6.1e-120
ENST00000651989	LRRC7	1575	500	0.31746	0.1	5.38e-124	7.91e-120
ENST00000225577	RPS6KB1	525	268	0.510476	0.1	6.63e-124	9.75e-120
ENST00000328345	POU3F2	443	245	0.553047	0.1	6.81e-124	1e-119
ENST00000410062	UBE2E3	207	165	0.797101	0.1	1.87e-123	2.76e-119
ENST00000648947	INO80	1556	495	0.318123	0.1	3.62e-123	5.33e-119
ENST00000324862	PRPF3	683	308	0.450952	0.1	3.67e-123	5.39e-119
ENST00000396548	TRIM39	488	257	0.526639	0.1	4.32e-123	6.35e-119
ENST00000407193	RPS14	151	139	0.92053	0.1	5.34e-123	7.85e-119
ENST00000262160	SMAD2	467	251	0.537473	0.1	5.48e-123	8.06e-119
ENST00000337537	PPP2R5E	467	251	0.537473	0.1	5.48e-123	8.06e-119
ENST00000605895	RER1	196	160	0.816327	0.1	6.69e-123	9.84e-119
ENST00000375440	CUL4A	759	326	0.429513	0.1	8.27e-123	1.22e-118
ENST00000160382	ACTL6B	426	239	0.561033	0.1	8.51e-123	1.25e-118
ENST00000366815	H3-3A	125	124	0.992	0.1	1.13e-122	1.66e-118
ENST00000394963	SMARCD1	515	264	0.512621	0.1	1.17e-122	1.72e-118
ENST00000545279	SMAD5	465	250	0.537634	0.1	1.52e-122	2.23e-118
ENST00000615612	GNAZ	355	217	0.611268	0.1	2.35e-122	3.45e-118
ENST00000216554	EIF5	431	240	0.556845	0.1	2.63e-122	3.86e-118
ENST00000382004	RFX3	749	323	0.431242	0.1	2.69e-122	3.96e-118
ENST00000404933	SMS	366	220	0.601093	0.1	7.71e-122	1.13e-117
ENST00000381527	CDK8	464	249	0.536638	0.1	8.16e-122	1.2e-117
ENST00000250559	RAP1B	184	154	0.836957	0.1	1.18e-121	1.73e-117
ENST00000549446	KCNC2	638	295	0.462382	0.1	1.37e-121	2.02e-117
ENST00000392358	GPS1	527	266	0.504744	0.1	1.91e-121	2.81e-117
ENST00000298428	SEC61A2	476	252	0.529412	0.1	1.96e-121	2.88e-117
ENST00000358704	ZBTB18	531	267	0.502825	0.1	2.25e-121	3.31e-117
ENST00000222553	NAMPT	491	256	0.521385	0.1	2.89e-121	4.25e-117
ENST00000263102	CCDC6	474	251	0.529536	0.1	5.43e-121	7.98e-117
ENST00000353533	MAP2K4	399	229	0.573935	0.1	1.19e-120	1.74e-116
ENST00000285900	GRIA1	906	357	0.39404	0.1	1.67e-120	2.46e-116
ENST00000616305	CASTOR2	329	207	0.629179	0.1	2.09e-120	3.08e-116
ENST00000242776	DDX39A	427	237	0.555035	0.1	2.24e-120	3.29e-116
ENST00000330688	RARB	448	243	0.542411	0.1	2.52e-120	3.7e-116
ENST00000342192	UBE2L3	154	139	0.902597	0.1	5.12e-120	7.53e-116
ENST00000447712	FGFR1	822	337	0.409976	0.1	9.19e-120	1.35e-115
ENST00000427738	CYLD	956	367	0.383891	0.1	1.11e-119	1.63e-115
ENST00000433765	CHRM4	479	251	0.524008	0.1	1.35e-119	1.98e-115
ENST00000307102	MAP2K1	393	226	0.575064	0.1	2.39e-119	3.52e-115
ENST00000239938	EGR1	543	268	0.493554	0.1	2.77e-119	4.08e-115
ENST00000245304	RAP2A	183	152	0.830601	0.1	4.38e-119	6.45e-115
ENST00000322989	RPS15A	124	122	0.983871	0.1	6.19e-119	9.1e-115
ENST00000331113	KCND2	630	290	0.460317	0.1	6.2e-119	9.12e-115
ENST00000513761	CLCN3	818	335	0.409535	0.1	6.65e-119	9.78e-115
ENST00000546361	CHERP	916	357	0.389738	0.1	8.44e-119	1.24e-114
ENST00000652263	LRRC4B	713	310	0.434783	0.1	1.26e-118	1.85e-114
ENST00000339077	KLHL7	586	278	0.474403	0.1	3.56e-118	5.24e-114
ENST00000357308	GFPT1	699	306	0.437768	0.1	4.26e-118	6.26e-114
ENST00000401959	SNU13	128	124	0.96875	0.1	7.02e-118	1.03e-113
ENST00000274712	ZMAT2	199	158	0.79397	0.1	8.71e-118	1.28e-113
ENST00000548861	AC034102.2	163	142	0.871166	0.1	1.62e-117	2.38e-113
ENST00000358602	ANKRD17	2603	672	0.258164	0.1	5.04e-117	7.41e-113
ENST00000375436	RCC2	522	260	0.498084	0.1	5.52e-117	8.11e-113
ENST00000306960	CHRM1	460	243	0.528261	0.1	6.94e-117	1.02e-112
ENST00000343455	DICER1	1922	552	0.287201	0.1	1.87e-116	2.75e-112
ENST00000263270	AP2S1	142	131	0.922535	0.1	2.52e-116	3.71e-112
ENST00000371558	UBE2A	152	136	0.894737	0.1	3.22e-116	4.73e-112
ENST00000349496	CTNNB1	781	323	0.413572	0.1	3.9e-116	5.73e-112
ENST00000314332	H2BC4	126	122	0.968254	0.1	6.59e-116	9.69e-112
ENST00000309383	BRSK1	778	322	0.413882	0.1	6.86e-116	1.01e-111
ENST00000323927	ANAPC2	822	332	0.403893	0.1	8.31e-116	1.22e-111
ENST00000314471	SAMD4B	694	302	0.435159	0.1	9.74e-116	1.43e-111
ENST00000247138	SLC35A2	388	221	0.569588	0.1	1.48e-115	2.18e-111
ENST00000373578	SRC	536	262	0.488806	0.1	2.22e-115	3.27e-111
ENST00000340913	HNRNPA1	372	216	0.580645	0.1	2.47e-115	3.63e-111
ENST00000373255	MACROH2A2	372	216	0.580645	0.1	2.47e-115	3.63e-111
ENST00000326181	TRAF7	670	295	0.440299	0.1	1.02e-114	1.5e-110
ENST00000261937	FLT4	1363	444	0.325752	0.1	1.04e-114	1.53e-110
[truncated: 14,370 more rows]
