# Supplementary material for: A deep catalogue of protein-coding variation in 983,578 individuals
Source: Nature. 2024 May 20;631(8021):583–92. doi: 10.1038/s41586-024-07556-0 (PMC11254753; doi:10.1038/s41586-024-07556-0)
Supplement: Supplementary file 8 — List of 4,848 genes with rare (alternate allele frequency < 1%) biallelic pLOF variants (homozygous alternate and compound heterozygous) reported for the entire RGC-ME dataset including related individuals. See main Supplementary Information PDF for full legend. [file 41586_2024_7556_MOESM8_ESM.xlsx]

## Sheet: definitions
Column	Description
CHR	Chromosome
GeneName	Gene symbol
TranscriptId	Ens v100 Transcript ID
allhetRA	Count of heterozygous carriers for all pLOFs in gene (no AAF filter)
sum_homAA	Count of carriers of rare (AAF<1%) homozygous pLOF variants in gene
homAlt_aaf	Cumulative AAF of rare, homozygous variants
comp_het	Count of carriers of rare compound heterozygous pLOF variants in gene (variants with AAF<1% were included)
compHet_aaf	Cumulative AAF of rare, compound heterozygous variants
sum_KO	Count of carriers of rare biallelic pLOF variants
inExternalDataset	true' if gene with carrier of biallelic pLOF variant has also been observed with biallelic pLOF variants in external datasets
Supplementary Table 6: List of 4,848 genes with rare (alternate allele frequency <1%) biallelic pLOF variants (homozygous alternate and compound heterozygous) reported for the entire RGC-ME dataset including related individuals.

## Sheet: suppl_table_6_HKOs
CHR	GeneName	TranscriptId	allhetRA	sum_homAA	homAlt_aaf	comp_het	compHet_aaf	sum_KO	inExternalDataset
12	A2ML1	ENST00000299698	94299	225	0.00489592	29	3.037e-05	254	TRUE
1	A3GALT2	ENST00000442999	252	2	6.81191e-05	2	2.09e-06	4	FALSE
3	AADAC	ENST00000232892	161	4	2.94848e-05	0	0	4	TRUE
3	AADACL2	ENST00000356517	662	2	0.000118445	3	3.14e-06	5	FALSE
1	AADACL3	ENST00000359318	46	1	1.01671e-06	0	0	1	FALSE
20	AAR2	ENST00000320849	2544	1	0.0010925	0	0	1	FALSE
8	AARD	ENST00000378279	1742	1	0.000813867	0	0	1	TRUE
17	AARSD1	ENST00000427569	1878	3	0.000409221	2	2.09e-06	5	TRUE
4	AASDH	ENST00000205214	1645	2	9.81112e-05	0	0	2	TRUE
17	AATK	ENST00000326724	369	1	3.56025e-06	0	0	1	FALSE
17	ABCA10	ENST00000269081	334379	177	0.00475617	93	9.738e-05	270	TRUE
7	ABCA13	ENST00000435803	11269	18	0.00205884	31	3.246e-05	49	TRUE
1	ABCA4	ENST00000370225	1711	1	2.64343e-05	0	0	1	FALSE
17	ABCA5	ENST00000392676	2563	6	0.000292832	0	0	6	TRUE
17	ABCA6	ENST00000284425	3882	7	0.00075504	0	0	7	TRUE
19	ABCA7	ENST00000263094	14302	18	0.00459413	33	3.455e-05	51	TRUE
17	ABCA8	ENST00000586539	17788	316	0.00830243	30	3.141e-05	346	TRUE
17	ABCA9	ENST00000340001	6228	10	0.0016801	8	8.38e-06	18	TRUE
2	ABCB11	ENST00000650372	492	1	1.67759e-05	0	0	1	FALSE
7	ABCB5	ENST00000404938	91387	57	0.00524135	121	0.0001267	178	TRUE
7	ABCB8	ENST00000358849	543	1	1.52506e-05	0	0	1	FALSE
12	ABCB9	ENST00000280560	897	1	0.000266908	0	0	1	TRUE
6	ABCC10	ENST00000372530	1295	1	1.67755e-05	0	0	1	TRUE
16	ABCC11	ENST00000356608	34698	9	0.00327583	16	1.675e-05	25	TRUE
16	ABCC12	ENST00000311303	71296	173	0.00970858	74	7.748e-05	247	TRUE
10	ABCC2	ENST00000647814	3495	5	0.000647136	4	4.19e-06	9	TRUE
17	ABCC3	ENST00000285238	4161	5	0.00108787	2	2.09e-06	7	TRUE
16	ABCC6	ENST00000205557	5582	9	0.00171974	4	4.19e-06	13	TRUE
12	ABCC9	ENST00000261200	1873	10	0.00060371	0	0	10	TRUE
6	ABCF1	ENST00000326195	460	1	4.01616e-05	0	0	1	FALSE
4	ABCG2	ENST00000237612	2700	4	0.000123026	0	0	4	TRUE
2	ABCG5	ENST00000405322	925	1	8.13372e-06	0	0	1	FALSE
2	ABCG8	ENST00000272286	2938	2	0.000820982	0	0	2	TRUE
2	ABHD1	ENST00000316470	1439	2	1.16922e-05	0	0	2	TRUE
14	ABHD12B	ENST00000337334	15766	77	0.00722436	11	1.152e-05	88	TRUE
3	ABHD14A	ENST00000273596	356	2	7.88283e-05	0	0	2	TRUE
3	ABHD14A-ACY1	ENST00000463937	1304	2	7.88283e-05	0	0	2	TRUE
3	ABHD14B	ENST00000361143	23475	220	0.0120733	17	1.78e-05	237	TRUE
17	ABHD15	ENST00000307201	18009	105	0.00885361	5	5.24e-06	110	TRUE
4	ABHD18	ENST00000645843	2551	1	6.60871e-06	2	2.09e-06	3	FALSE
18	ABHD3	ENST00000289119	513	3	7.62547e-06	0	0	3	FALSE
14	ABHD4	ENST00000428304	2616	9	0.0011067	0	0	9	TRUE
19	ABHD8	ENST00000247706	340	2	0.000135224	0	0	2	FALSE
3	ABI3BP	ENST00000471714	4412	11	0.00104876	7	7.33e-06	18	TRUE
9	ABITRAM	ENST00000322940	625	2	0.000241997	0	0	2	FALSE
10	ABLIM1	ENST00000277895	4958	8	0.0023744	0	0	8	TRUE
4	ABLIM2	ENST00000447017	333	1	1.47424e-05	0	0	1	TRUE
9	ABO	ENST00000538324	493616	33	0.00294284	2	2.09e-06	35	TRUE
8	ABRA	ENST00000311955	544	1	9.65863e-06	0	0	1	FALSE
3	ABTB1	ENST00000232744	10576	42	0.00496554	4	4.19e-06	46	TRUE
17	AC002094.3	ENST00000555059	293	1	9.55697e-05	0	0	1	FALSE
12	AC002996.1	ENST00000546840	1527	3	0.000676641	0	0	3	TRUE
19	AC004076.1	ENST00000596831	12425	53	0.00633659	0	0	53	TRUE
7	AC004593.2	ENST00000644824	808	1	0.000247566	0	0	1	FALSE
7	AC005154.5	ENST00000598361	138	1	1.88097e-05	0	0	1	TRUE
17	AC005324.3	ENST00000455584	879	4	0.000168264	0	0	4	TRUE
17	AC005726.1	ENST00000531839	2202	2	0.000669504	0	0	2	TRUE
12	AC005833.1	ENST00000648836	1678	1	0.00015912	0	0	1	TRUE
3	AC006059.2	ENST00000648550	1409	4	7.98122e-05	0	0	4	TRUE
5	AC008695.1	ENST00000514667	432	1	4.47349e-05	0	0	1	FALSE
19	AC008770.2	ENST00000590798	3215	4	0.00142084	2	2.09e-06	6	TRUE
19	AC008982.1	ENST00000594769	811	3	0.000339577	0	0	3	TRUE
8	AC009879.2	ENST00000523113	1411	25	0.000719313	0	0	25	TRUE
5	AC010255.3	ENST00000509403	1239	6	0.000613133	0	0	6	TRUE
19	AC011455.2	ENST00000599996	1809	5	0.000311626	0	0	5	TRUE
19	AC011462.1	ENST00000540732	425	1	5.59199e-06	0	0	1	FALSE
12	AC012531.3	ENST00000513209	391	3	0.000181989	0	0	3	FALSE
19	AC018755.2	ENST00000429354	26144	22	0.00403327	14	1.466e-05	36	TRUE
19	AC020907.6	ENST00000648240	112	1	3.05011e-06	0	0	1	FALSE
19	AC022137.3	ENST00000610928	266	1	0.000134713	0	0	1	FALSE
3	AC024558.2	ENST00000383572	16870	1032	0.0095252	37	3.874e-05	1069	TRUE
12	AC025165.3	ENST00000546504	119	1	3.3551e-05	0	0	1	FALSE
5	AC026740.3	ENST00000382776	32	1	1.01674e-06	0	0	1	TRUE
11	AC068580.4	ENST00000636397	121	1	5.0836e-06	0	0	1	TRUE
12	AC068775.1	ENST00000539033	12745	592	0.00689172	6	6.28e-06	598	TRUE
16	AC092143.1	ENST00000556922	10386	34	0.00508298	12	1.257e-05	46	TRUE
4	AC093827.5	ENST00000473559	222	1	4.21935e-05	0	0	1	FALSE
4	AC098582.1	ENST00000512194	241	1	1.11903e-05	0	0	1	FALSE
16	AC099489.1	ENST00000598234	9148	102	0.00316743	19	1.989e-05	121	TRUE
8	AC100868.1	ENST00000262283	12075	382	0.00598325	5	5.24e-06	387	TRUE
3	AC104452.1	ENST00000636166	373	1	6.61054e-06	0	0	1	FALSE
3	AC109583.1	ENST00000460241	594	3	0.000202323	0	0	3	TRUE
19	AC119396.1	ENST00000671891	1934	4	0.000415839	0	0	4	TRUE
8	AC144573.1	ENST00000647937	392	4	0.000110323	0	0	4	TRUE
18	ACAA2	ENST00000285093	593	1	1.67756e-05	0	0	1	FALSE
12	ACACB	ENST00000338432	2503	2	4.21955e-05	0	0	2	TRUE
12	ACAD10	ENST00000313698	5101	14	0.00139187	5	5.24e-06	19	TRUE
3	ACAD11	ENST00000264990	34875	9	0.000647636	0	0	9	TRUE
2	ACADL	ENST00000233710	1462	2	0.000250108	2	2.09e-06	4	TRUE
1	ACADM	ENST00000370841	493	1	2.13508e-05	0	0	1	TRUE
10	ACADSB	ENST00000358776	1673	5	0.000567043	0	0	5	TRUE
17	ACAP1	ENST00000158762	358	1	4.98182e-05	0	0	1	FALSE
10	ACBD7	ENST00000356189	573	9	0.0002923	0	0	9	TRUE
11	ACCS	ENST00000263776	549	1	2.79591e-05	0	0	1	FALSE
11	ACCSL	ENST00000378832	755	3	7.1678e-05	0	0	3	TRUE
9	ACO1	ENST00000309951	936	3	3.71094e-05	0	0	3	TRUE
14	ACOT1	ENST00000311148	10	3	7.62658e-06	0	0	3	TRUE
1	ACOT11	ENST00000343744	1253	1	6.50686e-05	0	0	1	TRUE
5	ACOT12	ENST00000307624	1786	2	2.69425e-05	0	0	2	FALSE
6	ACOT13	ENST00000230048	1833	7	0.000566814	0	0	7	TRUE
14	ACOT4	ENST00000326303	550130	2	0.000398548	0	0	2	TRUE
20	ACOT8	ENST00000217455	13311	320	0.0062029	18	1.885e-05	338	TRUE
3	ACOX2	ENST00000302819	4979	5	0.00222917	0	0	5	TRUE
4	ACOX3	ENST00000356406	1327	3	0.000100655	0	0	3	TRUE
2	ACOXL	ENST00000439055	18569	92	0.00902785	18	1.885e-05	110	TRUE
3	ACP3	ENST00000336375	2052	4	0.000763036	0	0	4	TRUE
12	ACRBP	ENST00000229243	1746	2	0.000539357	0	0	2	FALSE
19	ACSBG2	ENST00000591403	2705	9	0.000667053	2	2.09e-06	11	TRUE
16	ACSM1	ENST00000307493	2501	2	0.000343644	0	0	2	TRUE
16	ACSM2A	ENST00000573854	35402	85	0.00710671	16	1.675e-05	101	TRUE
16	ACSM2B	ENST00000329697	1956	14	0.00074778	0	0	14	TRUE
16	ACSM3	ENST00000289416	22829	153	0.0109916	20	2.094e-05	173	TRUE
12	ACSM4	ENST00000399422	92638	4	0.000605964	4	4.19e-06	8	TRUE
16	ACSM5	ENST00000331849	1392	8	0.000285188	4	4.19e-06	12	FALSE
10	ACSM6	ENST00000341686	1898	4	0.00010472	0	0	4	TRUE
11	ACTN3	ENST00000513398	462041	39	0.00177108	11	1.152e-05	50	TRUE
14	ACTR10	ENST00000254286	547	1	7.6258e-06	0	0	1	FALSE
2	ACTR1B	ENST00000289228	475	1	0.000138829	0	0	1	FALSE
22	ADA2	ENST00000399837	903	1	0.000101163	0	0	1	FALSE
4	ADAD1	ENST00000296513	557	1	0.000201311	0	0	1	FALSE
15	ADAL	ENST00000562188	611	1	3.05015e-06	0	0	1	TRUE
10	ADAM12	ENST00000368679	467	1	2.18591e-05	0	0	1	FALSE
8	ADAM18	ENST00000265707	3489	2	0.000540444	4	4.19e-06	6	TRUE
8	ADAM2	ENST00000265708	17031	119	0.00839792	17	1.78e-05	136	TRUE
8	ADAM28	ENST00000265769	1315	0	NA	2	2.09e-06	2	TRUE
20	ADAM33	ENST00000356518	87785	5	0.000250108	0	0	5	TRUE
8	ADAM7	ENST00000175238	2299	6	0.000542526	2	2.09e-06	8	TRUE
10	ADAM8	ENST00000445355	8926	11	0.00262614	10	1.047e-05	21	TRUE
8	ADAMDEC1	ENST00000256412	922	1	0.000109804	0	0	1	FALSE
5	ADAMTS12	ENST00000504830	1457	1	2.54177e-06	0	0	1	TRUE
10	ADAMTS14	ENST00000373207	1200	2	1.62672e-05	0	0	2	FALSE
11	ADAMTS15	ENST00000299164	241	1	7.11687e-06	0	0	1	FALSE
15	ADAMTS17	ENST00000268070	788	1	4.06678e-06	0	0	1	TRUE
16	ADAMTS18	ENST00000282849	1392	2	8.642e-06	0	0	2	FALSE
5	ADAMTS19	ENST00000274487	490	1	7.62554e-06	0	0	1	FALSE
12	ADAMTS20	ENST00000389420	2904	5	0.000143355	2	2.09e-06	7	TRUE
21	ADAMTS5	ENST00000284987	346	1	1.52506e-06	0	0	1	FALSE
11	ADAMTS8	ENST00000257359	588	1	2.28757e-05	0	0	1	TRUE
9	ADAMTSL1	ENST00000380548	524	1	2.13522e-05	0	0	1	FALSE
1	ADAMTSL4	ENST00000271643	1166	1	4.06687e-06	2	2.09e-06	3	TRUE
19	ADAMTSL5	ENST00000330475	1252	2	6.60907e-06	0	0	2	FALSE
17	ADAP2	ENST00000330889	1609	5	0.00035897	0	0	5	TRUE
16	ADAT1	ENST00000307921	873	2	0.000137254	0	0	2	TRUE
14	ADCK1	ENST00000238561	710	1	8.13374e-05	0	0	1	TRUE
7	ADCK2	ENST00000072869	10106	31	0.00431745	9	9.42e-06	40	TRUE
1	ADCY10	ENST00000367851	1819	4	0.000204869	3	3.14e-06	7	TRUE
14	ADCY4	ENST00000418030	1676	3	0.000281647	0	0	3	TRUE
16	ADCY7	ENST00000673801	1108	2	0.000346694	0	0	2	TRUE
6	ADGB	ENST00000397944	2739	8	0.000610544	0	0	8	TRUE
19	ADGRE1	ENST00000312053	2248	4	0.000617648	0	0	4	TRUE
19	ADGRE2	ENST00000315576	4609	456	0.00118774	4	4.19e-06	460	TRUE
19	ADGRE3	ENST00000253673	1882	5	0.00018811	0	0	5	TRUE
6	ADGRF1	ENST00000371253	1186	2	1.42338e-05	0	0	2	FALSE
6	ADGRF2	ENST00000398742	1658	3	0.000347713	0	0	3	TRUE
2	ADGRF3	ENST00000333478	13323	44	0.00584855	7	7.33e-06	51	TRUE
6	ADGRF4	ENST00000283303	1291	3	4.57534e-05	0	0	3	TRUE
23	ADGRG4	ENST00000394143	2053	1	5.59496e-06	0	0	1	TRUE
3	ADGRG7	ENST00000273352	2048	1	4.06736e-05	0	0	1	TRUE
1	ADGRL4	ENST00000370742	807	4	3.6629e-05	0	0	4	TRUE
5	ADGRV1	ENST00000405460	2543	3	1.47423e-05	0	0	3	TRUE
4	ADH4	ENST00000265512	1575	21	0.000577172	7	7.33e-06	28	TRUE
4	ADH6	ENST00000394899	846	2	0.000327391	0	0	2	TRUE
8	ADHFE1	ENST00000396623	2844	27	0.00116615	0	0	27	TRUE
2	ADI1	ENST00000327435	535	1	2.89763e-05	0	0	1	FALSE
3	ADPRH	ENST00000478399	6244	12	0.00284218	3	3.14e-06	15	TRUE
13	ADPRHL1	ENST00000375418	1285	2	0.000217065	0	0	2	TRUE
17	ADPRM	ENST00000379774	367	1	0.000124547	0	0	1	FALSE
2	ADRA2B	ENST00000620793	441	2	3.05012e-06	0	0	2	FALSE
8	ADRB3	ENST00000345060	461	4	0.000110323	0	0	4	TRUE
20	ADRM1	ENST00000253003	16889	617	0.00920439	0	0	617	TRUE
14	ADSS1	ENST00000330877	1891	1	0.000449381	0	0	1	TRUE
7	AEBP1	ENST00000223357	14612	65	0.00718403	4	4.19e-06	69	TRUE
5	AFAP1L1	ENST00000296721	733	1	3.0501e-06	0	0	1	FALSE
6	AFG1L	ENST00000368977	1462	1	0.000255207	0	0	1	TRUE
4	AFM	ENST00000226355	3993	4	0.00122653	4	4.19e-06	8	TRUE
17	AFMID	ENST00000409257	5399	9	0.00244722	0	0	9	TRUE
4	AFP	ENST00000395792	581	1	2.74511e-05	0	0	1	FALSE
2	AFTPH	ENST00000238856	151	1	3.8128e-05	0	0	1	FALSE
10	AGAP5	ENST00000374094	2167	16	0.00108024	0	0	16	TRUE
10	AGAP6	ENST00000412531	326990	1	1.62743e-05	0	0	1	TRUE
10	AGAP9	ENST00000452145	58	1	2.03365e-06	0	0	1	TRUE
15	AGBL1	ENST00000441037	11057	25	0.00455738	26	2.722e-05	51	TRUE
11	AGBL2	ENST00000525123	2005	4	0.000186564	5	5.24e-06	9	TRUE
7	AGBL3	ENST00000436302	2403	3	0.000110318	0	0	3	TRUE
1	AGBL4	ENST00000371839	532	1	1.57588e-05	0	0	1	FALSE
2	AGBL5	ENST00000360131	560	2	6.15105e-05	0	0	2	FALSE
6	AGER	ENST00000375076	1733	2	0.000233333	0	0	2	FALSE
5	AGGF1	ENST00000312916	578	1	1.01687e-06	0	0	1	FALSE
1	AGL	ENST00000361915	1976	0	NA	2	2.09e-06	2	TRUE
1	AGMAT	ENST00000375826	1351	2	2.94845e-05	0	0	2	FALSE
7	AGMO	ENST00000342526	11857	25	0.00466625	11	1.152e-05	36	TRUE
7	AGR3	ENST00000310398	2835	1	0.000970493	3	3.14e-06	4	TRUE
1	AGRN	ENST00000379370	456	1	2.99959e-05	0	0	1	TRUE
5	AGXT2	ENST00000231420	27032	2	8.84536e-05	0	0	2	TRUE
1	AHCTF1	ENST00000648844	22326	5	0.000952842	0	0	5	TRUE
6	AHI1	ENST00000265602	2164	10	0.00012659	0	0	10	TRUE
11	AHNAK	ENST00000378024	442	1	1.57588e-05	0	0	1	FALSE
14	AHNAK2	ENST00000333244	323	0	NA	3	3.14e-06	3	FALSE
1	AIDA	ENST00000340020	101	1	5.08357e-06	0	0	1	FALSE
22	AIFM3	ENST00000399167	1392	3	8.6928e-05	0	0	3	TRUE
1	AIM2	ENST00000368130	7718	15	0.00364796	4	4.19e-06	19	TRUE
21	AIRE	ENST00000291582	3069	4	0.00098676	0	0	4	TRUE
9	AK3	ENST00000381809	401	1	3.55844e-06	0	0	1	FALSE
14	AK7	ENST00000267584	667	1	2.03348e-06	0	0	1	FALSE
6	AK9	ENST00000424296	2698	1	3.55886e-06	0	0	1	TRUE
1	AKNAD1	ENST00000370001	2332	10	0.000708083	0	0	10	TRUE
1	AKR1A1	ENST00000351829	917	1	5.59188e-06	0	0	1	FALSE
7	AKR1B10	ENST00000359579	1011	4	0.000337543	0	0	4	TRUE
7	AKR1B15	ENST00000457545	373	2	1.11839e-05	0	0	2	TRUE
10	AKR1C1	ENST00000380872	610	5	0.000182497	0	0	5	TRUE
10	AKR1C2	ENST00000380753	827	1	3.5076e-05	0	0	1	TRUE
10	AKR1C3	ENST00000380554	4144	9	0.00160741	8	8.38e-06	17	TRUE
10	AKR1E2	ENST00000298375	187136	5	0.000618662	0	0	5	TRUE
1	AKR7A2	ENST00000235835	1383	4	0.00058871	0	0	4	TRUE
1	AKR7A3	ENST00000361640	712	7	7.98121e-05	0	0	7	TRUE
22	AL022318.4	ENST00000381568	329	1	4.06678e-06	0	0	1	TRUE
6	AL031315.1	ENST00000648086	415	1	2.23675e-05	0	0	1	FALSE
20	AL031681.3	ENST00000657241	1613	4	0.000267392	0	0	4	FALSE
6	AL031777.2	ENST00000635200	942	1	5.43934e-05	0	0	1	FALSE
20	AL035460.1	ENST00000380593	6216	9	0.00306181	8	8.38e-06	17	TRUE
20	AL035461.4	ENST00000652720	1294	1	1.01671e-06	0	0	1	FALSE
20	AL049634.2	ENST00000564763	177	1	2.0334e-06	0	0	1	TRUE
1	AL109810.2	ENST00000651173	1298	5	0.00059739	0	0	5	TRUE
6	AL132671.2	ENST00000467125	37495	2	0.000155558	0	0	2	TRUE
14	AL136295.1	ENST00000530611	4877	14	0.00231757	5	5.24e-06	19	TRUE
9	AL162417.1	ENST00000647146	421	1	1.0677e-05	0	0	1	TRUE
10	AL355315.1	ENST00000370649	281	1	5.64292e-05	0	0	1	TRUE
9	AL358113.1	ENST00000642889	910	1	2.54174e-06	0	0	1	FALSE
10	AL603764.2	ENST00000652090	355	1	0.000136255	0	0	1	FALSE
1	AL603832.3	ENST00000606505	1106	1	2.54177e-05	0	0	1	TRUE
6	AL645922.1	ENST00000456570	750	2	9.15027e-05	0	0	2	FALSE
6	AL662899.4	ENST00000375880	177	1	3.96524e-05	0	0	1	FALSE
6	AL669918.1	ENST00000452392	2048	3	0.000717282	0	0	3	TRUE
1	AL713999.1	ENST00000473363	1055	16	0.000395344	0	0	16	TRUE
9	ALDH1B1	ENST00000377698	34132	61	0.00721754	23	2.408e-05	84	TRUE
12	ALDH1L2	ENST00000258494	3201	5	0.000897239	0	0	5	TRUE
12	ALDH2	ENST00000261733	1021	2	0.00034875	0	0	2	TRUE
17	ALDH3A1	ENST00000225740	1965	6	0.000451928	0	0	6	TRUE
11	ALDH3B2	ENST00000673966	1267	2	0.000400578	0	0	2	TRUE
6	ALDH8A1	ENST00000265605	427	2	1.27088e-05	0	0	2	FALSE
3	ALG1L2	ENST00000425059	839	7	0.000318734	2	2.09e-06	9	TRUE
3	ALG3	ENST00000397676	215	1	1.42337e-05	0	0	1	FALSE
11	ALKBH3	ENST00000302708	3436	4	0.000988233	2	2.09e-06	6	TRUE
2	ALLC	ENST00000252505	3373	4	0.00120936	2	2.09e-06	6	TRUE
2	ALMS1	ENST00000613296	3568	1	1.0167e-06	0	0	1	TRUE
17	ALOX15	ENST00000293761	2112	3	0.000280609	0	0	3	TRUE
17	ALOX15B	ENST00000380183	3238	10	0.000807793	0	0	10	TRUE
10	ALOX5	ENST00000374391	388	1	2.0334e-06	0	0	1	TRUE
17	ALOXE3	ENST00000448843	791	0	NA	2	2.09e-06	2	TRUE
2	ALPI	ENST00000295463	797	3	0.000145897	0	0	3	FALSE
4	ALPK1	ENST00000650871	3190	6	0.00063239	0	0	6	TRUE
18	ALPK2	ENST00000361673	7700	10	0.00276189	6	6.28e-06	16	TRUE
15	ALPK3	ENST00000258888	2296	3	0.000376686	0	0	3	TRUE
1	ALPL	ENST00000374840	1469	2	0.000487015	0	0	2	FALSE
2	ALPP	ENST00000392027	458	1	6.10018e-06	0	0	1	FALSE
3	ALS2CL	ENST00000318962	4409	6	0.00176092	2	2.09e-06	8	TRUE
12	AMDHD1	ENST00000266736	568	1	4.0668e-05	0	0	1	FALSE
12	AMHR2	ENST00000257863	600	2	1.57588e-05	0	0	2	FALSE
14	AMN	ENST00000299155	537	1	2.03421e-06	0	0	1	FALSE
1	AMPD1	ENST00000520113	175830	6	0.000502763	2	2.09e-06	8	TRUE
11	AMPD3	ENST00000396554	899	1	5.54099e-05	2	2.09e-06	3	TRUE
4	AMTN	ENST00000339336	203	1	2.03351e-06	0	0	1	FALSE
1	AMY2B	ENST00000361355	229	1	1.42337e-05	0	0	1	TRUE
7	AMZ1	ENST00000312371	963	0	NA	2	2.09e-06	2	TRUE
17	AMZ2	ENST00000359904	1143	1	0.000378212	9	9.42e-06	10	TRUE
3	ANAPC13	ENST00000354910	104	1	1.0167e-06	0	0	1	FALSE
14	ANGEL1	ENST00000251089	3117	6	0.000962814	0	0	6	TRUE
1	ANGEL2	ENST00000366962	1366	1	0.00050225	0	0	1	FALSE
1	ANGPTL3	ENST00000371129	2206	2	0.000298447	0	0	2	FALSE
11	ANGPTL5	ENST00000334289	1769	11	0.000589211	0	0	11	TRUE
19	ANGPTL6	ENST00000253109	2556	3	0.000663395	4	4.19e-06	7	TRUE
1	ANGPTL7	ENST00000376819	1171	1	0.000221641	0	0	1	TRUE
19	ANGPTL8	ENST00000252453	1912	3	0.000748802	0	0	3	FALSE
4	ANK2	ENST00000357077	189	1	1.52505e-06	0	0	1	FALSE
2	ANKAR	ENST00000520309	4033	9	0.00103298	3	3.14e-06	12	TRUE
5	ANKDD1B	ENST00000601380	28672	828	0.0151592	302	0.00031622	1130	TRUE
5	ANKHD1	ENST00000360839	720	2	0.000314667	0	0	2	TRUE
5	ANKHD1-EIF4EBP3	ENST00000532219	810	3	0.000330426	0	0	3	TRUE
11	ANKK1	ENST00000303941	5146	49	0.00176601	99	0.00010366	148	TRUE
19	ANKLE1	ENST00000404085	1821	1	9.70949e-05	2	2.09e-06	3	TRUE
2	ANKMY1	ENST00000272972	1906	3	0.000140308	0	0	3	TRUE
9	ANKRD18B	ENST00000290943	4509	11	0.00186056	0	0	11	TRUE
10	ANKRD2	ENST00000370655	465	3	3.0501e-05	0	0	3	FALSE
9	ANKRD20A4P	ENST00000357336	15	21	2.90478e-05	0	0	21	TRUE
10	ANKRD22	ENST00000371930	407	3	6.81207e-05	0	0	3	TRUE
2	ANKRD23	ENST00000318357	1777	3	0.0002298	0	0	3	FALSE
19	ANKRD24	ENST00000600132	1631	0	NA	5	5.24e-06	5	FALSE
10	ANKRD26	ENST00000376087	1581	2	5.84617e-05	0	0	2	TRUE
19	ANKRD27	ENST00000306065	1480	1	2.03339e-06	0	0	1	TRUE
10	ANKRD30A	ENST00000361713	44567	45	0.00597216	33	3.455e-05	78	TRUE
18	ANKRD30B	ENST00000665241	1967	3	0.00017031	0	0	3	TRUE
5	ANKRD31	ENST00000506364	2106	2	2.0334e-06	0	0	2	TRUE
5	ANKRD34B	ENST00000338682	47	1	1.52505e-06	0	0	1	FALSE
1	ANKRD35	ENST00000355594	6147	7	0.000960797	3	3.14e-06	10	TRUE
2	ANKRD36	ENST00000420699	126675	31	0.00033958	0	0	31	TRUE
11	ANKRD42	ENST00000533342	573	3	2.38976e-05	0	0	3	TRUE
4	ANKRD50	ENST00000504087	328	3	0.000100145	0	0	3	TRUE
2	ANKRD53	ENST00000360589	832	3	0.000167247	0	0	3	TRUE
6	ANKRD6	ENST00000339746	584	2	5.0835e-06	0	0	2	FALSE
20	ANKRD60	ENST00000457363	4121	19	0.00188245	5	5.24e-06	24	TRUE
14	ANKRD9	ENST00000286918	433	1	0.000167756	0	0	1	TRUE
9	ANKS6	ENST00000353234	1109	2	1.42337e-05	0	0	2	FALSE
3	ANKUB1	ENST00000446160	1127	2	4.16846e-05	0	0	2	TRUE
2	ANKZF1	ENST00000323348	1658	2	2.38924e-05	0	0	2	FALSE
7	ANLN	ENST00000265748	1067	3	0.00032331	0	0	3	TRUE
12	ANO2	ENST00000356134	2700	2	0.000245024	3	3.14e-06	5	TRUE
11	ANO5	ENST00000324559	5302	14	0.00214808	3	3.14e-06	17	TRUE
12	ANO6	ENST00000320560	1165	1	0.000180977	3	3.14e-06	4	TRUE
2	ANO7	ENST00000274979	10905	15	0.00307909	27	2.827e-05	42	TRUE
11	ANO9	ENST00000332826	4469	10	0.00176097	4	4.19e-06	14	TRUE
16	ANTKMT	ENST00000569529	1184	1	7.06627e-05	0	0	1	TRUE
2	ANTXR1	ENST00000303714	69	1	1.06763e-05	0	0	1	FALSE
10	ANTXRL	ENST00000620264	1063	2	0.000359403	0	0	2	TRUE
9	ANXA1	ENST00000257497	530	1	1.72842e-05	0	0	1	FALSE
4	ANXA10	ENST00000359299	1092	1	3.50835e-05	0	0	1	FALSE
10	ANXA11	ENST00000422982	770	1	1.27089e-05	0	0	1	FALSE
8	ANXA13	ENST00000419625	507	1	2.59259e-05	0	0	1	TRUE
4	ANXA3	ENST00000264908	1194	3	0.000329426	0	0	3	TRUE
2	ANXA4	ENST00000394295	446	1	3.6602e-05	0	0	1	TRUE
4	ANXA5	ENST00000296511	1306	1	0.000226223	0	0	1	TRUE
10	ANXA7	ENST00000372921	1055	1	0.000370083	0	0	1	TRUE
7	AOAH	ENST00000617537	5436	11	0.00239229	2	2.09e-06	13	TRUE
17	AOC2	ENST00000253799	3016	13	0.000743207	0	0	13	TRUE
9	AOPEP	ENST00000375315	1438	1	1.52504e-06	0	0	1	TRUE
2	AOX1	ENST00000374700	3909	10	0.00133393	2	2.09e-06	12	TRUE
11	AP000781.2	ENST00000529411	675	4	0.000315176	0	0	4	FALSE
11	AP000812.5	ENST00000643715	761	1	0.00028925	0	0	1	FALSE
11	AP001781.2	ENST00000622211	790	1	4.2702e-05	0	0	1	FALSE
11	AP003108.2	ENST00000541135	264	1	3.86991e-05	0	0	1	FALSE
4	AP1AR	ENST00000274000	230	1	2.13869e-05	0	0	1	FALSE
14	AP1G2	ENST00000397120	5778	6	0.0020883	3	3.14e-06	9	TRUE
8	AP3M2	ENST00000396926	399	1	3.05021e-06	0	0	1	FALSE
15	AP3S2	ENST00000336418	267	1	7.11687e-05	0	0	1	FALSE
14	AP5M1	ENST00000261558	335	1	1.01689e-06	0	0	1	TRUE
7	AP5Z1	ENST00000649063	1966	1	0.000142846	2	2.09e-06	3	FALSE
19	APBA3	ENST00000316757	1519	2	0.000128118	0	0	2	TRUE
1	APCS	ENST00000255040	20	0	NA	2	2.09e-06	2	FALSE
15	APH1B	ENST00000261879	606	1	8.23526e-05	0	0	1	FALSE
11	APIP	ENST00000395787	4562	15	0.00211731	0	0	15	TRUE
2	APLF	ENST00000303795	25031	4	0.000373148	0	0	4	TRUE
19	APLP1	ENST00000221891	421	1	0.000125653	0	0	1	FALSE
11	APOA5	ENST00000227665	810	3	4.47346e-05	0	0	3	FALSE
2	APOB	ENST00000233242	1079	1	1.0167e-06	2	2.09e-06	3	TRUE
12	APOBEC1	ENST00000229304	14953	81	0.00752711	0	0	81	TRUE
22	APOBEC3B	ENST00000333467	1014	166	0.000670517	0	0	166	TRUE
22	APOBEC3C	ENST00000361441	227	1	3.7618e-05	0	0	1	FALSE
22	APOBEC3D	ENST00000216099	337	1	4.06678e-06	0	0	1	TRUE
22	APOBEC3G	ENST00000407997	1290	1	0.000108788	0	0	1	TRUE
22	APOBEC3H	ENST00000442487	2240	1	0.00108685	0	0	1	TRUE
16	APOBR	ENST00000564831	2753	35	0.000805733	2	2.09e-06	37	TRUE
11	APOC3	ENST00000227667	5222	8	0.00264192	0	0	8	TRUE
19	APOC4	ENST00000592954	732	6	0.000353302	0	0	6	TRUE
19	APOC4-APOC2	ENST00000589057	996	6	0.000353302	0	0	6	TRUE
12	APOF	ENST00000398189	28	1	1.27088e-05	0	0	1	FALSE
17	APOH	ENST00000205948	662	2	1.7284e-05	0	0	2	TRUE
22	APOL2	ENST00000358502	175	1	2.1859e-05	0	0	1	FALSE
22	APOL5	ENST00000249044	1414	3	0.000490048	38	3.979e-05	41	TRUE
12	APOLD1	ENST00000356591	899	3	0.000155558	5	5.24e-06	8	FALSE
12	APPL2	ENST00000258530	2927	6	0.000764081	0	0	6	TRUE
9	AQP3	ENST00000297991	233	2	6.81217e-05	0	0	2	FALSE
9	AQP7	ENST00000297988	683	1	6.6088e-06	0	0	1	FALSE
11	ARFGAP2	ENST00000524782	292	1	4.16855e-05	0	0	1	FALSE
22	ARFGAP3	ENST00000263245	859	1	1.72839e-05	2	2.09e-06	3	TRUE
8	ARFGEF1	ENST00000262215	385	2	9.81119e-05	0	0	2	FALSE
15	ARHGAP11B	ENST00000428041	552	4	0.000222657	0	0	4	TRUE
2	ARHGAP15	ENST00000295095	504	1	3.05009e-06	0	0	1	FALSE
10	ARHGAP19	ENST00000358531	664	3	5.28703e-05	0	0	3	TRUE
10	ARHGAP21	ENST00000396432	854	4	0.000373132	0	0	4	TRUE
17	ARHGAP27	ENST00000428638	274	2	4.57516e-06	0	0	2	FALSE
11	ARHGAP32	ENST00000310343	229	1	2.74509e-05	0	0	1	FALSE
19	ARHGAP33	ENST00000314737	454	1	1.0167e-06	0	0	1	FALSE
20	ARHGAP40	ENST00000373345	4133	1	0.00140661	2	2.09e-06	3	TRUE
22	ARHGAP8	ENST00000356099	3516	4	0.00113463	5	5.24e-06	9	TRUE
16	ARHGDIG	ENST00000219409	57	1	7.62524e-06	0	0	1	FALSE
8	ARHGEF10	ENST00000349830	946	1	7.11704e-06	0	0	1	FALSE
17	ARHGEF15	ENST00000361926	283	1	5.0838e-06	0	0	1	FALSE
3	ARHGEF26	ENST00000465093	612	1	1.52505e-06	0	0	1	TRUE
5	ARHGEF28	ENST00000545377	1216	2	1.37267e-05	0	0	2	TRUE
7	ARHGEF35	ENST00000378115	4	1	1.01673e-06	0	0	1	TRUE
5	ARHGEF37	ENST00000333677	11939	31	0.00572507	0	0	31	TRUE
4	ARHGEF38	ENST00000420470	8098	59	0.00371709	8	8.38e-06	67	TRUE
2	ARHGEF4	ENST00000409359	1323	2	2.03339e-06	0	0	2	TRUE
9	ARID3C	ENST00000378909	593	1	4.9819e-05	0	0	1	FALSE
14	ARID4A	ENST00000355431	10514	33	0.00531738	0	0	33	TRUE
17	ARL16	ENST00000622299	851	1	4.88039e-05	0	0	1	FALSE
12	ARL6IP4	ENST00000315580	3672	4	0.00143712	2	2.09e-06	6	TRUE
4	ARL9	ENST00000640821	128086	30	0.00258624	8	8.38e-06	38	TRUE
7	ARMC10	ENST00000323716	261	1	7.47827e-05	0	0	1	FALSE
10	ARMC4	ENST00000305242	1628	1	6.60893e-06	0	0	1	TRUE
19	ARMC6	ENST00000535612	2929	12	0.0012643	0	0	12	TRUE
2	ARMC9	ENST00000611582	996	3	0.00015509	0	0	3	FALSE
10	ARMS2	ENST00000528446	230280	6	0.000398057	0	0	6	TRUE
11	ARNTL	ENST00000403290	76	1	1.0167e-06	0	0	1	FALSE
12	ARNTL2	ENST00000266503	4441	49	0.00203087	0	0	49	TRUE
3	ARPC4-TTLL3	ENST00000397256	1904	2	0.000166739	2	2.09e-06	4	TRUE
15	ARPIN	ENST00000357484	243	1	6.60854e-06	0	0	1	TRUE
15	ARPIN-AP3S2	ENST00000398333	493	2	7.77773e-05	0	0	2	TRUE
5	ARSI	ENST00000328668	467	1	1.52505e-05	0	0	1	FALSE
4	ARSJ	ENST00000315366	473	1	6.10025e-06	0	0	1	TRUE
11	ART1	ENST00000250693	3219	2	0.000968403	2	2.09e-06	4	FALSE
4	ART3	ENST00000355810	719	1	7.11688e-06	0	0	1	TRUE
22	ARVCF	ENST00000263207	822	3	5.08353e-05	0	0	3	FALSE
10	AS3MT	ENST00000369880	918	2	2.69427e-05	0	0	2	FALSE
10	ASAH2	ENST00000395526	13045	59	0.00607733	12	1.257e-05	71	TRUE
23	ASB11	ENST00000480796	584	1	3.10132e-05	0	0	1	TRUE
10	ASB13	ENST00000357700	1764	2	0.000623249	0	0	2	TRUE
7	ASB15	ENST00000451215	63271	8	0.00160454	7	7.33e-06	15	TRUE
17	ASB16	ENST00000293414	2168	21	0.000674586	3	3.14e-06	24	TRUE
1	ASB17	ENST00000284142	573	3	0.000126078	0	0	3	TRUE
2	ASB18	ENST00000409749	2699	8	0.000883036	6	6.28e-06	14	TRUE
12	ASB8	ENST00000317697	581	1	0.000176426	0	0	1	TRUE
6	ASCC3	ENST00000369162	1669	1	0.000280648	0	0	1	TRUE
11	ASCL3	ENST00000531618	98	0	NA	4	4.19e-06	4	FALSE
17	ASGR2	ENST00000254850	640	4	7.57446e-05	0	0	4	TRUE
1	ASH1L	ENST00000392403	626	1	0.000278578	0	0	1	FALSE
7	ASIC3	ENST00000349064	4512	1	0.00149151	2	2.09e-06	3	TRUE
2	ASIC4	ENST00000358078	1580	5	0.000585177	0	0	5	FALSE
4	ASIC5	ENST00000537611	852	2	0.000241975	0	0	2	TRUE
23	ASMT	ENST00000381241	3713	10	0.00160493	0	0	10	TRUE
23	ASMTL	ENST00000381317	212257	2	0.000117462	0	0	2	TRUE
2	ASNSD1	ENST00000260952	1529	1	1.27092e-05	0	0	1	TRUE
19	ASPDH	ENST00000389208	639	1	3.05009e-05	0	0	1	FALSE
14	ASPG	ENST00000551177	2912	3	0.000879983	0	0	3	TRUE
8	ASPH	ENST00000379454	3380	24	0.00139796	0	0	24	TRUE
1	ASPM	ENST00000367409	7627	50	0.00192665	4	4.19e-06	54	TRUE
9	ASPN	ENST00000375544	1968	1	0.000851182	0	0	1	TRUE
17	ASPSCR1	ENST00000306739	4491	5	0.00213061	3	3.14e-06	8	TRUE
2	ASTL	ENST00000342380	11161	475	0.00602473	0	0	475	TRUE
7	ASZ1	ENST00000284629	406	1	2.79678e-05	0	0	1	TRUE
1	ATAD3B	ENST00000673477	592	8	0.000180973	0	0	8	TRUE
1	ATAD3C	ENST00000378785	679	7	0.000176906	0	0	7	TRUE
6	ATAT1	ENST00000330083	624	2	0.000112352	0	0	2	TRUE
14	ATG2B	ENST00000359933	566	1	2.03339e-06	0	0	1	TRUE
1	ATG4C	ENST00000317868	5457	6	0.0019289	5	5.24e-06	11	TRUE
7	ATG9B	ENST00000639579	3229	3	0.000349746	2	2.09e-06	5	TRUE
11	ATL3	ENST00000398868	440	2	2.99927e-05	0	0	2	FALSE
11	ATM	ENST00000278616	3115	1	4.83382e-05	0	0	1	FALSE
15	ATP10A	ENST00000555815	932	1	7.82888e-05	0	0	1	FALSE
5	ATP10B	ENST00000327245	4363	5	0.00159418	5	5.24e-06	10	TRUE
4	ATP10D	ENST00000273859	1728	2	8.99787e-05	0	0	2	FALSE
13	ATP12A	ENST00000381946	8536	4	0.000773708	4	4.19e-06	8	TRUE
3	ATP13A4	ENST00000342695	1257	1	3.55845e-06	0	0	1	FALSE
3	ATP13A5	ENST00000342358	70842	202	0.00979337	86	9.005e-05	288	TRUE
1	ATP1A4	ENST00000368081	2852	4	0.000310096	2	2.09e-06	6	TRUE
12	ATP23	ENST00000300145	396	1	5.08349e-06	0	0	1	FALSE
16	ATP2A1	ENST00000395503	1092	4	0.000115396	0	0	4	TRUE
17	ATP2A3	ENST00000397041	310	1	4.01764e-05	0	0	1	FALSE
16	ATP2C2	ENST00000262429	16863	93	0.00741038	17	1.78e-05	110	TRUE
22	ATP5MGL	ENST00000505920	694	2	0.000268917	0	0	2	FALSE
8	ATP6V0D2	ENST00000285393	820	4	0.000156595	0	0	4	TRUE
7	ATP6V1FNB	ENST00000609480	1074	3	0.000320909	0	0	3	FALSE
13	ATP7B	ENST00000242839	2109	1	5.03265e-05	0	0	1	TRUE
18	ATP8B1	ENST00000648908	486	1	5.59193e-06	0	0	1	FALSE
19	ATP8B3	ENST00000310127	9697	17	0.00382378	27	2.827e-05	44	TRUE
15	ATP8B4	ENST00000284509	1633	4	4.52528e-05	0	0	4	FALSE
5	ATPSCKMT	ENST00000511437	1030	2	0.00018453	5	5.24e-06	7	FALSE
2	ATRAID	ENST00000611786	360	1	3.55844e-06	0	0	1	FALSE
20	ATRN	ENST00000262919	785	13	0.000371229	0	0	13	TRUE
23	ATXN3L	ENST00000380622	624	2	0.000319261	0	0	2	TRUE
1	AUNIP	ENST00000374298	11673	34	0.00459454	15	1.571e-05	49	TRUE
19	AURKC	ENST00000302804	939	1	0.000164211	0	0	1	TRUE
12	AVIL	ENST00000257861	1912	1	1.0167e-06	2	2.09e-06	3	TRUE
1	AXDND1	ENST00000367618	34249	4	0.000869515	2	2.09e-06	6	TRUE
19	AXL	ENST00000301178	283	1	1.52518e-06	0	0	1	FALSE
13	B3GLCT	ENST00000343307	2321	2	0.000990422	0	0	2	TRUE
17	B3GNTL1	ENST00000320865	1335	1	0.000289251	0	0	1	FALSE
17	B4GALNT2	ENST00000393354	632	1	4.98185e-05	0	0	1	FALSE
8	BAALC	ENST00000309982	184	1	5.23623e-05	0	0	1	FALSE
21	BACH1	ENST00000286800	261	2	3.50762e-05	0	0	2	TRUE
9	BAG1	ENST00000634734	447	5	9.86348e-05	0	0	5	TRUE
8	BAG4	ENST00000287322	495	1	0.000192158	0	0	1	FALSE
14	BAG5	ENST00000445922	663	2	2.54175e-06	0	0	2	FALSE
15	BAHD1	ENST00000416165	344	8	0.000167756	0	0	8	TRUE
4	BANK1	ENST00000322953	2035	2	0.000147428	3	3.14e-06	5	FALSE
14	BBOF1	ENST00000394009	725	1	5.69354e-05	0	0	1	FALSE
11	BBOX1	ENST00000263182	1369	3	0.00013524	0	0	3	TRUE
4	BBS7	ENST00000264499	688	1	7.21894e-05	0	0	1	FALSE
20	BCAS4	ENST00000371608	687	1	1.62674e-05	0	0	1	FALSE
19	BCAT2	ENST00000316273	389	1	2.0334e-06	0	0	1	FALSE
10	BCCIP	ENST00000278100	900	1	2.89761e-05	0	0	1	FALSE
3	BCHE	ENST00000264381	1708	5	0.000498695	0	0	5	TRUE
19	BCKDHA	ENST00000269980	382	1	5.59199e-06	0	0	1	FALSE
15	BCL2A1	ENST00000267953	39	1	4.06679e-06	0	0	1	FALSE
19	BCL2L12	ENST00000616144	2670	0	NA	3	3.14e-06	3	TRUE
16	BCL7C	ENST00000215115	845	1	5.0835e-06	0	0	1	FALSE
11	BCO2	ENST00000357685	2477	5	0.000817435	6	6.28e-06	11	TRUE
14	BDKRB1	ENST00000216629	6	0	NA	2	2.09e-06	2	FALSE
5	BDP1	ENST00000358731	1237	1	4.98218e-05	0	0	1	FALSE
1	BECN2	ENST00000419583	9	0	NA	2	2.09e-06	2	FALSE
10	BEND7	ENST00000341083	17183	1156	0.00983254	2	2.09e-06	1158	FALSE
12	BEST3	ENST00000330891	53498	3	3.55848e-05	0	0	3	TRUE
20	BFSP1	ENST00000377873	3543	3	0.00170029	0	0	3	TRUE
1	BGLAP	ENST00000368272	1132	2	0.000354827	0	0	2	TRUE
12	BHLHE41	ENST00000242728	409	1	0.00012302	0	0	1	TRUE
5	BHMT2	ENST00000255192	2601	7	0.000910985	0	0	7	TRUE
16	BICDL2	ENST00000572449	7604	3	0.0032387	3	3.14e-06	6	TRUE
8	BIN3	ENST00000276416	436	2	1.62682e-05	0	0	2	TRUE
20	BIRC7	ENST00000217169	347	1	3.96519e-05	0	0	1	TRUE
8	BLK	ENST00000259089	916	1	1.0167e-06	0	0	1	FALSE
15	BLOC1S6	ENST00000220531	245	2	2.38925e-05	0	0	2	TRUE
19	BLVRB	ENST00000263368	593	3	4.11764e-05	0	0	3	TRUE
1	BLZF1	ENST00000367808	532	1	1.83006e-05	0	0	1	TRUE
4	BMP2K	ENST00000335016	4544	19	0.00217528	0	0	19	TRUE
6	BNIP5	ENST00000437635	967	1	4.82931e-05	0	0	1	TRUE
1	BNIPL	ENST00000368931	1367	6	0.000407254	0	0	6	TRUE
5	BOD1	ENST00000311086	436	1	0.000138271	0	0	1	FALSE
6	BPHL	ENST00000380379	17897	1067	0.00980466	41	4.293e-05	1108	TRUE
20	BPI	ENST00000642449	842	2	0.000179955	0	0	2	FALSE
20	BPIFA2	ENST00000354932	2017	16	0.000940031	0	0	16	TRUE
20	BPIFA3	ENST00000375454	5709	39	0.00285083	0	0	39	TRUE
20	BPIFB2	ENST00000170150	346	1	2.59265e-05	0	0	1	FALSE
20	BPIFB3	ENST00000375494	22627	145	0.0113963	66	6.911e-05	211	TRUE
20	BPIFB4	ENST00000375483	950	1	9.65872e-06	0	0	1	TRUE
20	BPIFB6	ENST00000349552	4748	32	0.0021661	29	3.037e-05	61	TRUE
22	BPIFC	ENST00000397452	960	5	0.00029434	2	2.09e-06	7	TRUE
13	BRCA2	ENST00000380152	2760	0	NA	25	2.618e-05	25	FALSE
5	BRD8	ENST00000254900	489	1	9.65862e-06	0	0	1	TRUE
1	BRDT	ENST00000402388	596	1	1.06754e-05	0	0	1	FALSE
16	BRICD5	ENST00000328540	1235	0	NA	2	2.09e-06	2	TRUE
1	BROX	ENST00000340934	711	5	0.000103211	0	0	5	TRUE
19	BSPH1	ENST00000344839	304	4	4.11771e-05	0	0	4	FALSE
4	BST1	ENST00000265016	733	1	4.62608e-05	0	0	1	TRUE
6	BTBD9	ENST00000481247	369	1	1.88093e-05	0	0	1	FALSE
21	BTG3	ENST00000348354	92	1	3.35512e-05	0	0	1	FALSE
6	BTN1A1	ENST00000244513	374	1	1.93177e-05	0	0	1	FALSE
6	BTN2A1	ENST00000312541	1689	2	0.000364772	3	3.14e-06	5	TRUE
6	BTN2A2	ENST00000356709	798	2	8.5911e-05	0	0	2	TRUE
6	BTN3A2	ENST00000377708	72276	3	3.66013e-05	0	0	3	TRUE
6	BTN3A3	ENST00000244519	10814	61	0.00502808	4	4.19e-06	65	TRUE
6	BTNL2	ENST00000454136	8947	85	0.00439841	68	7.12e-05	153	TRUE
5	BTNL3	ENST00000342868	39	1	4.06683e-06	0	0	1	TRUE
5	BTNL8	ENST00000340184	1074	4	0.000391937	0	0	4	TRUE
5	BTNL9	ENST00000327705	19464	133	0.00978429	7	7.33e-06	140	TRUE
10	C10orf53	ENST00000374111	6261	17	0.00286406	3	3.14e-06	20	TRUE
10	C10orf90	ENST00000284694	5785	106	0.00267645	0	0	106	TRUE
11	C11orf16	ENST00000326053	14956	688	0.0077453	6	6.28e-06	694	TRUE
11	C11orf21	ENST00000381153	7395	156	0.00387938	0	0	156	TRUE
11	C11orf42	ENST00000316375	372	1	1.06753e-05	0	0	1	FALSE
11	C11orf49	ENST00000278460	1427	2	9.40469e-05	0	0	2	FALSE
11	C11orf54	ENST00000354421	1611	2	0.000452432	2	2.09e-06	4	TRUE
11	C11orf58	ENST00000228136	32	1	1.0167e-06	0	0	1	FALSE
11	C11orf65	ENST00000393084	3511	6	0.00165023	0	0	6	FALSE
11	C11orf80	ENST00000540737	503	1	1.52508e-05	0	0	1	FALSE
11	C11orf88	ENST00000332814	608	4	0.000162684	0	0	4	TRUE
11	C11orf94	ENST00000449465	5173	4	0.00249479	0	0	4	TRUE
12	C12orf4	ENST00000261250	541	1	4.06853e-05	0	0	1	FALSE
12	C12orf40	ENST00000324616	790	1	3.05108e-06	0	0	1	FALSE
12	C12orf42	ENST00000548883	508	1	7.67654e-05	0	0	1	FALSE
12	C12orf50	ENST00000298699	330	1	2.54619e-06	0	0	1	FALSE
12	C12orf54	ENST00000548364	303	2	8.3878e-05	0	0	2	FALSE
12	C12orf56	ENST00000543942	3963	4	0.000886566	0	0	4	TRUE
12	C12orf73	ENST00000378090	7208	18	0.00363059	0	0	18	TRUE
14	C14orf119	ENST00000319074	420	1	8.84535e-05	0	0	1	FALSE
14	C14orf177	ENST00000325812	2939	40	0.00152301	0	0	40	TRUE
14	C14orf180	ENST00000557649	399	3	0.00012506	0	0	3	TRUE
14	C14orf28	ENST00000325192	664	4	6.04942e-05	0	0	4	FALSE
15	C15orf40	ENST00000304177	1019	2	0.000444306	0	0	2	FALSE
15	C15orf48	ENST00000396650	11288	37	0.00549836	10	1.047e-05	47	TRUE
16	C16orf58	ENST00000327237	2754	1	0.000725942	0	0	1	FALSE
16	C16orf71	ENST00000299320	2143	6	0.00068985	0	0	6	TRUE
16	C16orf74	ENST00000284245	3659	26	0.00185416	0	0	26	TRUE
16	C16orf78	ENST00000299191	1018	2	0.000418371	0	0	2	TRUE
16	C16orf89	ENST00000472572	625	2	4.21976e-05	0	0	2	TRUE
16	C16orf90	ENST00000437192	417	1	1.52505e-06	0	0	1	TRUE
16	C16orf92	ENST00000300575	651	1	8.13388e-05	0	0	1	TRUE
16	C16orf96	ENST00000444310	3055	6	0.000656321	7	7.33e-06	13	TRUE
17	C17orf107	ENST00000381365	4466	85	0.00231817	9	9.42e-06	94	TRUE
17	C17orf50	ENST00000605587	819	3	0.00027807	0	0	3	TRUE
17	C17orf80	ENST00000359042	9946	25	0.00444477	10	1.047e-05	35	TRUE
17	C17orf97	ENST00000360127	2329	2	0.00102637	0	0	2	TRUE
17	C17orf99	ENST00000340363	2113	3	0.000766124	4	4.19e-06	7	TRUE
18	C18orf54	ENST00000620105	1187	3	0.00020436	0	0	3	FALSE
18	C18orf63	ENST00000579455	1344	3	0.000202834	0	0	3	TRUE
19	C19orf18	ENST00000314391	365	1	2.54177e-05	0	0	1	FALSE
19	C19orf25	ENST00000585675	8688	30	0.00443902	0	0	30	TRUE
19	C19orf44	ENST00000221671	2917	3	0.000595278	0	0	3	TRUE
19	C19orf57	ENST00000346736	4387	40	0.00203899	0	0	40	TRUE
19	C19orf71	ENST00000329493	19487	243	0.00994176	55	5.759e-05	298	TRUE
19	C19orf73	ENST00000408991	500	7	0.000247578	0	0	7	FALSE
1	C1QA	ENST00000374642	60	1	1.42337e-05	0	0	1	FALSE
10	C1QL3	ENST00000298943	15	2	3.05019e-06	0	0	2	FALSE
17	C1QTNF1	ENST00000579760	184	1	5.39029e-05	0	0	1	FALSE
1	C1QTNF12	ENST00000330388	6184	43	0.00286262	41	4.293e-05	84	TRUE
5	C1QTNF2	ENST00000652664	305	1	7.62531e-05	0	0	1	FALSE
5	C1QTNF3	ENST00000382065	689	3	0.000234863	0	0	3	TRUE
11	C1QTNF5	ENST00000528368	1048	1	0.00050504	0	0	1	TRUE
16	C1QTNF8	ENST00000328449	7484	131	0.0035681	4	4.19e-06	135	TRUE
12	C1RL	ENST00000266542	313	1	1.57588e-05	0	0	1	FALSE
1	C1orf100	ENST00000308105	502	2	0.000142338	0	0	2	FALSE
1	C1orf116	ENST00000359470	14234	64	0.00726291	6	6.28e-06	70	TRUE
1	C1orf127	ENST00000377004	425	0	NA	2	2.09e-06	2	FALSE
1	C1orf167	ENST00000433342	48202	17	0.00133749	6	6.28e-06	23	TRUE
1	C1orf185	ENST00000371759	496	1	0.000115914	4	4.19e-06	5	FALSE
1	C1orf194	ENST00000369948	5281	57	0.00257871	0	0	57	TRUE
1	C1orf216	ENST00000270815	1696	1	0.000695517	0	0	1	TRUE
1	C1orf50	ENST00000372525	998	2	0.000129637	0	0	2	FALSE
1	C1orf53	ENST00000367393	1080	2	0.000351778	0	0	2	FALSE
1	C1orf56	ENST00000368926	3090	2	0.0013614	0	0	2	TRUE
1	C1orf87	ENST00000371201	3226	16	0.00102382	2	2.09e-06	18	TRUE
1	C1orf94	ENST00000488417	1010	2	0.000170298	0	0	2	TRUE
6	C2	ENST00000299367	651	2	9.15027e-05	0	0	2	TRUE
20	C20orf141	ENST00000603872	2974	9	0.00140002	0	0	9	TRUE
20	C20orf202	ENST00000400633	1882	4	0.00093892	5	5.24e-06	9	TRUE
20	C20orf203	ENST00000608990	269	1	5.89696e-05	0	0	1	FALSE
20	C20orf96	ENST00000360321	3914	8	0.00167463	2	2.09e-06	10	TRUE
22	C22orf15	ENST00000402217	2097	15	0.0007976	0	0	15	TRUE
22	C22orf23	ENST00000403305	2223	1	0.000720868	0	0	1	TRUE
22	C22orf39	ENST00000399562	6425	15	0.00299984	4	4.19e-06	19	TRUE
22	C22orf42	ENST00000382097	1961	5	0.000781974	2	2.09e-06	7	FALSE
11	C2CD3	ENST00000334126	1923	2	3.30434e-05	0	0	2	TRUE
2	C2CD6	ENST00000439140	6372	11	0.00215854	12	1.257e-05	23	TRUE
2	C2orf16	ENST00000408964	19	0	NA	2	2.09e-06	2	FALSE
2	C2orf73	ENST00000398634	6226	102	0.0030623	2	2.09e-06	104	TRUE
2	C2orf78	ENST00000409561	237	1	4.06706e-05	0	0	1	FALSE
2	C2orf80	ENST00000341287	666	2	0.000169796	0	0	2	TRUE
2	C2orf81	ENST00000290390	259	2	0.000105915	0	0	2	FALSE
3	C3orf14	ENST00000462069	348	1	2.54175e-05	0	0	1	TRUE
3	C3orf20	ENST00000253697	2787	8	0.000946547	3	3.14e-06	11	TRUE
3	C3orf52	ENST00000264848	276	1	2.54188e-06	0	0	1	FALSE
3	C3orf62	ENST00000343010	470	1	5.59196e-06	0	0	1	TRUE
3	C3orf67	ENST00000482387	798	1	8.64197e-06	0	0	1	FALSE
3	C3orf84	ENST00000545770	354	1	3.2031e-05	0	0	1	FALSE
6	C4A	ENST00000428956	0	1	1.01771e-06	0	0	1	TRUE
6	C4B	ENST00000435363	60	9	3.96558e-05	0	0	9	TRUE
4	C4orf17	ENST00000326581	25797	6	0.00670816	92	9.633e-05	98	TRUE
4	C4orf33	ENST00000425929	8005	200	0.00412224	0	0	200	TRUE
4	C4orf36	ENST00000295898	374	1	4.21935e-05	0	0	1	FALSE
4	C4orf47	ENST00000378850	31715	51	0.00406459	3	3.14e-06	54	TRUE
4	C4orf50	ENST00000531445	17755	98	0.00865076	6	6.28e-06	104	TRUE
4	C4orf51	ENST00000438731	4298	22	0.00212648	10	1.047e-05	32	TRUE
4	C4orf54	ENST00000511828	9019	16	0.00346949	8	8.38e-06	24	TRUE
9	C5	ENST00000223642	1200	2	0.000111843	0	0	2	TRUE
5	C5orf15	ENST00000231512	484	1	0.000145897	0	0	1	FALSE
5	C5orf34	ENST00000306862	1008	1	1.01705e-06	0	0	1	TRUE
5	C5orf49	ENST00000399810	7828	125	0.0040683	0	0	125	TRUE
5	C5orf52	ENST00000409999	3389	2	0.000643061	8	8.38e-06	10	FALSE
5	C5orf63	ENST00000296662	2088	14	0.000933839	0	0	14	TRUE
5	C6	ENST00000337836	9894	36	0.00439908	20	2.094e-05	56	TRUE
6	C6orf132	ENST00000341865	1041	4	0.000113373	0	0	4	TRUE
6	C6orf15	ENST00000259870	23	1	2.03344e-06	0	0	1	FALSE
5	C7	ENST00000313164	2452	1	2.99927e-05	0	0	1	TRUE
7	C7orf31	ENST00000283905	985	1	6.60855e-05	0	0	1	TRUE
7	C7orf33	ENST00000307003	681	1	0.000156067	0	0	1	FALSE
7	C7orf61	ENST00000332375	1116	3	0.00045243	0	0	3	FALSE
7	C7orf77	ENST00000616258	1164	3	0.000521627	0	0	3	TRUE
1	C8A	ENST00000361249	918	2	3.05009e-06	0	0	2	FALSE
1	C8B	ENST00000371237	4202	8	0.00139135	0	0	8	TRUE
9	C8G	ENST00000371634	1556	2	0.000173867	0	0	2	TRUE
8	C8orf34	ENST00000518698	46951	6	0.00151864	2	2.09e-06	8	TRUE
8	C8orf44	ENST00000519561	9720	41	0.00488326	73	7.644e-05	114	TRUE
8	C8orf44-SGK3	ENST00000519289	406	2	4.52508e-05	0	0	2	FALSE
8	C8orf74	ENST00000304519	3112	2	0.00141019	2	2.09e-06	4	TRUE
8	C8orf82	ENST00000524821	489	1	4.72826e-05	0	0	1	FALSE
8	C8orf89	ENST00000624510	8093	214	0.0041117	8	8.38e-06	222	TRUE
5	C9	ENST00000263408	4858	9	0.00165571	3	3.14e-06	12	TRUE
9	C9orf135	ENST00000377197	927	6	0.00017996	0	0	6	TRUE
9	C9orf24	ENST00000297623	254	1	3.55847e-06	0	0	1	FALSE
9	C9orf43	ENST00000374165	135272	2	7.2189e-05	0	0	2	TRUE
9	C9orf57	ENST00000651200	958	1	0.000337036	0	0	1	TRUE
9	C9orf64	ENST00000376344	378	1	2.89761e-05	0	0	1	FALSE
9	C9orf85	ENST00000334731	2876	1	0.00119994	0	0	1	TRUE
8	CA1	ENST00000523022	197	1	1.27095e-05	0	0	1	FALSE
15	CA12	ENST00000178638	3382	2	0.00119109	0	0	2	TRUE
8	CA13	ENST00000321764	354	1	1.7284e-05	0	0	1	TRUE
1	CA14	ENST00000369111	1384	3	0.000100654	0	0	3	TRUE
23	CA5B	ENST00000318636	436	1	4.01605e-05	0	0	1	TRUE
9	CA9	ENST00000378357	1228	2	0.00036957	0	0	2	TRUE
13	CAB39L	ENST00000409308	1112	3	0.000255702	0	0	3	FALSE
12	CABP1	ENST00000288616	267	1	0.000104213	0	0	1	FALSE
11	CABP2	ENST00000294288	1765	2	0.000836244	0	0	2	TRUE
11	CABP4	ENST00000325656	788	1	6.1004e-06	0	0	1	TRUE
18	CABYR	ENST00000399496	1044	1	0.00015708	0	0	1	TRUE
17	CACNA1G	ENST00000359106	988	4	0.000396523	0	0	4	FALSE
16	CACNA1H	ENST00000348261	1384	16	0.000359412	0	0	16	FALSE
1	CACNA1S	ENST00000362061	1159	2	6.40535e-05	5	5.24e-06	7	FALSE
12	CACNA2D4	ENST00000382722	3615	6	0.000262842	0	0	6	TRUE
19	CACNG6	ENST00000252729	697	3	0.000152551	0	0	3	TRUE
6	CAGE1	ENST00000502583	2262	1	0.000732025	0	0	1	TRUE
17	CALCOCO2	ENST00000258947	181	1	4.06682e-06	0	0	1	TRUE
7	CALCR	ENST00000426151	1243	1	9.15106e-06	0	0	1	FALSE
10	CALHM1	ENST00000329905	460	2	9.91281e-05	0	0	2	TRUE
10	CALHM2	ENST00000260743	21135	3	0.00065272	0	0	3	TRUE
6	CALHM4	ENST00000368596	372	1	2.64342e-05	0	0	1	FALSE
15	CALML4	ENST00000467889	45524	9	0.00177582	2	2.09e-06	11	TRUE
7	CALN1	ENST00000395275	1239	3	0.000544451	0	0	3	TRUE
2	CAPG	ENST00000263867	1977	5	0.000649172	2	2.09e-06	7	TRUE
2	CAPN10	ENST00000391984	625	1	4.21943e-05	0	0	1	FALSE
6	CAPN11	ENST00000398776	111467	4	0.000580045	0	0	4	TRUE
19	CAPN12	ENST00000328867	3821	7	0.000533773	0	0	7	TRUE
2	CAPN13	ENST00000295055	1764	3	0.000143867	0	0	3	FALSE
2	CAPN14	ENST00000403897	2070	5	0.000259259	0	0	5	TRUE
1	CAPN2	ENST00000295006	672	2	2.54194e-06	0	0	2	TRUE
15	CAPN3	ENST00000397163	1764	2	0.000150983	0	0	2	TRUE
3	CAPN7	ENST00000253693	817	1	1.72875e-05	0	0	1	FALSE
1	CAPN8	ENST00000366872	684	1	9.55695e-05	0	0	1	TRUE
1	CAPN9	ENST00000271971	13490	116	0.00635732	37	3.874e-05	153	TRUE
16	CAPNS2	ENST00000457326	323	1	3.55844e-06	0	0	1	TRUE
12	CAPS2	ENST00000393284	11475	32	0.00544152	9	9.42e-06	41	TRUE
5	CAPSL	ENST00000651391	395	0	NA	2	2.09e-06	2	TRUE
17	CARD14	ENST00000648509	1361	2	8.13358e-06	0	0	2	TRUE
11	CARD17	ENST00000375707	11342	390	0.00612217	0	0	390	TRUE
11	CARD18	ENST00000530950	314	1	0.000105736	0	0	1	TRUE
9	CARD19	ENST00000375464	591	1	1.01671e-06	0	0	1	FALSE
19	CARD8	ENST00000651546	90195	3	0.00034776	0	0	3	TRUE
9	CARD9	ENST00000371732	10080	33	0.00501393	2	2.09e-06	35	TRUE
2	CARF	ENST00000438828	10080	37	0.00488259	3	3.14e-06	40	TRUE
16	CARHSP1	ENST00000311052	203	1	1.0167e-06	0	0	1	FALSE
14	CARMIL3	ENST00000342740	688	2	6.20185e-05	0	0	2	FALSE
13	CARS2	ENST00000257347	11131	78	0.00543166	6	6.28e-06	84	TRUE
12	CASC1	ENST00000395987	1179	1	1.32171e-05	2	2.09e-06	3	TRUE
11	CASP1	ENST00000533400	399	2	0.000100145	0	0	2	FALSE
2	CASP10	ENST00000286186	1581	1	0.000404137	0	0	1	TRUE
19	CASP14	ENST00000427043	1204	4	0.000450403	0	0	4	TRUE
11	CASP4	ENST00000444739	3200	11	0.00119971	6	6.28e-06	17	TRUE
11	CASP5	ENST00000260315	4919	4	0.00147785	2	2.09e-06	6	TRUE
4	CASP6	ENST00000265164	643	1	4.27013e-05	0	0	1	FALSE
10	CASP7	ENST00000369318	542	1	1.01671e-05	0	0	1	FALSE
1	CASQ1	ENST00000368078	3261	6	0.00142546	0	0	6	TRUE
11	CAT	ENST00000241052	473	1	1.27087e-05	0	0	1	FALSE
15	CATSPER2	ENST00000396879	708	5	7.62547e-05	0	0	5	TRUE
14	CATSPERB	ENST00000256343	1618	2	0.000390417	0	0	2	FALSE
19	CATSPERG	ENST00000409235	3492	3	0.000310066	4	4.19e-06	7	TRUE
11	CAVIN3	ENST00000303927	231	1	1.0167e-06	0	0	1	FALSE
16	CBFA2T3	ENST00000268679	163	1	1.06757e-05	0	0	1	FALSE
19	CBLC	ENST00000647358	31482	12	0.000966313	0	0	12	TRUE
21	CBR1	ENST00000290349	106	1	1.11837e-05	0	0	1	FALSE
21	CBR3	ENST00000290354	328	1	5.08348e-06	0	0	1	FALSE
4	CBR4	ENST00000306193	477	2	8.23568e-05	0	0	2	TRUE
21	CBS	ENST00000398165	0	1	1.01703e-06	0	0	1	TRUE
9	CBWD1	ENST00000377400	3	1	1.52519e-06	0	0	1	TRUE
9	CBWD5	ENST00000382405	3	1	1.52504e-06	0	0	1	TRUE
22	CBY1	ENST00000216029	409	7	0.0001744	0	0	7	TRUE
13	CBY2	ENST00000310521	217575	1	0.00013323	0	0	1	TRUE
5	CBY3	ENST00000376974	264	1	0.000114381	2	2.09e-06	3	FALSE
19	CC2D1A	ENST00000318003	1235	3	0.000353169	0	0	3	TRUE
1	CC2D1B	ENST00000284376	1493	3	9.04878e-05	0	0	3	FALSE
10	CC2D2B	ENST00000646931	5885	38	0.0015638	17	1.78e-05	55	TRUE
18	CCDC102B	ENST00000360242	3406	6	0.00125516	0	0	6	TRUE
19	CCDC105	ENST00000292574	3413	2	0.00157233	14	1.466e-05	16	TRUE
19	CCDC106	ENST00000586790	89	1	1.42338e-05	0	0	1	FALSE
4	CCDC110	ENST00000307588	3992	12	0.00112862	0	0	12	TRUE
16	CCDC113	ENST00000219299	3191	14	0.00130522	0	0	14	TRUE
3	CCDC13	ENST00000310232	1386	4	7.98122e-05	0	0	4	TRUE
2	CCDC138	ENST00000295124	945	3	0.000129632	0	0	3	TRUE
2	CCDC141	ENST00000443758	3852	5	0.000168788	3	3.14e-06	8	TRUE
2	CCDC142	ENST00000393965	893	1	1.52504e-06	0	0	1	TRUE
7	CCDC146	ENST00000285871	1602	2	5.03291e-05	0	0	2	TRUE
2	CCDC148	ENST00000283233	1558	4	0.000130139	0	0	4	TRUE
11	CCDC15	ENST00000344762	1953	2	8.13362e-05	0	0	2	TRUE
2	CCDC150	ENST00000389175	25636	3	8.99937e-05	0	0	3	TRUE
11	CCDC153	ENST00000503566	11390	327	0.00557355	62	6.492e-05	389	TRUE
16	CCDC154	ENST00000389176	11031	40	0.00509939	6	6.28e-06	46	TRUE
19	CCDC155	ENST00000447857	810	1	2.23674e-05	0	0	1	TRUE
22	CCDC157	ENST00000405659	1419	1	0.000208934	0	0	1	TRUE
4	CCDC158	ENST00000388914	2244	2	2.33841e-05	2	2.09e-06	4	TRUE
19	CCDC159	ENST00000458408	1399	4	0.000535801	0	0	4	FALSE
8	CCDC166	ENST00000542437	344	1	0.000128612	0	0	1	FALSE
13	CCDC168	ENST00000322527	68	0	NA	20	2.094e-05	20	FALSE
1	CCDC17	ENST00000528266	8358	24	0.00344762	7	7.33e-06	31	TRUE
6	CCDC170	ENST00000239374	1769	2	0.000296368	3	3.14e-06	5	TRUE
9	CCDC171	ENST00000380701	3292	4	0.000308577	5	5.24e-06	9	TRUE
2	CCDC173	ENST00000447353	2376	5	0.000411819	2	2.09e-06	7	TRUE
14	CCDC175	ENST00000537690	4151	5	0.000141353	3	3.14e-06	8	TRUE
18	CCDC178	ENST00000300227	6454	20	0.00243342	3	3.14e-06	23	TRUE
1	CCDC18	ENST00000401026	2146	3	0.000132706	0	0	3	TRUE
9	CCDC180	ENST00000529487	3698	7	0.000307566	6	6.28e-06	13	TRUE
9	CCDC183	ENST00000338005	7255	15	0.00294488	5	5.24e-06	20	TRUE
9	CCDC187	ENST00000638797	925	2	3.25346e-05	26	2.722e-05	28	TRUE
22	CCDC188	ENST00000439765	1179	1	1.16922e-05	0	0	1	FALSE
16	CCDC189	ENST00000543610	1296	8	0.000304501	0	0	8	TRUE
3	CCDC191	ENST00000295878	31753	17	0.00132986	5	5.24e-06	22	TRUE
14	CCDC198	ENST00000216445	56662	3	0.000585634	0	0	3	TRUE
1	CCDC24	ENST00000372318	449	1	1.0167e-06	0	0	1	FALSE
1	CCDC27	ENST00000294600	2441	6	0.000628319	4	4.19e-06	10	TRUE
6	CCDC28A	ENST00000617445	1015	1	0.00019319	0	0	1	FALSE
1	CCDC28B	ENST00000373602	106	1	1.01685e-06	0	0	1	FALSE
10	CCDC3	ENST00000378825	10410	167	0.00487772	20	2.094e-05	187	TRUE
1	CCDC30	ENST00000428554	2777	5	0.000903915	0	0	5	TRUE
15	CCDC33	ENST00000398814	1339	1	2.54397e-06	0	0	1	TRUE
11	CCDC34	ENST00000328697	1922	0	NA	2	2.09e-06	2	FALSE
12	CCDC38	ENST00000344280	2056	3	0.000363491	0	0	3	FALSE
3	CCDC39	ENST00000476379	1596	0	NA	19	1.989e-05	19	FALSE
17	CCDC43	ENST00000315286	345	1	5.89692e-05	0	0	1	TRUE
3	CCDC50	ENST00000392455	551	1	2.08423e-05	0	0	1	FALSE
3	CCDC54	ENST00000261058	829	8	0.000302976	0	0	8	TRUE
12	CCDC60	ENST00000327554	2842	6	0.0010681	3	3.14e-06	9	TRUE
19	CCDC61	ENST00000595358	538	1	3.3554e-05	0	0	1	TRUE
12	CCDC63	ENST00000308208	4323	7	0.0014433	3	3.14e-06	10	TRUE
3	CCDC66	ENST00000394672	25919	64	0.0104512	128	0.00013403	192	TRUE
5	CCDC69	ENST00000355417	712	3	8.94698e-05	0	0	3	TRUE
10	CCDC7	ENST00000277657	201890	33	0.00487507	8	8.38e-06	41	TRUE
11	CCDC73	ENST00000335185	1869	4	0.000164709	3	3.14e-06	7	TRUE
2	CCDC74A	ENST00000409856	198	2	4.06821e-06	0	0	2	TRUE
2	CCDC74B	ENST00000409943	5581	59	0.00258146	3	3.14e-06	62	TRUE
12	CCDC77	ENST00000239830	1886	3	0.000224207	2	2.09e-06	5	TRUE
16	CCDC78	ENST00000345165	5525	3	0.00198053	4	4.19e-06	7	TRUE
19	CCDC8	ENST00000307522	718	1	0.000120987	0	0	1	FALSE
3	CCDC80	ENST00000206423	393	1	4.47348e-05	0	0	1	FALSE
11	CCDC83	ENST00000342404	876	2	0.000246044	0	0	2	TRUE
11	CCDC84	ENST00000334418	1235	1	7.11689e-06	0	0	1	FALSE
11	CCDC88B	ENST00000356786	1230	1	6.10018e-06	0	0	1	FALSE
19	CCDC9	ENST00000221922	3364	2	0.00150218	0	0	2	FALSE
6	CCHCR1	ENST00000376266	5538	14	0.00240652	0	0	14	TRUE
17	CCL13	ENST00000225844	185	1	7.62697e-05	0	0	1	FALSE
17	CCL14	ENST00000618404	87	1	2.08447e-05	0	0	1	FALSE
17	CCL23	ENST00000615050	100	1	3.05009e-06	0	0	1	FALSE
7	CCL26	ENST00000005180	15811	78	0.00808844	0	0	78	TRUE
17	CCL3L1	ENST00000619989	21	3	1.37265e-05	0	0	3	TRUE
17	CCL4	ENST00000615863	3745	43	0.00192411	0	0	43	TRUE
20	CCM2L	ENST00000452892	530	1	2.69424e-05	0	0	1	FALSE
6	CCN2	ENST00000367976	84	1	1.01671e-05	0	0	1	TRUE
20	CCN5	ENST00000372868	236	1	5.99856e-05	0	0	1	FALSE
19	CCNE1	ENST00000262643	70	1	5.08349e-06	0	0	1	FALSE
4	CCNI	ENST00000237654	182	1	4.77849e-05	0	0	1	FALSE
5	CCNI2	ENST00000378731	4454	36	0.00202027	3	3.14e-06	39	TRUE
3	CCR5	ENST00000292303	70	0	NA	2	2.09e-06	2	FALSE
17	CCT6B	ENST00000314144	10340	47	0.00489492	3	3.14e-06	50	TRUE
22	CCT8L2	ENST00000359963	16563	307	0.00845694	69	7.225e-05	376	TRUE
7	CCZ1	ENST00000325974	14	1	6.10376e-06	0	0	1	TRUE
6	CD109	ENST00000287097	2154	3	0.000167761	4	4.19e-06	7	TRUE
12	CD163L1	ENST00000313599	4002	6	0.00125108	2	2.09e-06	8	TRUE
1	CD164L2	ENST00000374030	149	1	1.0167e-06	0	0	1	FALSE
19	CD177	ENST00000618265	5991	57	0.00288998	3	3.14e-06	60	TRUE
1	CD1A	ENST00000289429	1751	2	0.000451413	0	0	2	TRUE
1	CD1B	ENST00000368168	4205	5	0.00188751	0	0	5	TRUE
1	CD1C	ENST00000368170	2764	18	0.00111235	0	0	18	TRUE
1	CD1D	ENST00000674085	840	3	6.65938e-05	0	0	3	TRUE
2	CD207	ENST00000410009	2596	14	0.00109195	0	0	14	TRUE
19	CD209	ENST00000315599	258	2	5.18518e-05	0	0	2	TRUE
15	CD276	ENST00000318443	1680	1	5.59599e-06	0	0	1	TRUE
17	CD300A	ENST00000360141	6402	74	0.00318176	0	0	74	TRUE
17	CD300C	ENST00000330793	3974	40	0.00175584	0	0	40	TRUE
17	CD300LF	ENST00000326165	1083	1	0.000135729	0	0	1	FALSE
17	CD300LG	ENST00000317310	390	2	4.93327e-05	0	0	2	FALSE
2	CD302	ENST00000259053	1153	1	0.000350261	0	0	1	TRUE
19	CD33	ENST00000262262	47405	15	0.00138545	0	0	15	TRUE
7	CD36	ENST00000447544	27391	607	0.00936859	953	0.00099788	1560	TRUE
4	CD38	ENST00000226279	1847	1	0.000533766	2	2.09e-06	3	TRUE
11	CD44	ENST00000428726	933	3	0.000304177	0	0	3	TRUE
1	CD5L	ENST00000368174	5999	17	0.00285184	0	0	17	TRUE
20	CD93	ENST00000246006	689	1	1.42342e-05	0	0	1	FALSE
3	CD96	ENST00000352690	3239	12	0.00122898	0	0	12	TRUE
13	CDADC1	ENST00000251108	987	1	3.10093e-05	2	2.09e-06	3	TRUE
9	CDC14B	ENST00000375241	199	1	2.44101e-05	0	0	1	FALSE
5	CDC20B	ENST00000381375	5616	70	0.00234049	2	2.09e-06	72	TRUE
5	CDC25C	ENST00000323760	434	1	2.7451e-05	0	0	1	FALSE
19	CDC34	ENST00000215574	179	1	5.03265e-05	0	0	1	FALSE
8	CDCA2	ENST00000330560	832	1	4.57516e-06	0	0	1	TRUE
1	CDCP2	ENST00000371330	796	0	NA	21	2.199e-05	21	FALSE
16	CDH15	ENST00000289746	1819	2	0.000612232	0	0	2	FALSE
8	CDH17	ENST00000027335	874	1	0.000151996	0	0	1	TRUE
18	CDH19	ENST00000262150	877	1	1.52514e-06	0	0	1	TRUE
10	CDH23	ENST00000224721	1536	0	NA	2	2.09e-06	2	TRUE
20	CDH26	ENST00000348616	3764	8	0.00100501	2	2.09e-06	10	TRUE
7	CDHR3	ENST00000317716	2832	2	4.57569e-05	0	0	2	TRUE
3	CDHR4	ENST00000412678	6832	31	0.00295329	3	3.14e-06	34	TRUE
11	CDHR5	ENST00000397542	4468	56	0.00168336	6	6.28e-06	62	TRUE
1	CDK11A	ENST00000404249	742	29	0.00031521	0	0	29	TRUE
17	CDK12	ENST00000447079	1364	18	0.00068933	0	0	18	TRUE
2	CDK15	ENST00000652192	3109	2	4.72765e-05	3	3.14e-06	5	TRUE
4	CDKL2	ENST00000307465	15783	91	0.00785175	2	2.09e-06	93	TRUE
5	CDKL3	ENST00000265334	1325	3	5.29142e-05	0	0	3	TRUE
2	CDKL4	ENST00000378803	2274	15	0.00100509	0	0	15	TRUE
11	CDON	ENST00000263577	1342	1	0.000267417	0	0	1	TRUE
17	CDR2L	ENST00000337231	149	1	1.01692e-06	0	0	1	FALSE
17	CDRT1	ENST00000395906	681	2	3.25352e-05	0	0	2	TRUE
17	CDRT15L2	ENST00000399044	300	1	1.22004e-05	0	0	1	TRUE
19	CEACAM16	ENST00000587331	249	1	8.13406e-06	0	0	1	TRUE
19	CEACAM19	ENST00000403660	749	2	5.18549e-05	0	0	2	TRUE
19	CEACAM20	ENST00000614924	1607	5	0.000257224	0	0	5	TRUE
19	CEACAM21	ENST00000401445	1417	2	5.94771e-05	0	0	2	TRUE
19	CEACAM3	ENST00000357396	218	1	1.72844e-05	0	0	1	FALSE
19	CEACAM4	ENST00000221954	8181	175	0.00387138	13	1.361e-05	188	TRUE
19	CEACAM5	ENST00000221992	643	2	8.13373e-05	0	0	2	TRUE
19	CEACAM7	ENST00000401731	6117	11	0.00282949	2	2.09e-06	13	TRUE
19	CEACAM8	ENST00000244336	1362	1	1.0167e-06	0	0	1	FALSE
12	CELA1	ENST00000293636	363180	6	0.000335049	0	0	6	TRUE
1	CELA2B	ENST00000375910	636	3	2.54174e-05	0	0	3	TRUE
1	CELA3A	ENST00000290122	2833	40	0.00135528	0	0	40	TRUE
1	CELA3B	ENST00000337107	693	9	0.000204357	0	0	9	FALSE
22	CELSR1	ENST00000674500	16557	0	NA	2	2.09e-06	2	TRUE
1	CELSR2	ENST00000271332	196	1	1.0167e-06	0	0	1	FALSE
4	CENPE	ENST00000265148	685	1	3.8133e-05	0	0	1	FALSE
1	CENPF	ENST00000366955	3445	1	9.15138e-06	0	0	1	TRUE
23	CENPI	ENST00000372927	194	1	9.30517e-05	0	0	1	TRUE
2	CENPO	ENST00000380834	878	1	0.000160895	0	0	1	TRUE
6	CENPQ	ENST00000335783	1833	3	0.000792067	0	0	3	TRUE
17	CENPV	ENST00000299736	4123	3	0.00101274	0	0	3	FALSE
17	CEP112	ENST00000535342	1208	1	3.55846e-06	0	0	1	TRUE
11	CEP126	ENST00000263468	800	3	8.28611e-05	0	0	3	TRUE
4	CEP135	ENST00000257287	1697	1	0.000123023	0	0	1	FALSE
15	CEP152	ENST00000380950	2166	0	NA	2	2.09e-06	2	FALSE
6	CEP162	ENST00000403245	1606	1	6.1006e-06	0	0	1	FALSE
11	CEP164	ENST00000278935	5007	5	0.00191952	0	0	5	TRUE
14	CEP170B	ENST00000414716	164	1	7.62524e-06	0	0	1	FALSE
18	CEP192	ENST00000506447	16141	1	0.00364637	3	3.14e-06	4	TRUE
12	CEP290	ENST00000552810	5636	3	0.000205895	3	3.14e-06	6	TRUE
11	CEP295	ENST00000325212	2485	2	7.77793e-05	0	0	2	FALSE
17	CEP295NL	ENST00000322630	76	0	NA	12	1.257e-05	12	FALSE
1	CEP350	ENST00000367607	579	1	6.96858e-05	0	0	1	FALSE
6	CEP57L1	ENST00000517392	812	2	0.000125563	0	0	2	TRUE
3	CEP63	ENST00000337090	1489	2	2.64398e-05	0	0	2	TRUE
3	CEP70	ENST00000264982	1124	2	3.55849e-05	0	0	2	FALSE
5	CEP72	ENST00000264935	1812	2	0.000224378	0	0	2	TRUE
9	CEP78	ENST00000643273	6356	13	0.00297148	0	0	13	TRUE
19	CEP89	ENST00000305768	4078	9	0.000318745	2	2.09e-06	11	FALSE
17	CEP95	ENST00000556440	3347	4	0.000618692	0	0	4	FALSE
2	CERKL	ENST00000410087	1792	1	0.000545459	0	0	1	FALSE
19	CERS4	ENST00000251363	1249	2	0.00013268	0	0	2	TRUE
12	CERS5	ENST00000317551	825	7	0.000311617	0	0	7	TRUE
16	CES1	ENST00000360526	827	74	0.000297436	0	0	74	TRUE
16	CES2	ENST00000317091	1626	1	0.000426003	0	0	1	FALSE
16	CES3	ENST00000303334	1777	1	3.06694e-06	2	2.09e-06	3	TRUE
16	CES4A	ENST00000648724	839	1	9.04902e-05	0	0	1	TRUE
16	CES5A	ENST00000290567	186112	612	0.00926783	18	1.885e-05	630	TRUE
18	CETN1	ENST00000327228	643	1	0.000260785	0	0	1	TRUE
5	CETN3	ENST00000283122	683	2	0.000221148	0	0	2	TRUE
16	CETP	ENST00000200676	845	1	1.0167e-06	2	2.09e-06	3	TRUE
3	CFAP100	ENST00000352312	12505	38	0.00579479	6	6.28e-06	44	TRUE
1	CFAP126	ENST00000367974	798	1	0.000346216	0	0	1	FALSE
9	CFAP157	ENST00000373295	3060	12	0.00116718	0	0	12	TRUE
6	CFAP206	ENST00000369562	1429	2	0.000174927	0	0	2	TRUE
4	CFAP299	ENST00000358105	1317	1	0.00044328	0	0	1	TRUE
3	CFAP44	ENST00000393845	1659	3	0.000130158	2	2.09e-06	5	FALSE
10	CFAP46	ENST00000368586	16115	28	0.00617927	62	6.492e-05	90	TRUE
23	CFAP47	ENST00000378653	1085	2	0.000374672	0	0	2	TRUE
12	CFAP54	ENST00000524981	3266	0	NA	2	2.09e-06	2	TRUE
1	CFAP57	ENST00000372492	1641	2	3.30426e-05	0	0	2	FALSE
10	CFAP58	ENST00000369704	2212	5	0.000653235	2	2.09e-06	7	TRUE
20	CFAP61	ENST00000245957	2543	2	0.000593898	3	3.14e-06	5	TRUE
7	CFAP69	ENST00000389297	1941	8	0.000591729	0	0	8	TRUE
10	CFAP70	ENST00000310715	589	1	1.93173e-05	0	0	1	FALSE
12	CFAP73	ENST00000335621	1824	8	0.000568844	0	0	8	TRUE
1	CFAP74	ENST00000493964	5705	9	0.00185599	8	8.38e-06	17	TRUE
4	CFAP97	ENST00000458385	952	1	4.1691e-05	0	0	1	TRUE
4	CFAP99	ENST00000635017	6052	5	0.00214269	8	8.38e-06	13	TRUE
1	CFHR1	ENST00000320493	77	14	4.42276e-05	0	0	14	TRUE
1	CFHR2	ENST00000367415	429	4	0.000162164	14	1.466e-05	18	TRUE
1	CFHR3	ENST00000367425	12	4	5.59196e-06	0	0	4	TRUE
1	CFHR4	ENST00000608469	1331	31	0.000556146	0	0	31	TRUE
1	CFHR5	ENST00000256785	17970	97	0.00882273	46	4.817e-05	143	TRUE
7	CFTR	ENST00000003084	5146	1	2.5931e-05	0	0	1	TRUE
1	CGN	ENST00000271636	2931	4	7.26938e-05	2	2.09e-06	6	TRUE
15	CGNL1	ENST00000281282	989	2	5.89927e-05	0	0	2	TRUE
2	CHAC2	ENST00000295304	484	1	3.66086e-05	0	0	1	FALSE
22	CHADL	ENST00000216241	859	1	5.59183e-05	0	0	1	FALSE
7	CHCHD3	ENST00000262570	115	1	2.54175e-06	0	0	1	FALSE
1	CHD1L	ENST00000369258	5493	9	0.00134663	5	5.24e-06	14	TRUE
16	CHD9	ENST00000564845	194	1	9.65969e-06	0	0	1	FALSE
3	CHDH	ENST00000315251	1007	0	NA	2	2.09e-06	2	TRUE
22	CHEK2	ENST00000404276	841	2	3.9143e-05	0	0	2	FALSE
1	CHI3L2	ENST00000369748	1147	3	0.000176906	3	3.14e-06	6	TRUE
1	CHIA	ENST00000369740	7511	44	0.00355038	16	1.675e-05	60	TRUE
11	CHID1	ENST00000323578	4340	27	0.00183013	0	0	27	TRUE
1	CHIT1	ENST00000367229	330441	441	0.00593913	17	1.78e-05	458	TRUE
1	CHML	ENST00000366553	724	2	4.06689e-05	0	0	2	FALSE
14	CHMP4A	ENST00000347519	4826	14	0.00231757	5	5.24e-06	19	TRUE
8	CHMP4C	ENST00000297265	111383	1	2.13507e-05	0	0	1	TRUE
16	CHP2	ENST00000300113	7923	43	0.00354026	5	5.24e-06	48	TRUE
7	CHPF2	ENST00000035307	2701	2	0.000215033	3	3.14e-06	5	TRUE
8	CHRAC1	ENST00000220913	80	1	1.32173e-05	0	0	1	FALSE
11	CHRDL2	ENST00000376332	1521	1	0.000332468	0	0	1	TRUE
11	CHRNA10	ENST00000250699	690	2	2.2383e-05	0	0	2	TRUE
8	CHRNA2	ENST00000407991	283	0	NA	2	2.09e-06	2	TRUE
15	CHRNA5	ENST00000299565	1860	0	NA	2	2.09e-06	2	TRUE
8	CHRNA6	ENST00000276410	1966	2	0.000775234	2	2.09e-06	4	TRUE
4	CHRNA9	ENST00000310169	891	1	0.000251127	0	0	1	FALSE
17	CHRNE	ENST00000649488	1601	1	1.47501e-05	0	0	1	TRUE
10	CHUK	ENST00000370397	260	1	9.98e-05	0	0	1	FALSE
19	CIB3	ENST00000269878	611	5	9.45608e-05	0	0	5	TRUE
14	CIDEB	ENST00000336557	1853	5	0.000495132	0	0	5	TRUE
3	CIDEC	ENST00000336832	519	3	0.000182498	0	0	3	FALSE
15	CILP	ENST00000261883	1411	2	0.00017538	0	0	2	TRUE
19	CILP2	ENST00000291495	437	1	9.65886e-06	0	0	1	FALSE
3	CIP2A	ENST00000295746	1033	2	1.1695e-05	0	0	2	TRUE
13	CKAP2	ENST00000258607	717	3	2.28758e-05	0	0	3	FALSE
19	CKM	ENST00000221476	296	1	2.0334e-06	0	0	1	FALSE
15	CKMT1A	ENST00000413453	97	2	6.10019e-06	0	0	2	TRUE
15	CKMT1B	ENST00000441322	355	9	0.000176908	0	0	9	TRUE
5	CKMT2	ENST00000254035	981	1	5.59185e-06	0	0	1	FALSE
19	CLASRP	ENST00000221455	501	1	0.000108808	0	0	1	FALSE
14	CLBA1	ENST00000547315	605	2	9.30294e-05	0	0	2	TRUE
1	CLCA2	ENST00000370565	1364	1	1.52507e-06	0	0	1	TRUE
1	CLCA4	ENST00000370563	3966	18	0.00147081	0	0	18	TRUE
11	CLCF1	ENST00000312438	3043	26	0.00153878	0	0	26	TRUE
7	CLCN1	ENST00000343257	4247	9	0.00166027	3	3.14e-06	12	TRUE
1	CLCNKA	ENST00000331433	2906	2	0.000726941	2	2.09e-06	4	TRUE
19	CLDND2	ENST00000291715	535	2	9.76256e-05	0	0	2	TRUE
17	CLEC10A	ENST00000416562	2092	7	0.000719062	0	0	7	TRUE
19	CLEC11A	ENST00000250340	13367	39	0.00666677	26	2.722e-05	65	TRUE
12	CLEC12A	ENST00000304361	3845	5	0.00172841	2	2.09e-06	7	TRUE
12	CLEC12B	ENST00000338896	876	4	0.000237448	0	0	4	TRUE
19	CLEC17A	ENST00000417570	5197	42	0.00260834	0	0	42	TRUE
12	CLEC1A	ENST00000315330	750	3	0.000101168	0	0	3	FALSE
7	CLEC2L	ENST00000422142	366	1	0.000153521	0	0	1	FALSE
12	CLEC4A	ENST00000229332	1870	4	0.00057496	0	0	4	TRUE
12	CLEC4C	ENST00000360345	450	2	0.000104212	2	2.09e-06	4	FALSE
12	CLEC4E	ENST00000299663	590	1	0.000112352	0	0	1	FALSE
2	CLEC4F	ENST00000272367	4785	58	0.00214948	3	3.14e-06	61	TRUE
19	CLEC4M	ENST00000327325	8653	26	0.00431343	0	0	26	TRUE
12	CLEC6A	ENST00000382073	811	3	0.000357892	0	0	3	TRUE
12	CLEC7A	ENST00000304084	125020	1	6.10052e-06	0	0	1	TRUE
12	CLEC9A	ENST00000355819	607	1	0.000255782	0	0	1	TRUE
12	CLECL1	ENST00000327839	476729	1	3.40594e-05	0	0	1	FALSE
4	CLGN	ENST00000325617	1181	3	0.00018149	0	0	3	TRUE
2	CLHC1	ENST00000401408	21442	1	0.000149456	0	0	1	TRUE
21	CLIC6	ENST00000349499	473	1	1.16921e-05	0	0	1	FALSE
5	CLINT1	ENST00000411809	144	2	3.05012e-05	0	0	2	FALSE
12	CLIP1	ENST00000358808	1106	1	0.000322314	0	0	1	TRUE
5	CLK4	ENST00000316308	415	1	8.64237e-05	0	0	1	FALSE
14	CLMN	ENST00000298912	954	1	5.03305e-05	0	0	1	TRUE
4	CLNK	ENST00000226951	968	2	0.000129123	0	0	2	FALSE
3	CLRN1	ENST00000327047	422	1	8.38774e-05	0	0	1	TRUE
1	CLSPN	ENST00000318121	987	4	0.000300999	0	0	4	TRUE
17	CLTC	ENST00000269122	148	1	1.32172e-05	0	0	1	FALSE
22	CLTCL1	ENST00000427926	13214	200	0.00564835	25	2.618e-05	225	TRUE
23	CLTRN	ENST00000380342	572	1	4.2196e-05	0	0	1	TRUE
18	CLUL1	ENST00000400606	960	1	0.000112868	0	0	1	TRUE
13	CLYBL	ENST00000376355	48347	5	0.000293325	0	0	5	TRUE
14	CMA1	ENST00000250378	2098	6	0.000351778	2	2.09e-06	8	TRUE
5	CMBL	ENST00000296658	1714	3	0.000731514	0	0	3	TRUE
16	CMTM1	ENST00000379500	11897	244	0.00606933	3	3.14e-06	247	TRUE
16	CMTM2	ENST00000268595	222	2	3.55845e-06	0	0	2	TRUE
14	CMTM5	ENST00000339180	6802	135	0.00328005	3	3.14e-06	138	TRUE
5	CMYA5	ENST00000446378	7395	12	0.00125817	15	1.571e-05	27	TRUE
8	CNBD1	ENST00000518476	1087	5	0.000163183	0	0	5	TRUE
20	CNBD2	ENST00000349339	2300	5	0.000689323	0	0	5	TRUE
18	CNDP1	ENST00000358821	5007	14	0.00191699	2	2.09e-06	16	FALSE
18	CNDP2	ENST00000324262	648	1	0.000111329	0	0	1	FALSE
4	CNGA1	ENST00000514170	1380	2	0.000140304	0	0	2	TRUE
23	CNGA2	ENST00000329903	222	1	2.03354e-06	0	0	1	TRUE
2	CNGA3	ENST00000272602	804	1	0.000124524	0	0	1	TRUE
11	CNGA4	ENST00000379936	1773	1	0.000276048	0	0	1	TRUE
16	CNGB1	ENST00000251102	2439	2	0.000109804	0	0	2	FALSE
8	CNGB3	ENST00000320005	4997	7	0.00208937	2	2.09e-06	9	TRUE
1	CNKSR1	ENST00000361530	5730	37	0.00203651	3	3.14e-06	40	TRUE
13	CNMD	ENST00000377962	1706	4	0.000341129	0	0	4	TRUE
2	CNNM4	ENST00000377075	336	1	9.65863e-06	0	0	1	FALSE
7	CNPY4	ENST00000262932	1989	8	0.00033246	0	0	8	FALSE
19	CNTD2	ENST00000430325	585	2	0.000208932	0	0	2	TRUE
9	CNTLN	ENST00000380647	9093	22	0.00346039	19	1.989e-05	41	TRUE
12	CNTN1	ENST00000551295	227	1	2.80228e-05	0	0	1	TRUE
1	CNTN2	ENST00000331830	544	1	3.55847e-06	0	0	1	TRUE
3	CNTN6	ENST00000446702	2635	3	0.000447352	3	3.14e-06	6	TRUE
9	CNTNAP3	ENST00000297668	237	1	3.05009e-06	0	0	1	TRUE
16	CNTNAP4	ENST00000611870	488	1	8.18932e-05	0	0	1	TRUE
9	CNTRL	ENST00000373855	3250	2	2.44009e-05	2	2.09e-06	4	TRUE
17	CNTROB	ENST00000563694	932	1	9.65862e-06	0	0	1	TRUE
17	COASY	ENST00000393818	2602	1	0.000959833	0	0	1	FALSE
7	COBL	ENST00000265136	413	1	2.23674e-05	0	0	1	FALSE
14	COCH	ENST00000396618	320	1	1.52504e-06	0	0	1	FALSE
7	COG5	ENST00000297135	1003	1	6.30422e-05	0	0	1	FALSE
13	COG6	ENST00000455146	540	1	8.15259e-06	0	0	1	FALSE
17	COIL	ENST00000240316	471	1	8.49031e-05	0	0	1	TRUE
6	COL10A1	ENST00000651968	330	1	5.33767e-05	0	0	1	FALSE
10	COL13A1	ENST00000645393	1972	4	0.000708131	0	0	4	TRUE
9	COL15A1	ENST00000375001	3458	14	0.00110988	2	2.09e-06	16	TRUE
1	COL16A1	ENST00000373672	17103	976	0.00912393	9	9.42e-06	985	TRUE
10	COL17A1	ENST00000648076	2035	1	4.27017e-05	0	0	1	FALSE
21	COL18A1	ENST00000651438	1518	0	NA	2	2.09e-06	2	TRUE
6	COL19A1	ENST00000620364	1095	1	7.62548e-06	0	0	1	FALSE
7	COL1A2	ENST00000297268	199	1	3.30523e-05	0	0	1	TRUE
20	COL20A1	ENST00000358894	3363	4	7.9304e-05	0	0	4	TRUE
6	COL21A1	ENST00000244728	2755	3	0.000259629	3	3.14e-06	6	TRUE
8	COL22A1	ENST00000303045	5028	23	0.00174322	4	4.19e-06	27	TRUE
5	COL23A1	ENST00000390654	8738	27	0.0040862	7	7.33e-06	34	TRUE
1	COL24A1	ENST00000370571	1937	1	5.08368e-06	0	0	1	FALSE
7	COL26A1	ENST00000313669	487	1	2.28765e-05	0	0	1	FALSE
7	COL28A1	ENST00000399429	10172	143	0.0045118	4	4.19e-06	147	TRUE
19	COL5A3	ENST00000264828	1206	3	4.72874e-05	0	0	3	TRUE
3	COL6A5	ENST00000265379	77786	165	0.0103387	123	0.00012879	288	TRUE
3	COL6A6	ENST00000358511	9968	23	0.00353528	29	3.037e-05	52	TRUE
3	COL7A1	ENST00000328333	3653	11	0.000121499	0	0	11	TRUE
8	COLEC10	ENST00000332843	270	1	1.01672e-06	0	0	1	FALSE
3	COLQ	ENST00000383788	656	1	4.98185e-05	0	0	1	FALSE
10	COMMD3	ENST00000376836	1301	2	0.000387372	0	0	2	TRUE
10	COMMD3-BMI1	ENST00000602390	1300	1	0.000384322	0	0	1	TRUE
19	COMP	ENST00000222271	868	2	3.05009e-06	0	0	2	FALSE
12	COQ10A	ENST00000308197	286	1	1.32171e-05	0	0	1	TRUE
6	COQ3	ENST00000254759	1396	3	0.000590261	0	0	3	FALSE
4	CORIN	ENST00000273857	1908	2	4.88014e-05	3	3.14e-06	5	TRUE
11	CORO1B	ENST00000341356	550	1	2.0334e-06	0	0	1	FALSE
9	CORO2A	ENST00000375077	715	2	7.26938e-05	0	0	2	FALSE
16	CORO7	ENST00000251166	3157	2	2.13507e-05	3	3.14e-06	5	TRUE
16	CORO7-PAM16	ENST00000572467	3215	2	2.13507e-05	3	3.14e-06	5	TRUE
4	COX18	ENST00000507544	11514	2	0.00285306	10	1.047e-05	12	TRUE
16	COX6A2	ENST00000287490	347	1	0.000132179	0	0	1	FALSE
19	COX6B2	ENST00000326529	8496	45	0.00430893	4	4.19e-06	49	TRUE
6	COX7A2	ENST00000370081	336	3	0.000138271	0	0	3	FALSE
2	COX7A2L	ENST00000234301	155	2	4.01595e-05	0	0	2	FALSE
3	CP	ENST00000264613	1198	3	0.000326877	0	0	3	FALSE
3	CPA3	ENST00000296046	997	1	7.52408e-05	0	0	1	FALSE
7	CPA4	ENST00000222482	8097	25	0.00372589	5	5.24e-06	30	TRUE
8	CPA6	ENST00000297770	1132	1	1.01676e-06	2	2.09e-06	3	TRUE
19	CPAMD8	ENST00000443236	2840	2	7.62785e-06	2	2.09e-06	4	FALSE
3	CPB1	ENST00000282957	1234	1	0.000187588	0	0	1	TRUE
13	CPB2	ENST00000181383	732	1	0.000128107	0	0	1	TRUE
4	CPEB2	ENST00000538197	1404	1	0.00045853	0	0	1	TRUE
7	CPED1	ENST00000310396	1989	1	1.01672e-06	0	0	1	FALSE
5	CPLANE1	ENST00000425232	5005	2	0.000717642	4	4.19e-06	6	TRUE
15	CPLX3	ENST00000395018	164	1	2.08425e-05	0	0	1	FALSE
12	CPM	ENST00000551568	912	1	0.000337074	0	0	1	TRUE
20	CPNE1	ENST00000397443	188165	4	0.00115041	0	0	4	FALSE
16	CPNE2	ENST00000290776	261	1	3.05009e-06	0	0	1	FALSE
3	CPNE9	ENST00000383832	383	1	1.017e-06	0	0	1	FALSE
2	CPO	ENST00000272852	1440	4	0.000357409	0	0	4	TRUE
16	CPPED1	ENST00000381774	433	1	7.11688e-06	0	0	1	FALSE
8	CPQ	ENST00000220763	989	2	8.59115e-05	0	0	2	FALSE
17	CPSF4L	ENST00000344935	869	1	0.000215032	0	0	1	TRUE
22	CPT1B	ENST00000312108	876	2	2.64353e-05	0	0	2	TRUE
7	CPVL	ENST00000265394	2155	3	8.59373e-05	0	0	3	TRUE
20	CPXM1	ENST00000380605	511	1	2.08425e-05	0	0	1	TRUE
10	CPXM2	ENST00000241305	1342	1	3.40606e-05	0	0	1	TRUE
4	CPZ	ENST00000360986	3006	9	0.000779912	3	3.14e-06	12	FALSE
1	CR1	ENST00000367049	2316	4	0.000708639	2	2.09e-06	6	TRUE
1	CR1L	ENST00000508064	1818	4	0.000464631	0	0	4	TRUE
1	CR2	ENST00000367057	2888	1	0.00077017	2	2.09e-06	3	TRUE
12	CRACR2A	ENST00000440314	1750	2	6.86271e-05	0	0	2	FALSE
11	CRACR2B	ENST00000525077	629	2	2.23673e-05	0	0	2	FALSE
9	CRB2	ENST00000373631	987	1	2.18606e-05	0	0	1	FALSE
9	CREB3	ENST00000353704	647	1	0.000134718	0	0	1	FALSE
1	CREB3L4	ENST00000368607	423	2	1.62712e-05	0	0	2	FALSE
11	CREBZF	ENST00000527447	141	1	5.5919e-06	0	0	1	FALSE
3	CRELD1	ENST00000452070	1635	1	3.30437e-05	0	0	1	TRUE
7	CRHR2	ENST00000471646	3088	4	0.0013914	0	0	4	TRUE
14	CRIP2	ENST00000329146	247	1	1.98261e-05	0	0	1	FALSE
6	CRIP3	ENST00000372569	482	1	7.11697e-06	0	0	1	FALSE
6	CRISP1	ENST00000335847	825	1	0.000124038	0	0	1	TRUE
6	CRISP2	ENST00000339139	607	1	0.0001684	0	0	1	TRUE
6	CRISP3	ENST00000263045	417	1	0.000142412	0	0	1	TRUE
20	CRNKL1	ENST00000536226	1209	3	0.00051244	0	0	3	TRUE
2	CROCC2	ENST00000443866	37683	9	0.000922146	4	4.19e-06	13	TRUE
7	CROT	ENST00000331536	6513	4	0.00249757	16	1.675e-05	20	TRUE
10	CRTAC1	ENST00000370597	291	1	5.59186e-06	0	0	1	FALSE
11	CRTAM	ENST00000227348	368	1	1.67757e-05	0	0	1	FALSE
22	CRYBA4	ENST00000354760	11109	34	0.00538521	3	3.14e-06	37	TRUE
22	CRYBB3	ENST00000215855	1707	7	0.000644226	0	0	7	TRUE
6	CRYBG1	ENST00000633556	3963	2	3.35511e-05	2	2.09e-06	4	TRUE
1	CRYBG2	ENST00000475866	2152	6	0.000381784	0	0	6	TRUE
3	CRYBG3	ENST00000389622	1565	2	2.28785e-05	0	0	2	FALSE
2	CRYGA	ENST00000304502	9451	170	0.00487207	0	0	170	TRUE
7	CRYGN	ENST00000337323	1688	3	0.000804211	0	0	3	TRUE
3	CRYGS	ENST00000307944	202	1	1.27087e-05	0	0	1	TRUE
1	CRYZ	ENST00000340866	3159	19	0.00131929	2	2.09e-06	21	TRUE
12	CSAD	ENST00000444623	1929	3	0.000570375	0	0	3	TRUE
1	CSF3R	ENST00000373106	1166	1	0.000388381	0	0	1	FALSE
8	CSGALNACT1	ENST00000454498	1205	3	0.000385328	0	0	3	TRUE
17	CSH2	ENST00000392886	715	3	0.000290775	0	0	3	TRUE
17	CSHL1	ENST00000309894	5698	100	0.00266379	0	0	100	TRUE
11	CSKMT	ENST00000532971	773	0	NA	5	5.24e-06	5	TRUE
4	CSN1S1	ENST00000246891	9812	282	0.00487061	0	0	282	TRUE
13	CSNK1A1L	ENST00000379800	1215	2	0.000384311	0	0	2	TRUE
11	CSNK2A3	ENST00000528848	1832	1	3.60927e-05	2	2.09e-06	3	TRUE
15	CSPG4	ENST00000308508	1627	16	0.000490606	0	0	16	TRUE
12	CSRNP2	ENST00000228515	76	1	1.01671e-06	0	0	1	FALSE
20	CST11	ENST00000377009	327	1	9.71011e-05	0	0	1	TRUE
20	CST2	ENST00000304725	967	1	1.0167e-06	0	0	1	TRUE
11	CST6	ENST00000312134	110	1	5.59187e-06	0	0	1	FALSE
20	CST7	ENST00000480798	692	2	0.000228854	0	0	2	TRUE
20	CST9L	ENST00000376979	1130	5	0.00040322	0	0	5	TRUE
20	CSTL1	ENST00000347397	1196	6	0.000513436	0	0	6	TRUE
23	CT45A10	ENST00000611668	163	5	7.06626e-05	0	0	5	TRUE
10	CTBP2	ENST00000309035	4436	4	0.00198666	0	0	4	TRUE
17	CTC1	ENST00000651323	1866	1	2.54183e-06	0	0	1	FALSE
1	CTH	ENST00000370938	512	1	3.76179e-05	0	0	1	FALSE
8	CTHRC1	ENST00000330295	358	1	1.42338e-05	0	0	1	TRUE
10	CTNNA3	ENST00000433211	1079	1	2.13508e-05	0	0	1	TRUE
17	CTNS	ENST00000046640	391	1	6.25269e-05	0	0	1	FALSE
1	CTPS1	ENST00000650070	1122	1	0.000526187	0	0	1	FALSE
16	CTRL	ENST00000574481	523	2	4.47348e-05	0	0	2	TRUE
1	CTSE	ENST00000358184	1978	12	0.000698107	0	0	12	TRUE
11	CTSF	ENST00000310325	746	1	5.59208e-06	0	0	1	FALSE
9	CTSL	ENST00000343150	331	2	6.86272e-05	0	0	2	TRUE
11	CTSW	ENST00000307886	15604	126	0.00772308	43	4.502e-05	169	TRUE
20	CTSZ	ENST00000217131	969	1	0.000220679	0	0	1	FALSE
7	CTTNBP2	ENST00000160373	705	1	2.38927e-05	0	0	1	FALSE
10	CUBN	ENST00000377833	7379	12	0.00164818	19	1.989e-05	31	TRUE
17	CUEDC1	ENST00000577830	638	1	0.000141323	0	0	1	TRUE
6	CUL9	ENST00000252050	7780	27	0.00373669	2	2.09e-06	29	TRUE
6	CUTA	ENST00000488034	2888	1	0.0010411	0	0	1	TRUE
12	CUX2	ENST00000261726	136	1	4.01597e-05	0	0	1	FALSE
10	CUZD1	ENST00000392790	586	1	1.11839e-05	0	0	1	TRUE
2	CWC22	ENST00000410053	227	2	1.42355e-05	0	0	2	FALSE
4	CWH43	ENST00000226432	33371	1	4.42732e-05	0	0	1	TRUE
4	CXCL5	ENST00000296027	322	1	2.33885e-05	0	0	1	FALSE
4	CXCL6	ENST00000226317	11258	42	0.00565591	0	0	42	TRUE
4	CXCL8	ENST00000307407	2403	2	0.000614597	0	0	2	TRUE
23	CXorf58	ENST00000379211	20631	1	6.86757e-05	0	0	1	TRUE
3	CYB561D2	ENST00000425346	6328	17	0.00304094	0	0	17	TRUE
1	CYB5R1	ENST00000367249	360	1	1.06753e-05	0	0	1	TRUE
11	CYB5R2	ENST00000299498	613	1	2.89812e-05	0	0	1	TRUE
1	CYB5RL	ENST00000534324	860	4	0.000102687	2	2.09e-06	6	TRUE
9	CYLC2	ENST00000374798	422	1	5.59187e-06	0	0	1	FALSE
8	CYP11B2	ENST00000323110	1204	3	0.000344154	0	0	3	TRUE
15	CYP1A1	ENST00000379727	4304	9	0.00186463	4	4.19e-06	13	TRUE
15	CYP1A2	ENST00000343932	1045	1	6.1002e-06	0	0	1	FALSE
2	CYP1B1	ENST00000610745	1525	1	0.000188089	2	2.09e-06	3	FALSE
2	CYP20A1	ENST00000356079	847	2	3.40614e-05	2	2.09e-06	4	TRUE
10	CYP26C1	ENST00000651965	4549	6	0.00205221	0	0	6	TRUE
19	CYP2A13	ENST00000330436	14562	70	0.00719814	2	2.09e-06	72	TRUE
19	CYP2A6	ENST00000301141	2713	84	0.00134307	15	1.571e-05	99	TRUE
19	CYP2A7	ENST00000301146	418	10	0.000135729	0	0	10	TRUE
19	CYP2B6	ENST00000324071	1418	2	5.64267e-05	0	0	2	TRUE
10	CYP2C18	ENST00000285979	17497	440	0.00900142	18	1.885e-05	458	TRUE
10	CYP2C19	ENST00000371321	2193	38	0.000973487	0	0	38	TRUE
10	CYP2C8	ENST00000371270	1641	1	2.99928e-05	0	0	1	FALSE
10	CYP2C9	ENST00000260682	2072	7	0.000845483	0	0	7	TRUE
22	CYP2D6	ENST00000645361	329	14	0.000112349	0	0	14	TRUE
10	CYP2E1	ENST00000252945	421	2	0.000161674	0	0	2	FALSE
19	CYP2F1	ENST00000331105	301709	3	0.000360424	0	0	3	TRUE
11	CYP2R1	ENST00000334636	1154	2	0.000158606	0	0	2	TRUE
19	CYP2S1	ENST00000310054	391	1	6.71019e-05	0	0	1	FALSE
7	CYP2W1	ENST00000308919	791	1	0.000203848	0	0	1	TRUE
6	CYP39A1	ENST00000275016	1136	3	0.000254199	0	0	3	TRUE
7	CYP3A4	ENST00000651514	2011	3	0.000125054	0	0	3	TRUE
7	CYP3A43	ENST00000354829	89444	2	0.000416849	0	0	2	FALSE
7	CYP3A5	ENST00000222982	28934	713	0.0149512	89	9.319e-05	802	TRUE
1	CYP4A11	ENST00000310638	950	4	5.33766e-05	2	2.09e-06	6	FALSE
1	CYP4A22	ENST00000371891	2772	18	0.00114327	0	0	18	TRUE
19	CYP4F12	ENST00000550308	3829	20	0.00115854	5	5.24e-06	25	TRUE
19	CYP4F2	ENST00000221700	983	3	0.000213008	0	0	3	TRUE
19	CYP4F22	ENST00000269703	706	1	1.42338e-05	0	0	1	FALSE
19	CYP4F3	ENST00000221307	1603	10	0.000204361	0	0	10	TRUE
19	CYP4F8	ENST00000612078	2924	21	0.00102737	0	0	21	TRUE
1	CYP4X1	ENST00000371901	1168	3	0.000325852	0	0	3	TRUE
1	CYP4Z1	ENST00000334194	3336	85	0.00134205	0	0	85	TRUE
8	CYP7B1	ENST00000310193	471	1	7.11694e-06	0	0	1	FALSE
2	CYS1	ENST00000381813	371	2	8.13358e-05	0	0	2	TRUE
21	CYYR1	ENST00000652641	3340	2	0.00158464	0	0	2	FALSE
14	DAAM1	ENST00000360909	361	1	2.54174e-06	0	0	1	FALSE
23	DACH2	ENST00000373125	58	1	3.05106e-06	0	0	1	TRUE
12	DAO	ENST00000228476	653	1	8.18692e-05	0	0	1	FALSE
13	DAOA	ENST00000375936	3536	46	0.00178842	0	0	46	TRUE
5	DAP	ENST00000230895	4017	8	0.00196382	0	0	8	FALSE
2	DAPL1	ENST00000309950	10707	37	0.0054411	4	4.19e-06	41	TRUE
4	DAPP1	ENST00000512369	205	1	6.9644e-05	0	0	1	TRUE
12	DBX2	ENST00000332700	228	1	1.32196e-05	0	0	1	TRUE
9	DCAF12	ENST00000361264	154	1	6.60856e-06	0	0	1	FALSE
8	DCAF4L2	ENST00000319675	2743	6	0.00130748	0	0	6	TRUE
17	DCAKD	ENST00000651974	11343	37	0.00574132	0	0	37	TRUE
6	DCBLD1	ENST00000338728	600	1	1.01672e-06	0	0	1	FALSE
3	DCBLD2	ENST00000326840	2115	4	0.000542332	0	0	4	FALSE
12	DCD	ENST00000293371	3583	6	0.00177924	0	0	6	TRUE
11	DCDC1	ENST00000452803	403	1	2.13508e-05	0	0	1	TRUE
1	DCDC2B	ENST00000409358	30565	1	0.000530207	0	0	1	TRUE
2	DCDC2C	ENST00000399143	21100	19	0.00107213	0	0	19	TRUE
4	DCHS2	ENST00000357232	27957	9	0.00214371	42	4.398e-05	51	TRUE
10	DCLRE1A	ENST00000361384	8361	18	0.00378466	0	0	18	TRUE
10	DCLRE1C	ENST00000378278	903	1	0.00018148	0	0	1	FALSE
12	DCN	ENST00000052754	102	1	1.42356e-05	0	0	1	FALSE
1	DCST1	ENST00000295542	1786	6	0.000288234	0	0	6	TRUE
8	DCSTAMP	ENST00000297581	681	3	0.000165213	0	0	3	TRUE
13	DCT	ENST00000377028	1611	1	2.54177e-05	0	0	1	TRUE
17	DCXR	ENST00000306869	1796	5	0.000421427	3	3.14e-06	8	TRUE
14	DDHD1	ENST00000673822	333	1	4.06679e-06	0	0	1	FALSE
11	DDI1	ENST00000302259	1856	8	0.000860635	0	0	8	FALSE
11	DDIAS	ENST00000533655	1521	26	0.000491065	0	0	26	TRUE
6	DDO	ENST00000368924	2711	12	0.00126019	0	0	12	TRUE
19	DDX49	ENST00000247003	624	0	NA	2	2.09e-06	2	FALSE
12	DDX51	ENST00000397333	1648	1	0.000170806	0	0	1	TRUE
17	DDX52	ENST00000617633	2151	5	0.000194708	0	0	5	TRUE
12	DDX55	ENST00000238146	2376	0	NA	2	2.09e-06	2	FALSE
9	DDX58	ENST00000379883	1344	3	9.50623e-05	0	0	3	TRUE
4	DDX60L	ENST00000260184	8843	34	0.00289873	34	3.56e-05	68	TRUE
8	DECR1	ENST00000220764	762	6	0.00012404	0	0	6	TRUE
8	DEFA4	ENST00000297435	8419	144	0.00441247	0	0	144	TRUE
8	DEFA6	ENST00000297436	4179	3	0.00204967	0	0	3	TRUE
20	DEFB115	ENST00000400552	901	2	0.000256215	0	0	2	TRUE
20	DEFB132	ENST00000382376	75	1	3.20261e-05	0	0	1	TRUE
5	DELE1	ENST00000432126	5222	8	0.00205526	7	7.33e-06	15	TRUE
19	DENND1C	ENST00000381480	723	1	4.42263e-05	0	0	1	FALSE
1	DENND2C	ENST00000393274	1281	2	5.38889e-05	0	0	2	FALSE
1	DENND2D	ENST00000357640	2225	2	0.000924685	0	0	2	TRUE
8	DENND3	ENST00000519811	683	3	8.28609e-05	0	0	3	TRUE
15	DENND4A	ENST00000443035	529	2	3.4569e-05	0	0	2	TRUE
22	DENND6B	ENST00000413817	692	1	9.65909e-06	0	0	1	TRUE
1	DEPDC1	ENST00000456315	871	1	1.4234e-05	0	0	1	FALSE
5	DEPDC1B	ENST00000265036	523	2	5.69369e-05	0	0	2	FALSE
11	DEPDC7	ENST00000241051	588	1	1.52505e-06	0	0	1	TRUE
8	DEPTOR	ENST00000286234	1460	36	0.000503777	0	0	36	TRUE
12	DERA	ENST00000428559	625	1	0.000186056	0	0	1	FALSE
22	DERL3	ENST00000318109	3756	3	0.00172839	0	0	3	TRUE
2	DES	ENST00000373960	212	1	2.44011e-05	0	0	1	FALSE
11	DEUP1	ENST00000298050	5028	37	0.00158404	6	6.28e-06	43	TRUE
1	DFFA	ENST00000377038	712	1	0.00010472	0	0	1	TRUE
1	DFFB	ENST00000378209	427	1	7.01523e-05	0	0	1	TRUE
8	DGAT1	ENST00000528718	777	1	8.13359e-06	0	0	1	FALSE
11	DGAT2	ENST00000228027	1518	2	2.13517e-05	0	0	2	TRUE
23	DGAT2L6	ENST00000333026	828	1	8.13364e-06	0	0	1	TRUE
7	DGKB	ENST00000402815	237	3	3.2535e-05	0	0	3	FALSE
3	DGKG	ENST00000265022	600	1	4.57514e-06	0	0	1	TRUE
7	DGKI	ENST00000288490	271	1	9.65881e-06	0	0	1	FALSE
14	DGLUCY	ENST00000256324	960	1	3.5592e-06	0	0	1	TRUE
11	DHCR7	ENST00000355527	15822	1	2.08431e-05	0	0	1	FALSE
3	DHFR2	ENST00000314636	3504	7	0.00175127	0	0	7	TRUE
14	DHRS1	ENST00000288111	611	1	5.54099e-05	0	0	1	TRUE
13	DHRS12	ENST00000444610	1127	3	6.10019e-05	0	0	3	TRUE
14	DHRS4L2	ENST00000335125	46	1	6.60854e-06	0	0	1	TRUE
14	DHRS7	ENST00000557185	959	1	0.000337038	0	0	1	FALSE
17	DHRS7B	ENST00000395511	3546	4	0.00150728	0	0	4	TRUE
17	DHRS7C	ENST00000571134	835	1	0.00011997	0	0	1	TRUE
2	DHRS9	ENST00000428522	2792	9	0.00105237	0	0	9	TRUE
10	DHTKD1	ENST00000263035	1189	1	2.54175e-06	0	0	1	FALSE
17	DHX58	ENST00000251642	2763	6	0.000513434	0	0	6	TRUE
1	DIO1	ENST00000361921	616	2	0.000250107	0	0	2	FALSE
1	DIPK1A	ENST00000370310	134	1	1.52512e-06	0	0	1	FALSE
18	DIPK1C	ENST00000343998	664	2	5.49023e-05	0	0	2	TRUE
15	DIS3L	ENST00000319212	1337	1	1.32171e-05	0	0	1	FALSE
1	DISP3	ENST00000294484	760	1	4.16901e-05	0	0	1	TRUE
11	DIXDC1	ENST00000440460	807	1	2.13506e-05	0	0	1	TRUE
11	DKK3	ENST00000326932	457	1	1.88095e-05	0	0	1	FALSE
19	DKKL1	ENST00000221498	829	1	1.67755e-05	0	0	1	FALSE
3	DLEC1	ENST00000308059	11270	36	0.00455531	13	1.361e-05	49	TRUE
14	DLGAP5	ENST00000247191	519	1	1.01671e-06	0	0	1	FALSE
6	DLK2	ENST00000372488	108	1	2.03345e-06	0	0	1	TRUE
19	DLL3	ENST00000356433	1295	0	NA	3	3.14e-06	3	FALSE
10	DMBT1	ENST00000338354	2595	40	0.000419897	3	3.14e-06	43	TRUE
5	DMGDH	ENST00000255189	4141	8	0.00132781	3	3.14e-06	11	TRUE
19	DMKN	ENST00000339686	1140	4	0.000317725	0	0	4	TRUE
19	DMRTC2	ENST00000269945	255	1	0.00011387	0	0	1	TRUE
10	DNA2	ENST00000358410	1532	15	0.000413823	2	2.09e-06	17	TRUE
16	DNAAF1	ENST00000378553	1497	1	0.000389395	0	0	1	FALSE
3	DNAH1	ENST00000420323	3900	2	9.65863e-06	4	4.19e-06	6	TRUE
12	DNAH10	ENST00000673944	5196	3	2.89772e-05	7	7.33e-06	10	TRUE
7	DNAH11	ENST00000409508	478857	2	4.37181e-05	5	5.24e-06	7	TRUE
3	DNAH12	ENST00000495027	5478	2	0.0005236	5	5.24e-06	7	TRUE
1	DNAH14	ENST00000430092	157984	506	0.0295867	904	0.00094657	1410	TRUE
17	DNAH17	ENST00000389840	4998	1	2.03339e-06	3	3.14e-06	4	TRUE
17	DNAH2	ENST00000572933	7904	14	0.00186971	12	1.257e-05	26	TRUE
16	DNAH3	ENST00000261383	7893	6	0.000345683	21	2.199e-05	27	TRUE
5	DNAH5	ENST00000265104	4498	3	0.000105249	2	2.09e-06	5	TRUE
2	DNAH6	ENST00000389394	4877	4	0.00024555	2	2.09e-06	6	TRUE
2	DNAH7	ENST00000312428	22680	40	0.00766085	106	0.00011099	146	TRUE
6	DNAH8	ENST00000327475	16715	297	0.00612104	24	2.513e-05	321	TRUE
17	DNAH9	ENST00000262442	6257	6	0.000623782	8	8.38e-06	14	TRUE
17	DNAI2	ENST00000311014	971	1	0.000188597	0	0	1	TRUE
19	DNAJB1	ENST00000254322	235	1	7.16773e-05	0	0	1	FALSE
2	DNAJB2	ENST00000336576	435	1	4.57513e-05	0	0	1	FALSE
10	DNAJC1	ENST00000376980	2200	17	0.000919357	0	0	17	FALSE
2	DNAJC10	ENST00000264065	620	1	6.10929e-06	0	0	1	FALSE
1	DNAJC16	ENST00000375847	1011	1	1.42337e-05	0	0	1	TRUE
7	DNAJC30	ENST00000395176	221	1	1.1692e-05	0	0	1	FALSE
8	DNAJC5B	ENST00000276570	1184	1	0.000494623	0	0	1	TRUE
16	DNASE1	ENST00000407479	2060	4	0.000466173	0	0	4	TRUE
16	DNASE1L2	ENST00000320700	2279	7	0.000879444	0	0	7	TRUE
3	DNASE1L3	ENST00000394549	363	1	0.0001032	0	0	1	FALSE
1	DNASE2B	ENST00000370665	1688	1	0.000105229	0	0	1	TRUE
11	DNHD1	ENST00000254579	21971	46	0.00698999	125	0.00013089	171	TRUE
8	DOCK5	ENST00000276440	918	1	5.23599e-05	0	0	1	FALSE
19	DOCK6	ENST00000294618	21082	0	NA	3	3.14e-06	3	TRUE
13	DOCK9	ENST00000376460	335	1	1.01671e-06	0	0	1	FALSE
8	DOK2	ENST00000276420	1294	7	0.000382282	0	0	7	TRUE
5	DOK3	ENST00000357198	4356	24	0.00188598	3	3.14e-06	27	TRUE
4	DOK7	ENST00000340083	230	0	NA	2	2.09e-06	2	FALSE
9	DOLK	ENST00000372586	12567	39	0.00632334	0	0	39	TRUE
21	DOP1B	ENST00000399151	1851	3	8.18445e-05	2	2.09e-06	5	TRUE
16	DPEP1	ENST00000393092	810	2	3.45683e-05	0	0	2	TRUE
16	DPEP2	ENST00000393847	5654	5	0.00270289	2	2.09e-06	7	TRUE
16	DPEP3	ENST00000268793	633	1	0.000122515	0	0	1	TRUE
9	DPH7	ENST00000277540	587	1	3.25505e-05	0	0	1	FALSE
20	DPM1	ENST00000371588	235	1	7.11782e-06	0	0	1	FALSE
2	DPP4	ENST00000360534	59818	9	0.000246041	0	0	9	FALSE
9	DPP7	ENST00000371579	1459	2	1.7793e-05	16	1.675e-05	18	TRUE
19	DPP9	ENST00000262960	149	1	1.01678e-06	0	0	1	FALSE
3	DPPA4	ENST00000335658	497	1	4.62606e-05	0	0	1	FALSE
19	DPRX	ENST00000376650	125	0	NA	2	2.09e-06	2	FALSE
8	DPY19L4	ENST00000414645	4093	3	0.000664424	0	0	3	TRUE
1	DPYD	ENST00000370192	8684	25	0.00368503	5	5.24e-06	30	TRUE
8	DPYS	ENST00000351513	2319	6	0.000567317	2	2.09e-06	8	TRUE
2	DQX1	ENST00000404568	2350	9	0.000228757	0	0	9	TRUE
12	DRAM1	ENST00000258534	89	1	1.0167e-06	0	0	1	TRUE
1	DRAM2	ENST00000286692	694	2	1.11851e-05	0	0	2	TRUE
1	DRAXIN	ENST00000294485	1070	3	0.000208425	0	0	3	TRUE
2	DRC1	ENST00000288710	2709	5	0.000998403	2	2.09e-06	7	TRUE
11	DRD4	ENST00000176183	20266	1	2.23677e-05	0	0	1	TRUE
4	DRD5	ENST00000304374	13	0	NA	2	2.09e-06	2	FALSE
22	DRICH1	ENST00000317749	370	1	2.03341e-06	0	0	1	FALSE
18	DSC3	ENST00000360428	2749	4	7.98145e-05	0	0	4	TRUE
18	DSEL	ENST00000310045	632	1	1.0167e-06	0	0	1	FALSE
18	DSG1	ENST00000257192	290	1	7.21854e-05	0	0	1	FALSE
18	DSG2	ENST00000261590	476	1	1.52714e-06	0	0	1	TRUE
18	DSG4	ENST00000308128	1486	5	0.00023689	0	0	5	FALSE
6	DST	ENST00000312431	452	1	1.0167e-06	0	0	1	FALSE
1	DSTYK	ENST00000367162	922	3	0.000414312	0	0	3	FALSE
4	DTHD1	ENST00000639862	2260	4	0.000701018	3	3.14e-06	7	TRUE
2	DTNB	ENST00000406818	606	1	2.54174e-06	0	0	1	TRUE
6	DTNBP1	ENST00000344537	464	0	NA	2	2.09e-06	2	TRUE
7	DTX2	ENST00000324432	852	1	0.00038789	0	0	1	TRUE
15	DUOX1	ENST00000389037	4959	10	0.00165418	10	1.047e-05	20	TRUE
15	DUOX2	ENST00000389039	10095	13	0.00371662	19	1.989e-05	32	TRUE
15	DUOXA2	ENST00000323030	801	1	0.000220121	0	0	1	TRUE
16	DUS2	ENST00000565263	686	1	1.0167e-05	0	0	1	FALSE
20	DUSP15	ENST00000339738	1413	2	0.000392961	0	0	2	TRUE
22	DUSP18	ENST00000334679	8297	17	0.00405866	0	0	17	TRUE
1	DUSP27	ENST00000361200	2976	3	0.000974504	0	0	3	TRUE
19	DUXA	ENST00000554048	143	0	NA	3	3.14e-06	3	FALSE
10	DYDC2	ENST00000256039	4071	38	0.00205576	0	0	38	TRUE
18	DYNAP	ENST00000321600	191	2	5.64269e-05	0	0	2	FALSE
7	DYNC1I1	ENST00000324972	173	1	7.62526e-06	0	0	1	FALSE
1	DYRK3	ENST00000367109	1391	5	0.000371095	0	0	5	TRUE
12	DYRK4	ENST00000540757	917	2	0.000137781	0	0	2	TRUE
2	DYSF	ENST00000410020	2439	2	1.52505e-05	0	0	2	TRUE
2	DYTN	ENST00000452335	7407	47	0.00343852	8	8.38e-06	55	TRUE
20	DZANK1	ENST00000358866	1490	2	6.35435e-05	0	0	2	TRUE
6	E2F3	ENST00000346618	31	1	2.03355e-06	0	0	1	FALSE
10	EBLN1	ENST00000422359	38	0	NA	4	4.19e-06	4	FALSE
3	EBLN2	ENST00000533473	828	4	0.000402103	0	0	4	TRUE
1	EBNA1BP2	ENST00000236051	1969	9	0.000776455	0	0	9	TRUE
3	ECE2	ENST00000404464	1344	2	6.1512e-05	0	0	2	TRUE
19	ECH1	ENST00000221418	1050	4	0.000361944	0	0	4	TRUE
1	ECHDC2	ENST00000371522	8151	15	0.00323159	3	3.14e-06	18	TRUE
10	ECHDC3	ENST00000379215	571	5	0.000158098	0	0	5	TRUE
16	ECI1	ENST00000301729	1703	2	0.000141323	0	0	2	TRUE
6	ECI2	ENST00000380118	601	2	7.87943e-05	0	0	2	TRUE
1	ECM1	ENST00000369047	992	3	7.93596e-05	0	0	3	FALSE
9	ECM2	ENST00000344604	4936	3	0.00194039	4	4.19e-06	7	TRUE
2	ECRG4	ENST00000238044	2430	10	0.000368048	0	0	10	TRUE
6	ECT2L	ENST00000541398	11521	40	0.00418894	20	2.094e-05	60	TRUE
23	EDA2R	ENST00000374719	276	2	5.0835e-06	0	0	2	TRUE
19	EDDM13	ENST00000649256	7901	155	0.0040147	0	0	155	TRUE
13	EEF1AKMT1	ENST00000382758	176	2	4.0668e-06	0	0	2	FALSE
3	EEF1AKMT4-ECE2	ENST00000402825	1389	2	6.1512e-05	0	0	2	TRUE
16	EEF2K	ENST00000263026	2415	3	0.000645603	0	0	3	FALSE
3	EFCAB12	ENST00000505956	3245	5	0.00134611	2	2.09e-06	7	TRUE
17	EFCAB13	ENST00000331493	267178	339	0.0160516	296	0.00030994	635	TRUE
1	EFCAB14	ENST00000371933	344	1	1.01673e-06	0	0	1	FALSE
1	EFCAB2	ENST00000366523	1590	2	0.000440739	0	0	2	FALSE
17	EFCAB3	ENST00000305286	13479	42	0.00631827	10	1.047e-05	52	TRUE
17	EFCAB5	ENST00000394835	12414	80	0.0053301	30	3.141e-05	110	TRUE
22	EFCAB6	ENST00000262726	13601	74	0.00581856	21	2.199e-05	95	TRUE
1	EFCAB7	ENST00000371088	1403	1	8.13359e-06	0	0	1	TRUE
20	EFCAB8	ENST00000400522	1773	2	2.18657e-05	2	2.09e-06	4	FALSE
5	EFCAB9	ENST00000398186	227	1	5.49018e-05	0	0	1	FALSE
3	EFCC1	ENST00000436022	1316	1	9.15036e-06	0	0	1	TRUE
3	EFHB	ENST00000295824	13114	178	0.00590767	15	1.571e-05	193	TRUE
8	EFR3A	ENST00000254624	652	1	0.000119956	0	0	1	TRUE
4	EGF	ENST00000265171	926	1	1.0167e-06	8	8.38e-06	9	FALSE
23	EGFL6	ENST00000361306	366	1	6.10058e-06	0	0	1	TRUE
9	EGFL7	ENST00000308874	743	3	0.000182507	0	0	3	TRUE
6	EGFL8	ENST00000333845	9099	27	0.00433824	5	5.24e-06	32	TRUE
5	EGFLAM	ENST00000322350	637	1	1.0167e-06	0	0	1	FALSE
11	EHBP1L1	ENST00000309295	2114	1	1.1692e-05	0	0	1	TRUE
15	EHD4	ENST00000220325	268	1	2.54174e-06	0	0	1	FALSE
3	EHHADH	ENST00000231887	1904	5	0.000410746	0	0	5	TRUE
3	EIF2A	ENST00000460851	619	1	3.20264e-05	0	0	1	FALSE
2	EIF2AK2	ENST00000233057	218	1	4.06714e-06	0	0	1	FALSE
15	EIF2AK4	ENST00000263791	1178	2	1.88089e-05	0	0	2	FALSE
5	EIF4E1B	ENST00000318682	276	1	1.01671e-06	0	0	1	FALSE
2	EIF5B	ENST00000289371	7258	26	0.00364749	0	0	26	TRUE
17	ELAC2	ENST00000338034	2426	9	0.00058765	0	0	9	TRUE
23	ELF4	ENST00000308167	44	1	2.54182e-06	0	0	1	TRUE
5	ELL2	ENST00000237853	69	1	5.08622e-06	0	0	1	FALSE
15	ELL3	ENST00000319359	842	2	7.67608e-05	0	0	2	TRUE
16	ELMO3	ENST00000393997	6972	23	0.003014	6	6.28e-06	29	TRUE
18	ELOA2	ENST00000332567	28	0	NA	2	2.09e-06	2	FALSE
5	EMB	ENST00000303221	505	3	9.30278e-05	0	0	3	FALSE
4	EMCN	ENST00000296420	453	2	2.94846e-05	0	0	2	FALSE
17	EME1	ENST00000338165	1437	1	9.15032e-06	0	0	1	TRUE
16	EME2	ENST00000568449	39817	2	2.84778e-05	3	3.14e-06	5	FALSE
22	EMID1	ENST00000334018	429	1	1.01681e-06	0	0	1	FALSE
2	EMILIN1	ENST00000380320	408	1	5.59197e-06	0	0	1	FALSE
18	EMILIN2	ENST00000254528	18252	177	0.00891895	17	1.78e-05	194	FALSE
11	EML3	ENST00000394773	275	1	2.54179e-06	0	0	1	FALSE
2	EML6	ENST00000356458	953	1	3.55845e-06	0	0	1	FALSE
16	EMP2	ENST00000359543	214	1	4.06679e-06	0	0	1	FALSE
9	ENDOG	ENST00000372642	6061	12	0.00258344	4	4.19e-06	16	TRUE
12	ENDOU	ENST00000422538	5466	4	0.00210638	3	3.14e-06	7	TRUE
17	ENDOV	ENST00000518137	69519	6	0.000223165	0	0	6	TRUE
17	ENGASE	ENST00000579016	2660	1	1.52521e-06	0	0	1	TRUE
16	ENKD1	ENST00000243878	880	1	3.66014e-05	0	0	1	TRUE
10	ENO4	ENST00000341276	4473	4	0.00202276	0	0	4	TRUE
18	ENOSF1	ENST00000647584	1463	5	0.000219108	0	0	5	TRUE
4	ENPEP	ENST00000265162	21666	129	0.0102082	23	2.408e-05	152	TRUE
8	ENPP2	ENST00000075322	99	1	7.117e-06	0	0	1	FALSE
6	ENPP3	ENST00000357639	4685	8	0.00162269	4	4.19e-06	12	TRUE
6	ENPP5	ENST00000371383	723	1	1.5759e-05	0	0	1	FALSE
4	ENPP6	ENST00000296741	251	1	1.98256e-05	0	0	1	TRUE
17	ENPP7	ENST00000328313	39609	1	6.25271e-05	0	0	1	TRUE
22	ENTHD1	ENST00000325157	12358	60	0.00624658	0	0	60	TRUE
9	ENTPD2	ENST00000355097	14083	82	0.00692692	9	9.42e-06	91	TRUE
3	ENTPD3	ENST00000301825	973	1	1.57615e-05	3	3.14e-06	4	FALSE
8	ENTPD4	ENST00000358689	1772	1	7.77785e-05	0	0	1	FALSE
10	ENTPD7	ENST00000370489	1671	2	0.000554101	0	0	2	TRUE
9	ENTPD8	ENST00000371506	2535	0	NA	3	3.14e-06	3	TRUE
9	ENTR1	ENST00000357365	703	1	1.52506e-06	0	0	1	FALSE
3	EOGT	ENST00000383701	4722	56	0.00209593	3	3.14e-06	59	TRUE
12	EP400	ENST00000389561	534	1	4.77858e-05	0	0	1	TRUE
5	EPB41L4A	ENST00000261486	353635	4	1.37257e-05	0	0	4	TRUE
7	EPHA1	ENST00000275815	1601	1	7.11708e-06	0	0	1	TRUE
1	EPHA10	ENST00000373048	3487	0	NA	2	2.09e-06	2	TRUE
8	EPHX2	ENST00000521400	1416	1	1.52504e-05	0	0	1	FALSE
19	EPHX3	ENST00000221730	460	1	1.0167e-06	0	0	1	FALSE
17	EPN3	ENST00000268933	6797	39	0.00233688	5	5.24e-06	44	TRUE
20	EPPIN	ENST00000354280	421	3	0.000180464	0	0	3	FALSE
20	EPPIN-WFDC6	ENST00000504988	479	3	0.000180464	0	0	3	FALSE
1	EPRS1	ENST00000366923	461	1	4.57546e-06	0	0	1	FALSE
19	EPS8L1	ENST00000201647	1650	2	0.000232823	0	0	2	FALSE
11	EPS8L2	ENST00000318562	1358	1	8.94698e-05	0	0	1	TRUE
13	EPSTI1	ENST00000313624	3174	12	0.00089291	0	0	12	TRUE
17	EPX	ENST00000225371	28616	129	0.0140841	128	0.00013403	257	TRUE
12	EPYC	ENST00000261172	1544	8	0.00053378	0	0	8	TRUE
5	ERAP1	ENST00000443439	8563	15	0.00347055	10	1.047e-05	25	TRUE
5	ERAP2	ENST00000437043	5032	12	0.00161354	5	5.24e-06	17	TRUE
9	ERCC6L2	ENST00000653738	1822	2	0.000310601	0	0	2	TRUE
2	ERFE	ENST00000546354	833	1	0.000155049	0	0	1	TRUE
19	ERFL	ENST00000597630	286	1	2.54181e-06	0	0	1	FALSE
1	ERICH3	ENST00000326665	2045	9	0.000157084	0	0	9	TRUE
8	ERICH5	ENST00000318528	603	1	2.13506e-05	0	0	1	TRUE
3	ERICH6	ENST00000295910	4546	7	0.00191242	8	8.38e-06	15	TRUE
13	ERICH6B	ENST00000298738	1493	1	3.0501e-06	0	0	1	FALSE
6	ERMARD	ENST00000366773	4205	3	2.49091e-05	6	6.28e-06	9	TRUE
9	ERMP1	ENST00000339450	1620	2	0.000265364	0	0	2	FALSE
16	ERN2	ENST00000256797	3083	5	0.000101162	0	0	5	TRUE
1	ERO1B	ENST00000354619	414	1	1.0167e-06	0	0	1	TRUE
12	ERP27	ENST00000266397	1349	2	0.000221641	0	0	2	FALSE
19	ERVV-2	ENST00000601417	193	2	9.40449e-05	0	0	2	FALSE
20	ESF1	ENST00000202816	5479	18	0.00253469	0	0	18	TRUE
12	ESPL1	ENST00000257934	1662	3	0.000775239	0	0	3	TRUE
12	ESYT1	ENST00000394048	1042	1	1.52509e-06	0	0	1	TRUE
3	ESYT3	ENST00000389567	2473	4	0.000229341	2	2.09e-06	6	TRUE
12	ETFBKMT	ENST00000357721	8151	31	0.00406484	0	0	31	TRUE
1	ETV3L	ENST00000454449	1455	4	0.000547528	0	0	4	FALSE
17	ETV4	ENST00000319349	1053	2	0.000333989	0	0	2	TRUE
6	ETV7	ENST00000340181	713	2	7.42189e-05	0	0	2	FALSE
17	EVPL	ENST00000301607	1716	0	NA	30	3.141e-05	30	TRUE
17	EVPLL	ENST00000399134	3870	38	0.00178888	0	0	38	TRUE
9	EXD3	ENST00000340951	1492	1	8.13364e-06	6	6.28e-06	7	TRUE
1	EXO1	ENST00000366548	5528	7	0.00240354	4	4.19e-06	11	TRUE
1	EXO5	ENST00000372703	35635	102	0.00147525	0	0	102	TRUE
16	EXOC3L1	ENST00000314586	10473	51	0.00481532	6	6.28e-06	57	TRUE
3	EXOG	ENST00000287675	699	1	2.1859e-05	0	0	1	TRUE
4	EXOSC9	ENST00000243498	914	1	3.05266e-06	0	0	1	FALSE
11	EXPH5	ENST00000265843	628	1	3.55854e-06	0	0	1	FALSE
1	EXTL1	ENST00000374280	13195	37	0.00641717	17	1.78e-05	54	TRUE
6	EYS	ENST00000503581	5154	7	0.000435485	6	6.28e-06	13	TRUE
4	F11	ENST00000403665	1969	10	0.000640011	0	0	10	TRUE
5	F12	ENST00000253496	1140	4	0.000339069	0	0	4	FALSE
23	FAAH2	ENST00000374900	862	1	0.000195717	0	0	1	TRUE
1	FABP3	ENST00000373713	1034	3	0.00043718	0	0	3	FALSE
8	FABP9	ENST00000379071	115	1	1.01675e-06	0	0	1	FALSE
17	FADS6	ENST00000612771	326	4	7.67732e-05	0	0	4	TRUE
2	FAHD2B	ENST00000414820	261	1	3.55844e-06	0	0	1	TRUE
4	FAM114A1	ENST00000358869	1957	8	0.000627985	0	0	8	FALSE
11	FAM118B	ENST00000533050	272	2	4.32111e-05	0	0	2	FALSE
6	FAM120B	ENST00000476287	1290	4	0.000376179	0	0	4	TRUE
7	FAM126A	ENST00000432176	262	1	7.62728e-06	0	0	1	FALSE
2	FAM136A	ENST00000430566	463	2	0.000106245	0	0	2	TRUE
4	FAM13A	ENST00000264344	2478	6	0.000766131	0	0	6	TRUE
10	FAM149B1	ENST00000242505	1020	1	1.06754e-05	0	0	1	TRUE
1	FAM151A	ENST00000302250	50840	27	0.00321999	26	2.722e-05	53	TRUE
5	FAM153B	ENST00000515817	863	3	0.000431588	0	0	3	TRUE
8	FAM160B2	ENST00000289921	690	2	1.47421e-05	0	0	2	FALSE
2	FAM161A	ENST00000404929	1791	2	0.000408204	0	0	2	TRUE
14	FAM161B	ENST00000286544	1366	5	0.00030196	0	0	5	TRUE
3	FAM162A	ENST00000477892	917	4	0.000390626	0	0	4	TRUE
6	FAM162B	ENST00000368557	932	1	0.000253182	0	0	1	TRUE
9	FAM166A	ENST00000344774	12414	51	0.00597214	8	8.38e-06	59	TRUE
9	FAM166B	ENST00000399742	124365	2	4.62731e-05	2	2.09e-06	4	TRUE
2	FAM166C	ENST00000329615	1268	11	0.000266381	0	0	11	TRUE
5	FAM170A	ENST00000613773	491	2	6.96443e-05	0	0	2	FALSE
19	FAM174C	ENST00000409293	736	3	0.000216051	0	0	3	TRUE
2	FAM178B	ENST00000490605	1115	1	4.72972e-05	0	0	1	TRUE
11	FAM180B	ENST00000538490	627	1	1.0167e-06	0	0	1	FALSE
14	FAM181A	ENST00000267594	136	1	3.0501e-05	0	0	1	TRUE
1	FAM183A	ENST00000335282	4325	12	0.00212491	0	0	12	TRUE
4	FAM184B	ENST00000265018	1539	1	8.89651e-05	0	0	1	TRUE
7	FAM185A	ENST00000413034	170	2	2.84675e-05	0	0	2	TRUE
12	FAM186A	ENST00000327337	16398	59	0.00716041	22	2.304e-05	81	TRUE
12	FAM186B	ENST00000257894	1284	6	0.000178939	0	0	6	TRUE
1	FAM189B	ENST00000361361	2666	2	0.000938946	0	0	2	TRUE
7	FAM200A	ENST00000449309	2405	4	0.000871312	0	0	4	TRUE
4	FAM200B	ENST00000422728	4297	29	0.00132584	3	3.14e-06	32	TRUE
9	FAM205A	ENST00000378788	535	1	9.60779e-05	0	0	1	FALSE
21	FAM207A	ENST00000291634	303	2	4.0668e-05	0	0	2	TRUE
20	FAM209B	ENST00000371325	35	1	7.25926e-06	0	0	1	TRUE
17	FAM20A	ENST00000592554	830	2	6.9649e-05	0	0	2	FALSE
20	FAM210B	ENST00000371384	574	2	0.000194699	0	0	2	FALSE
6	FAM217A	ENST00000274673	345	1	7.16775e-05	0	0	1	TRUE
20	FAM217B	ENST00000360816	52	1	1.37254e-05	0	0	1	FALSE
7	FAM221A	ENST00000344962	12136	48	0.00599433	0	0	48	TRUE
22	FAM227A	ENST00000355830	12133	282	0.00578911	105	0.00010994	387	TRUE
15	FAM227B	ENST00000299338	4701	5	0.00151594	3	3.14e-06	8	TRUE
16	FAM234A	ENST00000399932	2985	1	0.00111441	2	2.09e-06	3	FALSE
21	FAM3B	ENST00000357985	1762	7	0.000482422	0	0	7	FALSE
3	FAM3D	ENST00000358781	181	1	6.60959e-06	0	0	1	FALSE
1	FAM43B	ENST00000332947	224	1	1.88171e-05	0	0	1	FALSE
4	FAM47E	ENST00000424749	14581	440	0.00755887	120	0.00012565	560	TRUE
4	FAM47E-STBD1	ENST00000515604	12661	423	0.00660396	9	9.42e-06	432	TRUE
4	FAM53A	ENST00000308132	278	1	5.49017e-05	0	0	1	TRUE
12	FAM71C	ENST00000324341	2132	5	0.000922147	0	0	5	TRUE
19	FAM71E1	ENST00000600100	3299	5	0.00159206	0	0	5	TRUE
19	FAM71E2	ENST00000424985	895	3	0.000128612	0	0	3	TRUE
7	FAM71F1	ENST00000315184	926	2	0.000261294	0	0	2	TRUE
1	FAM76A	ENST00000373954	124	2	7.62537e-06	0	0	2	FALSE
5	FAM81B	ENST00000283357	58376	88	0.00757252	31	3.246e-05	119	TRUE
8	FAM83A	ENST00000518448	9499	27	0.00476019	30	3.141e-05	57	TRUE
20	FAM83C	ENST00000374408	231	1	1.93173e-05	0	0	1	FALSE
20	FAM83D	ENST00000619850	781	1	0.000125056	0	0	1	FALSE
19	FAM83E	ENST00000263266	968	2	0.000181999	0	0	2	FALSE
17	FAM83G	ENST00000388995	355	1	5.0835e-06	0	0	1	FALSE
8	FAM83H	ENST00000388913	4467	12	0.00221538	0	0	12	TRUE
1	FAM89A	ENST00000366654	989	1	2.49455e-05	0	0	1	FALSE
19	FAM98C	ENST00000252530	3749	7	0.00111685	5	5.24e-06	12	TRUE
15	FAN1	ENST00000362065	2290	2	4.21929e-05	0	0	2	FALSE
2	FANCL	ENST00000233741	7914	20	0.00372854	0	0	20	TRUE
14	FANCM	ENST00000267430	3927	5	0.00130341	0	0	5	TRUE
10	FANK1	ENST00000368693	4396	3	0.00180973	3	3.14e-06	6	TRUE
19	FARSA	ENST00000314606	340	1	7.11688e-06	0	0	1	FALSE
2	FASTKD1	ENST00000453153	45164	108	0.00939572	15	1.571e-05	123	TRUE
4	FAT1	ENST00000441802	944	1	1.0167e-06	0	0	1	FALSE
5	FAXDC2	ENST00000326080	653	1	2.13514e-05	0	0	1	FALSE
10	FBH1	ENST00000362091	230	1	8.64201e-06	0	0	1	FALSE
1	FBLIM1	ENST00000375766	487	1	4.82931e-05	0	0	1	TRUE
2	FBLN7	ENST00000331203	489	1	4.27012e-05	0	0	1	FALSE
19	FBN3	ENST00000600128	3685	4	0.000201908	4	4.19e-06	8	TRUE
9	FBP2	ENST00000375337	407	1	2.44009e-05	0	0	1	FALSE
19	FBXL12	ENST00000247977	209	1	7.1169e-06	0	0	1	FALSE
7	FBXL13	ENST00000313221	1032	1	7.32028e-05	0	0	1	TRUE
15	FBXL22	ENST00000638704	584	3	0.000207555	0	0	3	FALSE
16	FBXL8	ENST00000258200	16021	452	0.00855756	2	2.09e-06	454	TRUE
8	FBXO16	ENST00000380254	1076	8	0.000446862	0	0	8	TRUE
19	FBXO17	ENST00000292852	1223	5	0.000311626	0	0	5	FALSE
15	FBXO22	ENST00000308275	450	2	0.000179965	0	0	2	TRUE
19	FBXO27	ENST00000292853	2513	13	0.000942565	0	0	13	TRUE
6	FBXO30	ENST00000237281	123	1	1.06753e-05	0	0	1	FALSE
2	FBXO36	ENST00000283946	452	1	1.16923e-05	0	0	1	TRUE
17	FBXO39	ENST00000321535	444	1	1.57588e-05	0	0	1	FALSE
5	FBXO4	ENST00000281623	610	2	0.000134204	0	0	2	FALSE
3	FBXO40	ENST00000338040	1196	6	0.000252141	0	0	6	TRUE
1	FBXO42	ENST00000375592	155	1	5.846e-05	0	0	1	FALSE
1	FBXO6	ENST00000376753	63	1	2.03339e-06	0	0	1	TRUE
12	FBXW8	ENST00000652555	9115	27	0.0041337	11	1.152e-05	38	TRUE
19	FBXW9	ENST00000393261	822	1	1.93172e-05	0	0	1	FALSE
1	FCAMR	ENST00000324852	1019	1	4.57516e-06	0	0	1	TRUE
19	FCAR	ENST00000355524	750	5	0.000179447	0	0	5	TRUE
19	FCER2	ENST00000597921	7283	65	0.00359081	0	0	65	TRUE
19	FCGBP	ENST00000616721	2541	1	3.66017e-05	2	2.09e-06	3	TRUE
1	FCGR1A	ENST00000369168	11203	47	0.00562185	0	0	47	TRUE
1	FCGR3A	ENST00000443193	35	1	1.01673e-06	0	0	1	FALSE
1	FCGR3B	ENST00000650385	43	3	8.13486e-06	0	0	3	TRUE
5	FCHSD1	ENST00000435817	5297	9	0.0016867	5	5.24e-06	14	TRUE
9	FCN1	ENST00000371806	1977	7	0.000434149	0	0	7	TRUE
9	FCN2	ENST00000291744	1737	3	0.000684902	0	0	3	TRUE
1	FCN3	ENST00000270879	35971	7	0.00232929	0	0	7	TRUE
1	FCRL1	ENST00000368176	1157	2	0.000509366	0	0	2	FALSE
1	FCRL2	ENST00000361516	3612	13	0.00158656	0	0	13	TRUE
1	FCRL3	ENST00000368184	6369	11	0.00212897	9	9.42e-06	20	TRUE
1	FCRL5	ENST00000361835	808	1	1.0167e-06	2	2.09e-06	3	FALSE
1	FCRL6	ENST00000368106	5286	13	0.00181041	3	3.14e-06	16	TRUE
1	FCRLB	ENST00000367948	2413	55	0.00113973	2	2.09e-06	57	TRUE
16	FCSK	ENST00000288078	2847	5	0.000475815	2	2.09e-06	7	TRUE
11	FDXACB1	ENST00000260257	3288	10	0.00128879	3	3.14e-06	13	TRUE
5	FER	ENST00000281092	194	1	1.01671e-06	0	0	1	FALSE
8	FER1L6	ENST00000522917	4641	10	0.000644082	9	9.42e-06	19	TRUE
3	FETUB	ENST00000265029	3431	0	NA	2	2.09e-06	2	TRUE
9	FGD3	ENST00000375482	135	1	1.52504e-06	0	0	1	FALSE
17	FGF11	ENST00000293829	583	1	7.11916e-06	0	0	1	FALSE
19	FGF22	ENST00000215530	729	1	0.000250618	0	0	1	TRUE
4	FGFBP1	ENST00000382333	2261	12	0.000947637	0	0	12	TRUE
8	FGFR1	ENST00000447712	225	1	3.60953e-05	0	0	1	FALSE
4	FGFR3	ENST00000440486	210	1	6.86293e-05	0	0	1	FALSE
1	FGGY	ENST00000303721	7869	18	0.00342222	4	4.19e-06	22	TRUE
8	FGL1	ENST00000427924	3937	23	0.00167715	3	3.14e-06	26	TRUE
1	FHAD1	ENST00000358897	9909	26	0.00424322	18	1.885e-05	44	TRUE
6	FHL5	ENST00000326771	292	1	1.01671e-06	0	0	1	FALSE
9	FIBCD1	ENST00000372338	4046	7	0.00143812	0	0	7	TRUE
6	FIG4	ENST00000230124	1643	1	2.54251e-06	0	0	1	TRUE
3	FILIP1L	ENST00000354552	901	1	1.11837e-05	0	0	1	FALSE
11	FJX1	ENST00000317811	97	1	2.5422e-06	0	0	1	FALSE
9	FKBP15	ENST00000238256	1185	1	3.05025e-06	0	0	1	FALSE
2	FKBP7	ENST00000424785	4685	8	0.00227791	0	0	8	TRUE
7	FKBP9	ENST00000242209	263	1	2.8976e-05	0	0	1	FALSE
2	FLACC1	ENST00000392257	1558	3	0.000114887	4	4.19e-06	7	TRUE
1	FLG2	ENST00000388718	62	0	NA	23	2.408e-05	23	FALSE
3	FLNB	ENST00000295956	896	1	1.01671e-06	0	0	1	FALSE
16	FLYWCH1	ENST00000253928	1825	7	0.000380246	0	0	7	TRUE
1	FMO1	ENST00000617670	354	1	6.10021e-06	0	0	1	FALSE
1	FMO2	ENST00000209929	104476	22	0.00205121	3	3.14e-06	25	TRUE
1	FMO3	ENST00000367755	2066	1	0.00069695	0	0	1	FALSE
1	FMO5	ENST00000254090	1242	2	3.0501e-05	0	0	2	TRUE
17	FN3KRP	ENST00000269373	964	6	0.000155047	0	0	6	TRUE
2	FNDC4	ENST00000264703	1581	3	0.000514634	0	0	3	FALSE
1	FNDC7	ENST00000370017	3192	4	0.000493651	3	3.14e-06	7	TRUE
9	FOCAD	ENST00000380249	1655	1	5.28691e-05	0	0	1	TRUE
11	FOLR1	ENST00000393676	4840	23	0.0024289	0	0	23	TRUE
11	FOLR3	ENST00000611028	3236	2	0.00159317	0	0	2	TRUE
2	FOXD4L1	ENST00000306507	27	1	5.08503e-06	0	0	1	TRUE
16	FOXL1	ENST00000320241	70	1	3.40595e-05	0	0	1	FALSE
22	FOXRED2	ENST00000397224	769	1	8.5911e-05	0	0	1	FALSE
1	FPGT	ENST00000370898	1025	1	9.3614e-05	0	0	1	TRUE
1	FPGT-TNNI3K	ENST00000557284	7328	32	0.00169026	10	1.047e-05	42	TRUE
9	FREM1	ENST00000380880	1956	2	8.33813e-05	0	0	2	TRUE
4	FREM3	ENST00000329798	2362	3	0.000196223	2	2.09e-06	5	TRUE
6	FRK	ENST00000606080	701	1	4.21934e-05	0	0	1	TRUE
9	FRMD3	ENST00000304195	206	1	1.06778e-05	0	0	1	FALSE
11	FRMD8	ENST00000317568	366	1	1.47421e-05	0	0	1	FALSE
10	FRMPD2	ENST00000374201	2456	3	0.000183007	0	0	3	TRUE
17	FSCN2	ENST00000417245	983	1	1.01671e-06	0	0	1	TRUE
15	FSD2	ENST00000334574	1299	3	0.000132679	0	0	3	TRUE
15	FSIP1	ENST00000350221	4594	6	0.00167451	2	2.09e-06	8	TRUE
2	FSIP2	ENST00000424728	5736	6	0.000315716	4	4.19e-06	10	TRUE
5	FSTL4	ENST00000265342	191	1	1.22005e-05	0	0	1	FALSE
21	FTCD	ENST00000397746	10387	35	0.00483822	5	5.24e-06	40	TRUE
6	FUCA2	ENST00000002165	823	1	5.89688e-05	0	0	1	TRUE
10	FUOM	ENST00000278025	200	2	6.30379e-05	0	0	2	FALSE
8	FUT10	ENST00000327671	848	2	0.000134205	0	0	2	TRUE
19	FUT2	ENST00000425340	2535	19	0.00123429	32	3.351e-05	51	TRUE
17	FXR2	ENST00000250113	41	1	1.42338e-05	0	0	1	FALSE
19	FXYD3	ENST00000603181	107	1	3.05011e-06	0	0	1	FALSE
1	FYB2	ENST00000343433	7184	30	0.00314166	10	1.047e-05	40	TRUE
3	FYCO1	ENST00000296137	1579	2	1.72847e-05	0	0	2	TRUE
7	FZD9	ENST00000344575	324	1	7.93046e-05	0	0	1	FALSE
2	G6PC2	ENST00000375363	5887	8	0.00229777	0	0	8	TRUE
22	GAB4	ENST00000400588	457699	4	0.000157084	0	0	4	FALSE
16	GABARAPL2	ENST00000037243	859	5	0.000419901	0	0	5	TRUE
6	GABRR1	ENST00000454853	483	1	2.99927e-05	0	0	1	TRUE
6	GABRR2	ENST00000402938	599	1	3.05014e-06	0	0	1	TRUE
3	GADL1	ENST00000282538	1939	15	0.000637103	5	5.24e-06	20	TRUE
2	GAL3ST2	ENST00000192314	10329	40	0.0052025	3	3.14e-06	43	TRUE
7	GAL3ST4	ENST00000360039	1507	6	0.000509881	0	0	6	TRUE
15	GALK2	ENST00000560031	969	1	9.65861e-06	0	0	1	FALSE
9	GALNT12	ENST00000375011	425	1	2.54177e-06	0	0	1	FALSE
2	GALNT13	ENST00000392825	145	1	1.52514e-05	0	0	1	FALSE
3	GALNT15	ENST00000339732	1710	3	0.000276561	0	0	3	TRUE
14	GALNT16	ENST00000448469	200	1	1.01672e-06	0	0	1	FALSE
2	GALNT5	ENST00000259056	2177	5	0.00035943	0	0	5	TRUE
12	GALNT6	ENST00000356317	1505	3	0.000432175	0	0	3	TRUE
12	GALNT8	ENST00000252318	2077	2	0.000186581	0	0	2	TRUE
15	GANC	ENST00000318010	3153	9	0.000384335	5	5.24e-06	14	TRUE
17	GAS2L2	ENST00000604641	2364	5	0.00101073	0	0	5	TRUE
3	GASK1A	ENST00000430121	2631	5	0.000871822	3	3.14e-06	8	TRUE
4	GASK1B	ENST00000585682	2300	2	6.81187e-05	0	0	2	FALSE
20	GATA5	ENST00000252997	133	2	5.60132e-06	0	0	2	FALSE
11	GATD1	ENST00000319863	627	1	0.000125089	0	0	1	FALSE
3	GBE1	ENST00000429644	2637	1	0.000881194	0	0	1	FALSE
1	GBP1	ENST00000370473	2384	1	0.000109803	2	2.09e-06	3	TRUE
1	GBP3	ENST00000370481	1135	5	0.000137767	0	0	5	TRUE
1	GBP4	ENST00000355754	9537	35	0.00442064	4	4.19e-06	39	TRUE
1	GBP5	ENST00000370459	20019	58	0.00932804	72	7.539e-05	130	TRUE
1	GBP7	ENST00000294671	9112	48	0.0043973	66	6.911e-05	114	TRUE
2	GCA	ENST00000437150	3745	8	0.00170082	3	3.14e-06	11	TRUE
22	GCAT	ENST00000248924	2131	7	0.00069306	3	3.14e-06	10	TRUE
2	GCC2	ENST00000309863	1122	1	9.30517e-05	0	0	1	FALSE
2	GCFC2	ENST00000321027	2434	7	0.000749458	2	2.09e-06	9	TRUE
2	GCG	ENST00000418842	150	1	5.4903e-05	0	0	1	FALSE
2	GCKR	ENST00000264717	9173	13	0.00372962	10	1.047e-05	23	TRUE
6	GCNT2	ENST00000495262	922	2	0.000164708	0	0	2	FALSE
15	GCNT3	ENST00000396065	24	0	NA	7	7.33e-06	7	FALSE
20	GCNT7	ENST00000617620	1691	5	0.000415322	2	2.09e-06	7	TRUE
15	GCOM1	ENST00000587652	955	1	1.0167e-06	0	0	1	FALSE
16	GDE1	ENST00000353258	1036	1	0.000400609	0	0	1	FALSE
11	GDPD4	ENST00000315938	402104	7	0.000265432	2	2.09e-06	9	TRUE
15	GDPGP1	ENST00000558017	553	2	0.000143355	0	0	2	FALSE
8	GEM	ENST00000297596	1626	1	0.000397551	0	0	1	TRUE
17	GEMIN4	ENST00000319004	1245	1	8.84528e-05	0	0	1	FALSE
2	GEN1	ENST00000381254	741	1	2.44019e-05	0	0	1	TRUE
21	GET1-SH3BGR	ENST00000647779	745	1	2.0334e-06	0	0	1	TRUE
17	GFAP	ENST00000588735	253	1	1.32171e-05	0	0	1	FALSE
5	GFPT2	ENST00000253778	1150	1	3.71169e-05	0	0	1	TRUE
20	GFRA4	ENST00000290417	398	1	3.05666e-06	0	0	1	FALSE
6	GFRAL	ENST00000340465	2525	3	0.00112002	0	0	3	TRUE
19	GFY	ENST00000576655	1380	2	0.000309613	0	0	2	TRUE
7	GGCT	ENST00000275428	211	1	1.88097e-05	0	0	1	TRUE
22	GGT5	ENST00000327365	623	1	4.06745e-06	0	0	1	FALSE
20	GGTLC1	ENST00000335694	1440	1	0.000667463	0	0	1	FALSE
17	GHDC	ENST00000587427	1363	1	2.0334e-05	0	0	1	TRUE
7	GHRHR	ENST00000326139	852	2	2.79626e-05	0	0	2	FALSE
3	GHRL	ENST00000335542	241	1	6.10021e-06	0	0	1	FALSE
3	GHSR	ENST00000241256	340	1	1.32171e-05	0	0	1	FALSE
7	GIMAP2	ENST00000223293	2699	4	0.00110923	0	0	4	TRUE
7	GIMAP6	ENST00000328902	62	1	7.11687e-06	0	0	1	FALSE
7	GIMAP8	ENST00000307271	564	1	0.000156064	0	0	1	TRUE
4	GIMD1	ENST00000638719	385	1	5.44372e-05	0	0	1	TRUE
17	GIP	ENST00000357424	409	1	7.77891e-05	0	0	1	FALSE
1	GIPC2	ENST00000370759	1073	2	0.000153034	0	0	2	FALSE
6	GJA10	ENST00000369352	23	1	1.22011e-05	4	4.19e-06	5	FALSE
13	GJB2	ENST00000382848	16395	45	0.00750997	20	2.094e-05	65	TRUE
13	GJB6	ENST00000647029	2362	2	0.000552081	2	2.09e-06	4	TRUE
6	GJB7	ENST00000525899	1731	6	0.000772185	78	8.167e-05	84	TRUE
10	GJD4	ENST00000321660	1619	19	0.000617665	2	2.09e-06	21	TRUE
11	GLB1L2	ENST00000535456	2003	2	0.000463111	0	0	2	TRUE
11	GLB1L3	ENST00000431683	1404	2	0.000106756	0	0	2	TRUE
8	GLI4	ENST00000340042	330	2	3.1011e-05	0	0	2	FALSE
12	GLIPR1L2	ENST00000550916	1216	1	8.64324e-06	0	0	1	TRUE
6	GLO1	ENST00000373365	580	1	2.74584e-05	0	0	1	FALSE
23	GLRA4	ENST00000372617	3744	43	0.00188979	0	0	43	TRUE
12	GLS2	ENST00000311966	474	1	6.60861e-06	0	0	1	TRUE
9	GLT6D1	ENST00000371763	94	1	3.35519e-05	0	0	1	FALSE
23	GLUD2	ENST00000328078	113	1	6.60861e-06	0	0	1	TRUE
11	GLYATL1	ENST00000300079	1315	3	0.000485474	0	0	3	FALSE
11	GLYATL2	ENST00000287275	430	1	9.70963e-05	0	0	1	FALSE
6	GLYATL3	ENST00000371197	2236	4	0.00058818	0	0	4	TRUE
3	GLYCTK	ENST00000436784	520	1	7.62538e-06	0	0	1	FALSE
19	GMFG	ENST00000597595	339	3	7.52403e-05	0	0	3	FALSE
6	GMPR	ENST00000259727	3556	7	0.00174365	0	0	7	TRUE
12	GNB3	ENST00000229264	337	1	4.57514e-06	0	0	1	FALSE
15	GNB5	ENST00000261837	468	1	9.3038e-05	0	0	1	FALSE
3	GNL3	ENST00000418458	798	1	3.25474e-05	0	0	1	FALSE
2	GNLY	ENST00000263863	21777	459	0.0095388	29	3.037e-05	488	TRUE
16	GNPTG	ENST00000204679	847	1	9.15027e-06	0	0	1	FALSE
3	GOLGA4	ENST00000361924	1076	1	0.000121011	0	0	1	TRUE
15	GOLGA6D	ENST00000434739	11	1	5.08389e-06	0	0	1	TRUE
15	GOLGA6L2	ENST00000567107	5241	82	0.00250413	4	4.19e-06	86	TRUE
15	GOLGA8H	ENST00000566740	94	2	2.64342e-05	0	0	2	TRUE
15	GOLGA8K	ENST00000512626	6	1	2.03372e-06	0	0	1	TRUE
3	GOLGB1	ENST00000340645	1184	1	4.58014e-06	0	0	1	FALSE
9	GOLM1	ENST00000388712	351	1	1.01675e-06	0	0	1	FALSE
1	GON4L	ENST00000271883	677	2	0.000105245	0	0	2	FALSE
8	GOT1L1	ENST00000307599	803	5	0.000144377	0	0	5	TRUE
17	GP1BA	ENST00000329125	1192	1	0.000563648	0	0	1	TRUE
16	GP2	ENST00000302555	1354	1	3.71101e-05	2	2.09e-06	3	TRUE
19	GP6	ENST00000310373	571	1	8.64335e-06	2	2.09e-06	3	TRUE
4	GPAT3	ENST00000264409	2444	0	NA	2	2.09e-06	2	TRUE
1	GPATCH2	ENST00000366935	441	2	0.000111838	0	0	2	TRUE
14	GPATCH2L	ENST00000261530	334	1	6.55771e-05	0	0	1	FALSE
1	GPATCH3	ENST00000361720	1546	1	2.13507e-05	0	0	1	FALSE
2	GPBAR1	ENST00000519574	693	1	0.000115909	0	0	1	FALSE
13	GPC5	ENST00000377067	510	1	1.57588e-05	0	0	1	FALSE
2	GPD2	ENST00000438166	2840	4	0.00119429	0	0	4	FALSE
11	GPHA2	ENST00000279168	1103	2	0.000167758	0	0	2	TRUE
6	GPLD1	ENST00000230036	7668	18	0.00317761	6	6.28e-06	24	TRUE
7	GPNMB	ENST00000258733	9696	28	0.00448968	10	1.047e-05	38	TRUE
2	GPR1	ENST00000612892	3527	24	0.00167807	2	2.09e-06	26	TRUE
23	GPR119	ENST00000276218	34	1	3.5585e-06	0	0	1	TRUE
14	GPR135	ENST00000395116	15685	883	0.00871413	0	0	883	TRUE
1	GPR137B	ENST00000366592	1612	1	1.83007e-05	0	0	1	FALSE
7	GPR141	ENST00000447769	43	1	6.60855e-06	0	0	1	FALSE
17	GPR142	ENST00000335666	32395	21	0.00367347	0	0	21	TRUE
3	GPR149	ENST00000389740	1032	1	0.000272475	0	0	1	FALSE
3	GPR15	ENST00000284311	3376	24	0.00163537	0	0	24	TRUE
5	GPR150	ENST00000380007	4149	5	0.00192664	0	0	5	TRUE
5	GPR151	ENST00000311104	16344	91	0.00774781	34	3.56e-05	125	TRUE
3	GPR156	ENST00000464295	973	1	4.57515e-06	0	0	1	TRUE
1	GPR157	ENST00000377411	257	1	4.17125e-05	0	0	1	FALSE
12	GPR162	ENST00000311268	5225	10	0.0024048	2	2.09e-06	12	TRUE
17	GPR179	ENST00000616987	1213	2	0.000283904	2	2.09e-06	4	TRUE
14	GPR33	ENST00000399285	155	0	NA	2	2.09e-06	2	FALSE
2	GPR39	ENST00000329321	225	1	3.2026e-05	0	0	1	TRUE
12	GPR84	ENST00000267015	721	2	0.000159624	0	0	2	FALSE
3	GPR87	ENST00000260843	1646	1	0.000739205	0	0	1	TRUE
1	GPR89A	ENST00000313835	160	1	1.72839e-05	0	0	1	TRUE
12	GPRC5A	ENST00000014914	6671	25	0.00327735	0	0	25	TRUE
12	GPRC5D	ENST00000396333	10110	35	0.00508046	0	0	35	TRUE
6	GPRC6A	ENST00000310357	153964	3	5.38864e-05	0	0	3	FALSE
1	GPSM2	ENST00000264126	1508	1	4.06996e-06	0	0	1	FALSE
8	GPT	ENST00000394955	1736	3	0.000318227	0	0	3	FALSE
1	GPX7	ENST00000361314	672	2	0.000140813	0	0	2	TRUE
19	GRAMD1A	ENST00000317991	4115	5	0.0018911	0	0	5	TRUE
15	GRAMD2A	ENST00000309731	4601	15	0.00216457	3	3.14e-06	18	TRUE
7	GRB10	ENST00000401949	208	1	8.64227e-06	0	0	1	FALSE
7	GRIFIN	ENST00000614228	3764	5	0.00179503	0	0	5	TRUE
19	GRIN3B	ENST00000234389	419074	4	0.000878448	5	5.24e-06	9	TRUE
3	GRIP2	ENST00000621039	685	4	0.000120987	0	0	4	FALSE
13	GRK1	ENST00000335678	428	2	3.05009e-05	0	0	2	TRUE
4	GRK4	ENST00000398052	26593	1	0.000215306	0	0	1	TRUE
5	GRM6	ENST00000517717	1935	0	NA	3	3.14e-06	3	TRUE
7	GRM8	ENST00000339582	334	1	2.49153e-05	0	0	1	FALSE
13	GRTP1	ENST00000375431	883	5	3.05009e-05	0	0	5	FALSE
14	GSC	ENST00000238558	55	1	4.06679e-06	0	0	1	FALSE
17	GSDMA	ENST00000301659	1262	3	0.000155117	0	0	3	TRUE
8	GSDMC	ENST00000276708	1675	6	0.000635001	0	0	6	TRUE
7	GSDME	ENST00000645220	2310	18	0.00074425	0	0	18	TRUE
12	GSG1	ENST00000651961	9934	40	0.00502207	0	0	40	TRUE
8	GSR	ENST00000221130	581	2	7.47305e-05	0	0	2	TRUE
6	GSTA5	ENST00000370989	3959	13	0.00186837	0	0	13	TRUE
4	GSTCD	ENST00000515279	361	1	5.59224e-06	0	0	1	TRUE
1	GSTM4	ENST00000369836	5028	10	0.00229672	2	2.09e-06	12	TRUE
1	GSTM5	ENST00000256593	513	1	5.18644e-05	0	0	1	TRUE
10	GSTO1	ENST00000369713	148	1	3.55957e-06	0	0	1	FALSE
10	GSTO2	ENST00000338595	1938	2	0.000596804	0	0	2	TRUE
2	GTDC1	ENST00000392869	1091	1	0.000279144	0	0	1	TRUE
2	GTF2A1L	ENST00000403751	544	1	4.06681e-05	0	0	1	TRUE
19	GTF2F1	ENST00000394456	9364	29	0.00440128	4	4.19e-06	33	TRUE
9	GTF3C5	ENST00000372097	555	1	9.15036e-06	0	0	1	TRUE
7	GTPBP10	ENST00000222511	625	1	0.000197242	0	0	1	FALSE
6	GUCA1B	ENST00000230361	698	1	0.000267413	0	0	1	FALSE
3	GUCA1C	ENST00000261047	437854	101	0.00807018	4	4.19e-06	105	TRUE
17	GUCY2D	ENST00000254854	697	2	1.01687e-05	0	0	2	FALSE
4	GUF1	ENST00000281543	37800	9	0.00115898	0	0	9	TRUE
4	GYPB	ENST00000502664	763	2	0.000355031	0	0	2	TRUE
12	GYS2	ENST00000261195	1590	1	0.000190134	3	3.14e-06	4	TRUE
14	GZMB	ENST00000216341	353	1	2.38925e-05	0	0	1	FALSE
19	GZMM	ENST00000264553	237	0	NA	2	2.09e-06	2	TRUE
6	H2AC12	ENST00000377459	1100	1	0.000475306	0	0	1	FALSE
6	H2AC14	ENST00000333151	217	2	5.79519e-05	0	0	2	FALSE
6	H2AC15	ENST00000618958	849	2	0.000285692	0	0	2	TRUE
6	H2AC4	ENST00000615868	665	7	0.000248583	0	0	7	FALSE
6	H2BC10	ENST00000377733	422	1	1.93172e-05	0	0	1	FALSE
6	H2BC17	ENST00000616182	901	1	0.000299927	0	0	1	FALSE
23	H2BW1	ENST00000217926	244	1	4.52443e-05	0	0	1	TRUE
6	H3C1	ENST00000613854	672	1	4.93098e-05	0	0	1	TRUE
1	H3C13	ENST00000331491	352	2	0.000157588	0	0	2	TRUE
6	H3C6	ENST00000634733	357	1	7.32021e-05	0	0	1	TRUE
12	H4-16	ENST00000539745	727	10	0.000339577	0	0	10	FALSE
6	H4C1	ENST00000617569	964	1	0.000199782	0	0	1	FALSE
6	H4C12	ENST00000611927	2140	10	0.00109146	0	0	10	TRUE
6	H4C2	ENST00000377745	3896	5	0.00148743	0	0	5	TRUE
6	H4C3	ENST00000377803	1057	6	0.000408714	0	0	6	TRUE
6	H4C8	ENST00000635491	1139	4	0.000353302	0	0	4	TRUE
6	H4C9	ENST00000615353	173	1	1.1184e-05	0	0	1	FALSE
1	H6PD	ENST00000377403	1083	1	7.37106e-05	0	0	1	FALSE
10	HABP2	ENST00000351270	7534	19	0.00338548	5	5.24e-06	24	TRUE
3	HACD2	ENST00000383657	41	1	1.01708e-06	0	0	1	FALSE
16	HAGH	ENST00000397356	943	1	0.000401628	0	0	1	TRUE
12	HAL	ENST00000261208	3202	9	0.000646771	2	2.09e-06	11	TRUE
20	HAO1	ENST00000378789	543	1	9.15309e-06	0	0	1	TRUE
1	HAO2	ENST00000325945	3397	26	0.00151595	0	0	26	TRUE
17	HAP1	ENST00000347901	26486	4	9.45586e-05	0	0	4	TRUE
19	HAS1	ENST00000540069	1279	1	7.06625e-05	0	0	1	TRUE
17	HASPIN	ENST00000325418	1095	1	0.000224694	0	0	1	TRUE
5	HAVCR1	ENST00000523175	1610	1	0.0005596	0	0	1	TRUE
1	HAX1	ENST00000328703	1101	1	0.0004255	0	0	1	FALSE
7	HBP1	ENST00000222574	898	0	NA	2	2.09e-06	2	TRUE
3	HCLS1	ENST00000314583	973	2	0.000349066	0	0	2	TRUE
22	HDAC10	ENST00000216271	2387	1	0.000647737	0	0	1	TRUE
3	HDAC11	ENST00000295757	315	1	8.48965e-05	0	0	1	FALSE
15	HDDC3	ENST00000394272	10410	27	0.00493759	2	2.09e-06	29	TRUE
19	HDGFL2	ENST00000616600	218	1	4.72793e-05	0	0	1	FALSE
9	HDHD3	ENST00000238379	1171	3	0.000429558	0	0	3	TRUE
22	HDHD5	ENST00000336737	1087	2	0.000237942	0	0	2	FALSE
14	HEATR4	ENST00000553558	6804	76	0.00286212	12	1.257e-05	88	TRUE
14	HEATR5A	ENST00000543095	5473	18	0.0014677	4	4.19e-06	22	TRUE
17	HEATR6	ENST00000184956	1503	1	2.99928e-05	0	0	1	TRUE
17	HEATR9	ENST00000604834	2869	35	0.0011133	5	5.24e-06	40	TRUE
6	HEBP2	ENST00000607197	525	3	0.000107774	0	0	3	TRUE
12	HELB	ENST00000247815	41797	1	1.11838e-05	2	2.09e-06	3	TRUE
4	HELQ	ENST00000295488	1184	1	4.52446e-05	0	0	1	TRUE
20	HELZ2	ENST00000467148	1201	1	1.0167e-06	0	0	1	TRUE
3	HEMK1	ENST00000232854	928	1	0.000124041	0	0	1	FALSE
7	HEPACAM2	ENST00000394468	796	2	0.000214529	0	0	2	TRUE
23	HEPH	ENST00000441993	10027	48	0.00505864	0	0	48	TRUE
11	HEPHL1	ENST00000315765	3143	3	0.000142847	0	0	3	TRUE
4	HERC3	ENST00000402738	261	1	1.11903e-05	0	0	1	FALSE
4	HERC5	ENST00000264350	713	1	1.77924e-05	0	0	1	FALSE
4	HERC6	ENST00000264346	6068	50	0.00263732	95	9.947e-05	145	TRUE
3	HESX1	ENST00000295934	150	1	1.01671e-06	0	0	1	FALSE
4	HGFAC	ENST00000382774	940	5	0.000213078	0	0	5	TRUE
17	HGS	ENST00000329138	2764	14	0.00107328	0	0	14	TRUE
1	HHIPL2	ENST00000343410	4739	15	0.00194603	23	2.408e-05	38	TRUE
8	HHLA1	ENST00000673615	1413	5	9.09968e-05	0	0	5	TRUE
3	HHLA2	ENST00000357759	8731	34	0.00397174	3	3.14e-06	37	TRUE
1	HHLA3	ENST00000361764	170	1	4.72764e-05	0	0	1	FALSE
7	HIBADH	ENST00000265395	217	1	4.57514e-05	0	0	1	TRUE
17	HID1	ENST00000425042	10889	431	0.00584035	0	0	431	TRUE
12	HIGD1C	ENST00000398455	1198	6	0.00055652	0	0	6	TRUE
7	HILPDA	ENST00000257696	891	3	0.000453955	0	0	3	TRUE
9	HINT2	ENST00000259667	699	1	0.000116443	0	0	1	TRUE
6	HINT3	ENST00000229633	343	3	0.000117436	0	0	3	TRUE
12	HIP1R	ENST00000253083	1048	1	2.54184e-06	0	0	1	TRUE
1	HIPK1	ENST00000426820	122	1	8.64194e-06	0	0	1	FALSE
19	HIPK4	ENST00000291823	154	1	5.59183e-06	0	0	1	FALSE
16	HIRIP3	ENST00000279392	617	1	7.62529e-06	0	0	1	TRUE
1	HIVEP3	ENST00000372583	586	1	0.000137763	0	0	1	FALSE
5	HK3	ENST00000292432	1778	3	8.1336e-05	0	0	3	TRUE
6	HLA-DOA	ENST00000229829	423	1	7.47272e-05	0	0	1	TRUE
6	HLA-DOB	ENST00000438763	1469	3	0.000717282	0	0	3	TRUE
6	HLA-DQB2	ENST00000437316	495	1	0.000198257	0	0	1	FALSE
6	HLA-F	ENST00000259951	506	2	3.45678e-05	0	0	2	FALSE
6	HLA-G	ENST00000428701	31622	1	0.000168782	0	0	1	TRUE
3	HLTF	ENST00000310053	1448	3	7.01807e-05	0	0	3	TRUE
3	HMCES	ENST00000383463	563	2	1.06756e-05	0	0	2	FALSE
1	HMCN1	ENST00000271588	2070	2	1.32171e-05	2	2.09e-06	4	TRUE
9	HMCN2	ENST00000624552	18389	126	0.00669204	59	6.178e-05	185	TRUE
6	HMGCLL1	ENST00000274901	1521	4	0.000543258	0	0	4	FALSE
1	HMGCS2	ENST00000369406	552	1	1.11839e-05	0	0	1	FALSE
5	HMGXB3	ENST00000502717	262	1	2.64342e-05	0	0	1	FALSE
5	HMMR	ENST00000393915	3677	41	0.00119793	6	6.28e-06	47	TRUE
16	HMOX2	ENST00000570646	883	5	0.000377755	0	0	5	TRUE
18	HMSD	ENST00000408945	185	1	3.96512e-05	0	0	1	TRUE
13	HNRNPA1L2	ENST00000357495	7881	61	0.00393156	0	0	61	TRUE
1	HNRNPCL1	ENST00000317869	4265	351	0.0025124	0	0	351	TRUE
1	HNRNPCL2	ENST00000621994	555	3	0.000112853	0	0	3	TRUE
1	HNRNPU	ENST00000640218	1292	4	0.000623763	0	0	4	TRUE
10	HOGA1	ENST00000370646	327	1	5.64292e-05	0	0	1	TRUE
19	HOOK2	ENST00000397668	1045	1	5.08349e-06	0	0	1	FALSE
22	HORMAD2	ENST00000336726	2203	5	0.000957226	0	0	5	TRUE
7	HOXA4	ENST00000360046	758	2	0.00025316	0	0	2	FALSE
17	HOXB13	ENST00000290295	509	2	0.000147929	0	0	2	TRUE
17	HOXB7	ENST00000239165	206	2	6.10021e-06	0	0	2	TRUE
12	HOXC12	ENST00000243103	404	5	0.000102178	0	0	5	FALSE
12	HOXC5	ENST00000312492	513	3	0.000181989	0	0	3	FALSE
2	HOXD12	ENST00000406506	1102	3	0.000419924	0	0	3	TRUE
2	HOXD4	ENST00000306324	237	1	4.52433e-05	0	0	1	FALSE
2	HOXD8	ENST00000313173	236	1	9.66068e-06	0	0	1	FALSE
2	HOXD9	ENST00000249499	334	1	3.35512e-05	0	0	1	FALSE
4	HPF1	ENST00000393381	2452	2	0.000989444	2	2.09e-06	4	TRUE
4	HPGDS	ENST00000295256	406	2	2.23679e-05	0	0	2	FALSE
16	HPR	ENST00000540303	792	1	1.0167e-05	0	0	1	TRUE
10	HPS1	ENST00000361490	911	4	0.000125065	0	0	4	TRUE
11	HPS5	ENST00000349215	963	5	0.000142339	0	0	5	TRUE
4	HPSE	ENST00000311412	4108	1	0.00160641	3	3.14e-06	4	TRUE
19	HRC	ENST00000252825	1017	2	6.91436e-05	0	0	2	TRUE
3	HRG	ENST00000232003	1074	4	0.000360929	4	4.19e-06	8	TRUE
18	HRH4	ENST00000256906	414	4	0.000127113	0	0	4	FALSE
1	HRNR	ENST00000368801	84	0	NA	16	1.675e-05	16	FALSE
17	HROB	ENST00000585683	482	1	1.57589e-05	0	0	1	FALSE
16	HS3ST6	ENST00000454677	4588	9	0.00217727	0	0	9	TRUE
18	HSBP1L1	ENST00000451882	72	1	1.01683e-06	0	0	1	FALSE
19	HSD11B1L	ENST00000339423	824	1	0.000304508	0	0	1	FALSE
[truncated: 2,849 more rows]
