# Supplementary material for: A deep catalogue of protein-coding variation in 983,578 individuals
Source: Nature. 2024 May 20;631(8021):583–92. doi: 10.1038/s41586-024-07556-0 (PMC11254753; doi:10.1038/s41586-024-07556-0)
Supplement: Supplementary file 9 — List of highly differentiated variants (FST > 0.15). [file 41586_2024_7556_MOESM9_ESM.xlsx]

## Sheet: Supplementary_table_11
							Alternate allele frequencies						FST								References
Variant	Chromosome	Pos(HG38)	Ref	Alt	GeneName	Effect	AFR	IAM	EAS	EUR	MEA	SAS	AFR	IAM	EAS	EUR	MEA	SAS	Max FST value	Possible Adaptation	PMID
8:144414297:C:G	8	144414297	C	G	SLC39A4	missense	0.199451	0.975193	0.9956	0.991616	0.949813	0.995578	0.787177	0.0172484	0.049107	0.269138	0.000877534	0.0508839	0.787177	Zinc levels	24586184
8:144414342:T:C	8	144414342	T	C	SLC39A4	missense	0.129447	0.434126	0.49912	0.573804	0.567927	0.471487	0.338503	0.0214388	0.0019852	0.103483	0.0026892	0.00756461	0.338503	Zinc levels	24586184
5:33951588:C:G	5	33951588	C	G	SLC45A2	missense	0.148466	0.168853	0.0529743	0.95082	0.514713	0.112035	0.656581	0.636083	0.735634	0.785881	0.169753	0.68264	0.785881	Skin Pigmentation	19297406, 32396835, 17943131, 24616518
5:33963765:C:T	5	33963765	C	T	SLC45A2	missense	0.0493232	0.468578	0.363428	0.0219673	0.13422	0.196157	0.00268696	0.40071	0.23686	0.205899	0.0260582	0.0795865	0.40071	Skin Pigmentation	19297406, 32396835, 17943131, 24616518
15:48134287:A:G	15	48134287	A	G	SLC24A5	missense	0.810741	0.78314	0.925805	0.0152244	0.0434174	0.18074	0.690545	0.663731	0.778539	0.63499	0.0501373	0.00867364	0.778539	Skin Pigmentation	19297406, 32396835
2:108897145:A:G	2	108897145	A	G	EDAR	missense	0.0149872	0.770833	0.790127	0.0142504	0.012605	0.0129434	0.0440849	0.74104	0.693485	0.306433	0.0448431	0.0463994	0.74104	Hair Thickness	32396835
15:63696158:C:G	15	63696158	C	G	HERC1	missense	0.850249	0.376039	0.13638	0.871461	0.835047	0.641874	0.00374632	0.389138	0.644252	0.179276	0.000677135	0.0844292	0.644252	NA	NA
15:63645010:C:G	15	63645010	C	G	HERC1	missense	0.850092	0.376219	0.138566	0.871409	0.834967	0.642877	0.00370136	0.388936	0.641409	0.178884	0.000666692	0.0836344	0.641409	NA	NA
15:63678257:T:C	15	63678257	T	C	HERC1	missense	0.452127	0.303932	0.0893329	0.548033	0.461951	0.353173	0.00846378	0.0992693	0.355111	0.0692999	0.00514102	0.0547631	0.355111	NA	NA
4:99318162:T:C	4	99318162	T	C	ADH1B	missense	0.986937	0.967537	0.343893	0.962915	0.752219	0.948006	0.0162671	0.00118763	0.59564	0.00498467	0.160133	0.00146312	0.59564	Alcohol Metabolism	25019189, 17273965, 36026493
4:99307860:G:A	4	99307860	G	A	ADH1B	missense	0.19119	0.00487306	0.00114396	0.00240934	0.00816993	0.00179582	0.18452	0.00552353	0.0116862	0.062064	0.00179408	0.0105944	0.18452	Alcohol Metabolism	25019189, 17273965, 36026493
1:169540901:G:A	1	169540901	G	A	F5	missense	0.00598655	0.180349	0.592837	0.00877267	0.0266231	0.130332	0.0177166	0.136406	0.546751	0.101409	0.000103749	0.0728015	0.546751	NA	NA
1:169549874:C:T	1	169549874	C	T	F5	missense	0.287964	0.151839	0.602957	0.0113099	0.0457516	0.12511	0.217988	0.069481	0.52622	0.182355	-5.31454e-05	0.0404327	0.52622	NA	NA
1:169572275:C:G	1	169572275	C	G	F5	missense	0.350332	0.0223764	0.00536783	0.0612142	0.070028	0.0140287	0.236241	0.0325862	0.0612005	0.0298504	5.29525e-05	0.0448073	0.236241	NA	NA
1:169540880:G:A	1	169540880	G	A	F5	missense	0.0337702	0.300122	0.134284	0.0417739	0.0576564	0.0935689	0.0100459	0.206111	0.02905	0.0687621	9.79385e-05	0.00726998	0.206111	NA	NA
16:48224287:C:T	16	48224287	C	T	ABCC11	missense	0.0277321	0.183651	0.739792	0.126816	0.0980392	0.4012	0.0857773	0.00828654	0.541546	0.0178053	0.00820694	0.173451	0.541546	Axillary Odor	20937735, 19710689
16:48200416:C:T	16	48200416	C	T	ABCC11	missense	0.00507108	0.0727288	0.294439	0.0138803	0.00676937	0.0124521	0.00942644	0.0381623	0.254246	0.0164552	0.00624158	0.00171195	0.254246	Axillary Odor	20937735, 19710689
3:50318299:T:G	3	50318299	T	G	HYAL2	missense	0.18953	0.579492	0.539335	0.0103894	0.0102708	0.0123844	0.076335	0.530462	0.424362	0.290631	0.0422227	0.0401181	0.530462	Skin Pigmentation	24336922, 32396835
3:50320438:A:C	3	50320438	A	C	HYAL2	missense	0.891507	0.89794	0.742256	0.648262	0.627684	0.432161	0.143899	0.155071	0.0113366	0.0465618	0.00461135	0.120599	0.155071	Skin Pigmentation	24336922, 32396835
4:42001654:A:G	4	42001654	A	G	SLC30A9	missense	0.204679	0.853751	0.941472	0.758014	0.683411	0.775826	0.481191	0.0507535	0.150932	0.0474023	0.00542063	0.00575412	0.481191	Zinc levels	37747921, 32396835
15:27951891:T:C	15	27951891	T	C	OCA2	missense	0.00143019	0.000663423	0.48219	0.000404902	0.00303455	0.00544049	0.00158624	0.00292668	0.480731	0.02028	0.000122948	0.000136411	0.480731	Skin Pigmentation	25469862, 16369963, 19297406
16:89919746:G:A	16	89919746	G	A	MC1R	missense	0.0177455	0.569274	0.557736	0.0520529	0.0210084	0.0460814	0.0548872	0.473599	0.40482	0.150878	0.0448486	0.0163599	0.473599	Skin Pigmentation	28770057, 24045876
16:48088671:G:A	16	48088671	G	A	ABCC12	missense	0.206051	0.414467	0.862724	0.771873	0.753035	0.803121	0.452891	0.189926	0.0665541	0.199213	0.00423594	0.0241312	0.452891	NA	NA
16:48100873:A:G	16	48100873	A	G	ABCC12	missense	0.265899	0.00659567	0.00149595	0.00209522	0.019141	0.00130451	0.259884	0.00707668	0.0154601	0.089609	-0.000115281	0.0165252	0.259884	NA	NA
16:48100945:T:A	16	48100945	T	A	ABCC12	missense	0.265868	0.00659604	0.00149595	0.00209119	0.0189164	0.00130451	0.259864	0.00707093	0.0154538	0.0896059	-0.000110945	0.0165187	0.259864	NA	NA
16:48141324:G:T	16	48141324	G	T	ABCC12	missense	0.370634	0.0277368	0.00580781	0.0743353	0.0964052	0.028767	0.235236	0.036354	0.0731892	0.0264332	0.000326557	0.0331336	0.235236	NA	NA
16:48088001:A:G	16	48088001	A	G	ABCC12	missense	0.156472	0.00371237	0.000967969	0.00117148	0.00816993	0.000830143	0.152813	0.00431993	0.00880438	0.052712	0.000417972	0.00948556	0.152813	NA	NA
4:38798089:T:C	4	38798089	T	C	TLR1	missense	0.800743	0.557648	0.574723	0.233364	0.511905	0.478296	0.438847	0.140194	0.138588	0.270907	0.0844834	0.0655141	0.438847	General immune function	24002163
2:233955144:G:A	2	233955144	G	A	TRPM8	missense	0.552832	0.177655	0.453529	0.0563994	0.0920131	0.211872	0.418279	0.0245308	0.264611	0.209037	0.000999711	0.0448101	0.418279	Cold Perception	35594403, 29723195
7:142871843:A:G	7	142871843	A	G	TRPV6	missense	0.542143	0.0266959	0.0359029	0.0802422	0.0714619	0.0142988	0.410598	0.0521583	0.0346916	0.0607572	0.00620124	0.0723929	0.410598	Low calcium levels	19169858, 16717058
7:142875155:T:C	7	142875155	T	C	TRPV6	missense	0.522881	0.0264472	0.0356389	0.0800427	0.0707283	0.0141802	0.389869	0.0512036	0.0338948	0.0557007	0.00599631	0.0711977	0.389869	Low calcium levels	19169858, 16717058
7:142877160:A:G	7	142877160	A	G	TRPV6	missense	0.520985	0.025959	0.0356389	0.0800333	0.0711951	0.0142649	0.387869	0.0518624	0.0337731	0.0551	0.00574457	0.0708644	0.387869	Low calcium levels	19169858, 16717058
2:46382433:A:C	2	46382433	A	C	EPAS1	missense	0.418893	0.0112018	0.106759	0.0195924	0.0245098	0.00830143	0.378565	0.0227842	0.0274345	0.109746	0.00609228	0.026821	0.378565	High Altitude	25043035
5:9629701:C:T	5	9629701	C	T	TAS2R1	missense	0.068879	0.217537	0.425818	0.0058355	0.0140056	0.0492664	0.0187696	0.180531	0.370169	0.120723	0.00582129	0.00536334	0.370169	NA	NA
12:10806059:T:C	12	10806059	T	C	TAS2R8	missense	0.616003	0.989277	0.996743	0.993679	0.964986	0.971621	0.367171	0.011845	0.0235544	0.127537	4.08397e-05	0.000205226	0.367171	NA	NA
6:33080761:T:C	6	33080761	T	C	HLA-DPB1	missense	0.00869181	0.0293489	0.420451	0.0283227	0.014239	0.00936907	0.0124715	-4.91473e-06	0.365716	0.000461719	0.00525907	0.0110475	0.365716	General immune function	33022050, 28687858, 28846675, 23056460, 35860855, 33867017
6:33085832:G:A	6	33085832	G	A	HLA-DPB1	missense	0.0405745	0.0387655	0.34457	0.0405748	0.07493	0.0294955	4.18553e-05	0.0001903	0.259573	0.00110533	0.00945691	0.0025688	0.259573	General immune function	33022050, 28687858, 28846675, 23056460, 35860855, 33867017
6:33080762:T:A	6	33080762	T	A	HLA-DPB1	missense	0.426588	0.0410333	0.14897	0.104656	0.068426	0.136689	0.239581	0.048104	0.00304794	0.0343353	0.0166347	0.000997763	0.239581	General immune function	33022050, 28687858, 28846675, 23056460, 35860855, 33867017
6:33085800:G:A	6	33085800	G	A	HLA-DPB1	missense	0.33498	0.0212076	0.0748988	0.0562856	0.0191499	0.0718521	0.223258	0.0321319	5.77334e-06	0.0408672	0.0319216	-7.26794e-06	0.223258	General immune function	33022050, 28687858, 28846675, 23056460, 35860855, 33867017
6:33080680:C:G	6	33080680	C	G	HLA-DPB1	missense	0.61444	0.139905	0.277856	0.281078	0.23795	0.312347	0.213053	0.0760117	0.000557871	0.0102391	0.00778636	0.000910556	0.213053	General immune function	33022050, 28687858, 28846675, 23056460, 35860855, 33867017
6:33080912:G:A	6	33080912	G	A	HLA-DPB1	missense	0.561228	0.163629	0.643009	0.304754	0.241875	0.31545	0.133156	0.0684769	0.198529	0.00541348	0.0127837	-2.37663e-06	0.198529	General immune function	33022050, 28687858, 28846675, 23056460, 35860855, 33867017
6:33080914:C:G	6	33080914	C	G	HLA-DPB1	missense	0.561299	0.163425	0.642629	0.304347	0.241387	0.314953	0.133615	0.0684118	0.198513	0.00547473	0.0128446	-3.5328e-06	0.198513	General immune function	33022050, 28687858, 28846675, 23056460, 35860855, 33867017
6:33080909:G:A	6	33080909	G	A	HLA-DPB1	missense	0.561104	0.163754	0.642504	0.30516	0.242723	0.315713	0.132667	0.0686461	0.197577	0.00537531	0.0126006	-3.27579e-06	0.197577	General immune function	33022050, 28687858, 28846675, 23056460, 35860855, 33867017
6:33080917:A:G	6	33080917	A	G	HLA-DPB1	missense	0.561085	0.164039	0.642277	0.305943	0.243674	0.316311	0.131925	0.0688792	0.196599	0.00524936	0.0124783	-3.77584e-06	0.196599	General immune function	33022050, 28687858, 28846675, 23056460, 35860855, 33867017
6:33085181:C:T	6	33085181	C	T	HLA-DPB1	missense	0.572098	0.154118	0.628483	0.298931	0.219569	0.313262	0.149222	0.0738929	0.188619	0.00651822	0.0203005	4.02134e-05	0.188619	General immune function	33022050, 28687858, 28846675, 23056460, 35860855, 33867017
6:33080765:C:T	6	33080765	C	T	HLA-DPB1	missense	0.479951	0.777768	0.742512	0.465614	0.551966	0.466673	0.000288027	0.184174	0.126806	0.037972	0.00727657	0.0013038	0.184174	General immune function	33022050, 28687858, 28846675, 23056460, 35860855, 33867017
6:33069745:T:C	6	33069745	T	C	HLA-DPA1	missense	0.503058	0.121389	0.654817	0.177647	0.176718	0.31492	0.204276	0.0278282	0.348941	0.0505876	0.00220419	0.0346641	0.348941	General immune function	33022050, 28687858, 28846675, 23056460, 35860855, 33867017
6:33069647:T:C	6	33069647	T	C	HLA-DPA1	missense	0.501168	0.12178	0.651577	0.177626	0.177835	0.313816	0.202446	0.0274202	0.345349	0.0499812	0.00197542	0.0341757	0.345349	General immune function	33022050, 28687858, 28846675, 23056460, 35860855, 33867017
6:33069076:A:C	6	33069076	A	C	HLA-DPA1	missense	0.507274	0.121971	0.654686	0.180485	0.182009	0.31986	0.205063	0.029119	0.344889	0.0503018	0.00177064	0.035611	0.344889	General immune function	33022050, 28687858, 28846675, 23056460, 35860855, 33867017
6:33068658:T:G	6	33068658	T	G	HLA-DPA1	missense	0.507087	0.121959	0.653982	0.180476	0.182073	0.319858	0.204889	0.0291144	0.344078	0.0502537	0.00175744	0.0356245	0.344078	General immune function	33022050, 28687858, 28846675, 23056460, 35860855, 33867017
6:33069174:A:G	6	33069174	A	G	HLA-DPA1	missense	0.50605	0.121997	0.651809	0.18011	0.181563	0.318797	0.204339	0.0288184	0.342093	0.0500587	0.00177062	0.0353048	0.342093	General immune function	33022050, 28687858, 28846675, 23056460, 35860855, 33867017
6:33069222:T:C	6	33069222	T	C	HLA-DPA1	missense	0.498155	0.120897	0.628995	0.180064	0.18101	0.310873	0.197141	0.0289673	0.31675	0.0464654	0.00169214	0.0315798	0.31675	General immune function	33022050, 28687858, 28846675, 23056460, 35860855, 33867017
22:36265284:G:A	22	36265284	G	A	APOL1	missense	0.363136	0.942675	0.822774	0.803174	0.739029	0.814957	0.347335	0.11124	0.00445454	0.024725	0.00581637	0.00294462	0.347335	‘African sleeping sickness’	20647424, 28537557
22:36265860:A:G	22	36265860	A	G	APOL1	missense	0.224204	0.00298463	0.00061598	0.00113099	0.00070028	0.000592959	0.221036	0.00943287	0.0139153	0.0758673	0.0136139	0.0144709	0.221036	‘African sleeping sickness’	20647424, 28537557
22:36265988:T:G	22	36265988	T	G	APOL1	missense	0.219545	0.00291094	0.00061598	0.00110266	0.00070028	0.00052521	0.21645	0.00924575	0.0135782	0.0742622	0.0132788	0.0143089	0.21645	‘African sleeping sickness’	20647424, 28537557
4:38828729:A:G	4	38828729	A	G	TLR6	missense	0.931463	0.936309	0.976329	0.565222	0.827651	0.967269	0.250477	0.261969	0.316594	0.319328	0.0907163	0.309572	0.319328	General Immune Function	25894218, 21619680
5:132340627:C:T	5	132340627	C	T	SLC22A4	missense	0.0731421	0.103033	0.0263112	0.425619	0.255135	0.132933	0.242072	0.194777	0.310952	0.24355	0.0278799	0.143009	0.310952	Ergothioneine deficiency	32396835
22:39081561:A:G	22	39081561	A	G	APOBEC3G	missense	0.369661	0.0597339	0.0865892	0.0314398	0.0422502	0.0144513	0.298888	0.000242903	0.00766448	0.0896273	0.0016452	0.0255667	0.298888	HIV	32396835, 15198990
12:11186175:A:C	12	11186175	A	C	TAS2R42	missense	0.544972	0.0749397	0.0469905	0.162904	0.166511	0.140524	0.287341	0.0540159	0.0845402	0.0238252	0.000468382	0.00603242	0.287341	NA	NA
12:11186007:G:C	12	11186007	G	C	TAS2R42	missense	0.544971	0.0749401	0.0471034	0.162919	0.166433	0.140555	0.287318	0.0540295	0.0843828	0.0238299	0.000477173	0.00602739	0.287318	NA	NA
12:11186414:T:A	12	11186414	T	A	TAS2R42	missense	0.218802	0.649124	0.724515	0.590315	0.617619	0.647201	0.259402	0.0136489	0.0491795	0.0155613	0.00384994	0.0121004	0.259402	NA	NA
12:11186351:A:G	12	11186351	A	G	TAS2R42	missense	0.219608	0.649243	0.724745	0.590737	0.618581	0.647975	0.258832	0.0135359	0.0490685	0.0155339	0.00394823	0.0122187	0.258832	NA	NA
9:133258116:G:A	9	133258116	G	A	ABO	missense	0.268167	0.621684	0.278873	0.213229	0.22409	0.21166	0.0014024	0.287201	0.00270286	0.0735876	0.00128562	0.00369134	0.287201	General Immune Function	14417655
9:133255902:C:T	9	133255902	C	T	ABO	missense	0.245006	0.62521	0.277983	0.245302	0.209384	0.207136	0.002026	0.257812	7.43058e-05	0.0442078	0.0103463	0.0120654	0.257812	General Immune Function	14417655
9:133256085:A:T	9	133256085	A	T	ABO	missense	0.245261	0.624392	0.278306	0.245949	0.209851	0.206659	0.00205811	0.256195	6.89879e-05	0.0436204	0.0103348	0.0124241	0.256195	General Immune Function	14417655
9:133261367:C:A	9	133261367	C	A	ABO	missense	0.310498	0.623561	0.279655	0.247235	0.214986	0.208085	0.00310842	0.248244	-2.48943e-05	0.0566122	0.0102225	0.0137872	0.248244	General Immune Function	14417655
7:122995119:A:C	7	122995119	A	C	TAS2R16	missense	0.283932	0.00765518	0.00167195	0.0022207	0.014239	0.00144004	0.277563	0.00678075	0.0163461	0.0959136	0.00111812	0.0175452	0.277563	NA	NA
7:122994970:C:T	7	122994970	C	T	TAS2R16	missense	0.908103	0.667011	0.557824	0.677876	0.731092	0.690583	0.150437	0.00160773	0.0379892	0.0134262	0.00369781	-6.14687e-06	0.150437	NA	NA
11:89178528:C:A	11	89178528	C	A	TYR	missense	0.0617105	0.0939072	0.0215631	0.366755	0.376927	0.11866	0.207941	0.156421	0.269308	0.197035	0.00824812	0.114741	0.269308	Skin Pigmentation	19297406, 32396835
11:89284793:G:A	11	89284793	G	A	TYR	missense	0.0463018	0.0467132	0.0157515	0.288234	0.20028	0.0724137	0.160138	0.16107	0.209168	0.177983	0.00561478	0.111739	0.209168	Skin Pigmentation	19297406, 32396835
1:231421509:C:G	1	231421509	C	G	EGLN1	missense	0.307233	0.155909	0.438612	0.0613111	0.108298	0.230048	0.154639	0.0209148	0.268967	0.112449	0.0011082	0.0728704	0.268967	High Altitude	20466884, 32396835
11:5667710:C:T	11	5667710	C	T	TRIM5	missense	0.259003	0.375362	0.440602	0.0629379	0.0868347	0.149207	0.090028	0.215452	0.253815	0.158674	0.00163617	0.00993559	0.253815	HIV	28977405, 19238338, 21690564, 32396835
11:5679771:C:T	11	5679771	C	T	TRIM5	missense	0.137406	0.114093	0.0837733	0.356383	0.285481	0.176871	0.096773	0.127585	0.156925	0.121885	0.00207515	0.0542936	0.156925	HIV	28977405, 19238338, 21690564, 32396835
12:10986253:C:T	12	10986253	C	T	TAS2R50	missense	0.0983129	0.492234	0.706001	0.319145	0.495098	0.578355	0.163823	0.0607589	0.25022	0.00877665	0.0543103	0.125566	0.25022	NA	NA
2:135798089:T:C	2	135798089	T	C	LCT	missense	0.383447	0.479795	0.519295	0.756146	0.32493	0.46923	0.205303	0.108884	0.0660249	0.184887	0.245947	0.110777	0.245947	Lactase persistence	18505377, 27535199, 24861860, 24361938
2:135833176:C:T	2	135833176	C	T	LCT	missense	0.455577	0.221876	0.348301	0.151499	0.427837	0.272838	0.180385	0.00543476	0.0686873	0.0772273	0.132596	0.0246402	0.180385	Lactase persistence	18505377, 27535199, 24861860, 24361938
12:10908523:T:C	12	10908523	T	C	TAS2R13	missense	0.215807	0.643899	0.706617	0.570596	0.611345	0.642891	0.243619	0.0180246	0.0475874	0.0107248	0.00597141	0.0164552	0.243619	NA	NA
12:112911065:G:A	12	112911065	G	A	OAS1	missense	0.221443	0.800774	0.611228	0.568492	0.411298	0.570768	0.242808	0.138799	0.00484759	0.00188762	0.0450625	0.000129948	0.242808	General immune function	27393659, 32396835
12:112919432:G:C	12	112919432	G	C	OAS1	missense	0.932376	0.916051	0.771381	0.648222	0.57597	0.694001	0.193588	0.168293	0.0176098	0.118807	0.0267403	7.72269e-05	0.193588	General immune function	27393659, 32396835
12:112919404:G:A	12	112919404	G	A	OAS1	missense	0.932137	0.915965	0.770844	0.647831	0.575736	0.693365	0.193578	0.168548	0.0175255	0.118764	0.026662	6.97781e-05	0.193578	General immune function	27393659, 32396835
12:112919388:G:A	12	112919388	G	A	OAS1	splice_acceptor	0.417637	0.893968	0.76568	0.640605	0.510758	0.688067	0.113904	0.177426	0.0338803	0.00254501	0.0373871	0.00411523	0.177426	General immune function	27393659, 32396835
12:10997170:T:C	12	10997170	T	C	TAS2R20	missense	0.106407	0.497918	0.708729	0.335649	0.521942	0.608681	0.167872	0.053254	0.235599	0.0074229	0.0609512	0.1389	0.235599	NA	NA
12:10997112:C:A	12	10997112	C	A	TAS2R20	missense	0.106255	0.497983	0.708663	0.335612	0.521963	0.608682	0.168059	0.0533257	0.235565	0.00742035	0.0609911	0.138936	0.235565	NA	NA
12:10997447:G:T	12	10997447	G	T	TAS2R20	missense	0.106312	0.497946	0.708641	0.335643	0.521942	0.608651	0.168003	0.0532805	0.235509	0.00741521	0.0609592	0.138882	0.235509	NA	NA
12:10997121:A:G	12	10997121	A	G	TAS2R20	missense	0.106312	0.497964	0.708553	0.33564	0.521942	0.60859	0.167998	0.0532961	0.235411	0.00741327	0.0609623	0.138827	0.235411	NA	NA
12:10997434:G:T	12	10997434	G	T	TAS2R20	missense	0.122096	0.498213	0.708766	0.335743	0.522409	0.60879	0.146467	0.0526718	0.234394	0.00883865	0.0604934	0.137897	0.234394	NA	NA
1:6575171:A:G	1	6575171	A	G	TAS1R1	missense	0.759906	0.993506	0.998592	0.997855	0.992764	0.998577	0.233953	0.00586695	0.0140405	0.0803165	0.00438754	0.0145357	0.233953	NA	NA
16:30506720:G:C	16	30506720	G	C	ITGAL	missense	0.418306	0.124853	0.186004	0.292467	0.304622	0.640652	0.0335053	0.100052	0.0358929	0.00528458	-9.15922e-05	0.222701	0.222701	General immune function	32396835
7:141973545:C:G	7	141973545	C	G	TAS2R38	missense	0.480651	0.76339	0.675202	0.412003	0.468721	0.353878	0.00352171	0.22109	0.106407	0.0493916	0.0013902	0.0171465	0.22109	NA	NA
7:141972804:T:C	7	141972804	T	C	TAS2R38	missense	0.489086	0.771289	0.679162	0.455915	0.498133	0.372582	0.000218852	0.189103	0.0798826	0.0311635	0.000605589	0.0248055	0.189103	NA	NA
7:141972905:G:A	7	141972905	G	A	TAS2R38	missense	0.324668	0.224455	0.319694	0.542956	0.49603	0.626275	0.0753329	0.180166	0.0711735	0.0712864	0.000151243	0.0305406	0.180166	NA	NA
12:11030852:A:T	12	11030852	A	T	TAS2R31	missense	0.443812	0.889798	0.866502	0.779341	0.722923	0.730016	0.220373	0.0606048	0.0345241	0.0169708	0.00438363	0.00335934	0.220373	NA	NA
12:11030509:G:C	12	11030509	G	C	TAS2R31	missense	0.130009	0.15358	0.0154875	0.263025	0.11578	0.0654649	0.0418347	0.0248826	0.201531	0.0632629	0.0492665	0.114506	0.201531	NA	NA
12:11022196:T:G	12	11022196	T	G	TAS2R19	missense	0.00464944	0.255389	0.105388	0.00985926	0.0109711	0.119648	0.0224564	0.220218	0.0417829	0.105213	0.0105246	0.0586806	0.220218	NA	NA
2:9527801:T:C	2	9527801	T	C	ADAM17	missense	0.22202	0.0059969	0.00123239	0.00193737	0.0126109	0.0018976	0.216258	0.00543046	0.0131487	0.0745677	0.000393901	0.0120617	0.216258	General immune function	32396835
12:10809516:A:G	12	10809516	A	G	TAS2R9	missense	0.256841	0.541776	0.698239	0.602637	0.648062	0.59694	0.213199	0.00286703	0.0318583	0.0386364	0.0106104	0.000903268	0.213199	NA	NA
1:1334108:G:A	1	1334108	G	A	TAS1R3	missense	0.204146	0.00444932	0.00158423	0.00146374	0.00420168	0.000914851	0.199822	0.00612315	0.0106461	0.0687257	0.00581203	0.0127049	0.199822	NA	NA
1:1332271:G:A	1	1332271	G	A	TAS1R3	missense	0.206524	0.00863149	0.0031679	0.0170613	0.00980392	0.0110629	0.168037	0.0117872	0.0203136	0.0397717	0.00905283	0.00811955	0.168037	NA	NA
4:38774449:C:T	4	38774449	C	T	TLR10	missense	0.0276081	0.00361104	0.219729	0.00643943	0.0378151	0.0634297	0.00790497	0.00461828	0.195304	0.0188036	0.0142173	0.0407402	0.195304	General Immune Function	24002163, 32396835
12:56349213:T:C	12	56349213	T	C	STAT2	missense	0.197811	0.0070839	0.00175994	0.00270241	0.00513539	0.00120286	0.190169	0.00354998	0.0110359	0.064332	0.0051886	0.012804	0.190169	General Immune Function	32396835, 22883142
12:56349260:G:A	12	56349260	G	A	STAT2	missense	0.00188237	0.158198	0.00703977	0.00244656	0.00070028	0.000254125	0.00956506	0.151988	0.00205175	0.0555252	0.0115862	0.0133082	0.151988	General Immune Function	32396835, 22883142
12:111803962:G:A	12	111803962	G	A	ALDH2	missense	0.000329177	0.000368473	0.185234	0.00012144	0	0.000576037	0.000872511	0.000811463	0.184715	0.00752539	0.00156153	0.000475496	0.184715	Alcohol Metabolism	37661541, 31558841
7:22731420:T:A	7	22731420	T	A	IL6	missense	0.00511254	0.201645	0.021123	0.0120102	0.00887021	0.00908167	0.0145497	0.173451	0.000311865	0.0538753	0.00781729	0.00806693	0.173451	General immune function	32396835
1:18849352:T:C	1	18849352	T	C	TAS1R2	missense	0.146275	0.216506	0.0161943	0.209592	0.118114	0.108783	0.0114989	0.000909524	0.162889	0.00817244	0.0249998	0.0338361	0.162889	NA	NA
7:143478252:C:T	7	143478252	C	T	TAS2R41	missense	0.0592084	0.309352	0.26276	0.276856	0.206583	0.315607	0.159901	0.00521302	-9.0444e-06	0.00846162	0.00981555	0.00632925	0.159901	NA	NA
4:186082920:C:T	4	186082920	C	T	TLR3	missense	0.0664822	0.290394	0.331133	0.295189	0.244865	0.240604	0.159773	0.000420813	0.00665306	0.0223333	0.00277301	0.00395446	0.159773	General Immune Function	24002163, 32396835
1:223111186:A:G	1	223111186	A	G	TLR5	missense	0.150451	0.258286	0.23988	0.423696	0.371849	0.43363	0.153954	0.0465636	0.0535738	0.058703	0.000852774	0.00363859	0.153954	General Immune Function	24002163, 32396835
12:10825803:G:A	12	10825803	G	A	TAS2R10	missense	0.833313	0.994795	0.997712	0.99578	0.975724	0.97133	0.152859	0.00593432	0.0101289	0.055075	0.00174353	0.00422298	0.152859	NA	NA
2:43398045:T:A	2	43398045	T	A	THADA	missense	0.252526	0.0818011	0.0485744	0.263285	0.321812	0.334706	2.21389e-06	0.10968	0.15032	0.0125096	0.0121647	0.0182331	0.15032	Energy Regulation and Metabolism	32396835, 24847810
9:124500523:C:G	9	124500523	C	G	NR5A1	missense	0.749861	0.0502607	0.316438	0.016451	0.0639589	0.0905533	0.713054	0.00438368	0.178547	0.27477	0.000305029	0.00273162	0.713054	NA	NA
22:40861830:T:TA	22	40861830	T	TA	DNAJB7	frameshift	0.00919583	0.711517	0.00536877	0.0122693	0.00116713	0.00115203	0.0428789	0.69344	0.0481346	0.250217	0.0585237	0.0608511	0.69344	NA	NA
16:10895362:C:G	16	10895362	C	G	CIITA	missense	0.0656463	0.709767	0.301478	0.0199604	0.0217087	0.0707824	0.000988656	0.666623	0.155266	0.280212	0.0316245	0.000240918	0.666623	NA	NA
16:10909070:A:G	16	10909070	A	G	CIITA	missense	0.767713	0.994574	0.998152	0.998324	0.996499	0.996476	0.227132	0.00656121	0.0121426	0.0788523	0.00876777	0.00921132	0.227132	NA	NA
3:66500338:G:C	3	66500338	G	C	LRIG1	missense	0.289355	0.888892	0.795811	0.981203	0.928805	0.958815	0.666137	0.0106493	0.0717532	0.264688	-0.000108832	0.00957909	0.666137	NA	NA
3:66500332:G:C	3	66500332	G	C	LRIG1	missense	0.28941	0.888883	0.795583	0.981194	0.928571	0.958815	0.666061	0.0106491	0.0719351	0.264667	-0.00011202	0.00958327	0.666061	NA	NA
3:66380856:C:T	3	66380856	C	T	LRIG1	missense	0.348708	0.0104464	0.00272791	0.0100648	0.0238095	0.0035747	0.326585	0.0120287	0.0245572	0.100807	0.00101573	0.0235129	0.326585	NA	NA
3:66384219:T:C	3	66384219	T	C	LRIG1	missense	0.144613	0.237057	0.695882	0.284643	0.271942	0.368685	0.0586812	0.00518624	0.300637	0.00273506	-5.36569e-06	0.0199314	0.300637	NA	NA
17:30971286:C:G	17	30971286	C	G	RNF135	missense	0.682309	0.0205792	0.00395987	0.0110255	0.0513779	0.030818	0.661721	0.0185881	0.0454685	0.225383	6.27369e-05	0.00790565	0.661721	NA	NA
17:30971395:T:C	17	30971395	T	C	RNF135	missense	0.680331	0.0203858	0.00404858	0.010953	0.0497199	0.0307544	0.659832	0.0186772	0.0450624	0.224812	0.000213578	0.00784695	0.659832	NA	NA
12:79621127:A:C	12	79621127	A	C	PAWR	missense	0.712102	0.137319	0.201127	0.0222498	0.0929472	0.0865424	0.656945	0.020778	0.0612802	0.278326	0.00115654	0.000419812	0.656945	NA	NA
12:79690012:G:C	12	79690012	G	C	PAWR	missense	0.597467	0.133126	0.198522	0.0203229	0.0760971	0.0808288	0.538971	0.0262271	0.0706932	0.238352	0.000225563	0.00103485	0.538971	NA	NA
8:10622867:G:C	8	10622867	G	C	RP1L1	missense	0.658197	0.0183135	0.00387256	0.00639829	0.0324463	0.00454037	0.645956	0.0161451	0.0391657	0.22109	0.00344104	0.039036	0.645956	NA	NA
8:10611723:A:G	8	10611723	A	G	RP1L1	missense	0.374298	0.117425	0.063182	0.544923	0.506303	0.329951	0.0312493	0.314624	0.375672	0.161083	0.000337532	0.0564263	0.375672	NA	NA
8:10612558:C:T	8	10612558	C	T	RP1L1	missense	0.361897	0.104895	0.0603661	0.502209	0.470355	0.314895	0.0198229	0.291657	0.340395	0.135151	0.000420053	0.0432153	0.340395	NA	NA
8:10608238:T:C	8	10608238	T	C	RP1L1	missense	0.423405	0.892669	0.939228	0.524126	0.559953	0.672588	0.0376475	0.278744	0.331276	0.0550423	-3.92418e-05	0.0316478	0.331276	NA	NA
8:10608972:G:A	8	10608972	G	A	RP1L1	missense	0.411976	0.104464	0.0590461	0.483011	0.428571	0.304829	0.00196698	0.277384	0.328803	0.104486	0.000202907	0.0419334	0.328803	NA	NA
8:10607587:C:T	8	10607587	C	T	RP1L1	missense	0.424178	0.103736	0.0586061	0.474367	0.427404	0.30391	0.000253088	0.271293	0.322782	0.0941673	-7.27613e-06	0.0388699	0.322782	NA	NA
8:10607245:C:T	8	10607245	C	T	RP1L1	missense	0.35566	0.781891	0.549278	0.392038	0.435107	0.583743	0.0118924	0.263266	0.0301717	0.0667128	3.83223e-05	0.0522042	0.263266	NA	NA
8:10608432:T:A	8	10608432	T	A	RP1L1	missense	0.18085	0.581114	0.381874	0.210032	0.149463	0.157988	0.00963528	0.255579	0.0508811	0.0407037	0.0227328	0.0194506	0.255579	NA	NA
8:10609614:G:C	8	10609614	G	C	RP1L1	missense	0.257365	0.593933	0.392291	0.252758	0.211116	0.20718	0.00107645	0.213706	0.0300115	0.0377348	0.0115323	0.0140796	0.213706	NA	NA
8:10607889:T:A	8	10607889	T	A	RP1L1	missense	0.0903816	0.108213	0.376276	0.122607	0.123483	0.0847989	0.00523754	0.000781722	0.164457	0.00101393	-5.95263e-05	0.00719741	0.164457	NA	NA
8:10609697:C:A	8	10609697	C	A	RP1L1	missense	0.828766	0.995053	0.998416	0.998364	0.986461	0.975214	0.163682	0.00462127	0.0096973	0.0622045	-0.000115628	0.00355826	0.163682	NA	NA
8:10607680:C:T	8	10607680	C	T	RP1L1	missense	0.106499	0.10996	0.386396	0.131075	0.124883	0.0877609	0.00257231	0.00182392	0.162994	0.00111599	-6.57472e-05	0.00908081	0.162994	NA	NA
8:10607834:C:A	8	10607834	C	A	RP1L1	missense	0.105174	0.10847	0.372932	0.122498	0.123716	0.084827	0.00137828	0.000860186	0.160031	0.000404429	-7.83141e-05	0.0075098	0.160031	NA	NA
16:31087690:T:C	16	31087690	T	C	AC135050.2	missense	0.0117262	0.418788	0.717881	0.0214533	0.0184407	0.0248873	0.0309342	0.363641	0.641357	0.150536	0.0184543	0.0122856	0.641357	NA	NA
16:31087679:C:T	16	31087679	C	T	AC135050.2	missense	0.00177958	0.000515863	0.0123196	0.00104356	0.0140056	0.409548	0.0134716	0.0168862	0.000756594	0.0848189	0.000205433	0.406971	0.406971	NA	NA
16:31087690:T:C	16	31087690	T	C	PRSS53	missense	0.0117262	0.418788	0.717881	0.0214533	0.0184407	0.0248873	0.0309342	0.363641	0.641357	0.150536	0.0184543	0.0122856	0.641357	NA	NA
16:31087679:C:T	16	31087679	C	T	PRSS53	missense	0.00177958	0.000515863	0.0123196	0.00104356	0.0140056	0.409548	0.0134716	0.0168862	0.000756594	0.0848189	0.000205433	0.406971	0.406971	NA	NA
16:31084843:G:C	16	31084843	G	C	PRSS53	missense	0.618831	0.448873	0.155227	0.383399	0.335901	0.683766	0.0922679	0.00302988	0.15285	0.050305	0.012581	0.14804	0.15285	NA	NA
18:70204107:A:C	18	70204107	A	C	RTTN	missense	0.250515	0.877745	0.986096	0.921685	0.871849	0.904831	0.628761	3.02586e-05	0.0917744	0.177283	-6.78107e-05	0.00481818	0.628761	NA	NA
18:70051452:A:G	18	70051452	A	G	RTTN	missense	0.416735	0.974271	0.992696	0.958339	0.912698	0.961558	0.511553	0.0280335	0.0569295	0.132513	0.00089468	0.0132655	0.511553	NA	NA
17:60709264:A:G	17	60709264	A	G	BCAS3	missense	0.348473	0.977532	0.905144	0.989883	0.940476	0.948267	0.62855	0.015467	0.0118731	0.225603	0.000116161	7.24928e-05	0.62855	NA	NA
17:60709320:A:G	17	60709320	A	G	BCAS3	missense	0.239466	0.00814611	0.00897887	0.00244779	0.0163399	0.00140783	0.232142	0.00429101	0.00311067	0.0803037	-2.07191e-05	0.0149676	0.232142	NA	NA
15:45099877:G:A	15	45099877	G	A	DUOX2	missense	0.248585	0.867743	0.937951	0.918975	0.910598	0.935063	0.627894	0.000140251	0.0245878	0.172587	0.00721784	0.0234356	0.627894	NA	NA
15:45111868:G:A	15	45111868	G	A	DUOX2	missense	0.41047	0.867027	0.898187	0.902234	0.892857	0.920798	0.419619	1.16257e-05	0.00419625	0.101287	0.0026528	0.015268	0.419619	NA	NA
15:45106240:T:C	15	45106240	T	C	DUOX2	missense	0.391289	0.122904	0.0568462	0.077177	0.0870682	0.0638384	0.237118	0.00309713	0.0129133	0.0614661	0.000874785	0.00926552	0.237118	NA	NA
5:132747766:G:C	5	132747766	G	C	CCNI2	missense	0.802913	0.412477	0.677314	0.0981965	0.147059	0.138397	0.627018	0.152777	0.419698	0.319424	0.00221209	0.00461484	0.627018	NA	NA
6:10687513:G:T	6	10687513	G	T	C6orf52	missense	0.658272	0.0235959	0.047833	0.0238841	0.0888266	0.0712492	0.614624	0.0238248	0.0032835	0.200504	0.00331254	0.000169497	0.614624	NA	NA
11:69083946:T:C	11	69083946	T	C	TPCN2	missense	0.73878	0.325487	0.542327	0.9835	0.961951	0.914258	0.119155	0.609598	0.302756	0.353179	0.0191762	-7.94253e-06	0.609598	NA	NA
11:69087895:G:A	11	69087895	G	A	TPCN2	missense	0.0882861	0.113991	0.227121	0.389725	0.204482	0.131929	0.187931	0.150819	0.030687	0.182077	0.0447456	0.119618	0.187931	NA	NA
11:69072692:A:G	11	69072692	A	G	TPCN2	missense	0.242367	0.0825196	0.205282	0.318283	0.328898	0.443138	0.00968206	0.158735	0.0240374	0.0229511	0.00174946	0.0461572	0.158735	NA	NA
2:3643958:A:G	2	3643958	A	G	COLEC11	missense	0.67157	0.0272394	0.0250836	0.0357269	0.0975724	0.105581	0.609414	0.0291635	0.0291125	0.18965	0.00209373	0.00467304	0.609414	NA	NA
1:207609544:A:G	1	207609544	A	G	CR1	missense	0.611235	0.0170787	0.00316846	0.00577479	0.0396825	0.00352411	0.599493	0.014762	0.037252	0.20553	0.000294221	0.0377542	0.599493	General immune function	36626386, 21593778
1:207609586:A:G	1	207609586	A	G	CR1	missense	0.787403	0.486283	0.333245	0.210338	0.294585	0.426352	0.459236	0.103293	0.00758759	0.238144	0.000669884	0.052009	0.459236	General Immune Function	36626386, 21593778
1:207609511:A:G	1	207609511	A	G	CR1	missense	0.23267	0.00687203	0.00167195	0.00240609	0.0198413	0.00110121	0.225792	0.00523812	0.013198	0.0773023	2.85301e-05	0.0151242	0.225792	General Immune Function	36626386, 21593778
3:112466178:G:A	3	112466178	G	A	BTLA	missense	0.269694	0.551809	0.7412	0.950221	0.864613	0.827788	0.599132	0.258298	0.0537188	0.379148	8.61863e-05	0.00807793	0.599132	NA	NA
14:55188974:C:T	14	55188974	C	T	DLGAP5	missense	0.756841	0.114673	0.201602	0.104858	0.165733	0.180611	0.597823	0.00663782	0.00878501	0.162786	0.000671949	0.00337224	0.597823	NA	NA
14:55177139:T:G	14	55177139	T	G	DLGAP5	missense	0.252762	0.0120401	0.0579021	0.00981176	0.0464519	0.0554595	0.223201	0.007135	0.0111241	0.0823482	0.00474234	0.0104526	0.223201	NA	NA
14:55169541:G:A	14	55169541	G	A	DLGAP5	missense	0.252501	0.012556	0.0574045	0.00980183	0.0460065	0.055437	0.222879	0.00660213	0.0108189	0.0824282	0.00453949	0.0104382	0.222879	NA	NA
1:1426261:C:T	1	1426261	C	T	TMEM88B	missense	0.779307	0.843325	0.948704	0.225274	0.305556	0.62979	0.381145	0.479392	0.595555	0.460551	0.00090261	0.181681	0.595555	NA	NA
8:10700250:A:G	8	10700250	A	G	C8orf74	missense	0.627435	0.113496	0.105421	0.00833511	0.0429907	0.0578885	0.594039	0.0227587	0.0148579	0.258612	0.00234687	-7.11629e-06	0.594039	NA	NA
12:64875267:G:A	12	64875267	G	A	TBC1D30	missense	0.650938	0.021482	0.00563182	0.0364785	0.0544138	0.0215844	0.593225	0.0333197	0.0598786	0.159505	0.00312054	0.0315462	0.593225	NA	NA
9:114347832:T:C	9	114347832	T	C	AKNA	missense	0.612759	0.0661962	0.055624	0.0058008	0.0273237	0.0364246	0.59132	0.00255219	0.00019974	0.234155	0.00720617	0.00261532	0.59132	NA	NA
9:114341693:A:G	9	114341693	A	G	AKNA	missense	0.842105	0.552703	0.600598	0.470485	0.423903	0.40965	0.260455	0.00675866	0.021028	0.045785	0.0111372	0.0171422	0.260455	NA	NA
9:114362451:G:A	9	114362451	G	A	AKNA	missense	0.162634	0.445427	0.405282	0.532018	0.609711	0.575546	0.255568	0.00769809	0.0193521	0.0481205	0.0227814	0.0113597	0.255568	NA	NA
9:114341620:T:C	9	114341620	T	C	AKNA	missense	0.228937	0.00592332	0.00167195	0.00168156	0.00513539	0.00132154	0.223883	0.00567801	0.0122922	0.0774186	0.00603095	0.0136192	0.223883	NA	NA
9:114341558:T:C	9	114341558	T	C	AKNA	missense	0.185675	0.00455986	0.00114396	0.00135768	0.00910364	0.00133839	0.181437	0.00491898	0.0104617	0.0627963	0.000748964	0.0103969	0.181437	NA	NA
1:206933133:G:A	1	206933133	G	A	PIGR	missense	0.674577	0.26519	0.112812	0.032466	0.0576564	0.0444889	0.59127	0.116004	0.00247304	0.281635	0.00819752	0.0184354	0.59127	NA	NA
1:206934461:G:A	1	206934461	G	A	PIGR	missense	0.21682	0.00472567	0.00158395	0.00226685	0.0156396	0.00144004	0.210578	0.00705581	0.0121487	0.0713535	-0.000104866	0.0129679	0.210578	NA	NA
3:188609767:T:C	3	188609767	T	C	LPP	missense	0.602239	0.017438	0.00352051	0.00678354	0.0424837	0.00592959	0.588569	0.01462	0.0367696	0.200646	1.65268e-05	0.0325836	0.588569	NA	NA
3:188609167:A:G	3	188609167	A	G	LPP	missense	0.180166	0.00462477	0.000969505	0.0017065	0.0158879	0.000982884	0.175101	0.00476797	0.0108096	0.0599134	9.75525e-05	0.0111827	0.175101	NA	NA
8:144168385:C:T	8	144168385	C	T	MROH1	missense	0.399724	0.981337	0.996744	0.993788	0.964986	0.996137	0.587495	0.012712	0.0368068	0.201253	0.00124373	0.0366935	0.587495	NA	NA
1:1419135:C:G	1	1419135	C	G	ANKRD65	missense	0.741933	0.328586	0.1226	0.0842299	0.163785	0.167565	0.584198	0.101418	0.00268364	0.267562	0.000870723	0.00160641	0.584198	NA	NA
1:1420203:C:A	1	1420203	C	A	ANKRD65	missense	0.473825	0.323737	0.121764	0.0809091	0.145658	0.166509	0.286032	0.123208	0.000100291	0.175292	0.00131	0.00663036	0.286032	NA	NA
19:14471656:G:A	19	14471656	G	A	PKN1	missense	0.0459642	0.31349	0.75	0.0985592	0.125817	0.175075	0.0380146	0.125259	0.584017	0.0440347	0.000129505	0.0138077	0.584017	NA	NA
19:14469516:A:G	19	14469516	A	G	PKN1	missense	0.407623	0.165521	0.121017	0.0700681	0.0669935	0.049014	0.259294	0.0231541	0.00268068	0.0881118	0.00630743	0.0187269	0.259294	NA	NA
15:42689608:G:A	15	42689608	G	A	STARD9	missense	0.843782	0.0663436	0.258184	0.20234	0.337302	0.439328	0.583507	0.126102	0.000515722	0.109919	0.0209957	0.0884728	0.583507	NA	NA
15:42689926:A:G	15	42689926	A	G	STARD9	missense	0.00311684	0.221834	0.0173385	0.00278254	0.000933707	0.000948734	0.0120055	0.214653	-2.3126e-06	0.0802895	0.0159696	0.0165985	0.214653	NA	NA
15:42686228:T:A	15	42686228	T	A	STARD9	missense	0.0030654	0.219724	0.00563182	0.00275421	0.000466853	0.00030495	0.0118197	0.21291	0.0067652	0.078907	0.0169385	0.0180741	0.21291	NA	NA
15:42690142:C:T	15	42690142	C	T	STARD9	missense	0.504197	0.0566344	0.197026	0.189472	0.298319	0.376813	0.199553	0.10553	0.000321661	0.0266203	0.0214394	0.0725315	0.199553	NA	NA
15:42686907:A:G	15	42686907	A	G	STARD9	missense	0.199634	0.00681676	0.0581661	0.0109201	0.0256769	0.0353585	0.170095	0.010842	0.0148294	0.0554711	-6.77793e-05	0.00239326	0.170095	NA	NA
12:49796884:A:T	12	49796884	A	T	NCKAP5L	missense	0.0177234	0.662451	0.485128	0.0424952	0.101541	0.157778	0.0578434	0.581459	0.319481	0.22657	0.0002683	0.0204739	0.581459	NA	NA
12:49795819:A:G	12	49795819	A	G	NCKAP5L	missense	0.21845	0.668196	0.502288	0.0477234	0.113031	0.188815	0.0464368	0.556173	0.307806	0.299015	-0.000114031	0.0247454	0.556173	NA	NA
2:74483364:C:T	2	74483364	C	T	TTC31	missense	0.808369	0.286175	0.781415	0.147593	0.20098	0.282512	0.580485	0.0179918	0.497858	0.232803	0.000138713	0.0152434	0.580485	NA	NA
17:7688850:C:G	17	7688850	C	G	WRAP53	missense	0.766098	0.194803	0.301478	0.116638	0.182073	0.258039	0.580335	0.00220566	0.0468104	0.199959	0.000306323	0.0241962	0.580335	NA	NA
17:7703404:C:G	17	7703404	C	G	WRAP53	missense	0.81894	0.263634	0.418412	0.206788	0.240896	0.431292	0.525734	2.35787e-05	0.0548634	0.169353	0.000919222	0.0677036	0.525734	NA	NA
3:64546800:G:C	3	64546800	G	C	ADAMTS9	missense	0.144206	0.619224	0.213695	0.0128078	0.0133053	0.0116051	0.0371235	0.578419	0.0880403	0.271325	0.0360191	0.0410731	0.578419	NA	NA
3:64686798:A:T	3	64686798	A	T	ADAMTS9	missense	0.227007	0.256628	0.0593101	0.033724	0.0947712	0.0648741	0.119151	0.154084	0.000123841	0.121172	0.00651456	4.28922e-06	0.154084	NA	NA
15:42731284:T:C	15	42731284	T	C	CDAN1	missense	0.845512	0.0676333	0.273231	0.21002	0.343137	0.438214	0.577225	0.130695	0.00133242	0.103543	0.0204251	0.0816274	0.577225	NA	NA
15:42736551:T:A	15	42736551	T	A	CDAN1	missense	0.849936	0.0762059	0.272663	0.227105	0.352007	0.433889	0.564109	0.132049	0.000107108	0.0905995	0.0175681	0.0659787	0.564109	NA	NA
15:42736428:G:A	15	42736428	G	A	CDAN1	missense	0.184308	0.0054444	0.0586268	0.00587242	0.0219421	0.0291756	0.165889	0.00810953	0.0216391	0.0595804	0.000150519	0.00258682	0.165889	NA	NA
15:42730963:C:T	15	42730963	C	T	CDAN1	missense	0.169886	0.00494676	0.0559662	0.00519918	0.0149463	0.0190763	0.15401	0.00715278	0.0221354	0.0537246	-1.22903e-05	0.000166196	0.15401	NA	NA
8:30845086:T:C	8	30845086	T	C	TEX15	missense	0.754434	0.0725893	0.0609262	0.124476	0.148226	0.180068	0.577165	0.0434621	0.0515725	0.115422	0.000713582	0.00111239	0.577165	NA	NA
8:30845009:A:C	8	30845009	A	C	TEX15	missense	0.750514	0.0725564	0.06107	0.124365	0.148226	0.180096	0.572612	0.0432314	0.0511345	0.114366	0.000676263	0.00116206	0.572612	NA	NA
8:30848708:A:G	8	30848708	A	G	TEX15	missense	0.768773	0.483667	0.104629	0.181379	0.194911	0.271931	0.479047	0.136067	0.065819	0.221714	0.0068569	0.00224711	0.479047	NA	NA
8:30845915:T:C	8	30845915	T	C	TEX15	missense	0.720624	0.48247	0.104189	0.180923	0.193978	0.271678	0.418946	0.138989	0.0635469	0.204554	0.0061744	0.0028208	0.418946	NA	NA
8:30845269:T:C	8	30845269	T	C	TEX15	missense	0.273423	0.0186912	0.0490144	0.0530117	0.0922035	0.138013	0.161602	0.0321985	0.00330092	0.0382938	0.00382999	0.0285706	0.161602	NA	NA
7:27156494:C:T	7	27156494	C	T	HOXA7	missense	0.185777	0.676714	0.853283	0.835273	0.826331	0.817643	0.576988	0.032148	0.0172334	0.178722	0.00623338	0.00434033	0.576988	NA	NA
1:173627118:A:T	1	173627118	A	T	ANKRD45	missense	0.588349	0.0165997	0.00334389	0.00560951	0.0406352	0.00364308	0.576621	0.0139441	0.0350637	0.19725	-1.12745e-06	0.0356497	0.576621	NA	NA
11:100976338:G:A	11	100976338	G	A	ARHGAP42	missense	0.186047	0.801642	0.952042	0.306244	0.308501	0.577169	0.0738753	0.387778	0.575801	0.10564	0.00369303	0.107032	0.575801	NA	NA
3:108470146:G:A	3	108470146	G	A	MYH15	missense	0.683013	0.280625	0.0698698	0.727877	0.655696	0.552848	5.07941e-06	0.313669	0.574743	0.125403	0.00133357	0.0370152	0.574743	NA	NA
3:108441130:G:A	3	108441130	G	A	MYH15	missense	0.0419684	0.326882	0.537581	0.0506633	0.0546218	0.159528	0.0126836	0.20736	0.403371	0.0942908	0.0042568	0.0343943	0.403371	NA	NA
3:108470780:C:T	3	108470780	C	T	MYH15	missense	0.053297	0.0639313	0.0197994	0.307549	0.204949	0.101047	0.167073	0.150232	0.219323	0.17126	0.00939586	0.0900877	0.219323	NA	NA
3:108428881:T:C	3	108428881	T	C	MYH15	missense	0.14865	0.068611	0.0359908	0.297738	0.264006	0.198536	0.045967	0.145076	0.188631	0.085273	-0.000108114	0.0135983	0.188631	NA	NA
3:108391858:T:C	3	108391858	T	C	MYH15	missense	0.000730317	0.159128	0.000879972	0.00171632	0	1.69423e-05	0.0116527	0.154967	0.0105358	0.0571113	0.0128858	0.013319	0.154967	NA	NA
3:58132828:G:A	3	58132828	G	A	FLNB	missense	0.588497	0.674838	0.931538	0.256482	0.272642	0.472603	0.152435	0.253557	0.574371	0.222104	0.00556686	0.0506094	0.574371	NA	NA
3:58123435:G:A	3	58123435	G	A	FLNB	missense	0.416588	0.670542	0.8739	0.255432	0.259104	0.45607	0.0288606	0.265249	0.502678	0.155215	0.00578022	0.0492035	0.502678	NA	NA
16:82000007:T:C	16	82000007	T	C	SDR42E1	missense	0.612546	0.0218601	0.0514784	0.0197895	0.0982726	0.0631078	0.573554	0.0206521	0.000675126	0.191373	0.00986094	7.55632e-05	0.573554	NA	NA
16:82000830:C:G	16	82000830	C	G	SDR42E1	missense	0.34114	0.0118835	0.0495424	0.00890664	0.0455182	0.0563671	0.315046	0.0110549	0.00361098	0.114741	0.00207232	0.00718263	0.315046	NA	NA
7:99484107:A:G	7	99484107	A	G	ZNF789	missense	0.820807	0.375546	0.349322	0.161517	0.178805	0.336242	0.57355	0.0593122	0.0360928	0.247647	0.007201	0.0313316	0.57355	NA	NA
1:234478644:G:C	1	234478644	G	C	TARBP1	missense	0.0998354	0.409096	0.721401	0.0645858	0.0775701	0.289841	0.000176793	0.252636	0.569357	0.154742	0.00452824	0.111453	0.569357	NA	NA
1:234467576:A:T	1	234467576	A	T	TARBP1	missense	0.0910915	0.345237	0.247272	0.0398847	0.0438842	0.203382	0.00249754	0.238027	0.108735	0.132601	0.00760898	0.0755966	0.238027	NA	NA
2:74498051:G:A	2	74498051	G	A	LBX2	missense	0.147072	0.270179	0.779567	0.134444	0.150093	0.266188	0.000273201	0.0456325	0.569337	0.0392655	-2.23442e-05	0.0397688	0.569337	NA	NA
22:26027014:A:G	22	26027014	A	G	MYO18B	missense	0.807542	0.267567	0.206001	0.159078	0.323296	0.367618	0.569143	0.00796156	0.000350209	0.205805	0.0280759	0.0576865	0.569143	NA	NA
22:25763322:G:A	22	25763322	G	A	MYO18B	missense	0.852023	0.825657	0.766455	0.453438	0.526377	0.545915	0.260082	0.224921	0.133017	0.189599	0.000309897	0.00251332	0.260082	NA	NA
22:25843883:C:A	22	25843883	C	A	MYO18B	missense	0.463563	0.916723	0.974129	0.709308	0.62535	0.765105	0.136734	0.14419	0.231515	0.000652755	0.0169071	0.00775426	0.231515	NA	NA
22:26027158:G:C	22	26027158	G	C	MYO18B	missense	0.245227	0.0145179	0.00915171	0.0290268	0.0826331	0.082811	0.177491	0.0169204	0.0233765	0.0491589	0.0124715	0.0138238	0.177491	NA	NA
22:25826487:C:T	22	25826487	C	T	MYO18B	missense	0.20006	0.0560858	0.0164613	0.227128	0.233536	0.127652	0.000199874	0.106314	0.169743	0.0375044	0.00182794	0.0243593	0.169743	NA	NA
6:131851228:A:C	6	131851228	A	C	ENPP1	missense	0.777625	0.174457	0.106741	0.148176	0.21662	0.171783	0.565905	0.00108454	0.0280963	0.130119	0.00187201	0.00136697	0.565905	NA	NA
3:138629115:G:A	3	138629115	G	A	FAIM	missense	0.674297	0.0335772	0.0210387	0.0735147	0.0937354	0.0418221	0.563798	0.0455126	0.0608271	0.115146	0.000935	0.0326704	0.563798	NA	NA
3:138629146:T:C	3	138629146	T	C	FAIM	missense	0.540838	0.0167477	0.00448786	0.0183784	0.0347968	0.00506659	0.507484	0.0198337	0.0396392	0.151211	0.00310872	0.0397893	0.507484	NA	NA
11:66509105:G:A	11	66509105	G	A	DPP3	missense	0.00908287	0.599598	0.00492784	0.022419	0.00957049	0.0170942	0.0440283	0.562088	0.0500614	0.18729	0.0396656	0.0281927	0.562088	NA	NA
17:41503661:G:A	17	41503661	G	A	KRT13	missense	0.285973	0.956262	0.918955	0.895319	0.816993	0.901264	0.561973	0.0595788	0.0173055	0.103942	0.00698524	0.00836643	0.561973	NA	NA
17:41502942:T:C	17	41502942	T	C	KRT13	missense	0.738387	0.988918	0.995248	0.99419	0.944911	0.969844	0.243805	0.00522663	0.0128102	0.0871307	0.0128852	0.000862171	0.243805	NA	NA
2:178780128:T:C	2	178780128	T	C	TTN	missense	0.459886	0.192881	0.268087	0.859911	0.860047	0.589919	0.211819	0.559621	0.409875	0.390202	0.0257714	0.0793732	0.559621	NA	NA
2:178759031:C:T	2	178759031	C	T	TTN	missense	0.84339	0.400033	0.810982	0.924916	0.940243	0.794684	0.00511668	0.451588	0.0162046	0.19109	0.0243339	0.0260317	0.451588	NA	NA
2:178756224:C:T	2	178756224	C	T	TTN	missense	0.832623	0.399336	0.803644	0.924866	0.939776	0.794721	0.00840149	0.451015	0.0191789	0.195326	0.0244508	0.0254391	0.451015	NA	NA
2:178764734:C:T	2	178764734	C	T	TTN	missense	0.828516	0.400015	0.81063	0.92478	0.939776	0.794548	0.0098633	0.449752	0.0157903	0.196113	0.0246103	0.0253651	0.449752	NA	NA
2:178741811:G:A	2	178741811	G	A	TTN	missense	0.421133	0.614568	0.193398	0.0819125	0.0819328	0.207756	0.193569	0.429611	0.00747104	0.281543	0.0209938	0.0134	0.429611	NA	NA
2:178795185:G:A	2	178795185	G	A	TTN	missense	0.167424	0.121037	0.545495	0.0545454	0.0602241	0.181909	0.0455285	0.0138924	0.41654	0.0615264	0.00168058	0.054293	0.41654	NA	NA
2:178549435:T:C	2	178549435	T	C	TTN	missense	0.00465963	0.334436	0.0472545	0.00518297	0.00443511	0.0053707	0.0193544	0.321786	0.00452586	0.120605	0.0182708	0.0173153	0.321786	NA	NA
2:178663651:C:T	2	178663651	C	T	TTN	missense	0.466892	0.316877	0.131148	0.0618966	0.0917367	0.229753	0.301973	0.136397	0.00146384	0.214526	0.00242572	0.0509171	0.301973	NA	NA
2:178566270:G:A	2	178566270	G	A	TTN	missense	0.337071	0.186705	0.591885	0.163592	0.205882	0.298048	0.0670721	6.97253e-06	0.300994	0.0378936	0.00128016	0.0373356	0.300994	NA	NA
2:178580212:C:T	2	178580212	C	T	TTN	missense	0.335624	0.189979	0.591477	0.172586	0.231326	0.321744	0.0583128	3.89108e-05	0.288955	0.035228	0.00419092	0.0458541	0.288955	NA	NA
2:178586693:G:A	2	178586693	G	A	TTN	missense	0.530131	0.500488	0.681978	0.223585	0.283847	0.504506	0.141501	0.115194	0.285133	0.167704	-2.15068e-05	0.110989	0.285133	NA	NA
2:178599800:T:C	2	178599800	T	C	TTN	missense	0.542528	0.50222	0.685058	0.227135	0.290616	0.505964	0.149528	0.11277	0.283993	0.168993	8.47623e-05	0.108466	0.283993	NA	NA
2:178556967:A:G	2	178556967	A	G	TTN	missense	0.544541	0.496573	0.681186	0.223245	0.281746	0.500034	0.155785	0.111415	0.283968	0.170488	-7.88853e-05	0.106923	0.283968	NA	NA
2:178562809:T:C	2	178562809	T	C	TTN	missense	0.545112	0.497154	0.681834	0.225617	0.282213	0.500525	0.154056	0.109876	0.28224	0.168325	-0.000103382	0.105396	0.28224	NA	NA
2:178739639:T:G	2	178739639	T	G	TTN	missense	0.0120458	0.343046	0.157455	0.0481311	0.0135387	0.0213804	0.0421299	0.248149	0.0412806	0.0548751	0.0360555	0.0254917	0.248149	NA	NA
2:178739433:T:G	2	178739433	T	G	TTN	missense	0.0121896	0.343027	0.157691	0.048125	0.0135387	0.0213811	0.0418542	0.248117	0.0414489	0.0549263	0.0360601	0.0254949	0.248117	NA	NA
2:178777248:C:T	2	178777248	C	T	TTN	missense	0.0121685	0.339364	0.151355	0.0478701	0.013078	0.0212449	0.041371	0.244861	0.0373996	0.053843	0.0363956	0.0252427	0.244861	NA	NA
2:178773134:C:G	2	178773134	C	G	TTN	missense	0.0121693	0.33938	0.152878	0.0478797	0.0133053	0.0213296	0.0413925	0.244831	0.0384683	0.053901	0.0360133	0.0251463	0.244831	NA	NA
2:178632291:G:A	2	178632291	G	A	TTN	missense	0.00357958	0.251534	0.00114396	0.00307966	0	5.08251e-05	0.0132925	0.244208	0.0177524	0.090331	0.0208236	0.0214543	0.244208	NA	NA
2:178770209:C:T	2	178770209	C	T	TTN	missense	0.0125082	0.340199	0.154787	0.0489322	0.0198413	0.0430488	0.0425466	0.242122	0.0379909	0.0568069	0.0272483	0.00631741	0.242122	NA	NA
2:178717810:G:T	2	178717810	G	T	TTN	missense	0.427538	0.496518	0.614328	0.208128	0.231559	0.417263	0.0742203	0.136855	0.236515	0.130112	0.00127669	0.0628842	0.236515	NA	NA
2:178735921:C:T	2	178735921	C	T	TTN	missense	0.217688	0.349264	0.161532	0.0519764	0.0375817	0.0444042	0.0779768	0.220879	0.0276287	0.120064	0.018958	0.0140889	0.220879	NA	NA
2:178724514:G:A	2	178724514	G	A	TTN	missense	0.00714903	0.257121	0.00563182	0.0225059	0.0303455	0.119896	0.0272541	0.199224	0.0283099	0.0768165	0.00186131	0.0439367	0.199224	NA	NA
2:178541464:C:T	2	178541464	C	T	TTN	missense	0.0742089	0.155394	0.427138	0.13988	0.127218	0.249441	0.0271202	0.000679749	0.182812	0.00124062	0.000981791	0.0383212	0.182812	NA	NA
2:178532834:C:T	2	178532834	C	T	TTN	missense	0.0737212	0.155367	0.426258	0.139801	0.126984	0.249339	0.0274756	0.000689169	0.182084	0.00121964	0.00100014	0.038342	0.182084	NA	NA
2:178767769:T:C	2	178767769	T	C	TTN	missense	0.0710171	0.257323	0.031063	0.02526	0.0347806	0.161115	0.00438795	0.181746	0.00470525	0.102391	0.00282846	0.0693604	0.181746	NA	NA
2:178571293:G:A	2	178571293	G	A	TTN	missense	0.0739944	0.155431	0.424762	0.139362	0.127451	0.248619	0.0269879	0.000740065	0.1811	0.0012708	0.000886484	0.0381759	0.1811	NA	NA
2:178539023:C:T	2	178539023	C	T	TTN	missense	0.0142066	0.264145	0.0361732	0.0341493	0.0462185	0.171366	0.0267572	0.180198	0.00398142	0.0729773	0.000652998	0.0720965	0.180198	NA	NA
2:178773994:C:T	2	178773994	C	T	TTN	missense	0.0953566	0.257977	0.0242035	0.0257716	0.0364146	0.146495	0.0162355	0.179559	0.010329	0.106628	0.00264891	0.054094	0.179559	NA	NA
2:178592420:G:A	2	178592420	G	A	TTN	missense	0.074319	0.158201	0.424661	0.140303	0.133754	0.255134	0.0275384	0.000917414	0.179313	0.0015087	0.00032263	0.0413817	0.179313	NA	NA
2:178574139:C:T	2	178574139	C	T	TTN	missense	0.0793572	0.270211	0.0364308	0.0348008	0.0485528	0.172144	0.00334717	0.176744	0.00604406	0.0952468	0.00115999	0.0654031	0.176744	NA	NA
2:178593864:C:T	2	178593864	C	T	TTN	missense	0.0744543	0.158207	0.421507	0.140308	0.133287	0.255074	0.0274101	0.000920072	0.176215	0.00149384	0.000363117	0.0413541	0.176215	NA	NA
2:178567458:A:G	2	178567458	A	G	TTN	missense	0.0489034	0.0619496	0.0772615	0.302786	0.228398	0.224366	0.176177	0.154651	0.117604	0.127199	0.00337274	0.00464522	0.176177	NA	NA
2:178681132:C:T	2	178681132	C	T	TTN	missense	0.0492635	0.0616467	0.0738296	0.303607	0.225023	0.215179	0.175805	0.155462	0.122864	0.130884	0.00413443	0.0071886	0.175805	NA	NA
2:178728625:C:T	2	178728625	C	T	TTN	missense	0.0840346	0.258834	0.0330869	0.0289777	0.0413165	0.165588	0.00787609	0.174842	0.00543439	0.10143	0.00177345	0.067324	0.174842	NA	NA
2:178785681:G:A	2	178785681	G	A	TTN	missense	0.105324	0.0514859	0.0156635	0.239454	0.24183	0.0840138	0.0449561	0.115881	0.173519	0.0924663	0.00285017	0.0650659	0.173519	NA	NA
2:178713977:G:A	2	178713977	G	A	TTN	missense	0.157054	0.261883	0.0363492	0.0291937	0.0438842	0.158551	0.0566319	0.168652	0.00576178	0.125567	0.00230643	0.0544582	0.168652	NA	NA
2:178543986:A:G	2	178543986	A	G	TTN	missense	0.146434	0.270326	0.0373108	0.0375737	0.0518207	0.173906	0.0383909	0.164005	0.00873777	0.113056	0.00185929	0.0581405	0.164005	NA	NA
2:178706721:A:G	2	178706721	A	G	TTN	missense	0.204565	0.263652	0.0370468	0.030013	0.0485528	0.159303	0.0967908	0.163101	0.00716248	0.141199	0.00190922	0.0501996	0.163101	NA	NA
2:178693639:T:C	2	178693639	T	C	TTN	missense	0.555625	0.501796	0.55713	0.230892	0.277336	0.46949	0.161269	0.11091	0.14527	0.156469	-3.68125e-05	0.0774302	0.161269	NA	NA
2:178549591:C:T	2	178549591	C	T	TTN	missense	0.259654	0.272505	0.0379268	0.0366581	0.0602241	0.173116	0.137411	0.154152	0.0119299	0.154002	0.00126085	0.0494465	0.154152	NA	NA
2:178718769:T:G	2	178718769	T	G	TTN	missense	0.15438	0.181022	0.418075	0.154332	0.161607	0.218165	0.00016784	0.00168543	0.15134	0.0041949	-0.000114529	0.0116067	0.15134	NA	NA
2:178722403:C:G	2	178722403	C	G	TTN	missense	0.171876	0.181394	0.418603	0.154487	0.161998	0.218231	0.00039424	0.00153105	0.15026	0.0057162	-0.000117066	0.011091	0.15026	NA	NA
2:178714366:T:C	2	178714366	T	C	TTN	missense	0.163742	0.181836	0.418339	0.154423	0.167834	0.227645	9.43873e-06	0.00162716	0.150209	0.00557806	1.19175e-05	0.014899	0.150209	NA	NA
1:169376630:A:G	1	169376630	A	G	BLZF1	missense	0.079368	0.193909	0.625396	0.0177495	0.0394491	0.115766	0.0135121	0.124484	0.559617	0.110531	2.67396e-05	0.0394258	0.559617	NA	NA
11:120228949:A:G	11	120228949	A	G	OAF	missense	0.556464	0.577565	0.20727	0.875541	0.863912	0.642588	0.171185	0.151901	0.551794	0.205296	0.00727297	0.0834008	0.551794	NA	NA
11:120228970:G:A	11	120228970	G	A	OAF	missense	0.52615	0.392697	0.19157	0.790339	0.79902	0.562667	0.0989069	0.239946	0.458686	0.195496	0.0125436	0.0657011	0.458686	NA	NA
17:64496464:C:T	17	64496464	C	T	POLG2	missense	0.711745	0.208049	0.0396937	0.0955277	0.150327	0.122022	0.55176	0.0165208	0.0637139	0.177714	4.78565e-05	0.00222492	0.55176	NA	NA
11:4450046:G:A	11	4450046	G	A	OR52K2	missense	0.608886	0.0231033	0.0446146	0.0332855	0.0915033	0.0352218	0.551427	0.0271682	0.00590736	0.156673	0.00305946	0.0127593	0.551427	NA	NA
11:4450243:C:T	11	4450243	C	T	OR52K2	missense	0.328956	0.0163329	0.0428546	0.0302507	0.0641923	0.0254499	0.265114	0.0182082	0.000317688	0.0638449	0.00222333	0.0078902	0.265114	NA	NA
15:42389001:G:A	15	42389001	G	A	CAPN3	missense	0.639333	0.0740539	0.121876	0.0458687	0.11718	0.135349	0.551135	0.00198743	0.00531149	0.188156	0.00380006	0.0110323	0.551135	NA	NA
10:54195684:T:G	10	54195684	T	G	PCDH15	missense	0.131631	0.361975	0.778433	0.140745	0.192901	0.335401	0.0060228	0.107385	0.549551	0.0644066	0.00189536	0.0775768	0.549551	NA	NA
10:54195850:C:T	10	54195850	C	T	PCDH15	missense	0.463269	0.238283	0.104629	0.129813	0.159972	0.177534	0.220686	0.0218549	0.0137296	0.0798314	-0.000114796	0.00108058	0.220686	NA	NA
10:53995731:C:T	10	53995731	C	T	PCDH15	missense	0.24141	0.204728	0.478701	0.195518	0.175303	0.407218	0.00334385	7.31749e-05	0.15093	0.0156872	0.00365296	0.0952556	0.15093	NA	NA
17:36013244:T:C	17	36013244	T	C	CCL23	missense	0.815919	0.222745	0.394843	0.192302	0.261204	0.348226	0.546365	0.00123086	0.0529919	0.152935	0.000836845	0.0288994	0.546365	NA	NA
15:52609086:T:C	15	52609086	T	C	FAM214A	missense	0.402547	0.403928	0.815965	0.167049	0.168067	0.286189	0.0974389	0.100319	0.545016	0.117997	0.00528842	0.0174029	0.545016	NA	NA
15:52609236:C:T	15	52609236	C	T	FAM214A	missense	0.334883	0.563267	0.143285	0.732853	0.685808	0.605517	0.246802	0.0365683	0.470002	0.127424	-0.000117014	0.0151076	0.470002	NA	NA
12:56361274:A:G	12	56361274	A	G	APOF	missense	0.555837	0.0148863	0.00395987	0.0054307	0.0268441	0.00299878	0.544355	0.0142685	0.0313622	0.185886	0.00311899	0.034901	0.544355	NA	NA
4:158680524:C:T	4	158680524	C	T	ETFDH	missense	0.23634	0.717557	0.960834	0.854576	0.856609	0.867297	0.543913	0.0251841	0.110689	0.156418	0.00889647	0.0144948	0.543913	NA	NA
17:50375415:A:C	17	50375415	A	C	EME1	missense	0.977412	0.8359	0.282559	0.88871	0.888889	0.724214	0.0758143	0.00915268	0.54256	0.0101268	0.000304827	0.0800195	0.54256	NA	NA
7:30875648:A:G	7	30875648	A	G	AC004691.2	missense	0.778854	0.0645381	0.400827	0.166223	0.327965	0.407946	0.540767	0.0953146	0.0836765	0.127985	0.0349336	0.0954307	0.540767	NA	NA
7:30875648:A:G	7	30875648	A	G	MINDY4	missense	0.778854	0.0645381	0.400827	0.166223	0.327965	0.407946	0.540767	0.0953146	0.0836765	0.127985	0.0349336	0.0954307	0.540767	NA	NA
7:30791466:C:T	7	30791466	C	T	MINDY4	missense	0.757041	0.316349	0.183122	0.492136	0.491597	0.527074	0.152599	0.0740264	0.198713	0.000690054	-8.51466e-05	0.00213771	0.198713	NA	NA
4:134199911:T:G	4	134199911	T	G	PABPC4L	missense	0.62813	0.522026	0.935586	0.310836	0.405652	0.517755	0.152555	0.0606039	0.538213	0.130163	0.0044394	0.0537798	0.538213	NA	NA
4:134200446:C:T	4	134200446	C	T	PABPC4L	missense	0.656819	0.522753	0.935938	0.311037	0.407987	0.518044	0.181226	0.059589	0.536471	0.139403	0.00448069	0.0525727	0.536471	NA	NA
12:87986317:T:C	12	87986317	T	C	C12orf50	missense	0.706968	0.0467929	0.075819	0.114415	0.171422	0.160468	0.537292	0.0643463	0.0269355	0.101813	0.00171409	0.000513599	0.537292	NA	NA
4:41631305:C:A	4	41631305	C	A	LIMCH1	missense	0.653918	0.0900013	0.105333	0.0664588	0.13422	0.127147	0.537114	0.00223879	1.55056e-05	0.161684	0.00294486	0.00177055	0.537114	NA	NA
4:41629701:C:T	4	41629701	C	T	LIMCH1	missense	0.543872	0.0874848	0.103925	0.0654481	0.129085	0.126953	0.417264	0.00115623	1.70207e-05	0.12544	0.00388457	0.00373411	0.417264	NA	NA
4:41632760:G:C	4	41632760	G	C	LIMCH1	missense	0.502974	0.0233709	0.0247272	0.0543024	0.119748	0.104657	0.401039	0.0383963	0.0329308	0.0987516	0.00739004	0.00304845	0.401039	NA	NA
4:41671587:T:C	4	41671587	T	C	LIMCH1	missense	0.663105	0.321676	0.16499	0.542028	0.591569	0.503267	0.0411422	0.0973455	0.258877	0.00869957	0.00764716	0.00151444	0.258877	NA	NA
12:49838386:A:T	12	49838386	A	T	BCDIN3D	missense	0.231681	0.671612	0.504934	0.0635842	0.117936	0.196717	0.0426621	0.536402	0.288498	0.278418	0.000234272	0.0196034	0.536402	NA	NA
2:74462912:G:A	2	74462912	G	A	MOGS	missense	0.773521	0.286664	0.783175	0.148109	0.201029	0.289721	0.535414	0.0189486	0.502077	0.221404	6.12205e-05	0.0189376	0.535414	NA	NA
2:74463251:C:T	2	74463251	C	T	MOGS	missense	0.723703	0.284729	0.781503	0.140943	0.185341	0.275566	0.48335	0.0233121	0.512879	0.20945	0.000472307	0.0175506	0.512879	NA	NA
6:52750617:T:G	6	52750617	T	G	GSTA2	missense	0.626065	0.0416029	0.149093	0.0544456	0.140056	0.0727162	0.532297	0.0226375	0.0155492	0.144332	0.0112061	0.00260082	0.532297	NA	NA
6:52752933:C:G	6	52752933	C	G	GSTA2	missense	0.314299	0.841612	0.715895	0.594811	0.488095	0.588896	0.165713	0.157603	0.0323239	-1.9617e-06	0.0227122	7.12105e-05	0.165713	NA	NA
2:42048524:T:C	2	42048524	T	C	PKDCC	missense	0.0652438	0.734334	0.397411	0.138586	0.089102	0.18714	0.0659967	0.531739	0.110231	0.126385	0.0351162	0.000161836	0.531739	NA	NA
3:50296800:T:A	3	50296800	T	A	NAA80	missense	0.187399	0.579911	0.539098	0.0103813	0.0105239	0.0123407	0.0744196	0.531208	0.424267	0.290189	0.0416332	0.0401101	0.531208	NA	NA
3:50274469:C:T	3	50274469	C	T	SEMA3B	missense	0.187022	0.579325	0.538895	0.0103589	0.0102708	0.0123166	0.0742334	0.530654	0.424228	0.289721	0.0420302	0.0400508	0.530654	NA	NA
15:90909365:A:G	15	90909365	A	G	MAN2A2	missense	0.312019	0.853044	0.924234	0.302977	0.355042	0.426812	0.00421062	0.460276	0.527616	0.136121	-0.000103956	0.0124716	0.527616	NA	NA
15:90905396:C:T	15	90905396	C	T	MAN2A2	missense	0.194783	0.00821696	0.00140795	0.00426493	0.0315126	0.00228713	0.183183	0.00332849	0.0130994	0.0603671	0.00449767	0.011582	0.183183	NA	NA
3:50340745:T:G	3	50340745	T	G	RASSF1	missense	0.241389	0.581426	0.539958	0.0107418	0.0144725	0.0127236	0.12273	0.525562	0.41852	0.309063	0.0379222	0.0431356	0.525562	NA	NA
3:50330660:T:C	3	50330660	T	C	RASSF1	missense	0.0015242	0.178625	0.000792812	0.00196174	0	8.474e-05	0.0114003	0.173812	0.0124064	0.0643269	0.014545	0.0148384	0.173812	NA	NA
3:120781246:C:T	3	120781246	C	T	GTF2E1	missense	0.0168182	0.611965	0.474305	0.0478646	0.0282446	0.0731906	0.0566891	0.525385	0.312433	0.176743	0.0341153	0.00211695	0.525385	NA	NA
16:67003151:A:C	16	67003151	A	C	CES4A	missense	0.671783	0.209331	0.221665	0.0761183	0.105742	0.183781	0.525011	0.0265002	0.0295308	0.214578	0.00256425	0.0121894	0.525011	NA	NA
16:67006432:G:A	16	67006432	G	A	CES4A	missense	0.265142	0.00687203	0.00158423	0.00550602	0.0161064	0.00288018	0.251791	0.0090654	0.0180248	0.0810094	0.000880614	0.0156586	0.251791	NA	NA
5:73448100:G:C	5	73448100	G	C	FOXD1	missense	0.536528	0.0160419	0.00301312	0.0051734	0.0398874	0.00690252	0.524702	0.0119232	0.0324418	0.181143	-0.000116039	0.0250616	0.524702	NA	NA
6:158978316:A:G	6	158978316	A	G	RSPH3	missense	0.0661528	0.663024	0.374136	0.0828845	0.103182	0.174691	0.0249197	0.521301	0.14991	0.17354	0.00319691	0.00869705	0.521301	NA	NA
6:158993867:T:C	6	158993867	T	C	RSPH3	missense	0.0749593	0.664521	0.375771	0.0836699	0.103505	0.176232	0.0186528	0.520858	0.149649	0.176337	0.0034493	0.00868959	0.520858	NA	NA
6:158977668:C:T	6	158977668	C	T	RSPH3	missense	0.0857798	0.670824	0.378807	0.10859	0.129734	0.190359	0.0236396	0.492646	0.124925	0.149303	0.00206922	0.00540714	0.492646	NA	NA
6:158986414:C:T	6	158986414	C	T	RSPH3	missense	0.085662	0.670555	0.37874	0.108568	0.129846	0.190189	0.0236989	0.492385	0.124928	0.149157	0.00203764	0.00537616	0.492385	NA	NA
6:158999513:G:C	6	158999513	G	C	RSPH3	missense	0.155847	0.00427429	0.00123196	0.00113262	0.0100373	0.000830171	0.152142	0.0035687	0.0081652	0.0528587	-3.49774e-05	0.00946049	0.152142	NA	NA
16:29779543:G:A	16	29779543	G	A	ZG16	missense	0.467709	0.985694	0.937346	0.994247	0.964519	0.995697	0.519024	0.0143874	0.00498884	0.179441	0.000249227	0.0309891	0.519024	NA	NA
16:29780400:G:C	16	29780400	G	C	ZG16	missense	0.675366	0.991719	0.938578	0.996971	0.988095	0.997306	0.315516	0.00906377	0.0166986	0.110835	0.00436188	0.0184056	0.315516	NA	NA
3:130565440:G:A	3	130565440	G	A	COL6A6	missense	0.241348	0.824198	0.460225	0.842404	0.779178	0.693161	0.518731	0.00346568	0.215573	0.155458	0.000510797	0.0284149	0.518731	NA	NA
3:130649225:A:G	3	130649225	A	G	COL6A6	missense	0.743776	0.781482	0.508888	0.300982	0.396359	0.525209	0.271643	0.326826	0.0365364	0.27178	0.00090884	0.0486206	0.326826	NA	NA
3:130567085:C:T	3	130567085	C	T	COL6A6	missense	0.24068	0.0168119	0.0960049	0.0217497	0.0448179	0.0470132	0.187389	0.00877243	0.0280424	0.0561767	0.000646436	0.00133179	0.187389	NA	NA
3:130566801:A:C	3	130566801	A	C	COL6A6	missense	0.172212	0.00588647	0.00105597	0.00206769	0.00957049	0.000881027	0.166114	0.00319571	0.0104688	0.056633	0.000495803	0.0113076	0.166114	NA	NA
19:35560067:A:G	19	35560067	A	G	ATP4A	missense	0.96982	0.306854	0.489523	0.888034	0.914099	0.803853	0.0962742	0.518222	0.253487	0.140252	0.0220467	0.00647642	0.518222	NA	NA
2:74889400:G:A	2	74889400	G	A	HK2	missense	0.547979	0.014352	0.108696	0.0156566	0.0576833	0.038614	0.515326	0.0237508	0.0223683	0.171254	0.000261117	0.00203905	0.515326	NA	NA
7:108049399:G:T	7	108049399	G	T	LAMB4	missense	0.543778	0.0213721	0.00660328	0.0146785	0.0641086	0.0185581	0.514617	0.0124965	0.0328744	0.164682	0.0020584	0.0148845	0.514617	NA	NA
7:108037539:G:A	7	108037539	G	A	LAMB4	missense	0.551392	0.0286954	0.0388948	0.0611677	0.111578	0.0590926	0.445331	0.0371146	0.0217841	0.097376	0.00240801	0.00748149	0.445331	NA	NA
7:108116065:A:G	7	108116065	A	G	LAMB4	missense	0.296867	0.0100042	0.00246392	0.00423576	0.0310458	0.00252431	0.28576	0.00613973	0.0171809	0.0966012	0.000972663	0.0177179	0.28576	NA	NA
7:108079717:C:A	7	108079717	C	A	LAMB4	missense	0.418088	0.0883599	0.0159275	0.0680667	0.101541	0.0759208	0.282705	8.76977e-05	0.0556253	0.0700278	0.000403577	0.00179951	0.282705	NA	NA
12:112039251:T:C	12	112039251	T	C	NAA25	missense	0.0532046	0.323794	0.577167	0.00700145	0.035014	0.0750271	0.0023845	0.283819	0.51303	0.165737	0.000189982	0.0125959	0.51303	NA	NA
11:45953579:C:T	11	45953579	C	T	PHF21A	missense	0.0161101	0.594165	0.528894	0.0434504	0.0352474	0.073198	0.0535436	0.512009	0.380042	0.179922	0.0223284	0.00118163	0.512009	NA	NA
2:74472651:C:A	2	74472651	C	A	MRPL53	missense	0.721672	0.283903	0.779743	0.140931	0.185427	0.269443	0.481345	0.0231545	0.511212	0.207044	0.000426375	0.0152135	0.511212	NA	NA
1:247949534:A:G	1	247949534	A	G	OR2L8	missense	0.398256	0.975082	0.880236	0.946028	0.898226	0.952968	0.511002	0.0402104	0.00567951	0.123798	0.00109431	0.0137889	0.511002	NA	NA
12:10098846:C:G	12	10098846	C	G	CLEC1A	missense	0.897507	0.279016	0.351725	0.870032	0.875584	0.639355	0.0295626	0.5094	0.368746	0.189509	0.0132356	0.0830125	0.5094	NA	NA
1:161791486:G:C	1	161791486	G	C	ATF6	missense	0.059277	0.638745	0.31338	0.076864	0.102941	0.0899627	0.0238255	0.509233	0.108115	0.151581	0.00110153	0.00463181	0.509233	NA	NA
1:161791522:C:T	1	161791522	C	T	ATF6	missense	0.135858	0.640995	0.313007	0.0773352	0.10761	0.0903081	0.000728231	0.502705	0.101217	0.177774	0.00118052	0.00629651	0.502705	NA	NA
1:161781951:A:G	1	161781951	A	G	ATF6	missense	0.0482172	0.108293	0.257789	0.288225	0.231542	0.17108	0.167508	0.0787798	-2.35527e-05	0.0965204	0.00138661	0.0223403	0.167508	NA	NA
11:280221:A:C	11	280221	A	C	NLRP6	missense	0.899665	0.710465	0.288153	0.884142	0.819795	0.704147	0.00797288	0.0766563	0.508789	0.0518266	0.00623106	0.0761352	0.508789	NA	NA
11:280816:A:T	11	280816	A	T	NLRP6	missense	0.819694	0.709337	0.296603	0.888823	0.810458	0.703771	0.00679397	0.0760913	0.496619	0.0775518	0.00867446	0.0749872	0.496619	NA	NA
11:284477:T:C	11	284477	T	C	NLRP6	missense	0.197492	0.00663252	0.00149622	0.00223368	0.0112045	0.0013215	0.190916	0.00371683	0.0112295	0.0653825	0.000475118	0.012088	0.190916	NA	NA
11:280464:C:G	11	280464	C	G	NLRP6	missense	0.0599412	0.274416	0.0137276	0.211786	0.0919701	0.107902	0.0922696	0.0174105	0.168717	0.0120753	0.0463393	0.0347286	0.168717	NA	NA
16:75556194:G:C	16	75556194	G	C	TMEM231	missense	0.0965001	0.586739	0.673442	0.0580068	0.103641	0.265333	0.00130624	0.457313	0.504342	0.227196	0.000182695	0.0818023	0.504342	NA	NA
12:56328276:T:G	12	56328276	T	G	PAN2	missense	0.484848	0.986026	0.996304	0.994833	0.978758	0.997306	0.503834	0.0130628	0.0290978	0.17181	0.00503941	0.0326586	0.503834	NA	NA
9:96819529:C:T	9	96819529	C	T	ZNF782	missense	0.55202	0.0458473	0.300123	0.0183874	0.0697946	0.110501	0.502374	0.00241904	0.180209	0.202471	0.000600159	0.017393	0.502374	NA	NA
9:96819634:C:G	9	96819634	C	G	ZNF782	missense	0.384822	0.0416935	0.299384	0.0169941	0.0613912	0.109647	0.331203	0.000565043	0.201372	0.144903	0.00155718	0.0281114	0.331203	NA	NA
15:40289342:T:C	15	40289342	T	C	PLCB2	missense	0.00650112	0.211149	0.545086	0.00517761	0.0123716	0.0809496	0.0139121	0.179953	0.501718	0.10966	0.00549559	0.0309241	0.501718	NA	NA
11:67353059:C:G	11	67353059	C	G	AP003419.1	missense	0.00413512	0.516177	0.00589581	0.00891531	0.000933707	0.000643784	0.0365426	0.500181	0.0302195	0.179442	0.0420418	0.044511	0.500181	NA	NA
11:67353059:C:G	11	67353059	C	G	POLD4	missense	0.00413512	0.516177	0.00589581	0.00891531	0.000933707	0.000643784	0.0365426	0.500181	0.0302195	0.179442	0.0420418	0.044511	0.500181	NA	NA
7:100687853:C:T	7	100687853	C	T	GIGYF1	missense	0.0248627	0.538156	0.481165	0.0121762	0.0179739	0.0900651	0.0146979	0.500082	0.377538	0.226608	0.0210979	0.00858046	0.500082	NA	NA
5:148213934:C:A	5	148213934	C	A	SPINK6	missense	0.3597	0.899648	0.730681	0.920717	0.899533	0.842273	0.499047	0.00255336	0.0684551	0.15297	0.00209834	0.00599064	0.499047	NA	NA
14:102875712:T:C	14	102875712	T	C	TRAF3	missense	0.830336	0.523325	0.397641	0.235887	0.222456	0.175268	0.498113	0.120138	0.0240549	0.184227	0.0130333	0.0409574	0.498113	NA	NA
6:169670627:A:G	6	169670627	A	G	WDR27	missense	0.458309	0.829388	0.887872	0.266937	0.293087	0.420764	0.0386122	0.453691	0.497162	0.21235	0.00311289	0.0187771	0.497162	NA	NA
6:169632990:G:A	6	169632990	G	A	WDR27	missense	0.0872132	0.457413	0.568286	0.051204	0.0562558	0.111691	1.36966e-05	0.340714	0.419151	0.147977	0.00781294	0.00312744	0.419151	NA	NA
20:17619712:G:A	20	17619712	G	A	RRBP1	missense	0.136069	0.591353	0.326056	0.723209	0.678188	0.558114	0.496106	0.0140061	0.210595	0.174484	0.000191915	0.0265172	0.496106	NA	NA
20:17615510:C:A	20	17615510	C	A	RRBP1	missense	0.062428	0.27282	0.463234	0.151024	0.147031	0.313382	0.0544553	0.0410202	0.192962	0.0132667	0.00083106	0.0660942	0.192962	NA	NA
17:64860503:T:C	17	64860503	T	C	LRRC37A3	missense	0.503775	0.0141404	0.0145221	0.00377853	0.0210182	0.00315115	0.494481	0.0114624	0.00989587	0.171925	0.00431208	0.0297386	0.494481	NA	NA
17:64858819:C:G	17	64858819	C	G	LRRC37A3	missense	0.156721	0.0042006	0.000967969	0.00112455	0.00303455	0.000864085	0.153109	0.00367	0.00879372	0.0530064	0.00476485	0.00938935	0.153109	NA	NA
11:61341502:G:A	11	61341502	G	A	TKFC	missense	0.474797	0.985132	0.959873	0.989053	0.936741	0.876902	0.493865	0.020756	0.000886582	0.189527	0.00181306	0.0377314	0.493865	NA	NA
11:67311706:G:A	11	67311706	G	A	SSH3	missense	0.0829939	0.52314	0.0285991	0.0104307	0.00746965	0.002033	0.00904625	0.493786	0.00690986	0.20761	0.0335014	0.0480016	0.493786	NA	NA
15:43475576:G:C	15	43475576	G	C	TP53BP1	missense	0.874195	0.28994	0.396215	0.306886	0.45028	0.432391	0.493356	0.00893189	0.00498801	0.0966697	0.0215683	0.0160796	0.493356	NA	NA
15:43432448:T:G	15	43432448	T	G	TP53BP1	missense	0.858571	0.29132	0.396427	0.307023	0.448856	0.446098	0.469691	0.00842843	0.00508788	0.0949556	0.0210986	0.0216599	0.469691	NA	NA
15:43469998:C:T	15	43469998	C	T	TP53BP1	missense	0.659998	0.242359	0.378828	0.11691	0.177871	0.216842	0.449872	0.0203817	0.108953	0.175772	0.000315455	0.00874772	0.449872	NA	NA
16:89769915:C:T	16	89769915	C	T	FANCA	missense	0.67026	0.797791	0.929778	0.320483	0.316527	0.587317	0.162667	0.327656	0.492265	0.260456	0.0123487	0.0793414	0.492265	NA	NA
16:89799635:T:C	16	89799635	T	C	FANCA	missense	0.719405	0.804865	0.935234	0.412925	0.329052	0.589912	0.135198	0.242194	0.413852	0.183972	0.0413652	0.0301205	0.413852	NA	NA
16:89783072:C:T	16	89783072	C	T	FANCA	missense	0.687136	0.729828	0.833333	0.390416	0.450023	0.503372	0.130281	0.179417	0.287926	0.142844	2.54186e-05	0.0082341	0.287926	NA	NA
16:89808348:G:A	16	89808348	G	A	FANCA	missense	0.162692	0.00371257	0.00061598	0.00116662	0.00210084	0.000847084	0.159113	0.00463599	0.010058	0.0547746	0.00668289	0.00982626	0.159113	NA	NA
16:89816592:G:C	16	89816592	G	C	FANCA	missense	0.160128	0.00362038	0.000703977	0.00107029	0.00256769	0.000711575	0.156792	0.00455072	0.0095769	0.0540903	0.00562055	0.00991115	0.156792	NA	NA
15:43369604:T:C	15	43369604	T	C	ZSCAN29	missense	0.874632	0.291302	0.460489	0.30883	0.450747	0.437415	0.491025	0.00922053	0.0251546	0.0984787	0.0207443	0.0170345	0.491025	NA	NA
11:69295926:T:C	11	69295926	T	C	MYEOV	missense	0.748205	0.133691	0.441922	0.171984	0.282345	0.359384	0.490911	0.026404	0.111117	0.12756	0.0116985	0.053307	0.490911	NA	NA
11:69296105:A:G	11	69296105	A	G	MYEOV	missense	0.485475	0.0729314	0.198874	0.0574413	0.116355	0.103542	0.368277	0.00199906	0.0485536	0.112353	0.00393782	0.0013039	0.368277	NA	NA
2:241491579:C:T	2	241491579	C	T	FARP2	missense	0.00772491	0.505113	0.0990848	0.00703773	0.00140056	0.00282926	0.0273532	0.49003	0.0236459	0.185172	0.0394561	0.0372832	0.49003	NA	NA
16:666273:T:C	16	666273	T	C	WDR90	missense	0.70187	0.227394	0.298046	0.130055	0.133115	0.146567	0.489838	0.00968586	0.0412307	0.148429	0.00682867	0.00335649	0.489838	NA	NA
16:665990:G:A	16	665990	G	A	WDR90	missense	0.817345	0.861044	0.93893	0.359346	0.358543	0.561263	0.296949	0.366749	0.457962	0.303494	0.0126815	0.0329505	0.457962	NA	NA
16:655360:T:C	16	655360	T	C	WDR90	missense	0.816086	0.862225	0.939799	0.366115	0.364613	0.557381	0.288692	0.361995	0.453527	0.294823	0.0124032	0.028286	0.453527	NA	NA
16:659001:C:A	16	659001	C	A	WDR90	missense	0.831361	0.86359	0.93673	0.366562	0.366013	0.557561	0.309221	0.362392	0.446694	0.301813	0.0123998	0.0276807	0.446694	NA	NA
16:658275:C:A	16	658275	C	A	WDR90	missense	0.120129	0.641098	0.645221	0.230751	0.227124	0.405889	0.0711568	0.288453	0.260346	0.0675371	0.00337411	0.0486735	0.288453	NA	NA
16:651656:C:T	16	651656	C	T	WDR90	missense	0.265396	0.640579	0.65191	0.230925	0.237862	0.42171	0.000165831	0.27405	0.255641	0.108642	0.00316208	0.0515888	0.27405	NA	NA
16:650644:G:C	16	650644	G	C	WDR90	missense	0.408788	0.216961	0.282119	0.12742	0.112045	0.131997	0.17207	0.0156845	0.04839	0.0594086	0.0072641	0.00197056	0.17207	NA	NA
11:67490352:C:A	11	67490352	C	A	AIP	missense	0.499661	0.986238	0.997096	0.995142	0.977591	0.997357	0.489428	0.0123428	0.0297577	0.167285	0.00371565	0.0315253	0.489428	NA	NA
2:42288248:A:G	2	42288248	A	G	EML4	missense	0.938516	0.348367	0.792633	0.898366	0.896495	0.875272	0.0373619	0.488721	0.0158117	0.124307	0.00618948	0.00110985	0.488721	NA	NA
3:107377700:G:A	3	107377700	G	A	CCDC54	missense	0.330978	0.79395	0.860788	0.24765	0.215686	0.446899	0.00185736	0.4364	0.487851	0.178296	0.0202443	0.0459326	0.487851	NA	NA
2:237540364:T:C	2	237540364	T	C	MLPH	missense	0.7287	0.340881	0.400035	0.138305	0.256769	0.333333	0.487297	0.0569155	0.0917761	0.235061	0.00883808	0.047887	0.487297	NA	NA
2:237540862:C:T	2	237540862	C	T	MLPH	missense	0.194692	0.00610756	0.000967969	0.00223691	0.0214753	0.00191441	0.188068	0.00416236	0.0123428	0.064462	0.00108359	0.0105522	0.188068	NA	NA
2:237534583:A:G	2	237534583	A	G	MLPH	missense	0.571412	0.295644	0.261972	0.254012	0.298319	0.344223	0.180224	0.000597707	0.000890038	0.0473551	0.000609584	0.0100165	0.180224	NA	NA
5:181199927:A:G	5	181199927	A	G	TRIM7	missense	0.846671	0.242981	0.484422	0.278468	0.472456	0.44563	0.486108	0.0171653	0.0548114	0.104782	0.0469653	0.0350418	0.486108	NA	NA
5:181204894:G:A	5	181204894	G	A	TRIM7	missense	0.432047	0.0154851	0.00739176	0.0174119	0.0490196	0.00643806	0.39695	0.0152074	0.0261476	0.116487	0.000228992	0.0291958	0.39695	NA	NA
3:349417:A:G	3	349417	A	G	CHL1	missense	0.503592	0.985123	0.99692	0.995647	0.96662	0.997069	0.486067	0.0105774	0.0287911	0.167818	4.94444e-05	0.0302483	0.486067	NA	NA
3:319825:C:T	3	319825	C	T	CHL1	missense	0.519046	0.278953	0.325872	0.208659	0.179439	0.281413	0.177534	0.0052826	0.0194996	0.0566874	0.0100171	0.0054946	0.177534	NA	NA
17:42105145:T:C	17	42105145	T	C	DHX58	missense	0.730178	0.0942279	0.194562	0.171526	0.18394	0.206994	0.485061	0.0519668	0.000205752	0.0747182	0.00110741	3.37303e-05	0.485061	NA	NA
17:42103794:C:T	17	42103794	C	T	DHX58	missense	0.288742	0.0101607	0.158423	0.0218946	0.0340962	0.055388	0.235503	0.0205142	0.0759944	0.0729106	0.000472088	0.00261885	0.235503	NA	NA
16:57034194:A:G	16	57034194	A	G	NLRC5	missense	0.00675856	0.223867	0.546567	0.0104697	0.0172736	0.22049	0.0237693	0.16977	0.483647	0.131586	0.00775439	0.152289	0.483647	NA	NA
16:57026441:T:C	16	57026441	T	C	NLRC5	missense	0.169591	0.257093	0.564238	0.108278	0.146125	0.284654	0.00587978	0.056083	0.344332	0.0610027	0.000570458	0.0731	0.344332	NA	NA
1:11030859:C:A	1	11030859	C	A	MASP2	missense	0.243286	0.851328	0.679697	0.810245	0.715453	0.695303	0.483581	0.023786	0.0210366	0.101978	0.00800675	0.0158255	0.483581	NA	NA
6:24780664:A:C	6	24780664	A	C	GMNN	missense	0.0877316	0.571266	0.474231	0.0401844	0.0364998	0.0945362	6.78597e-06	0.483009	0.31897	0.204079	0.0213976	0.00042458	0.483009	NA	NA
6:24781507:C:T	6	24781507	C	T	GMNN	missense	0.227657	0.0150482	0.0522559	0.00677796	0.0408879	0.0438123	0.204593	0.00208643	0.0115569	0.0789531	0.00481418	0.00702606	0.204593	NA	NA
6:24781491:G:C	6	24781491	G	C	GMNN	missense	0.226243	0.0149186	0.0517028	0.00670466	0.0408879	0.0433838	0.20339	0.00207086	0.0113802	0.0784417	0.00493939	0.00692823	0.20339	NA	NA
10:22386928:A:G	10	22386928	A	G	SPAG6	missense	0.514206	0.0209017	0.00580781	0.0158559	0.0742297	0.0108265	0.48288	0.0124171	0.0338003	0.151739	0.00583731	0.0253119	0.48288	NA	NA
16:75612678:G:T	16	75612678	G	T	ADAT1	missense	0.0204699	0.584307	0.647157	0.057619	0.0961718	0.262122	0.0648297	0.4645	0.482522	0.198114	0.000365439	0.0859158	0.482522	NA	NA
16:75612787:G:T	16	75612787	G	T	ADAT1	missense	0.68016	0.636186	0.773191	0.227389	0.293884	0.42579	0.286774	0.236423	0.374687	0.258613	-8.1216e-05	0.0378415	0.374687	NA	NA
16:75612610:T:C	16	75612610	T	C	ADAT1	missense	0.199844	0.0046704	0.00123196	0.00161269	0.00490196	0.000897909	0.195135	0.0056844	0.0113308	0.0669092	0.00476307	0.0126053	0.195135	NA	NA
9:710966:G:A	9	710966	G	A	KANK1	missense	0.505102	0.0187277	0.00360788	0.00909086	0.0434174	0.0593637	0.481537	0.0114799	0.0344051	0.172986	-0.000116384	0.00275392	0.481537	NA	NA
9:730054:A:G	9	730054	A	G	KANK1	missense	0.353393	0.207794	0.201849	0.00570457	0.020775	0.00855642	0.303297	0.137452	0.111017	0.198908	0.00859214	0.025647	0.303297	NA	NA
9:711396:C:G	9	711396	C	G	KANK1	missense	0.313871	0.0137533	0.0108237	0.00750168	0.0368814	0.059266	0.290172	0.00674207	0.00902962	0.108282	0.000671753	0.0111854	0.290172	NA	NA
9:712060:G:C	9	712060	G	C	KANK1	missense	0.0719062	0.116645	0.143699	0.387076	0.436041	0.469505	0.226557	0.157414	0.108721	0.098844	0.0157262	0.0320367	0.226557	NA	NA
9:712766:G:A	9	712766	G	A	KANK1	missense	0.0317842	0.17508	0.196586	0.00311287	0.00490196	0.00919934	0.00384671	0.157469	0.154454	0.0803284	0.00833341	0.00365295	0.157469	NA	NA
2:219332666:C:A	2	219332666	C	A	RESP18	missense	0.838525	0.183009	0.232049	0.28288	0.428338	0.389275	0.481068	0.0523113	0.0175859	0.0645859	0.0269022	0.0128299	0.481068	NA	NA
2:219332599:C:T	2	219332599	C	T	RESP18	missense	0.809909	0.182311	0.232124	0.282775	0.426004	0.388669	0.441856	0.0515019	0.0167665	0.0578534	0.0268053	0.0133381	0.441856	NA	NA
15:40369545:G:A	15	40369545	G	A	DISP2	missense	0.00539017	0.49158	0.0231433	0.00561369	0.00070028	0.000914851	0.0292588	0.480491	0.00483027	0.179037	0.0384483	0.0393414	0.480491	NA	NA
15:40363672:G:C	15	40363672	G	C	DISP2	missense	0.58368	0.722521	0.784231	0.444863	0.452614	0.641843	0.02256	0.128197	0.179366	0.086025	0.00185725	0.0533334	0.179366	NA	NA
15:40367275:G:A	15	40367275	G	A	DISP2	missense	0.0142675	0.0455341	0.110084	0.067631	0.198413	0.305899	0.0438009	0.00748637	0.00851952	0.00481386	0.065638	0.178351	0.178351	NA	NA
2:169146922:T:G	2	169146922	T	G	LRP2	missense	0.226587	0.80087	0.507568	0.789314	0.784547	0.794815	0.479579	0.00785601	0.122339	0.089943	0.00285169	0.00558863	0.479579	NA	NA
2:169318824:T:C	2	169318824	T	C	LRP2	missense	0.448511	0.0746568	0.276927	0.296722	0.284213	0.201519	0.0627104	0.15687	0.000193797	0.00747751	-0.00010203	0.0209388	0.15687	NA	NA
2:219014034:G:A	2	219014034	G	A	CFAP65	missense	0.549916	0.0233248	0.0851813	0.0357788	0.118114	0.105771	0.479163	0.0280632	0.00133063	0.148476	0.0127039	0.00804142	0.479163	NA	NA
2:219024193:T:A	2	219024193	T	A	CFAP65	missense	0.212673	0.0059049	0.000967969	0.00204909	0.00630252	0.00120298	0.206772	0.00510053	0.0132523	0.0707355	0.00407192	0.0131429	0.206772	NA	NA
2:219003255:T:C	2	219003255	T	C	CFAP65	missense	0.183575	0.0045416	0.00114396	0.00143459	0.00630252	0.000914851	0.179228	0.00486192	0.0103643	0.0617155	0.00247381	0.0113338	0.179228	NA	NA
20:45967568:C:G	20	45967568	C	G	ZNF335	missense	0.875507	0.398069	0.582101	0.942769	0.903128	0.787382	0.0012532	0.479134	0.22177	0.222444	0.000745435	0.042204	0.479134	NA	NA
19:33114406:T:C	19	33114406	T	C	GPATCH1	missense	0.894998	0.884231	0.960049	0.361675	0.602941	0.701641	0.399079	0.385669	0.478684	0.397128	0.0449637	0.129128	0.478684	NA	NA
19:33114394:A:G	19	33114394	A	G	GPATCH1	missense	0.678699	0.388968	0.791146	0.264985	0.466387	0.619407	0.257942	0.0124846	0.372859	0.160281	0.0448417	0.179209	0.372859	NA	NA
19:33109858:T:C	19	33109858	T	C	GPATCH1	missense	0.736246	0.256918	0.5044	0.260399	0.452381	0.597709	0.348762	0.00690225	0.0794581	0.121516	0.0445245	0.170337	0.348762	NA	NA
6:49517553:C:A	6	49517553	C	A	GLYATL3	missense	0.0370515	0.738205	0.443866	0.18515	0.195236	0.250144	0.151213	0.477911	0.108786	0.0834594	0.00172912	0.00276729	0.477911	NA	NA
6:49526528:A:G	6	49526528	A	G	GLYATL3	missense	0.433582	0.156558	0.498944	0.6411	0.596872	0.566162	0.0537143	0.371467	0.0164068	0.147043	1.31869e-05	0.00114563	0.371467	NA	NA
6:49521684:C:A	6	49521684	C	A	GLYATL3	missense	0.061408	0.0796215	0.200511	0.334075	0.343531	0.230425	0.184623	0.155814	0.0231843	0.13029	0.00570121	0.0109784	0.184623	NA	NA
6:49512037:T:C	6	49512037	T	C	GLYATL3	missense	0.083641	0.078277	0.194828	0.324319	0.34852	0.225608	0.140663	0.15077	0.0229375	0.114031	0.00881196	0.0103896	0.15077	NA	NA
3:123700726:G:T	3	123700726	G	T	MYLK	missense	0.123976	0.0669793	0.544263	0.016599	0.0396825	0.235633	0.0543251	0.00870676	0.477698	0.101354	-0.000117105	0.164756	0.477698	NA	NA
3:123700886:A:G	3	123700886	A	G	MYLK	missense	0.276524	0.0789178	0.54699	0.0185072	0.0504202	0.241046	0.196299	0.00688595	0.458307	0.156105	-8.59888e-05	0.14636	0.458307	NA	NA
3:123734214:A:G	3	123734214	A	G	MYLK	missense	0.440811	0.0577912	0.456705	0.0145867	0.0497199	0.206352	0.38072	3.37381e-05	0.353493	0.203046	0.000273158	0.104009	0.38072	NA	NA
3:123739046:G:A	3	123739046	G	A	MYLK	missense	0.634914	0.941413	0.927226	0.99229	0.963819	0.928131	0.33227	0.00580602	0.0121442	0.148267	-9.61616e-05	0.012563	0.33227	NA	NA
3:123793780:G:T	3	123793780	G	T	MYLK	missense	0.378468	0.0413243	0.0920937	0.0922321	0.136385	0.199471	0.203287	0.038236	0.00199326	0.0420068	0.00280026	0.0318935	0.203287	NA	NA
3:123700215:T:C	3	123700215	T	C	MYLK	missense	0.199453	0.00581267	0.00140795	0.00209035	0.0123716	0.00130455	0.193356	0.00459372	0.0113896	0.0661416	0.000153057	0.0120818	0.193356	NA	NA
3:123739992:G:A	3	123739992	G	A	MYLK	missense	0.00166636	0.167784	0.000791975	0.00221017	0.000466853	0.00010165	0.0104831	0.162338	0.011841	0.059491	0.0126373	0.0141966	0.162338	NA	NA
15:42878595:A:G	15	42878595	A	G	TTBK2	missense	0.86524	0.284802	0.427754	0.309243	0.422035	0.458747	0.476825	0.0113268	0.0127269	0.0956821	0.010774	0.0261788	0.476825	NA	NA
15:45403184:G:A	15	45403184	G	A	SPATA5L1	missense	0.297642	0.83193	0.7654	0.26627	0.339869	0.340534	0.000862986	0.476657	0.342419	0.138108	0.00121983	0.00151289	0.476657	NA	NA
15:45402785:G:C	15	45402785	G	C	SPATA5L1	missense	0.477359	0.00978297	0.00994368	0.00338004	0.0284781	0.0423373	0.465932	0.0168311	0.0150523	0.170246	0.00077933	0.000593451	0.465932	NA	NA
22:42574026:T:C	22	42574026	T	C	SERHL2	missense	0.462901	0.105707	0.66652	0.0908691	0.172285	0.193346	0.278229	0.00194297	0.47645	0.104186	0.0090175	0.0192903	0.47645	NA	NA
19:8499404:C:T	19	8499404	C	T	PRAM1	missense	0.494198	0.0160749	0.00580781	0.00846671	0.0681606	0.00974147	0.475741	0.0120153	0.0263639	0.159549	0.00740305	0.0200866	0.475741	NA	NA
19:8499590:G:T	19	8499590	G	T	PRAM1	missense	0.742003	0.352646	0.161029	0.280099	0.312237	0.32243	0.343815	0.00353742	0.0646518	0.0761606	-8.72465e-05	0.000100869	0.343815	NA	NA
19:8502591:T:C	19	8502591	T	C	PRAM1	start_lost	0.581246	0.167524	0.168487	0.174979	0.209346	0.161282	0.30007	0.00404549	0.00330545	0.0485666	0.000150577	0.00544176	0.30007	NA	NA
19:8491151:G:A	19	8491151	G	A	PRAM1	missense	0.164557	0.00412721	0.00140795	0.00169289	0.0107376	0.000728517	0.159628	0.00455098	0.00872474	0.0542214	-4.46866e-06	0.0107314	0.159628	NA	NA
16:672331:C:T	16	672331	C	T	RHOT2	missense	0.726737	0.859179	0.945706	0.360874	0.374883	0.555908	0.183616	0.369743	0.474862	0.260366	0.00669131	0.0326745	0.474862	NA	NA
16:670986:G:A	16	670986	G	A	RHOT2	missense	0.0646578	0.63008	0.660595	0.226347	0.222923	0.406499	0.138951	0.285514	0.287865	0.0556735	0.00275639	0.0547255	0.287865	NA	NA
16:669592:G:A	16	669592	G	A	RHOT2	missense	0.47554	0.222183	0.272223	0.128836	0.11788	0.131184	0.237378	0.015097	0.0378294	0.0764655	0.00696335	0.00332697	0.237378	NA	NA
16:89919746:G:A	16	89919746	G	A	AC092143.1	missense	0.0177455	0.569274	0.557736	0.0520529	0.0210084	0.0460814	0.0548872	0.473599	0.40482	0.150878	0.0448486	0.0163599	0.473599	NA	NA
8:113173774:T:C	8	113173774	T	C	CSMD3	missense	0.415811	0.841057	0.653758	0.272177	0.297152	0.372919	0.0182977	0.472709	0.193467	0.175886	0.00225366	0.00457151	0.472709	NA	NA
8:112228859:T:G	8	112228859	T	G	CSMD3	missense	0.892186	0.587724	0.760781	0.559326	0.684223	0.59018	0.238641	3.74995e-06	0.0681259	0.0429584	0.0206799	3.36921e-05	0.238641	NA	NA
8:112287124:A:G	8	112287124	A	G	CSMD3	missense	0.0027464	0.21303	0.00228793	0.00273317	0.000233427	0.0010165	0.0119643	0.206281	0.0120496	0.0762651	0.0170836	0.0155867	0.206281	NA	NA
17:7390396:C:T	17	7390396	C	T	PLSCR3	missense	0.485082	0.252271	0.316406	0.84304	0.798459	0.687286	0.179231	0.472412	0.344733	0.305188	0.0026972	0.0175289	0.472412	NA	NA
10:15103856:C:G	10	15103856	C	G	RPP38	missense	0.773052	0.0928277	0.137652	0.229176	0.340803	0.19652	0.472394	0.0960324	0.0417434	0.0381445	0.0184293	0.00970458	0.472394	NA	NA
11:63488969:C:G	11	63488969	C	G	PLAAT5	missense	0.553786	0.0243181	0.141473	0.0457625	0.0654206	0.0359759	0.472372	0.0318529	0.0213456	0.119147	0.000931514	0.0167971	0.472372	NA	NA
7:144004423:C:T	7	144004423	C	T	OR6B1	missense	0.0820578	0.634891	0.232225	0.0991627	0.0821662	0.107346	0.017643	0.47165	0.0296267	0.125526	0.0156273	0.00460227	0.47165	NA	NA
7:144004345:G:A	7	144004345	G	A	OR6B1	missense	0.00248935	0.223012	0.0110896	0.00285707	0.000933707	0.000677805	0.0133828	0.215936	0.00190645	0.0800243	0.0160167	0.0173779	0.215936	NA	NA
6:137004710:C:T	6	137004710	C	T	IL20RA	missense	0.512978	0.98294	0.987064	0.992915	0.947479	0.995883	0.471129	0.00963633	0.0131785	0.159571	0.00209693	0.0294265	0.471129	NA	NA
6:137017065:T:C	6	137017065	T	C	IL20RA	missense	0.000853804	0.00024872	0.030975	0.000435563	0.00653595	0.158584	0.00506831	0.00665144	0.0157934	0.0338612	-0.000106706	0.156685	0.156685	NA	NA
12:1444631:A:G	12	1444631	A	G	ERC1	missense	0.565661	0.0252409	0.0112636	0.0561245	0.0630252	0.0453375	0.470457	0.0383302	0.0589861	0.103845	0.00369434	0.0142233	0.470457	NA	NA
17:75502402:T:C	17	75502402	T	C	CASKIN2	missense	0.975673	0.380804	0.517867	0.911464	0.92577	0.870955	0.0791763	0.470198	0.263216	0.129536	0.0152118	1.31995e-05	0.470198	NA	NA
10:96160305:G:A	10	96160305	G	A	ZNF518A	missense	0.00554447	0.010087	0.492519	0.00626943	0.0501867	0.129943	0.00491782	0.00114279	0.469626	0.0381271	0.0192914	0.103748	0.469626	NA	NA
3:10260488:G:A	3	10260488	G	A	TATDN2	missense	0.375934	0.426361	0.934002	0.400471	0.571895	0.759021	0.00444117	0.000116929	0.469102	0.0204748	0.0457139	0.227734	0.469102	NA	NA
3:10260372:A:G	3	10260372	A	G	TATDN2	missense	0.26418	0.354085	0.637452	0.111824	0.192344	0.448633	0.0397827	0.114912	0.39473	0.149629	0.00442075	0.199719	0.39473	NA	NA
7:139341406:T:G	7	139341406	T	G	FMC1	missense	0.783567	0.112808	0.210827	0.239012	0.332088	0.25615	0.469026	0.0826931	0.00831654	0.0471175	0.0104247	0.000242894	0.469026	NA	NA
7:139341406:T:G	7	139341406	T	G	FMC1-LUC7L2	missense	0.783567	0.112808	0.210827	0.239012	0.332088	0.25615	0.469026	0.0826931	0.00831654	0.0471175	0.0104247	0.000242894	0.469026	NA	NA
22:41880738:G:C	22	41880738	G	C	SREBF2	missense	0.58523	0.846765	0.201725	0.274945	0.343838	0.36186	0.130699	0.468483	0.0471451	0.215152	-6.14272e-05	0.00125241	0.468483	NA	NA
19:41577497:A:C	19	41577497	A	C	CEACAM21	missense	0.800527	0.102578	0.423781	0.257388	0.27381	0.296398	0.467921	0.112456	0.0424648	0.0456017	0.000141428	0.000398326	0.467921	NA	NA
19:41577468:C:G	19	41577468	C	G	CEACAM21	missense	0.0308283	0.0205148	0.349586	0.0220572	0.0364146	0.109867	0.000109305	0.00149699	0.292911	0.0155728	0.000892232	0.0554531	0.292911	NA	NA
19:41579520:G:A	19	41579520	G	A	CEACAM21	missense	0.574124	0.0944875	0.396339	0.249139	0.248133	0.293396	0.206912	0.102301	0.0407926	0.0113424	0.000374528	0.00269777	0.206912	NA	NA
19:55160687:A:G	19	55160687	A	G	DNAAF3	missense	0.0514638	0.53728	0.210665	0.0325601	0.0338469	0.0846774	0.00458394	0.467335	0.0758214	0.180273	0.015223	0.000957478	0.467335	NA	NA
19:55161777:C:T	19	55161777	C	T	DNAAF3	missense	0.0507221	0.538487	0.212513	0.0328874	0.0352474	0.115153	0.00553927	0.465854	0.0754627	0.186427	0.014926	0.0102704	0.465854	NA	NA
19:55161102:T:C	19	55161102	T	C	DNAAF3	missense	0.487574	0.0528851	0.0903731	0.154148	0.275677	0.142242	0.237858	0.0725492	0.0265533	0.017182	0.0333043	0.00265664	0.237858	NA	NA
16:90063728:C:T	16	90063728	C	T	PRDM7	missense	0.12384	0.474124	0.714361	0.143156	0.125584	0.154332	0.00968136	0.222338	0.46723	0.0614489	0.00783752	0.0010035	0.46723	NA	NA
16:90063731:A:G	16	90063731	A	G	PRDM7	missense	0.00402214	0.354459	0.0118796	0.00494672	0.00326797	0.00293111	0.0215588	0.343454	0.0079663	0.126784	0.0215474	0.023322	0.343454	NA	NA
16:90074947:A:C	16	90074947	A	C	PRDM7	missense	0.205999	0.370707	0.227561	0.67315	0.709384	0.567429	0.325952	0.128694	0.269099	0.184598	0.0200505	0.00487456	0.325952	NA	NA
17:38297242:C:T	17	38297242	C	T	MRPL45	missense	0.334345	0.942822	0.985568	0.865943	0.725023	0.902731	0.466612	0.0601974	0.126593	0.0614604	0.0376909	0.0190389	0.466612	NA	NA
2:166198883:T:C	2	166198883	T	C	SCN9A	missense	0.00676913	0.487112	0.136948	0.00940497	0.00723623	0.0103009	0.0304761	0.466503	0.0514377	0.175366	0.0271832	0.0228601	0.466503	NA	NA
2:166277030:T:G	2	166277030	T	G	SCN9A	missense	0.00345615	0.323596	0.0526223	0.00591402	0.00420168	0.0113848	0.0219833	0.308886	0.00712154	0.115631	0.018759	0.00835554	0.308886	NA	NA
2:166272746:C:A	2	166272746	C	A	SCN9A	missense	0.00341508	0.321505	0.0526223	0.00588493	0.00420168	0.0113344	0.0218934	0.306841	0.00724514	0.114867	0.0185905	0.0082818	0.306841	NA	NA
2:151671058:C:T	2	151671058	C	T	NEB	missense	0.283921	0.899453	0.418515	0.837426	0.760271	0.665402	0.466022	0.0457753	0.264001	0.116941	0.00365473	0.0463485	0.466022	NA	NA
2:151640012:A:G	2	151640012	A	G	NEB	missense	0.636431	0.100577	0.583436	0.161926	0.233069	0.329397	0.371832	0.0414835	0.273929	0.0936074	0.00355988	0.047411	0.371832	NA	NA
2:151679984:T:A	2	151679984	T	A	NEB	missense	0.388211	0.919357	0.48432	0.830898	0.75759	0.657904	0.336618	0.0651187	0.197673	0.0739641	0.004941	0.0536257	0.336618	NA	NA
2:151643935:C:G	2	151643935	C	G	NEB	missense	0.085257	0.503722	0.288895	0.481128	0.379552	0.390201	0.319343	0.00617739	0.0562511	0.049932	0.0107181	0.00845291	0.319343	NA	NA
2:151650297:C:T	2	151650297	C	T	NEB	missense	0.00562665	0.310767	0.0488384	0.00539997	0.00070028	0.00166029	0.0158785	0.297643	0.00626417	0.110418	0.0255254	0.023956	0.297643	NA	NA
2:151671094:C:T	2	151671094	C	T	NEB	missense	0.392504	0.0820314	0.522263	0.107814	0.159897	0.278745	0.182533	0.015944	0.296085	0.0665818	0.00253268	0.0674707	0.296085	NA	NA
2:151674563:A:G	2	151674563	A	G	NEB	missense	0.643025	0.938003	0.605439	0.892822	0.854809	0.726532	0.152817	0.0287966	0.170275	0.0478461	0.00103375	0.0689329	0.170275	NA	NA
22:46365600:C:G	22	46365600	C	G	CELSR1	missense	0.748472	0.0590479	0.0161915	0.217581	0.162465	0.0889808	0.465704	0.127653	0.196799	0.0192527	0.0157903	0.0792218	0.465704	NA	NA
22:46391797:A:G	22	46391797	A	G	CELSR1	missense	0.666025	0.0477081	0.0263992	0.166618	0.161765	0.132116	0.425012	0.100069	0.128635	0.0367645	0.00223597	0.0123044	0.425012	NA	NA
22:46390418:T:C	22	46390418	T	C	CELSR1	missense	0.651329	0.0478858	0.0324824	0.174614	0.162541	0.136966	0.397297	0.105629	0.122711	0.0295107	0.00318916	0.0124103	0.397297	NA	NA
22:46384624:T:C	22	46384624	T	C	CELSR1	missense	0.584912	0.046096	0.0289511	0.167478	0.153199	0.101515	0.331895	0.0969487	0.11791	0.018396	0.00285817	0.0280883	0.331895	NA	NA
22:46364584:C:G	22	46364584	C	G	CELSR1	missense	0.521019	0.0600081	0.0175145	0.251257	0.170948	0.147101	0.165427	0.141762	0.209457	0.000465362	0.0181157	0.0343982	0.209457	NA	NA
22:46391800:A:G	22	46391800	A	G	CELSR1	missense	0.42244	0.0411585	0.0109996	0.164179	0.146825	0.130324	0.163878	0.0927713	0.143224	0.00271855	0.00181391	0.00643324	0.163878	NA	NA
22:46364189:C:T	22	46364189	C	T	CELSR1	missense	0.403383	0.0389314	0.00915654	0.15134	0.113318	0.0681757	0.163733	0.0822535	0.132996	0.00147433	0.00740243	0.0398226	0.163733	NA	NA
15:40622992:A:G	15	40622992	A	G	KNL1	missense	0.915487	0.292394	0.37434	0.840294	0.8338	0.763579	0.0596969	0.465567	0.318334	0.116737	0.00386165	0.00405443	0.465567	NA	NA
15:40621642:G:T	15	40621642	G	T	KNL1	missense	0.768651	0.288702	0.372556	0.839159	0.829599	0.76274	0.00132808	0.45444	0.306033	0.163478	0.00532319	0.00208925	0.45444	NA	NA
15:40606445:G:C	15	40606445	G	C	KNL1	missense	0.76655	0.287794	0.370842	0.837994	0.82686	0.759971	0.0014304	0.453753	0.306293	0.163808	0.00490536	0.00232003	0.453753	NA	NA
15:40624039:A:G	15	40624039	A	G	KNL1	missense	0.0872696	0.0973064	0.112988	0.442226	0.364082	0.266799	0.240139	0.226075	0.182266	0.207271	0.000843852	0.0338363	0.240139	NA	NA
6:129833541:A:G	6	129833541	A	G	TMEM244	missense	0.683076	0.249903	0.369764	0.814281	0.780112	0.762328	0.0167593	0.464628	0.271887	0.176835	0.00103575	7.50122e-06	0.464628	NA	NA
6:129831375:A:C	6	129831375	A	C	TMEM244	missense	0.212772	0.0920655	0.140791	0.461976	0.363852	0.252527	0.095878	0.261016	0.16669	0.175375	0.00405047	0.0573213	0.261016	NA	NA
3:130397852:A:C	3	130397852	A	C	COL6A5	missense	0.138044	0.402318	0.213657	0.717282	0.610411	0.477381	0.464611	0.12759	0.321896	0.270577	0.00232667	0.0594044	0.464611	NA	NA
3:130406272:G:C	3	130406272	G	C	COL6A5	missense	0.394768	0.414718	0.23257	0.76059	0.703738	0.568263	0.195532	0.176443	0.365197	0.196368	-9.53911e-05	0.0402656	0.365197	NA	NA
3:130415648:T:C	3	130415648	T	C	COL6A5	missense	0.390702	0.414343	0.234818	0.76277	0.703037	0.568825	0.201923	0.178636	0.36413	0.200319	-0.000115675	0.0408878	0.36413	NA	NA
3:130471876:AT:A	3	130471876	AT	A	COL6A5	frameshift	0.291867	0.560062	0.452431	0.785835	0.682625	0.603314	0.357695	0.0695484	0.147773	0.189138	0.00486968	0.0373014	0.357695	NA	NA
3:130391707:A:G	3	130391707	A	G	COL6A5	missense	0.372587	0.520452	0.567265	0.165307	0.186741	0.272287	0.0701275	0.216281	0.238549	0.13958	0.00178566	0.0109593	0.238549	NA	NA
3:130395239:C:G	3	130395239	C	G	COL6A5	missense	0.0270943	0.246154	0.301214	0.0141151	0.0226424	0.0545183	0.00126007	0.201597	0.228188	0.0943313	0.00277276	0.00466967	0.228188	NA	NA
3:130384866:G:A	3	130384866	G	A	COL6A5	missense	0.437172	0.545305	0.506688	0.217985	0.216254	0.308082	0.0755031	0.178901	0.121574	0.115203	0.00545318	0.00584023	0.178901	NA	NA
7:144074464:T:C	7	144074464	T	C	OR2A25	missense	0.034083	0.569402	0.274551	0.056779	0.0700607	0.10145	0.0338693	0.464385	0.102674	0.149399	0.00415957	0.000210637	0.464385	NA	NA
7:144074844:G:C	7	144074844	G	C	OR2A25	missense	0.682481	0.83969	0.642832	0.510945	0.504439	0.524375	0.0431003	0.205626	0.0191137	0.0765896	0.00352778	0.00110394	0.205626	NA	NA
7:144074443:G:A	7	144074443	G	A	OR2A25	missense	0.733336	0.84584	0.647421	0.530992	0.539683	0.542473	0.0660021	0.191606	0.0133385	0.0817591	0.00149747	0.00140397	0.191606	NA	NA
14:103110107:C:G	14	103110107	C	G	EXOC3L4	missense	0.833831	0.748158	0.615364	0.242872	0.28338	0.328855	0.464117	0.346856	0.160023	0.319027	0.00365774	6.93069e-05	0.464117	NA	NA
14:103110078:A:G	14	103110078	A	G	EXOC3L4	missense	0.678383	0.536489	0.746392	0.914699	0.904295	0.895216	0.115918	0.274605	0.0491951	0.161614	0.0056582	0.00319633	0.274605	NA	NA
14:103104017:G:T	14	103104017	G	T	EXOC3L4	missense	0.00472193	0.149948	0.225088	0.00844997	0.0186741	0.0719078	0.0127555	0.118732	0.176088	0.0629091	0.000252414	0.0295806	0.176088	NA	NA
12:68932767:C:T	12	68932767	C	T	CPM	missense	0.503899	0.0169406	0.00862372	0.0190666	0.0602241	0.0543526	0.464041	0.0199367	0.0312526	0.14873	0.000613052	8.37517e-05	0.464041	NA	NA
2:37352828:C:T	2	37352828	C	T	QPCT	missense	0.0627996	0.503233	0.311246	0.0120596	0.0156396	0.0621273	0.000674826	0.463966	0.201704	0.2135	0.0222672	0.000535313	0.463966	NA	NA
2:37372820:A:C	2	37372820	A	C	QPCT	missense	0.0150306	0.480624	0.371471	0.0323704	0.0235871	0.0821435	0.0377284	0.410192	0.240993	0.151786	0.0222123	0.00159703	0.410192	NA	NA
3:46459723:T:C	3	46459723	T	C	LTF	missense	0.875154	0.434058	0.669835	0.317975	0.432306	0.515062	0.463954	0.00905672	0.164755	0.16138	0.00729127	0.0435488	0.463954	NA	NA
3:46459778:C:T	3	46459778	C	T	LTF	missense	0.706872	0.387652	0.439623	0.241758	0.334034	0.365868	0.333271	0.0252403	0.0487575	0.128927	0.00470574	0.0145947	0.333271	NA	NA
3:46455364:G:A	3	46455364	G	A	LTF	missense	0.182552	0.00442176	0.000967969	0.00132367	0.00186741	0.000864026	0.17852	0.0048752	0.0106153	0.0615336	0.00850575	0.0112791	0.17852	NA	NA
3:46439467:C:G	3	46439467	C	G	LTF	missense	0.0955683	0.411525	0.360788	0.325751	0.386555	0.331058	0.15448	0.0218569	0.0041366	0.00438112	0.0102536	0.000427162	0.15448	NA	NA
13:25257750:T:C	13	25257750	T	C	MTMR6	missense	0.225706	0.332184	0.599348	0.824525	0.777311	0.592324	0.463893	0.326446	0.0443769	0.356287	0.00370385	0.0519323	0.463893	NA	NA
13:44989329:G:C	13	44989329	G	C	NUFIP1	missense	0.212021	0.662159	0.55799	0.77694	0.719655	0.647301	0.463213	0.0109895	0.0601882	0.153708	-2.80236e-05	0.0153495	0.463213	NA	NA
7:100779742:G:A	7	100779742	G	A	ZAN	missense	0.0320421	0.503602	0.493312	0.0105594	0.0184407	0.124085	0.00724438	0.463131	0.394185	0.227048	0.01898	0.0312928	0.463131	NA	NA
7:100773735:G:A	7	100773735	G	A	ZAN	stop_gained	0.0238438	0.503058	0.493576	0.0114613	0.0196078	0.123657	0.0145035	0.46216	0.394183	0.221806	0.0176578	0.0308067	0.46216	NA	NA
7:100792016:C:T	7	100792016	C	T	ZAN	missense	0.00427913	0.408867	0.0175994	0.0048794	0	0.000660726	0.0248921	0.398576	0.00520465	0.147937	0.0337882	0.0331407	0.398576	NA	NA
7:100797381:G:C	7	100797381	G	C	ZAN	missense	0.448432	0.226398	0.103573	0.59787	0.665966	0.506354	0.0254099	0.22985	0.378217	0.103837	0.0257698	0.00503902	0.378217	NA	NA
7:100776465:A:G	7	100776465	A	G	ZAN	missense	0.193518	0.111224	0.0659979	0.525517	0.570962	0.394721	0.172931	0.295273	0.343456	0.199936	0.0217754	0.0111813	0.343456	NA	NA
7:100787939:GGCTTCAGCTACCGCTTGCAAGGCCGCATGACCTAT:G	7	100787939	GGCTTCAGCTACCGCTTGCAAGGCCGCATGACCTAT	G	ZAN	frameshift	0.171427	0.109776	0.0656459	0.5232	0.566293	0.393995	0.198229	0.29363	0.340341	0.208054	0.0212647	0.0103599	0.340341	NA	NA
7:100793959:T:C	7	100793959	T	C	ZAN	missense	0.446367	0.178968	0.094597	0.527163	0.600373	0.429268	0.0043869	0.220737	0.321275	0.0783696	0.0242069	0.0080453	0.321275	NA	NA
7:100773850:C:T	7	100773850	C	T	ZAN	missense	0.183708	0.103375	0.0645019	0.494224	0.531746	0.383628	0.157381	0.276679	0.316729	0.180126	0.0170927	0.00679057	0.316729	NA	NA
7:100775745:G:C	7	100775745	G	C	ZAN	missense	0.218985	0.768893	0.768479	0.369617	0.286648	0.380104	0.0764128	0.287616	0.257448	0.0286951	0.0243531	0.000299245	0.287616	NA	NA
7:100775455:C:G	7	100775455	C	G	ZAN	missense	0.219021	0.768875	0.768391	0.369607	0.286648	0.380265	0.0763797	0.287592	0.257338	0.0287178	0.0243527	0.000290675	0.287592	NA	NA
7:100773853:TG:T	7	100773853	TG	T	ZAN	frameshift	0.780977	0.231116	0.231521	0.630342	0.713352	0.619837	0.076408	0.287557	0.257406	0.0286832	0.0243697	0.000298051	0.287557	NA	NA
7:100773851:A:G	7	100773851	A	G	ZAN	missense	0.780966	0.231116	0.231521	0.63034	0.713352	0.619765	0.0764019	0.287552	0.257401	0.0286911	0.0243716	0.000294474	0.287552	NA	NA
7:100773491:C:T	7	100773491	C	T	ZAN	missense	0.700901	0.208888	0.195002	0.558367	0.644024	0.541	0.0610007	0.235582	0.228967	0.0209742	0.0224483	-2.64864e-06	0.235582	NA	NA
7:100773477:C:A	7	100773477	C	A	ZAN	missense	0.700963	0.208919	0.195036	0.558364	0.644024	0.540999	0.0610441	0.235545	0.228927	0.0209575	0.0224462	-2.69571e-06	0.235545	NA	NA
7:100787956:G:C	7	100787956	G	C	ZAN	missense	0.240822	0.00597892	0.0381028	0.00234342	0.017507	0.0304663	0.230589	0.00790083	0.00637034	0.0876015	-2.15571e-05	0.00278959	0.230589	NA	NA
7:100787910:A:C	7	100787910	A	C	ZAN	missense	0.204534	0.00522311	0.0380148	0.00204501	0.0156396	0.0303426	0.19487	0.00672706	0.00862127	0.0754527	-7.97675e-05	0.00443841	0.19487	NA	NA
19:55384220:G:A	19	55384220	G	A	TMEM238	missense	0.28149	0.726235	0.87698	0.83551	0.731901	0.827771	0.462651	0.0136652	0.0261874	0.128431	0.00979561	0.0044983	0.462651	NA	NA
12:111555908:C:T	12	111555908	C	T	ATXN2	missense	0.118781	0.266286	0.529515	0.00676428	0.0364316	0.0803505	0.0497292	0.21601	0.462336	0.166063	7.96951e-06	0.0162011	0.462336	NA	NA
14:23953798:G:A	14	23953798	G	A	DHRS4	missense	0.554614	0.028962	0.0134636	0.053251	0.121382	0.0557043	0.461274	0.0310537	0.0524219	0.109017	0.00761806	0.00644631	0.461274	NA	NA
1:185989605:A:G	1	185989605	A	G	HMCN1	missense	0.505053	0.0173462	0.0132876	0.0223674	0.0627918	0.0416469	0.460621	0.0213719	0.0252018	0.139837	0.000623185	0.00172853	0.460621	NA	NA
1:186132407:A:G	1	186132407	A	G	HMCN1	missense	0.596434	0.719873	0.579443	0.262606	0.330532	0.386806	0.157452	0.307531	0.12519	0.203071	-2.52288e-05	0.00923207	0.307531	NA	NA
1:186165114:A:T	1	186165114	A	T	HMCN1	missense	0.247941	0.00977376	0.0238472	0.0173923	0.0373483	0.0342969	0.206536	0.0137206	0.00131479	0.0584442	0.000242559	5.21991e-05	0.206536	NA	NA
1:186144595:G:A	1	186144595	G	A	HMCN1	missense	0.190811	0.00802351	0.0153995	0.0165003	0.0319795	0.031735	0.151096	0.0122146	0.00359682	0.0402723	0.00019274	0.000296831	0.151096	NA	NA
9:128803275:T:C	9	128803275	T	C	TBC1D13	missense	0.827076	0.167886	0.365429	0.285834	0.393557	0.421414	0.460617	0.0678106	0.0049574	0.0636237	0.0122323	0.0244505	0.460617	NA	NA
2:241209349:T:A	2	241209349	T	A	ANO7	missense	0.00785895	0.475844	0.123306	0.00678518	0.00210182	0.00335445	0.0250256	0.460321	0.0444461	0.175509	0.0355165	0.0338288	0.460321	NA	NA
2:241190100:G:A	2	241190100	G	A	ANO7	missense	0.0279692	0.442876	0.408659	0.00839794	0.0109711	0.0756641	0.00531125	0.410138	0.319705	0.19297	0.0223162	0.00812009	0.410138	NA	NA
2:241223950:TCA:T	2	241223950	TCA	T	ANO7	frameshift	0.310829	0.00878809	0.0022007	0.00374462	0.0263895	0.012436	0.300131	0.00816073	0.018552	0.104245	-2.35115e-05	0.00409412	0.300131	NA	NA
2:241209595:C:T	2	241209595	C	T	ANO7	missense	0.114221	0.121995	0.0280711	0.259935	0.158104	0.103361	0.0533288	0.0466319	0.170475	0.0696304	0.0174853	0.0619072	0.170475	NA	NA
2:241217769:A:C	2	241217769	A	C	ANO7	missense	0.169156	0.00400715	0.00105597	0.0019746	0.0123716	0.000694633	0.163627	0.00517247	0.0100681	0.0550963	-0.000107084	0.0113739	0.163627	NA	NA
2:241223944:G:A	2	241223944	G	A	ANO7	missense	0.204796	0.0561461	0.0151355	0.217887	0.259804	0.0660918	0.00015134	0.0967686	0.162973	0.0405455	0.0106447	0.0777937	0.162973	NA	NA
9:104800523:T:C	9	104800523	T	C	ABCA1	missense	0.21239	0.846943	0.583069	0.758329	0.627684	0.640282	0.459617	0.0503781	0.0431449	0.0768718	0.0206703	0.0171224	0.459617	NA	NA
9:104824472:T:C	9	104824472	T	C	ABCA1	missense	0.486247	0.233575	0.641147	0.134187	0.223623	0.151481	0.234948	0.0152591	0.381214	0.093948	0.00947918	0.00117098	0.381214	NA	NA
9:104825752:C:T	9	104825752	C	T	ABCA1	missense	0.0136912	0.0554829	0.36422	0.0610702	0.0473856	0.0542303	0.0322027	0.000175941	0.247989	0.000584912	0.00137553	0.000281679	0.247989	NA	NA
9:104858586:C:T	9	104858586	C	T	ABCA1	missense	0.631416	0.313291	0.421933	0.276388	0.418768	0.370684	0.215939	0.000103413	0.0285174	0.0576378	0.0267032	0.00977091	0.215939	NA	NA
3:51703949:G:A	3	51703949	G	A	TEX264	missense	0.224155	0.539666	0.317494	0.0263465	0.0431839	0.0465589	0.0919944	0.459526	0.167275	0.251349	0.0109925	0.00944348	0.459526	NA	NA
12:116945515:G:A	12	116945515	G	A	FBXW8	missense	0.309738	0.924251	0.734776	0.845623	0.785247	0.789652	0.458461	0.0588184	0.0178949	0.0782442	0.00241381	0.00196196	0.458461	NA	NA
19:39298475:A:G	19	39298475	A	G	IFNL1	missense	0.62618	0.0425226	0.0463745	0.107832	0.146825	0.085115	0.458358	0.0576475	0.047163	0.0707847	0.000443313	0.0136251	0.458358	NA	NA
6:24290975:T:C	6	24290975	T	C	DCDC2	missense	0.134378	0.835513	0.781679	0.653889	0.606209	0.661387	0.458329	0.111405	0.0516035	0.0222148	0.00161197	0.00168037	0.458329	NA	NA
6:24174793:T:A	6	24174793	T	A	DCDC2	missense	0.442747	0.0280966	0.00396057	0.0344261	0.0357143	0.00415099	0.377071	0.0127077	0.048633	0.0915043	0.0058194	0.0499566	0.377071	NA	NA
9:135484803:T:C	9	135484803	T	C	PPP1R26	missense	0.268301	0.777945	0.629027	0.216104	0.264706	0.445853	3.14672e-05	0.458196	0.23138	0.178149	1.55023e-05	0.0690519	0.458196	NA	NA
9:135485126:A:G	9	135485126	A	G	PPP1R26	missense	0.269842	0.777904	0.61334	0.216395	0.271475	0.440342	6.66121e-06	0.458111	0.21426	0.176649	-0.000116573	0.065083	0.458111	NA	NA
9:135485811:T:C	9	135485811	T	C	PPP1R26	missense	0.391754	0.786309	0.657191	0.219262	0.286881	0.446157	0.0297656	0.454286	0.249424	0.222924	-8.50484e-05	0.0603592	0.454286	NA	NA
9:135486069:G:A	9	135486069	G	A	PPP1R26	missense	0.0101323	0.413464	0.43849	0.0195079	0.0149393	0.074662	0.0317173	0.362108	0.340334	0.151131	0.0213701	0.00451912	0.362108	NA	NA
3:44651072:C:G	3	44651072	C	G	ZNF35	missense	0.0343249	0.479769	0.710878	0.144248	0.0901027	0.364297	0.108388	0.223429	0.457898	0.0711173	0.0302378	0.0958671	0.457898	NA	NA
12:48526223:G:A	12	48526223	G	A	OR8S1	missense	0.385884	0.632052	0.52368	0.0751479	0.0725957	0.220758	0.160987	0.457596	0.283031	0.304151	0.0260939	0.0212973	0.457596	NA	NA
12:48526013:C:T	12	48526013	C	T	OR8S1	missense	0.490094	0.851247	0.67793	0.525046	0.532446	0.584	0.00807185	0.219218	0.0345793	0.0358737	0.000480541	0.0025911	0.219218	NA	NA
12:48525876:T:C	12	48525876	T	C	OR8S1	missense	0.490084	0.851221	0.67837	0.525069	0.53268	0.584	0.00807972	0.219157	0.0348104	0.0358626	0.00046574	0.00258826	0.219157	NA	NA
14:23988953:G:C	14	23988953	G	C	DHRS4L2	missense	0.888755	0.442324	0.840285	0.343718	0.38282	0.496239	0.457229	0.00520914	0.350208	0.145475	0.000224569	0.0219949	0.457229	NA	NA
11:67418800:C:A	11	67418800	C	A	CARNS1	missense	0.423414	0.534014	0.0307164	0.0135673	0.0233427	0.00411683	0.317639	0.456378	0.0209605	0.325743	0.029756	0.0688571	0.456378	NA	NA
2:37231525:G:A	2	37231525	G	A	CEBPZ	missense	0.0255519	0.500267	0.328317	0.0170563	0.0114379	0.073222	0.0136192	0.456293	0.215701	0.190971	0.03074	0.00242702	0.456293	NA	NA
21:31038263:C:T	21	31038263	C	T	KRTAP19-8	missense	0.164242	0.496521	0.0614422	0.00862168	0.0102756	0.0277636	0.0700015	0.456102	0.000385591	0.236863	0.0309112	0.0097081	0.456102	NA	NA
18:35337680:T:C	18	35337680	T	C	ZNF24	missense	0.860555	0.705857	0.356389	0.909556	0.772536	0.720731	0.00189963	0.104002	0.455932	0.0866775	0.0394852	0.0832912	0.455932	NA	NA
14:75690266:C:T	14	75690266	C	T	TTLL5	missense	0.113869	0.667508	0.382855	0.646064	0.480392	0.527397	0.455379	0.00929288	0.0965322	0.0883672	0.031557	0.0136716	0.455379	NA	NA
14:75902201:T:C	14	75902201	T	C	TTLL5	missense	0.527547	0.432343	0.520239	0.184708	0.298086	0.389096	0.189185	0.0975449	0.161392	0.157498	0.00998525	0.0582602	0.189185	NA	NA
1:248039042:G:C	1	248039042	G	C	OR2L2	missense	0.681946	0.0486587	0.285903	0.155199	0.186508	0.127025	0.455327	0.0921588	0.030518	0.0554413	-2.83361e-05	0.0120879	0.455327	NA	NA
1:29148829:C:T	1	29148829	C	T	SRSF4	missense	0.588254	0.418481	0.200018	0.791453	0.71592	0.518077	0.0548976	0.216158	0.453331	0.175741	0.000941606	0.105078	0.453331	NA	NA
1:29149136:T:G	1	29149136	T	G	SRSF4	missense	0.744908	0.708564	0.569782	0.893792	0.879318	0.749322	0.0499173	0.0803907	0.194162	0.0868312	0.00109858	0.0440665	0.194162	NA	NA
1:47143817:T:C	1	47143817	T	C	CYP4A22	missense	0.50322	0.489775	0.900563	0.350557	0.340336	0.624369	0.0318161	0.0255594	0.453213	0.0681033	0.0042316	0.116743	0.453213	NA	NA
1:47142179:A:T	1	47142179	A	T	CYP4A22	missense	0.870564	0.508983	0.93805	0.397209	0.422502	0.670163	0.361238	0.00795986	0.441647	0.153248	0.00146697	0.100617	0.441647	NA	NA
1:47141609:C:T	1	47141609	C	T	CYP4A22	missense	0.247089	0.316383	0.583421	0.216273	0.248599	0.509355	0.000164921	0.0169676	0.220517	0.0389427	9.84798e-05	0.155887	0.220517	NA	NA
1:47145926:T:C	1	47145926	T	C	CYP4A22	missense	0.249052	0.318843	0.584185	0.23156	0.264389	0.513482	3.37185e-05	0.0124407	0.205811	0.0311544	0.000242728	0.145289	0.205811	NA	NA
1:47142113:G:A	1	47142113	G	A	CYP4A22	missense	0.226895	0.235602	0.535375	0.208162	0.220588	0.458822	3.04929e-05	0.000469737	0.189851	0.0183469	-9.05e-05	0.125744	0.189851	NA	NA
1:47143311:G:T	1	47143311	G	T	CYP4A22	missense	0.226922	0.235602	0.534935	0.208099	0.220588	0.458729	3.22992e-05	0.000474126	0.18947	0.0183667	-9.14555e-05	0.12572	0.18947	NA	NA
12:121954132:C:T	12	121954132	C	T	WDR66	missense	0.558218	0.0417273	0.270694	0.0482419	0.15007	0.264388	0.452329	0.021765	0.105317	0.176758	0.0163982	0.107323	0.452329	NA	NA
12:121958489:C:T	12	121958489	C	T	WDR66	missense	0.0569168	0.511091	0.482577	0.294185	0.296919	0.319978	0.196553	0.105401	0.0709436	0.000519031	-0.00011707	0.00133967	0.196553	NA	NA
16:67284339:A:G	16	67284339	A	G	PLEKHG4	missense	0.6311	0.0869369	0.0464625	0.108522	0.162465	0.17053	0.452231	0.0172533	0.0531428	0.100426	0.00141151	0.00319356	0.452231	NA	NA
16:67282331:C:T	16	67282331	C	T	PLEKHG4	missense	0.573341	0.0303633	0.0188314	0.0757151	0.133987	0.142233	0.442065	0.0496811	0.064164	0.0994734	0.00340008	0.00626901	0.442065	NA	NA
16:67286320:G:A	16	67286320	G	A	PLEKHG4	missense	0.56206	0.0300252	0.0188314	0.0755202	0.13352	0.141761	0.429978	0.0493425	0.0632819	0.0960643	0.00353825	0.00646256	0.429978	NA	NA
15:74720644:T:C	15	74720644	T	C	CYP1A1	missense	0.0145144	0.533678	0.232313	0.0411804	0.0536881	0.114932	0.0497935	0.451786	0.0869199	0.157199	0.00512094	0.0079527	0.451786	NA	NA
4:88398144:T:C	4	88398144	T	C	HERC6	missense	0.739852	0.521606	0.667019	0.155328	0.267523	0.475648	0.451115	0.185158	0.320464	0.335698	0.00258762	0.128127	0.451115	NA	NA
4:88390842:T:A	4	88390842	T	A	HERC6	missense	0.161777	0.00432035	0.0224393	0.0013002	0.00816993	0.0552299	0.151423	0.00581298	0.00192177	0.0667707	0.00151146	0.0276371	0.151423	NA	NA
2:96972168:T:C	2	96972168	T	C	FAM178B	missense	0.817684	0.305756	0.446938	0.866106	0.776144	0.40184	0.00097517	0.451016	0.239577	0.250663	0.00179986	0.307346	0.451016	NA	NA
2:96972301:A:G	2	96972301	A	G	FAM178B	missense	0.745448	0.304005	0.409539	0.865094	0.773576	0.395378	0.00801311	0.444039	0.272627	0.279815	0.00127697	0.306328	0.444039	NA	NA
22:43214201:A:G	22	43214201	A	G	SCUBE1	missense	0.431733	0.524515	0.128499	0.68745	0.684174	0.59039	0.105392	0.0379538	0.451007	0.075504	0.00231775	0.00852544	0.451007	NA	NA
8:66152419:A:G	8	66152419	A	G	TRIM55	missense	0.598403	0.0347293	0.0124956	0.0936804	0.0791317	0.04356	0.450905	0.0545916	0.0892717	0.0675933	0.00890789	0.0399372	0.450905	NA	NA
8:51820490:T:A	8	51820490	T	A	PCMTD1	missense	0.141576	0.676017	0.523583	0.675724	0.584734	0.610076	0.450821	0.00379221	0.0266654	0.0834145	0.00576164	0.00172929	0.450821	NA	NA
5:132660272:A:G	5	132660272	A	G	IL13	missense	0.816402	0.266038	0.656311	0.808704	0.777544	0.715191	0.00886114	0.45059	0.028971	0.120398	0.000301727	0.00709868	0.45059	NA	NA
16:89226863:A:C	16	89226863	A	C	ZNF778	missense	0.343467	0.797773	0.56195	0.888051	0.811625	0.694057	0.450511	0.00581985	0.166938	0.187323	0.00201079	0.0597703	0.450511	NA	NA
16:89224802:G:GGTGA	16	89224802	G	GGTGA	ZNF778	frameshift	0.520221	0.965114	0.880243	0.92057	0.825	0.773858	0.326298	0.0442534	0.000630058	0.0871371	0.0181888	0.0532881	0.326298	NA	NA
16:89228031:G:T	16	89228031	G	T	ZNF778	missense	0.543244	0.801181	0.697466	0.889129	0.819328	0.734023	0.234216	0.0109143	0.0681118	0.109347	0.00402007	0.0460539	0.234216	NA	NA
16:89227973:T:C	16	89227973	T	C	ZNF778	missense	0.547667	0.803033	0.697642	0.889337	0.820028	0.738776	0.230384	0.0105287	0.068719	0.106751	0.00405313	0.0435068	0.230384	NA	NA
16:89227636:A:G	16	89227636	A	G	ZNF778	missense	0.230878	0.00963558	0.0121436	0.0115844	0.0385154	0.0849795	0.19598	0.0105382	0.00671712	0.0742141	0.00144003	0.0324164	0.19598	NA	NA
16:89227117:G:A	16	89227117	G	A	ZNF778	missense	0.205617	0.00893548	0.0119676	0.0116799	0.039916	0.0841155	0.170388	0.0101325	0.00582935	0.0650258	0.00253048	0.0339941	0.170388	NA	NA
2:11566567:T:C	2	11566567	T	C	GREB1	missense	0.64344	0.192446	0.249337	0.106128	0.181051	0.242254	0.450195	0.00619994	0.0286105	0.166656	0.00262944	0.0267413	0.450195	NA	NA
2:11562535:A:C	2	11562535	A	C	GREB1	missense	0.111765	0.568184	0.506777	0.571322	0.456116	0.579487	0.379406	0.00171187	0.0023543	0.0518916	0.0143166	0.00321776	0.379406	NA	NA
2:11585782:G:A	2	11585782	G	A	GREB1	missense	0.265674	0.00749843	0.0352869	0.00352496	0.0231092	0.03429	0.252515	0.00815209	0.00310607	0.0945183	-9.70264e-05	0.00293871	0.252515	NA	NA
2:11596179:G:A	2	11596179	G	A	GREB1	missense	0.483385	0.0403999	0.0447104	0.143355	0.20411	0.111727	0.25087	0.0807465	0.0670194	0.0158454	0.00772941	0.00904809	0.25087	NA	NA
2:11634198:G:A	2	11634198	G	A	GREB1	missense	0.432354	0.221861	0.312918	0.506481	0.49113	0.445126	0.00466459	0.152071	0.0558192	0.0490154	0.000259162	0.00226538	0.152071	NA	NA
5:150718321:G:C	5	150718321	G	C	DCTN4	missense	0.551977	0.0310439	0.241152	0.0521041	0.150397	0.15164	0.449635	0.0321621	0.0828948	0.139249	0.018202	0.0205971	0.449635	NA	NA
8:17885511:G:A	8	17885511	G	A	FGL1	missense	0.844261	0.233519	0.53037	0.776772	0.753968	0.596001	0.0408296	0.449307	0.0859682	0.116029	0.00101864	0.0448914	0.449307	NA	NA
8:17882029:T:C	8	17882029	T	C	FGL1	missense	0.296459	0.197201	0.447994	0.674574	0.580065	0.436655	0.197023	0.331034	0.0488631	0.248532	0.00116554	0.0595975	0.331034	NA	NA
18:49856873:C:T	18	49856873	C	T	MYO5B	missense	0.0561054	0.554314	0.281487	0.0540931	0.0805322	0.10492	0.0114371	0.449007	0.111074	0.156764	0.000999722	0.000742615	0.449007	NA	NA
18:50194774:T:C	18	50194774	T	C	MYO5B	missense	0.001945	0.185646	0.00123239	0.00342776	0.00116713	0.000796367	0.0122291	0.177396	0.0130381	0.0635023	0.0131193	0.0146553	0.177396	NA	NA
22:29225139:C:G	22	29225139	C	G	EMID1	missense	0.695825	0.423044	0.578521	0.130047	0.193978	0.306462	0.448381	0.130651	0.26861	0.269289	-7.12177e-05	0.0335595	0.448381	NA	NA
6:149451054:G:A	6	149451054	G	A	ZC3H12D	missense	0.183646	0.597924	0.717441	0.141627	0.179272	0.275863	2.87736e-05	0.345756	0.44825	0.141824	6.81228e-05	0.0240633	0.44825	NA	NA
6:149474386:G:A	6	149474386	G	A	ZC3H12D	missense	0.27346	0.139688	0.0382788	0.264609	0.216488	0.147376	0.00164613	0.0431931	0.167973	0.0181423	0.00301046	0.0348023	0.167973	NA	NA
3:33416774:T:C	3	33416774	T	C	UBP1	missense	0.528922	0.844382	0.626188	0.292057	0.284213	0.362714	0.0701314	0.447783	0.141801	0.191689	0.0105006	0.000259057	0.447783	NA	NA
6:36330282:C:T	6	36330282	C	T	BNIP5	missense	0.00410756	0.458417	0.0292408	0.00533104	0.00116822	0.000999627	0.0294387	0.447556	0.00108514	0.166683	0.0345216	0.0363705	0.447556	NA	NA
6:36319535:G:C	6	36319535	G	C	BNIP5	missense	0.398029	0.171023	0.245256	0.565355	0.453118	0.449096	0.0331121	0.265211	0.149051	0.119176	0.00862423	0.0105735	0.265211	NA	NA
16:84001841:C:G	16	84001841	C	G	NECAB2	missense	0.65712	0.290211	0.438039	0.112759	0.194678	0.186056	0.447546	0.0503805	0.163974	0.195263	0.0026887	0.00150774	0.447546	NA	NA
16:83994409:C:G	16	83994409	C	G	NECAB2	missense	0.446387	0.199668	0.12874	0.10336	0.160364	0.125979	0.243848	0.0183552	5.67232e-05	0.084295	0.00276901	0.000261387	0.243848	NA	NA
16:2762938:C:A	16	2762938	C	A	SRRM2	missense	0.110572	0.824723	0.412779	0.616479	0.565857	0.569032	0.447201	0.135702	0.0654793	0.0259157	0.00168632	0.0015413	0.447201	NA	NA
6:127447327:G:A	6	127447327	G	A	KIAA0408	missense	0.0325763	0.52302	0.624076	0.0779299	0.0819328	0.0826415	0.0498438	0.37889	0.446938	0.109354	0.00481897	0.00499389	0.446938	NA	NA
6:127450307:T:G	6	127450307	T	G	KIAA0408	missense	0.578212	0.317449	0.114044	0.599441	0.564426	0.474688	0.000180501	0.138212	0.378285	0.0518115	-6.88663e-05	0.0192258	0.378285	NA	NA
12:132064755:A:G	12	132064755	A	G	EP400	missense	0.457948	0.0156788	0.00202394	0.00483492	0.0298786	0.00262596	0.446298	0.00823106	0.0293634	0.153385	0.000256003	0.0289123	0.446298	NA	NA
1:40861958:C:G	1	40861958	C	G	CITED4	missense	0.131033	0.568945	0.459898	0.0590964	0.0546218	0.111264	0.00366396	0.445987	0.272756	0.187794	0.017257	0.000196289	0.445987	NA	NA
1:40861955:T:C	1	40861955	T	C	CITED4	missense	0.13116	0.568955	0.459743	0.0591766	0.0546218	0.111377	0.00367149	0.445857	0.272447	0.187751	0.0173095	0.000197661	0.445857	NA	NA
1:40862033:A:T	1	40862033	A	T	CITED4	missense	0.131189	0.568776	0.460049	0.059199	0.0543884	0.111412	0.00367095	0.445613	0.272737	0.18772	0.0175082	0.00019816	0.445613	NA	NA
22:49921715:C:A	22	49921715	C	A	CRELD2	missense	0.510266	0.0249457	0.0514784	0.0290799	0.0912698	0.138176	0.445745	0.0201571	0.00147429	0.153359	0.00497761	0.0324209	0.445745	NA	NA
22:49884920:A:G	22	49884920	A	G	ZBED4	missense	0.271912	0.907908	0.841957	0.804595	0.708917	0.641768	0.445629	0.0751969	0.0159778	0.0755635	0.0100659	0.0432175	0.445629	NA	NA
1:39492241:A:G	1	39492241	A	G	BMP8A	missense	0.368229	0.817127	0.685234	0.894248	0.847572	0.882442	0.445584	0.00538203	0.0772571	0.137051	-9.77218e-06	0.00410203	0.445584	NA	NA
7:140673526:A:G	7	140673526	A	G	ADCK2	missense	0.635942	0.127669	0.115033	0.10962	0.211018	0.25244	0.445315	0.00251742	0.00550456	0.133053	0.0122061	0.0345722	0.445315	NA	NA
7:140674249:T:C	7	140674249	T	C	ADCK2	missense	0.635644	0.127674	0.114945	0.109413	0.210551	0.251355	0.445315	0.00246624	0.00546379	0.132987	0.0121319	0.034091	0.445315	NA	NA
2:108378352:C:G	2	108378352	C	G	SULT1C4	missense	0.771263	0.0720826	0.135076	0.243197	0.301587	0.406924	0.445129	0.144281	0.0558667	0.0491848	0.00224977	0.0441273	0.445129	NA	NA
2:69810607:C:G	2	69810607	C	G	ANXA4	missense	0.155499	0.483315	0.084331	0.00869605	0.0107376	0.00279566	0.0649392	0.445081	0.008038	0.223989	0.0280797	0.0468438	0.445081	NA	NA
9:26978261:A:G	9	26978261	A	G	IFT74	missense	0.111592	0.317791	0.575101	0.0472408	0.0450514	0.137441	0.00745522	0.196128	0.444438	0.115953	0.00941888	0.0197326	0.444438	NA	NA
9:26978172:A:G	9	26978172	A	G	IFT74	missense	0.0120062	0.292327	0.485374	0.0457758	0.0320393	0.0993897	0.0422135	0.188982	0.365293	0.0669727	0.0126583	0.007648	0.365293	NA	NA
5:10239149:G:A	5	10239149	G	A	ATPSCKMT	missense	0.143336	0.621773	0.714097	0.141158	0.229692	0.304747	0.00767957	0.375852	0.444128	0.144232	0.00551488	0.0401843	0.444128	NA	NA
6:28301886:A:G	6	28301886	A	G	PGBD1	missense	0.869247	0.431444	0.540831	0.332	0.397526	0.49224	0.443593	0.00596627	0.0504643	0.134527	0.00042001	0.0266116	0.443593	NA	NA
6:28302270:C:G	6	28302270	C	G	PGBD1	missense	0.400957	0.140198	0.18049	0.128908	0.191032	0.274034	0.163521	0.000796643	0.0026346	0.0541782	0.00486504	0.0461953	0.163521	NA	NA
6:28296915:C:G	6	28296915	C	G	PGBD1	missense	0.401047	0.140209	0.180482	0.129017	0.191176	0.274306	0.163463	0.00080867	0.00261026	0.0541635	0.00487042	0.0462863	0.163463	NA	NA
15:91000531:C:T	15	91000531	C	T	VPS33B	missense	0.890522	0.881939	0.958993	0.402893	0.53408	0.676674	0.353553	0.343367	0.442509	0.336862	0.00498039	0.0792882	0.442509	NA	NA
19:52115812:T:C	19	52115812	T	C	ZNF616	missense	0.640209	0.288598	0.238426	0.097489	0.192667	0.311077	0.442503	0.0585945	0.02173	0.230196	0.00465926	0.0711779	0.442503	NA	NA
15:45369480:T:A	15	45369480	T	A	GATM	missense	0.79538	0.842067	0.779479	0.270229	0.368814	0.387904	0.368761	0.442333	0.315502	0.337228	0.000388889	0.00272632	0.442333	NA	NA
1:197061891:C:T	1	197061891	C	T	F13B	missense	0.399035	0.965539	0.97474	0.901252	0.861111	0.895453	0.442245	0.06153	0.0708708	0.0738556	0.000588604	0.00245516	0.442245	NA	NA
14:49634964:C:G	14	49634964	C	G	DNAAF2	missense	0.490804	0.532426	0.186906	0.759505	0.640756	0.552114	0.112099	0.0782173	0.442226	0.125989	0.0119091	0.0589516	0.442226	NA	NA
14:49625753:T:C	14	49625753	T	C	DNAAF2	missense	0.184627	0.17228	0.150563	0.528398	0.487862	0.483634	0.195017	0.214381	0.22184	0.154989	0.000159027	0.000112617	0.22184	NA	NA
4:95185171:A:G	4	95185171	A	G	UNC5C	missense	0.177379	0.894128	0.553502	0.696607	0.682158	0.597127	0.441989	0.151001	0.0297947	0.035917	9.99831e-05	0.0131804	0.441989	NA	NA
12:48472802:A:C	12	48472802	A	C	ANP32D	missense	0.157762	0.591252	0.6173	0.0702284	0.0655929	0.221961	0.00568006	0.441846	0.420611	0.217358	0.0192096	0.0366598	0.441846	NA	NA
5:147906450:A:T	5	147906450	A	T	C5orf46	missense	0.616202	0.0567675	0.238728	0.103687	0.22409	0.183772	0.441775	0.041185	0.0333711	0.101727	0.0249135	0.00852789	0.441775	NA	NA
5:147906491:G:A	5	147906491	G	A	C5orf46	missense	0.224325	0.425776	0.586401	0.580634	0.51683	0.609962	0.221701	0.0339062	0.0030507	0.0614741	0.00180318	0.00856059	0.221701	NA	NA
15:64865283:C:T	15	64865283	C	T	PLEKHO2	missense	0.156946	0.439644	0.698962	0.14741	0.194211	0.197709	0.0013601	0.177052	0.441468	0.0630522	0.00108737	0.00180425	0.441468	NA	NA
16:1502760:C:T	16	1502760	C	T	TELO2	missense	0.00575056	0.460904	0.189403	0.00740321	0.00513539	0.0243283	0.0299626	0.44146	0.102969	0.174647	0.0289758	0.00509428	0.44146	NA	NA
16:1505588:A:G	16	1505588	A	G	TELO2	missense	0.773726	0.55062	0.540391	0.229659	0.337226	0.406292	0.412445	0.142755	0.116322	0.240893	0.00361841	0.0280045	0.412445	NA	NA
16:1495447:A:G	16	1495447	A	G	TELO2	missense	0.270415	0.786737	0.554206	0.616405	0.601774	0.424084	0.221119	0.0910536	0.00401027	0.0190718	-9.32716e-05	0.063758	0.221119	NA	NA
5:141869398:T:G	5	141869398	T	G	PCDH1	missense	0.646416	0.0508328	0.0587045	0.137182	0.154762	0.114407	0.439785	0.0704804	0.0536883	0.0547272	9.57397e-05	0.0102687	0.439785	NA	NA
19:5789554:T:C	19	5789554	T	C	DUS3L	missense	0.729597	0.240387	0.516898	0.185815	0.317227	0.357465	0.439529	0.000120146	0.159397	0.14616	0.0171126	0.0389375	0.439529	NA	NA
8:143790241:C:G	8	143790241	C	G	IQANK1	missense	0.755164	0.656156	0.961281	0.441391	0.574264	0.689031	0.155242	0.0625728	0.43906	0.136053	0.0138522	0.0839736	0.43906	NA	NA
8:143789463:C:T	8	143789463	C	T	IQANK1	missense	0.097508	0.334467	0.0429577	0.540276	0.405229	0.306138	0.33533	0.051972	0.404188	0.178037	0.0124113	0.0688938	0.404188	NA	NA
15:39973598:A:G	15	39973598	A	G	EIF2AK4	missense	0.899305	0.467823	0.790303	0.958756	0.964753	0.872958	0.0017143	0.43901	0.0612234	0.187833	0.0215585	0.0102066	0.43901	NA	NA
15:39967647:A:C	15	39967647	A	C	EIF2AK4	missense	0.218168	0.142332	0.522087	0.0919613	0.14986	0.184156	0.0477564	0.00529702	0.332146	0.0408706	0.00667453	0.0231926	0.332146	NA	NA
15:45116216:C:G	15	45116216	C	G	DUOXA2	missense	0.554531	0.990761	0.997448	0.997071	0.989729	0.99817	0.438354	0.0139508	0.0251711	0.150927	0.0111337	0.027943	0.438354	NA	NA
2:215046000:T:G	2	215046000	T	G	ABCA12	missense	0.474892	0.0540396	0.00395987	0.0145178	0.0345472	0.0324116	0.438217	0.000504966	0.037469	0.157784	0.00205506	0.00319332	0.438217	NA	NA
2:215049722:C:G	2	215049722	C	G	ABCA12	missense	0.202539	0.00578503	0.00123196	0.00185153	0.00840336	0.000931793	0.197062	0.00460596	0.0117822	0.067689	0.00179576	0.0129885	0.197062	NA	NA
11:74034102:A:G	11	74034102	A	G	C2CD3	missense	0.476021	0.0127955	0.0109117	0.0191275	0.0571895	0.0265307	0.437936	0.0234005	0.0242804	0.131482	0.000666457	0.0070196	0.437936	NA	NA
1:35760347:T:C	1	35760347	T	C	CLSPN	missense	0.624123	0.57601	0.730939	0.136539	0.22549	0.209413	0.342859	0.288091	0.437573	0.28191	0.000912468	1.30934e-05	0.437573	NA	NA
1:214637901:C:G	1	214637901	C	G	CENPF	missense	0.629203	0.343749	0.154286	0.094498	0.183473	0.201003	0.435337	0.110968	-1.40629e-05	0.225404	0.00355714	0.0091298	0.435337	NA	NA
1:214642881:G:A	1	214642881	G	A	CENPF	missense	0.615688	0.343452	0.154225	0.0943692	0.181924	0.199959	0.420098	0.111985	1.11024e-05	0.220425	0.00346253	0.00917027	0.420098	NA	NA
1:214652853:G:A	1	214652853	G	A	CENPF	missense	0.311417	0.785348	0.860676	0.421141	0.52451	0.628886	0.0463909	0.237996	0.315945	0.0536815	0.0104463	0.0659602	0.315945	NA	NA
1:214646756:A:G	1	214646756	A	G	CENPF	missense	0.101967	0.176263	0.131028	0.512542	0.39916	0.329307	0.290681	0.182547	0.224032	0.212134	0.00557034	0.0334739	0.290681	NA	NA
1:214644880:T:A	1	214644880	T	A	CENPF	missense	0.443672	0.338004	0.157603	0.0880561	0.173284	0.201786	0.239977	0.128364	0.00222997	0.168619	0.00583573	0.0177758	0.239977	NA	NA
1:214657274:A:G	1	214657274	A	G	CENPF	missense	0.389219	0.803521	0.866332	0.53624	0.601074	0.699963	0.0609534	0.149846	0.213236	0.0209495	0.00425376	0.0473637	0.213236	NA	NA
1:214663767:C:G	1	214663767	C	G	CENPF	missense	0.41409	0.835489	0.866332	0.544364	0.608127	0.707553	0.0512184	0.179607	0.202169	0.027652	0.00359213	0.0457801	0.202169	NA	NA
20:62333913:T:C	20	62333913	T	C	LAMA5	missense	0.410192	0.810712	0.93233	0.922977	0.862745	0.81211	0.434934	0.019822	0.0174358	0.171821	0.000864542	0.0176933	0.434934	NA	NA
20:62322431:C:T	20	62322431	C	T	LAMA5	missense	0.147536	0.580777	0.710841	0.58579	0.585668	0.58121	0.343166	0.00121278	0.0497318	0.0438913	0.00144605	0.00117175	0.343166	NA	NA
20:62330822:A:G	20	62330822	A	G	LAMA5	missense	0.528937	0.813134	0.932858	0.923878	0.866246	0.80412	0.3054	0.024072	0.0134551	0.13411	0.00165468	0.0274616	0.3054	NA	NA
20:62346587:T:C	20	62346587	T	C	LAMA5	missense	0.661976	0.820016	0.954857	0.976945	0.922969	0.967539	0.261252	0.0864048	0.00103197	0.143092	0.00374835	0.00657404	0.261252	NA	NA
20:62334260:C:T	20	62334260	C	T	LAMA5	missense	0.238304	0.170843	0.0456705	0.0221634	0.0737628	0.0319372	0.162412	0.0903389	-1.01985e-05	0.106985	0.00599637	0.0033507	0.162412	NA	NA
20:31476528:A:G	20	31476528	A	G	REM1	missense	0.826942	0.275323	0.321479	0.308594	0.377627	0.261555	0.434858	0.0105847	0.000576891	0.051534	0.00332496	0.0148768	0.434858	NA	NA
2:70175771:T:G	2	70175771	T	G	C2orf42	missense	0.00775864	0.452762	0.0861674	0.00608079	0.00513539	0.0507785	0.0244819	0.434707	0.0177413	0.176492	0.0276534	0.00132883	0.434707	NA	NA
4:105659183:A:G	4	105659183	A	G	ARHGEF38	missense	0.752556	0.191803	0.108149	0.232514	0.311391	0.167181	0.434406	0.0150581	0.0745673	0.0495664	0.00644242	0.0270486	0.434406	NA	NA
14:105469487:G:A	14	105469487	G	A	MTA1	missense	0.556154	0.987675	0.9978	0.996146	0.975724	0.997137	0.434371	0.0105085	0.026967	0.14958	0.00118194	0.0263279	0.434371	NA	NA
14:105464069:G:A	14	105464069	G	A	MTA1	missense	0.0494702	0.558471	0.621743	0.236917	0.167134	0.26564	0.161744	0.205276	0.247649	0.0158753	0.0213954	0.00053732	0.247649	NA	NA
22:46248271:A:G	22	46248271	A	G	CDPF1	missense	0.690923	0.0552064	0.0146101	0.183905	0.179925	0.104381	0.434359	0.102857	0.168895	0.0285808	0.00158697	0.0391265	0.434359	NA	NA
19:48873985:G:C	19	48873985	G	C	PPP1R15A	missense	0.665381	0.21323	0.106653	0.137893	0.22549	0.26224	0.43302	0.00357847	0.0229819	0.138348	0.00572705	0.0200772	0.43302	NA	NA
19:48874062:A:G	19	48874062	A	G	PPP1R15A	missense	0.74588	0.256513	0.121524	0.344808	0.427171	0.417884	0.285197	0.0314798	0.151309	0.0259753	0.00781304	0.00618463	0.285197	NA	NA
19:48874179:G:C	19	48874179	G	C	PPP1R15A	missense	0.725832	0.254284	0.117564	0.335096	0.401261	0.390912	0.272004	0.0272547	0.146641	0.0242825	0.00442695	0.00295773	0.272004	NA	NA
19:48873325:G:A	19	48873325	G	A	PPP1R15A	missense	0.487388	0.208639	0.0836853	0.150491	0.211018	0.240691	0.220335	0.00316474	0.0398057	0.0670786	0.00306141	0.0122046	0.220335	NA	NA
19:48873829:T:C	19	48873829	T	C	PPP1R15A	missense	0.480587	0.208269	0.0884372	0.151202	0.207049	0.21948	0.213695	0.00324083	0.0350417	0.0615206	0.00245847	0.00562081	0.213695	NA	NA
19:21117659:A:G	19	21117659	A	G	ZNF714	missense	0.30379	0.759138	0.868972	0.830365	0.854108	0.823451	0.432905	0.00350788	0.02128	0.104562	0.0132921	0.00351428	0.432905	NA	NA
19:12076042:G:C	19	12076042	G	C	AC008770.4	missense	0.652182	0.0504735	0.0879247	0.145627	0.201681	0.151381	0.432857	0.0795282	0.0306719	0.0552724	0.00294081	0.00156719	0.432857	NA	NA
19:12075946:A:G	19	12075946	A	G	AC008770.4	missense	0.652153	0.0504827	0.0879972	0.14567	0.201681	0.151476	0.432759	0.079551	0.030637	0.055251	0.00293261	0.00155801	0.432759	NA	NA
19:12077046:T:G	19	12077046	T	G	AC008770.4	missense	0.652169	0.0504809	0.0881162	0.145713	0.201214	0.151535	0.43272	0.0795912	0.0305638	0.0552351	0.00283439	0.00155449	0.43272	NA	NA
19:12075796:A:G	19	12075796	A	G	AC008770.4	missense	0.361141	0.0255173	0.0690778	0.0807769	0.100373	0.0899126	0.21123	0.0465028	0.0045166	0.0281601	3.7187e-05	0.000166408	0.21123	NA	NA
17:75831124:T:C	17	75831124	T	C	UNC13D	missense	0.831681	0.159899	0.409539	0.321024	0.472689	0.361451	0.432857	0.0982417	0.00894256	0.0345447	0.033292	0.000639972	0.432857	NA	NA
19:12076042:G:C	19	12076042	G	C	ZNF844	missense	0.652182	0.0504735	0.0879247	0.145627	0.201681	0.151381	0.432857	0.0795282	0.0306719	0.0552724	0.00294081	0.00156719	0.432857	NA	NA
19:12075946:A:G	19	12075946	A	G	ZNF844	missense	0.652153	0.0504827	0.0879972	0.14567	0.201681	0.151476	0.432759	0.079551	0.030637	0.055251	0.00293261	0.00155801	0.432759	NA	NA
19:12077046:T:G	19	12077046	T	G	ZNF844	missense	0.652169	0.0504809	0.0881162	0.145713	0.201214	0.151535	0.43272	0.0795912	0.0305638	0.0552351	0.00283439	0.00155449	0.43272	NA	NA
19:12075796:A:G	19	12075796	A	G	ZNF844	missense	0.361141	0.0255173	0.0690778	0.0807769	0.100373	0.0899126	0.21123	0.0465028	0.0045166	0.0281601	3.7187e-05	0.000166408	0.21123	NA	NA
7:25168355:T:C	7	25168355	T	C	C7orf31	missense	0.606855	0.0874111	0.251937	0.10345	0.161064	0.109837	0.432746	0.0135654	0.0426323	0.0957423	0.00234648	0.00343951	0.432746	NA	NA
7:25155134:C:T	7	25155134	C	T	C7orf31	missense	0.107518	0.319162	0.184266	0.504133	0.440009	0.42376	0.290646	0.0468476	0.161846	0.114695	0.000673763	0.00282736	0.290646	NA	NA
7:25142786:G:T	7	25142786	G	T	C7orf31	missense	0.403333	0.0878061	0.168956	0.143615	0.159038	0.0918862	0.164448	0.023513	0.000737379	0.0119979	-3.9853e-05	0.0192763	0.164448	NA	NA
10:75043809:T:G	10	75043809	T	G	DUPD1	missense	0.570033	0.339583	0.233892	0.051283	0.140019	0.141876	0.431598	0.165104	0.0529917	0.265528	0.00390865	0.00488461	0.431598	NA	NA
22:43886396:A:G	22	43886396	A	G	PNPLA5	missense	0.268944	0.527258	0.887188	0.369627	0.426704	0.575376	0.0349679	0.0453466	0.430708	0.0170037	0.0032422	0.0745063	0.430708	NA	NA
22:43891070:G:A	22	43891070	G	A	PNPLA5	missense	0.177472	0.275955	0.48169	0.10079	0.143692	0.169174	0.012845	0.082235	0.267288	0.0554969	0.00157494	0.0088714	0.267288	NA	NA
22:36504224:T:C	22	36504224	T	C	FOXRED2	missense	0.894968	0.730305	0.277103	0.809117	0.754902	0.565632	0.0416365	0.0135703	0.430431	0.0155868	0.00458658	0.124197	0.430431	NA	NA
22:36504759:A:G	22	36504759	A	G	FOXRED2	missense	0.460154	0.69962	0.266238	0.709239	0.545561	0.373127	0.102965	0.00153682	0.291618	0.0672769	0.0350745	0.180969	0.291618	NA	NA
5:128286799:T:C	5	128286799	T	C	FBN2	missense	0.212005	0.0281698	0.537047	0.0451067	0.0378151	0.137895	0.106449	0.0148079	0.430213	0.048731	0.00603558	0.0346524	0.430213	NA	NA
5:128349443:C:T	5	128349443	C	T	FBN2	missense	0.620332	0.910644	0.902323	0.68066	0.711718	0.734659	0.0149102	0.150437	0.12474	0.0196432	0.000399479	0.00373013	0.150437	NA	NA
17:62689654:G:A	17	62689654	G	A	MRC2	missense	0.522738	0.982792	0.931098	0.981047	0.947712	0.868528	0.429477	0.020978	0.00217159	0.158442	-0.000110084	0.0395443	0.429477	NA	NA
6:166858228:T:C	6	166858228	T	C	AL159163.1	missense	0.23461	0.853767	0.858521	0.75073	0.643431	0.700799	0.42897	0.0563848	0.0542582	0.0479064	0.0147057	0.00136343	0.42897	NA	NA
1:65401836:G:A	1	65401836	G	A	DNAJC6	missense	0.491111	0.182975	0.578419	0.0367091	0.137722	0.277605	0.373091	0.0425282	0.428584	0.24603	0.0111269	0.121165	0.428584	NA	NA
1:201207523:C:T	1	201207523	C	T	IGFN1	missense	0.46839	0.065662	0.0487504	0.0140327	0.0761326	0.0490462	0.428266	0.00312969	-4.43028e-05	0.16719	0.00632266	-7.22548e-06	0.428266	NA	NA
1:201212866:A:G	1	201212866	A	G	IGFN1	missense	0.316041	0.06231	0.112636	0.0123964	0.0768333	0.113899	0.267926	0.00582308	0.036931	0.132748	0.0119334	0.0410362	0.267926	NA	NA
1:201225991:C:T	1	201225991	C	T	IGFN1	missense	0.279073	0.530648	0.803854	0.677666	0.58715	0.595551	0.258519	0.0277727	0.0661954	0.0851731	0.00557795	0.0043242	0.258519	NA	NA
12:54961249:C:T	12	54961249	C	T	TESPA1	missense	0.0628433	0.298185	0.599701	0.0699031	0.204344	0.46142	0.01312	0.128824	0.428041	0.124731	0.0368018	0.292945	0.428041	NA	NA
16:67375277:G:A	16	67375277	G	A	LRRC36	missense	0.515852	0.02583	0.0130236	0.047145	0.119048	0.0773727	0.427875	0.0294412	0.046759	0.109329	0.00997282	-6.40105e-06	0.427875	NA	NA
16:67363677:G:C	16	67363677	G	C	LRRC36	missense	0.515506	0.025748	0.0130236	0.0471201	0.119103	0.0773636	0.427556	0.0295066	0.0467069	0.109207	0.0100254	-5.99098e-06	0.427556	NA	NA
7:103103446:C:T	7	103103446	C	T	NAPEPLD	missense	0.562151	0.98854	0.997447	0.99578	0.978992	0.997527	0.42784	0.0114744	0.0259371	0.146123	0.0024589	0.0271108	0.42784	NA	NA
3:45946488:G:A	3	45946488	G	A	CXCR6	missense	0.438171	0.01122	0.00343249	0.00446333	0.019141	0.00423542	0.427604	0.0120182	0.0241469	0.145912	0.00360666	0.0232913	0.427604	NA	NA
9:135564309:C:A	9	135564309	C	A	PAEP	missense	0.342998	0.549952	0.421845	0.0385423	0.0730626	0.164136	0.178387	0.427568	0.236511	0.304257	0.00534298	0.0177397	0.427568	NA	NA
1:111320330:T:G	1	111320330	T	G	CHIA	missense	0.775789	0.188547	0.472193	0.70138	0.729458	0.750568	0.0313073	0.42715	0.0776775	0.0600892	0.00839701	0.0169877	0.42715	NA	NA
1:111319219:A:G	1	111319219	A	G	CHIA	missense	0.780956	0.189699	0.471049	0.701446	0.728058	0.749915	0.0343122	0.426033	0.0788556	0.0588175	0.00787868	0.0165372	0.426033	NA	NA
1:111319352:T:C	1	111319352	T	C	CHIA	missense	0.34325	0.159015	0.364108	0.578618	0.610177	0.578968	0.0790903	0.298064	0.0561485	0.120577	0.0123665	0.0048218	0.298064	NA	NA
6:5260703:A:C	6	5260703	A	C	LYRM4	missense	0.783679	0.367329	0.269935	0.257973	0.302054	0.17908	0.426935	0.0130253	0.00174136	0.0903366	-4.80718e-05	0.0401751	0.426935	NA	NA
15:29054816:T:C	15	29054816	T	C	APBA2	missense	0.69425	0.154986	0.157983	0.183626	0.179673	0.0964249	0.426924	0.0118798	0.00930045	0.0546576	0.00297189	0.0523361	0.426924	NA	NA
20:7982394:C:T	20	7982394	C	T	TMX4	missense	0.582797	0.279202	0.571014	0.0700326	0.103875	0.078457	0.426809	0.0873818	0.369162	0.212626	0.00155314	0.0112608	0.426809	NA	NA
8:143693701:C:A	8	143693701	C	A	ZNF707	missense	0.525892	0.399901	0.272495	0.854241	0.811625	0.649034	0.16222	0.310292	0.426507	0.254011	0.00161499	0.050809	0.426507	NA	NA
19:12694617:T:C	19	12694617	T	C	FBXW9	missense	0.459714	0.0152272	0.00395987	0.0170678	0.0434174	0.0068275	0.426117	0.016752	0.0348538	0.126528	-8.89277e-05	0.0298151	0.426117	NA	NA
19:12696373:C:T	19	12696373	C	T	FBXW9	missense	0.458659	0.0148771	0.00395987	0.0169213	0.0431839	0.0068275	0.425342	0.0170538	0.0346466	0.126352	-8.79018e-05	0.0296088	0.425342	NA	NA
10:104057158:C:T	10	104057158	C	T	COL17A1	missense	0.54424	0.945042	0.866244	0.991941	0.960317	0.950496	0.426065	0.00186213	0.050993	0.175501	8.81731e-06	0.00054879	0.426065	NA	NA
10:104080664:T:C	10	104080664	T	C	COL17A1	missense	0.00283898	0.325617	0.032559	0.00341564	0.00116713	0.000847084	0.0208216	0.317466	0.000586751	0.119437	0.0233759	0.0252097	0.317466	NA	NA
10:104064575:G:A	10	104064575	G	A	COL17A1	missense	0.33751	0.812969	0.629004	0.710585	0.673284	0.639795	0.249706	0.0449896	0.00847663	0.025738	0.000569569	0.00623413	0.249706	NA	NA
10:104050642:T:C	10	104050642	T	C	COL17A1	missense	0.513342	0.841133	0.730553	0.824905	0.812558	0.765773	0.194999	0.00569814	0.0147673	0.0381899	0.00017863	0.0044374	0.194999	NA	NA
2:29193615:T:C	2	29193615	T	C	ALK	missense	0.253174	0.757913	0.719465	0.223997	0.193978	0.412087	0.00139876	0.425824	0.334	0.152349	0.0181419	0.044231	0.425824	NA	NA
2:29193500:G:C	2	29193500	G	C	ALK	missense	0.617069	0.792734	0.727209	0.36016	0.327184	0.449712	0.0901466	0.293564	0.184572	0.154892	0.0159225	0.00283876	0.293564	NA	NA
7:144110422:T:G	7	144110422	T	G	OR2A2	missense	0.362383	0.853217	0.704193	0.329228	0.457283	0.527949	0.000735601	0.4258	0.194166	0.139637	0.0122111	0.0468576	0.4258	NA	NA
7:144110211:T:C	7	144110211	T	C	OR2A2	missense	0.380843	0.0411876	0.0128476	0.203409	0.0982726	0.0286992	0.0933185	0.118447	0.164595	0.0075863	0.0365612	0.136439	0.164595	NA	NA
7:144109595:C:A	7	144109595	C	A	OR2A2	missense	0.368441	0.0407823	0.0129356	0.203241	0.0982726	0.0285177	0.0837808	0.118174	0.163401	0.00913205	0.0359344	0.135796	0.163401	NA	NA
13:27435783:G:C	13	27435783	G	C	MTIF3	missense	0.906334	0.466966	0.558352	0.949606	0.922269	0.908312	6.08221e-06	0.425782	0.273895	0.171642	0.00127318	-5.89741e-06	0.425782	NA	NA
11:68048996:G:C	11	68048996	G	C	TCIRG1	missense	0.00367246	0.436332	0.00466385	0.00549003	0.000233427	0.000338845	0.0286822	0.425499	0.0245698	0.156291	0.0354265	0.0364698	0.425499	NA	NA
19:16789054:A:G	19	16789054	A	G	NWD1	missense	0.518075	0.0228278	0.00695178	0.0486013	0.100607	0.118918	0.425485	0.0361678	0.0621441	0.114335	0.00261786	0.00945585	0.425485	NA	NA
19:16779432:C:G	19	16779432	C	G	NWD1	missense	0.485805	0.0218052	0.0062511	0.04561	0.0852405	0.095113	0.397724	0.0326625	0.0582332	0.103296	0.000762453	0.00315709	0.397724	NA	NA
19:16731241:G:T	19	16731241	G	T	NWD1	missense	0.631434	0.170592	0.274947	0.571069	0.593779	0.497825	0.0189313	0.291935	0.138521	0.0507238	0.00552989	0.00406572	0.291935	NA	NA
19:16744454:A:G	19	16744454	A	G	NWD1	missense	0.79394	0.612249	0.441658	0.468959	0.635387	0.556075	0.18874	0.027268	0.00777038	0.069255	0.0348212	0.00592751	0.18874	NA	NA
17:17793217:G:C	17	17793217	G	C	RAI1	missense	0.614163	0.723363	0.88006	0.312168	0.448179	0.740487	0.115687	0.239138	0.424603	0.251307	0.00882526	0.246444	0.424603	NA	NA
17:17793441:C:A	17	17793441	C	A	RAI1	missense	0.386719	0.711208	0.808694	0.303012	0.401961	0.708194	0.00208471	0.253931	0.35024	0.160905	0.0040978	0.235596	0.35024	NA	NA
18:63915633:A:G	18	63915633	A	G	SERPINB10	missense	0.75805	0.508061	0.450449	0.211765	0.285614	0.273282	0.424293	0.127834	0.0673636	0.205541	0.000316405	-6.79025e-06	0.424293	NA	NA
18:63919833:C:T	18	63919833	C	T	SERPINB10	missense	0.70042	0.506459	0.449057	0.210976	0.283076	0.272334	0.353078	0.131218	0.0699169	0.185349	0.000461397	4.52759e-05	0.353078	NA	NA
18:63933150:C:T	18	63933150	C	T	SERPINB10	missense	0.71092	0.514564	0.453705	0.267997	0.29589	0.297811	0.301401	0.0898052	0.0394118	0.134656	0.000909462	0.000897705	0.301401	NA	NA
18:63919819:G:A	18	63919819	G	A	SERPINB10	missense	0.300392	0.0941227	0.20224	0.0176168	0.068522	0.0766477	0.23905	0.0219342	0.109852	0.123677	0.00504401	0.0095254	0.23905	NA	NA
1:6448812:C:T	1	6448812	C	T	ESPN	missense	0.544401	0.0320301	0.0205913	0.0693624	0.126284	0.0726121	0.424254	0.0384749	0.0519764	0.0869204	0.00418574	0.00413478	0.424254	NA	NA
2:73450771:G:C	2	73450771	G	C	ALMS1	missense	0.772064	0.466302	0.0247316	0.240819	0.237628	0.170693	0.424163	0.0772243	0.23288	0.124342	0.00612643	0.040166	0.424163	NA	NA
2:73452863:T:A	2	73452863	T	A	ALMS1	missense	0.772289	0.46621	0.0241992	0.241656	0.23844	0.1711	0.423519	0.0765431	0.234724	0.123588	0.00608675	0.040299	0.423519	NA	NA
2:73453381:G:C	2	73453381	G	C	ALMS1	missense	0.772203	0.466164	0.0242872	0.241564	0.238674	0.171094	0.423513	0.076576	0.234455	0.123656	0.00600647	0.0402532	0.423513	NA	NA
2:73424839:C:T	2	73424839	C	T	ALMS1	missense	0.771141	0.46585	0.0240275	0.240391	0.237039	0.170874	0.423476	0.0772546	0.233905	0.124337	0.00617139	0.0397597	0.423476	NA	NA
2:73490440:G:T	2	73490440	G	T	ALMS1	missense	0.758476	0.467371	0.0241155	0.239872	0.236572	0.170846	0.407475	0.0794499	0.232555	0.121549	0.00601645	0.0390905	0.407475	NA	NA
2:73490529:A:G	2	73490529	A	G	ALMS1	missense	0.75842	0.467389	0.0241112	0.239887	0.236805	0.170829	0.407384	0.0794557	0.232574	0.121518	0.00595835	0.0391087	0.407384	NA	NA
2:73452153:A:G	2	73452153	A	G	ALMS1	missense	0.758729	0.46657	0.0242872	0.241254	0.238206	0.171077	0.406324	0.0778487	0.233327	0.120036	0.00586183	0.0395934	0.406324	NA	NA
2:73451489:G:T	2	73451489	G	T	ALMS1	missense	0.0310263	0.257315	0.00431186	0.0095508	0.00373483	0.00437096	0.000129662	0.231545	0.0180445	0.0874018	0.0191108	0.0186795	0.231545	NA	NA
2:73452313:G:A	2	73452313	G	A	ALMS1	missense	0.0309511	0.253864	0.00431186	0.00979843	0.00373483	0.00437096	0.000127209	0.227552	0.0179983	0.0854879	0.0190642	0.0186317	0.227552	NA	NA
2:73601411:G:A	2	73601411	G	A	ALMS1	missense	0.317742	0.770404	0.75792	0.633735	0.620504	0.663369	0.195176	0.0557313	0.0409228	0.0043561	-6.81085e-05	0.003405	0.195176	NA	NA
20:47239108:A:G	20	47239108	A	G	ZMYND8	missense	0.561699	0.123015	0.224217	0.0614488	0.167834	0.303182	0.424044	0.00112955	0.0475314	0.193158	0.0144242	0.119178	0.424044	NA	NA
14:36320569:A:T	14	36320569	A	T	MBIP	missense	0.476604	0.971158	0.944298	0.945148	0.905462	0.928944	0.4236	0.0313307	0.00610747	0.100674	0.000592065	0.00121587	0.4236	NA	NA
17:7426313:T:G	17	7426313	T	G	SPEM2	missense	0.333649	0.167864	0.0898609	0.640739	0.585201	0.44381	0.125577	0.337268	0.423464	0.223904	8.92782e-05	0.0367153	0.423464	NA	NA
17:7427118:A:G	17	7427118	A	G	SPEM2	missense	0.16272	0.00479937	0.00123196	0.0017058	0.00746965	0.000745434	0.157649	0.00366225	0.00907756	0.0538361	0.00107803	0.0106383	0.157649	NA	NA
6:4068932:C:T	6	4068932	C	T	FAM217A	missense	0.204156	0.590221	0.63446	0.731896	0.800887	0.733032	0.42291	0.0235715	0.00628603	0.114705	0.0333314	0.00544143	0.42291	NA	NA
2:26464893:G:A	2	26464893	G	A	OTOF	missense	0.453212	0.0152459	0.00369588	0.0139066	0.0641923	0.0331391	0.422638	0.0151316	0.0335803	0.137066	0.00431239	0.00141789	0.422638	NA	NA
2:26527901:G:A	2	26527901	G	A	OTOF	missense	0.00638823	0.39438	0.258539	0.00747529	0.00606909	0.020162	0.02426	0.372728	0.179786	0.150645	0.0229451	0.00571009	0.372728	NA	NA
2:26519093:G:A	2	26519093	G	A	OTOF	missense	0.141419	0.492544	0.119782	0.483403	0.504437	0.400261	0.233738	0.00306097	0.245172	0.0436372	0.00455542	0.00688634	0.245172	NA	NA
1:27012612:G:T	1	27012612	G	T	TENT5B	missense	0.0577433	0.558562	0.682978	0.135795	0.164566	0.37946	0.0712337	0.31561	0.42261	0.11418	0.000255277	0.108132	0.42261	NA	NA
15:43525854:G:A	15	43525854	G	A	MAP1A	missense	0.625072	0.2396	0.409363	0.107159	0.172969	0.206543	0.422563	0.0254127	0.148741	0.175724	0.00090783	0.00923353	0.422563	NA	NA
5:151550625:C:T	5	151550625	C	T	FAT2	missense	0.0776155	0.527176	0.203925	0.052196	0.0614199	0.0848948	0.00117961	0.422554	0.0509828	0.149559	0.00585869	0.000187763	0.422554	NA	NA
5:151550784:C:T	5	151550784	C	T	FAT2	missense	0.0790627	0.527176	0.217089	0.0522444	0.0609244	0.0849853	0.000955292	0.422114	0.0606835	0.150503	0.00617288	0.000197989	0.422114	NA	NA
5:151507321:G:A	5	151507321	G	A	FAT2	missense	0.863397	0.820397	0.825942	0.557161	0.626984	0.779792	0.173023	0.119968	0.113186	0.15383	0.000772917	0.0731358	0.173023	NA	NA
5:151521700:C:T	5	151521700	C	T	FAT2	missense	0.624072	0.928185	0.946322	0.723002	0.779178	0.827093	0.0332874	0.136701	0.153204	0.0161638	0.00470234	0.0251706	0.153204	NA	NA
5:151563408:G:A	5	151563408	G	A	FAT2	missense	0.323965	0.220581	0.336501	0.516405	0.477591	0.351339	0.0526204	0.151095	0.0395182	0.0988645	-0.00010343	0.0334965	0.151095	NA	NA
5:151522052:A:G	5	151522052	A	G	FAT2	missense	0.639818	0.929187	0.946048	0.724816	0.781746	0.827398	0.0264856	0.135666	0.150186	0.0181303	0.00473471	0.0240429	0.150186	NA	NA
7:93426441:A:G	7	93426441	A	G	CALCR	missense	0.488024	0.614033	0.826822	0.265875	0.395425	0.488324	0.0663939	0.185631	0.42253	0.153454	0.0128304	0.0631486	0.42253	NA	NA
17:75757422:T:C	17	75757422	T	C	ITGB4	missense	0.260288	0.812825	0.664467	0.778663	0.643791	0.716667	0.42241	0.0155785	0.0153431	0.0773002	0.0234775	0.00207747	0.42241	NA	NA
15:89801121:T:C	15	89801121	T	C	ANPEP	missense	0.182805	0.643932	0.265224	0.131887	0.207516	0.191867	0.000208955	0.421832	0.02355	0.137409	0.00322653	0.000973947	0.421832	NA	NA
15:89806327:C:T	15	89806327	C	T	ANPEP	missense	0.861041	0.196566	0.449402	0.530533	0.540383	0.455018	0.259406	0.235083	0.0112864	0.00227254	0.000406085	0.010332	0.259406	NA	NA
1:156582056:A:G	1	156582056	A	G	TTC24	missense	0.168176	0.371311	0.308782	0.722552	0.572829	0.413284	0.421733	0.161511	0.207587	0.290817	0.011213	0.111513	0.421733	NA	NA
1:156586027:A:G	1	156586027	A	G	TTC24	missense	0.176188	0.00480867	0.000968139	0.00128649	0.0200747	0.00130455	0.171954	0.00409618	0.010273	0.0599368	0.00150045	0.00984655	0.171954	NA	NA
10:122211015:T:C	10	122211015	T	C	TACC2	missense	0.645775	0.249	0.349877	0.126335	0.19141	0.1998	0.421723	0.0200354	0.0789159	0.156245	0.0010015	0.00252554	0.421723	NA	NA
10:122210658:T:C	10	122210658	T	C	TACC2	missense	0.316202	0.00893548	0.00228793	0.00380021	0.0163399	0.00127067	0.306555	0.00792604	0.0182877	0.103525	0.00144246	0.0215408	0.306555	NA	NA
10:122211072:C:T	10	122211072	C	T	TACC2	missense	0.0022321	0.0755647	0.199138	0.0014953	0.00326797	0.0201098	0.00453975	0.0650329	0.179966	0.0382	0.00268349	0.00464725	0.179966	NA	NA
10:122237419:G:A	10	122237419	G	A	TACC2	missense	0.00131668	0.0391227	0.176553	0.000783688	0.0032695	0.0228559	0.0030471	0.0307273	0.164983	0.0253849	0.000602366	0.0114341	0.164983	NA	NA
10:122143618:G:A	10	122143618	G	A	TACC2	missense	0.0820561	0.0398596	0.0139085	0.224706	0.11788	0.0723435	0.0574938	0.120721	0.16203	0.103066	0.0220465	0.0664991	0.16203	NA	NA
16:58679990:A:G	16	58679990	A	G	SLC38A7	missense	0.431698	0.0109529	0.00263992	0.0045102	0.0378151	0.00225324	0.421095	0.0120251	0.0255783	0.143278	0.000315471	0.027506	0.421095	NA	NA
2:235041233:T:C	2	235041233	T	C	SH3BP4	missense	0.374637	0.642407	0.38534	0.10895	0.158497	0.323461	0.109899	0.420852	0.105857	0.267858	0.000845034	0.0624889	0.420852	NA	NA
2:235041358:G:A	2	235041358	G	A	SH3BP4	missense	0.258276	0.464137	0.38182	0.0988066	0.155229	0.32249	0.0440951	0.248032	0.135451	0.170989	0.000200794	0.0904832	0.248032	NA	NA
1:236586349:T:C	1	236586349	T	C	HEATR1	missense	0.115497	0.457319	0.494279	0.635386	0.461467	0.44317	0.420699	0.0345345	0.0149347	0.163207	0.0279167	0.0399032	0.420699	NA	NA
1:236559808:C:T	1	236559808	C	T	HEATR1	missense	0.317745	0.146772	0.132788	0.0383691	0.116246	0.0700224	0.215245	0.0398007	0.0247961	0.106447	0.0149353	0.000114849	0.215245	NA	NA
1:236595587:T:C	1	236595587	T	C	HEATR1	missense	0.384003	0.611676	0.720451	0.716633	0.629846	0.573204	0.185345	0.0125122	0.00353568	0.0719876	0.00591718	0.02709	0.185345	NA	NA
2:17816758:A:T	2	17816758	A	T	MSGN1	missense	0.312629	0.172919	0.0564161	0.574171	0.669001	0.484378	0.0970551	0.265228	0.420547	0.152284	0.0442596	0.0029787	0.420547	NA	NA
2:17816828:C:T	2	17816828	C	T	MSGN1	missense	0.24203	0.171306	0.0575128	0.572962	0.664332	0.485024	0.165397	0.261022	0.412512	0.177746	0.0446384	0.00205955	0.412512	NA	NA
14:60509819:C:A	14	60509819	C	A	SIX6	missense	0.111118	0.789623	0.23649	0.601808	0.430906	0.434173	0.420213	0.115531	0.214021	0.0441862	0.0402621	0.0414791	0.420213	NA	NA
5:146515333:G:C	5	146515333	G	C	GPR151	missense	0.240469	0.195239	0.719993	0.199985	0.177171	0.293331	0.00309607	0.000745808	0.41994	0.00785835	0.00329706	0.0199855	0.41994	NA	NA
6:109786314:T:C	6	109786314	T	C	FIG4	missense	0.69193	0.290354	0.410708	0.1563	0.322746	0.439468	0.41955	0.0180807	0.0878284	0.201513	0.029918	0.11892	0.41955	NA	NA
3:41954644:T:C	3	41954644	T	C	ULK4	missense	0.32903	0.923929	0.828551	0.83091	0.664566	0.820874	0.419532	0.0662833	0.00191431	0.0542412	0.0491489	0.00094253	0.419532	NA	NA
3:41918514:T:C	3	41918514	T	C	ULK4	missense	0.328116	0.922224	0.827817	0.826542	0.663241	0.82052	0.415025	0.0674276	0.00241482	0.0514529	0.0472037	0.00136797	0.415025	NA	NA
3:41883906:C:T	3	41883906	C	T	ULK4	missense	0.352746	0.925337	0.827258	0.831088	0.670794	0.815609	0.391532	0.0666892	0.001477	0.0493352	0.0464275	0.000311707	0.391532	NA	NA
3:41819463:A:G	3	41819463	A	G	ULK4	missense	0.240685	0.00880651	0.00193594	0.00394675	0.0371148	0.00228713	0.229941	0.00460278	0.0145558	0.0773845	0.00551473	0.0143161	0.229941	NA	NA
3:41715473:C:T	3	41715473	C	T	ULK4	missense	0.492902	0.0548943	0.172826	0.16799	0.306723	0.183112	0.223234	0.0828295	0.000233409	0.0168058	0.0415501	-2.0789e-06	0.223234	NA	NA
3:41715494:A:T	3	41715494	A	T	ULK4	missense	0.492892	0.0549118	0.172826	0.167991	0.306723	0.183106	0.22322	0.0828047	0.000233491	0.0168041	0.0415491	-2.15273e-06	0.22322	NA	NA
19:48703374:A:T	19	48703374	A	T	FUT2	missense	0.00169722	0.000884336	0.420525	0.000399127	0.00443511	0.0109447	0.00109675	0.00228336	0.41844	0.0191841	-0.000107574	0.00345588	0.41844	NA	NA
19:48703728:G:A	19	48703728	G	A	FUT2	missense	0.499599	0.136061	0.0372228	0.519485	0.531513	0.324195	0.000911488	0.271402	0.410237	0.09171	0.0052984	0.0527853	0.410237	NA	NA
19:48703417:G:A	19	48703417	G	A	FUT2	stop_gained	0.495906	0.128517	0.0357269	0.492994	0.509337	0.321807	0.00344936	0.257159	0.389116	0.0759967	0.00537866	0.0406703	0.389116	NA	NA
17:75890807:A:G	17	75890807	A	G	TRIM65	missense	0.836282	0.170886	0.231609	0.34175	0.478291	0.362857	0.418326	0.100826	0.0402167	0.0238171	0.0275969	-5.2047e-06	0.418326	NA	NA
17:75892346:A:C	17	75892346	A	C	TRIM65	missense	0.733542	0.150414	0.226241	0.293349	0.360177	0.324755	0.337075	0.0805077	0.0188528	0.0228519	0.00504095	0.000380874	0.337075	NA	NA
1:6473333:G:C	1	6473333	G	C	PLEKHG5	missense	0.635004	0.0471093	0.0228793	0.141432	0.219524	0.16735	0.418303	0.0803475	0.114716	0.0546262	0.00884727	-7.05853e-06	0.418303	NA	NA
2:219611721:C:T	2	219611721	C	T	STK11IP	missense	0.528258	0.98411	0.987504	0.97133	0.952614	0.983973	0.417751	0.0251779	0.0281361	0.109877	0.000588124	0.0237543	0.417751	NA	NA
2:219608633:G:A	2	219608633	G	A	STK11IP	missense	0.0706409	0.487251	0.675026	0.343127	0.238796	0.372675	0.21814	0.0512275	0.205319	0.000951988	0.0243134	0.00261718	0.21814	NA	NA
1:53326979:A:C	1	53326979	A	C	LRP8	missense	0.848865	0.165739	0.435762	0.355171	0.49113	0.430249	0.417635	0.12097	0.00714993	0.0287311	0.0261122	0.00630894	0.417635	NA	NA
1:53247055:C:T	1	53247055	C	T	LRP8	missense	0.0641952	0.144827	0.055448	0.398345	0.243811	0.175171	0.238143	0.117894	0.235849	0.18166	0.0253064	0.0789309	0.238143	NA	NA
3:195789479:C:T	3	195789479	C	T	MUC4	missense	0.00601108	0.43453	0.00299348	0.00864088	0.000467508	0.000474448	0.0261558	0.417569	0.0309085	0.148747	0.0373577	0.0387782	0.417569	NA	NA
3:195791038:G:T	3	195791038	G	T	MUC4	missense	0.0208629	0.457661	0.0103837	0.103592	0.114379	0.210907	0.0861733	0.271807	0.101955	0.0565721	0.000661055	0.0268752	0.271807	NA	NA
3:195770250:T:C	3	195770250	T	C	MUC4	missense	0.266818	0.00617204	0.00167283	0.00191242	0.00326797	0.00138927	0.261377	0.00752405	0.0148729	0.090026	0.0113566	0.016144	0.261377	NA	NA
3:195778868:C:T	3	195778868	C	T	MUC4	missense	0.257464	0.00651277	0.00149595	0.00187423	0.00233427	0.00137237	0.252014	0.00655088	0.0146947	0.0869893	0.0126861	0.0155598	0.252014	NA	NA
3:195788855:G:C	3	195788855	G	C	MUC4	missense	0.269439	0.0092857	0.00237592	0.00679409	0.0287249	0.0423373	0.249089	0.00836364	0.0191628	0.0888135	0.000109544	0.00487925	0.249089	NA	NA
3:195791459:C:G	3	195791459	C	G	MUC4	missense	0.247696	0.466035	0.751188	0.617243	0.563989	0.485242	0.226648	0.0289628	0.0656547	0.0843694	0.000310092	0.0187016	0.226648	NA	NA
3:195770272:C:T	3	195770272	C	T	MUC4	missense	0.220548	0.460563	0.157339	0.127109	0.151727	0.278149	0.0121403	0.217585	8.42424e-05	0.103393	0.000381987	0.0410685	0.217585	NA	NA
3:195769045:G:C	3	195769045	G	C	MUC4	missense	0.19253	0.413573	0.756248	0.435875	0.331854	0.421018	0.128506	9.97798e-05	0.211409	0.0149234	0.0164755	-7.32457e-06	0.211409	NA	NA
3:195754240:G:T	3	195754240	G	T	MUC4	missense	0.206664	0.00584952	0.00105597	0.00162807	0.00210084	0.000965676	0.201733	0.00458242	0.0122826	0.0696517	0.00982015	0.0129724	0.201733	NA	NA
3:195778793:G:A	3	195778793	G	A	MUC4	missense	0.966034	0.519042	0.8304	0.824508	0.810135	0.682062	0.129784	0.196201	0.00196034	0.0277849	-6.50278e-05	0.0431121	0.196201	NA	NA
3:195770303:C:G	3	195770303	C	G	MUC4	missense	0.96656	0.533292	0.842309	0.822929	0.815359	0.686748	0.130743	0.180722	0.00451063	0.023318	0.000158989	0.0402517	0.180722	NA	NA
3:195790682:A:C	3	195790682	A	C	MUC4	missense	0.813594	0.520432	0.829197	0.820384	0.792484	0.670162	0.00158	0.176411	0.00437987	0.0576657	-0.000117053	0.0406972	0.176411	NA	NA
3:195790007:T:C	3	195790007	T	C	MUC4	missense	0.813494	0.520193	0.829109	0.820066	0.791317	0.669682	0.00160974	0.176267	0.00442877	0.0575756	-0.00011434	0.0407738	0.176267	NA	NA
3:195790450:G:A	3	195790450	G	A	MUC4	missense	0.813395	0.520146	0.829197	0.819995	0.79225	0.6694	0.00160577	0.176218	0.00446879	0.0575809	-0.000117063	0.0408918	0.176218	NA	NA
3:195790387:G:A	3	195790387	G	A	MUC4	missense	0.813308	0.520883	0.829431	0.82001	0.792717	0.669525	0.00158226	0.175519	0.00451215	0.0573956	-0.00011642	0.0408627	0.175519	NA	NA
4:83453539:A:G	4	83453539	A	G	HELQ	missense	0.426933	0.0121688	0.00343189	0.00374595	0.0284781	0.00227019	0.417541	0.00977337	0.0228916	0.143922	4.6692e-05	0.026577	0.417541	NA	NA
4:83439918:G:A	4	83439918	G	A	HELQ	missense	0.262611	0.00727735	0.00281641	0.00218287	0.0114433	0.000931951	0.256337	0.00608535	0.0123605	0.0882437	0.00191593	0.0173446	0.256337	NA	NA
14:102428256:G:A	14	102428256	G	A	TECPR2	missense	0.984813	0.482804	0.672658	0.946367	0.979215	0.937256	0.0558187	0.417286	0.165255	0.121205	0.0416583	0.00433961	0.417286	NA	NA
10:22316469:C:G	10	22316469	C	G	COMMD3	missense	0.448937	0.0189027	0.0062478	0.0151822	0.0704949	0.0104361	0.417269	0.0109777	0.0281475	0.129597	0.00683916	0.0214823	0.417269	NA	NA
10:22316469:C:G	10	22316469	C	G	COMMD3-BMI1	missense	0.448937	0.0189027	0.0062478	0.0151822	0.0704949	0.0104361	0.417269	0.0109777	0.0281475	0.129597	0.00683916	0.0214823	0.417269	NA	NA
22:40418496:T:C	22	40418496	T	C	MRTFA	missense	0.871207	0.0936199	0.147737	0.395258	0.458431	0.46847	0.417165	0.254737	0.154967	0.00608388	0.00563805	0.00872339	0.417165	NA	NA
1:7849677:C:T	1	7849677	C	T	UTS2	missense	0.0496677	0.490493	0.275577	0.0342898	0.0408688	0.051037	0.00429899	0.416777	0.139333	0.153746	0.00823453	0.00353432	0.416777	NA	NA
1:74710202:T:C	1	74710202	T	C	CRYZ	missense	0.456897	0.540289	0.70903	0.139076	0.234827	0.384761	0.156509	0.251929	0.416332	0.240231	0.00298682	0.0838726	0.416332	NA	NA
18:63493087:G:C	18	63493087	G	C	SERPINB5	missense	0.559312	0.13026	0.228617	0.0673602	0.172736	0.24534	0.415875	0.00184978	0.0478625	0.173278	0.0150278	0.0643919	0.415875	NA	NA
3:10286769:T:A	3	10286769	T	A	GHRL	missense	0.0151019	0.527783	0.0122316	0.0651915	0.0347968	0.0627542	0.0642513	0.415311	0.0654089	0.0966689	0.0291087	0.00743989	0.415311	NA	NA
12:80506122:C:A	12	80506122	C	A	PTPRQ	missense	0.149276	0.54427	0.445325	0.661208	0.53972	0.676661	0.415212	0.0131178	0.0593833	0.101373	0.0126489	0.00793444	0.415212	NA	NA
12:80541566:T:C	12	80541566	T	C	PTPRQ	missense	0.719424	0.235473	0.223953	0.275123	0.35761	0.233828	0.335848	0.0118205	0.0146541	0.0365101	0.00767543	0.0116595	0.335848	NA	NA
12:80496050:T:A	12	80496050	T	A	PTPRQ	missense	0.755869	0.775872	0.514698	0.929201	0.887722	0.881218	0.0843241	0.0676564	0.31195	0.0838003	0.000966513	0.00241711	0.31195	NA	NA
12:80541632:G:C	12	80541632	G	C	PTPRQ	missense	0.221589	0.153359	0.0393347	0.00383744	0.0114379	0.0197709	0.182806	0.106629	0.00145259	0.13198	0.00801752	0.00207606	0.182806	NA	NA
12:80613748:T:C	12	80613748	T	C	PTPRQ	missense	0.226315	0.00893548	0.00246392	0.0227414	0.0238095	0.0144009	0.176872	0.016786	0.0279601	0.0376493	0.00187366	0.0088582	0.176872	NA	NA
12:80484538:G:A	12	80484538	G	A	PTPRQ	missense	0.215632	0.155781	0.0399507	0.00384958	0.00840336	0.0198733	0.176335	0.109841	0.00169917	0.130816	0.0116672	0.00195221	0.176335	NA	NA
1:30874473:G:A	1	30874473	G	A	SDC3	missense	0.0177745	0.300805	0.476937	0.00595213	0.0123716	0.0936123	0.00629871	0.267878	0.4148	0.146477	0.01084	0.0312179	0.4148	NA	NA
20:49984094:T:C	20	49984094	T	C	SNAI1	missense	0.645564	0.331792	0.0914291	0.129002	0.220355	0.151989	0.414623	0.0712442	0.0317193	0.164035	0.00564556	0.00254812	0.414623	NA	NA
15:65624189:A:T	15	65624189	A	T	SLC24A1	missense	0.141626	0.322223	0.700898	0.178818	0.184874	0.321988	0.0119344	0.0474137	0.414618	0.0249524	0.00030453	0.0439047	0.414618	NA	NA
2:9388407:G:C	2	9388407	G	C	ASAP2	missense	0.838041	0.365496	0.174353	0.336401	0.358477	0.26413	0.414506	-1.3642e-06	0.0906571	0.0536023	3.03578e-05	0.0259315	0.414506	NA	NA
1:102914362:G:A	1	102914362	G	A	COL11A1	missense	0.132985	0.823257	0.688194	0.613825	0.596495	0.593908	0.414381	0.131732	0.0178908	0.0153408	-0.000114144	2.36924e-05	0.414381	NA	NA
6:43025087:C:G	6	43025087	C	G	RRP36	missense	0.650386	0.237222	0.249032	0.137847	0.156396	0.220148	0.413927	0.010724	0.0133914	0.138355	0.00221982	0.00491523	0.413927	NA	NA
1:11519413:G:A	1	11519413	G	A	DISP3	missense	0.1329	0.814618	0.27578	0.625921	0.542951	0.416096	0.413351	0.122413	0.192103	0.0487671	0.00581409	0.0683155	0.413351	NA	NA
1:11525251:C:T	1	11525251	C	T	DISP3	missense	0.0075277	0.385868	0.00449102	0.0229488	0.0114433	0.0263693	0.032429	0.339032	0.0366059	0.104948	0.0228873	0.00692553	0.339032	NA	NA
1:11501536:G:A	1	11501536	G	A	DISP3	missense	0.21819	0.693317	0.283363	0.631562	0.530827	0.373636	0.28722	0.0233372	0.18338	0.0695544	0.00867197	0.10213	0.28722	NA	NA
1:11519447:G:C	1	11519447	G	C	DISP3	missense	0.114187	0.0771307	0.457673	0.142905	0.128385	0.20286	0.00365452	0.0236009	0.21682	0.00044107	0.000574627	0.0145155	0.21682	NA	NA
1:11501107:G:A	1	11501107	G	A	DISP3	missense	0.344234	0.0213991	0.0480465	0.068849	0.127218	0.198045	0.204439	0.0466989	0.0127254	0.049887	0.00782275	0.0525834	0.204439	NA	NA
19:4670301:C:G	19	4670301	C	G	MYDGF	missense	0.581749	0.0664634	0.240848	0.0965713	0.220121	0.158924	0.413025	0.0251234	0.0409602	0.0990662	0.0281733	0.00382257	0.413025	NA	NA
20:43189649:C:G	20	43189649	C	G	PTPRT	missense	0.345699	0.915934	0.834976	0.837493	0.884633	0.900115	0.41283	0.0490242	0.00147881	0.0445684	0.0192384	0.0318242	0.41283	NA	NA
17:69105577:C:T	17	69105577	C	T	ABCA6	missense	0.447675	0.772868	0.854211	0.935788	0.899719	0.912948	0.412781	0.0577789	0.00621089	0.175642	0.000271072	0.00285886	0.412781	NA	NA
17:69085689:T:C	17	69085689	T	C	ABCA6	missense	0.242401	0.711592	0.400282	0.648281	0.608361	0.586962	0.286023	0.020446	0.0954251	0.0392542	0.000302217	0.00283667	0.286023	NA	NA
17:69112221:C:G	17	69112221	C	G	ABCA6	missense	0.419458	0.223067	0.141838	0.0574243	0.0954715	0.0853278	0.279975	0.0712817	0.0109109	0.13967	-0.000109879	0.000525288	0.279975	NA	NA
17:69129699:C:T	17	69129699	C	T	ABCA6	missense	0.397043	0.752847	0.518163	0.699981	0.704907	0.672932	0.171141	0.0141953	0.0551551	0.0206911	0.00113113	0.000192587	0.171141	NA	NA
16:87412233:C:T	16	87412233	C	T	ZCCHC14	missense	0.213748	0.376018	0.343453	0.757117	0.595238	0.721469	0.412755	0.206821	0.217579	0.237231	0.0193613	0.00256257	0.412755	NA	NA
16:4395326:C:T	16	4395326	C	T	CORO7	missense	0.193118	0.587448	0.735832	0.714971	0.712418	0.5883	0.412689	0.0158604	0.0111858	0.126701	0.00460222	0.0144756	0.412689	NA	NA
16:4395326:C:T	16	4395326	C	T	CORO7-PAM16	missense	0.193118	0.587448	0.735832	0.714971	0.712418	0.5883	0.412689	0.0158604	0.0111858	0.126701	0.00460222	0.0144756	0.412689	NA	NA
3:88140430:T:G	3	88140430	T	G	ZNF654	missense	0.00515347	0.433769	0.00281591	0.0109514	0.00326797	0.00293091	0.02991	0.412474	0.0331986	0.143195	0.0319163	0.0341439	0.412474	NA	NA
1:65570758:A:G	1	65570758	A	G	LEPR	missense	0.163766	0.335372	0.765798	0.262097	0.111111	0.16046	0.0310676	0.0155389	0.411917	0.000210107	0.0713369	0.0318115	0.411917	NA	NA
1:65592830:A:G	1	65592830	A	G	LEPR	missense	0.558747	0.472761	0.857331	0.440422	0.312325	0.469912	0.0246287	0.000795175	0.308362	0.0111108	0.0418318	0.000526023	0.308362	NA	NA
17:7078078:A:G	17	7078078	A	G	CLEC10A	missense	0.836681	0.206742	0.452385	0.345732	0.490196	0.312633	0.41184	0.0695617	0.0150768	0.0275345	0.0304762	0.0071352	0.41184	NA	NA
6:127719694:T:C	6	127719694	T	C	THEMIS	missense	0.689916	0.240304	0.142291	0.683067	0.572829	0.374589	0.00753217	0.309003	0.411725	0.125791	0.00808268	0.137249	0.411725	NA	NA
6:158764531:T:A	6	158764531	T	A	SYTL3	missense	0.655056	0.218794	0.214487	0.742466	0.544585	0.628982	0.00323822	0.41123	0.376452	0.152512	0.0441646	0.00906777	0.41123	NA	NA
6:158757313:C:T	6	158757313	C	T	SYTL3	missense	0.29656	0.780712	0.735832	0.330305	0.467305	0.412649	0.0126573	0.335068	0.244768	0.0772987	0.0204617	0.00471878	0.335068	NA	NA
1:25814082:C:A	1	25814082	C	A	SELENON	missense	0.296562	0.943646	0.957585	0.78546	0.812237	0.875322	0.41118	0.12815	0.140204	0.0174598	0.00522817	0.0397523	0.41118	NA	NA
1:232403473:C:T	1	232403473	C	T	SIPA1L2	missense	0.00524605	0.164296	0.454665	0.00731865	0.0121382	0.0799844	0.0138624	0.130377	0.411115	0.0819936	0.00425404	0.0335753	0.411115	NA	NA
1:232428551:T:A	1	232428551	T	A	SIPA1L2	missense	0.0684657	0.14465	0.0136396	0.201141	0.103875	0.112322	0.0646144	0.00629554	0.151398	0.0346171	0.0254429	0.0213197	0.151398	NA	NA
1:1286887:G:C	1	1286887	G	C	SCNN1D	missense	0.238808	0.46898	0.553606	0.0235118	0.0676937	0.296135	0.0988583	0.364209	0.410915	0.298653	0.00177703	0.149202	0.410915	NA	NA
1:1288005:G:C	1	1288005	G	C	SCNN1D	missense	0.331714	0.464311	0.53943	0.0250271	0.07493	0.297415	0.185823	0.345399	0.383698	0.326765	0.00155	0.139765	0.383698	NA	NA
1:1285621:A:G	1	1285621	A	G	SCNN1D	missense	0.213354	0.00723169	0.00202429	0.00252349	0.0133053	0.00137232	0.206069	0.00401812	0.0113141	0.0704095	0.000216127	0.0132949	0.206069	NA	NA
19:16977489:T:C	19	16977489	T	C	CPAMD8	missense	0.841281	0.34137	0.533239	0.336172	0.455119	0.406034	0.410797	0.00259291	0.0509081	0.0793201	0.0135973	0.00240103	0.410797	NA	NA
19:16970897:G:T	19	16970897	G	T	CPAMD8	missense	0.324266	0.011801	0.0031679	0.0218397	0.0280374	0.00947072	0.278528	0.0173171	0.0317732	0.0700044	0.00205357	0.0201112	0.278528	NA	NA
19:16925277:C:T	19	16925277	C	T	CPAMD8	missense	0.174241	0.00829986	0.0428546	0.00177867	0.00746965	0.00157563	0.167403	0.0014842	0.0156738	0.0608544	0.00173867	0.0100445	0.167403	NA	NA
1:222629862:A:G	1	222629862	A	G	MIA3	missense	0.311748	0.700453	0.376166	0.181493	0.201541	0.248653	0.0186914	0.410637	0.0492405	0.153868	0.00248511	0.000901124	0.410637	NA	NA
1:222629034:A:G	1	222629034	A	G	MIA3	missense	0.298352	0.593795	0.288895	0.179937	0.20098	0.243291	0.0179541	0.289805	0.0123843	0.110444	0.00104021	0.00156796	0.289805	NA	NA
7:21739660:A:G	7	21739660	A	G	DNAH11	missense	0.26864	0.403565	0.110407	0.640774	0.556049	0.561712	0.216659	0.0796446	0.410515	0.126904	0.00262962	0.00210922	0.410515	NA	NA
7:21600743:T:C	7	21600743	T	C	DNAH11	missense	0.170308	0.294416	0.0483105	0.435809	0.344932	0.267729	0.134514	0.027449	0.303585	0.0851442	0.0061464	0.0409141	0.303585	NA	NA
7:21884396:A:G	7	21884396	A	G	DNAH11	missense	0.392636	0.495495	0.693188	0.838119	0.783847	0.74972	0.303248	0.187234	0.0196438	0.20218	-7.98023e-05	0.0028127	0.303248	NA	NA
7:21816533:G:A	7	21816533	G	A	DNAH11	missense	0.393601	0.641669	0.776232	0.338135	0.403595	0.425918	0.0013053	0.157419	0.291707	0.0600452	0.00222549	0.00695657	0.291707	NA	NA
7:21854375:G:T	7	21854375	G	T	DNAH11	missense	0.405539	0.358796	0.355685	0.684037	0.620215	0.462948	0.110571	0.159013	0.14348	0.14954	0.000161776	0.0603602	0.159013	NA	NA
3:57104391:G:A	3	57104391	G	A	IL17RD	missense	0.576986	0.393064	0.166109	0.696027	0.678655	0.707446	0.0178622	0.15688	0.410094	0.064205	0.000434504	0.00490563	0.410094	NA	NA
3:57102557:C:T	3	57102557	C	T	IL17RD	missense	0.0675359	0.455564	0.349507	0.163808	0.176251	0.211803	0.0643914	0.185037	0.0706367	0.0279136	-9.85496e-06	0.00307249	0.185037	NA	NA
15:88857878:A:G	15	88857878	A	G	ACAN	missense	0.962569	0.323406	0.504401	0.820911	0.856209	0.747264	0.140942	0.409464	0.165513	0.0725998	0.015246	0.00534328	0.409464	NA	NA
15:88855374:G:T	15	88855374	G	T	ACAN	missense	0.475467	0.165288	0.255984	0.639085	0.576797	0.504845	0.0278285	0.354971	0.20391	0.1501	7.22385e-05	0.0144108	0.354971	NA	NA
15:88857108:A:C	15	88857108	A	C	ACAN	missense	0.372261	0.162592	0.261968	0.638453	0.572129	0.504727	0.093228	0.349984	0.189439	0.18704	-1.78879e-05	0.0119803	0.349984	NA	NA
15:88855400:T:A	15	88855400	T	A	ACAN	missense	0.370008	0.161717	0.224129	0.637388	0.565451	0.407411	0.090788	0.344925	0.22903	0.211488	2.93651e-05	0.0582813	0.344925	NA	NA
15:88874007:A:G	15	88874007	A	G	ACAN	missense	0.697762	0.268968	0.271295	0.244884	0.331699	0.346847	0.332933	0.000353941	0.000151945	0.0774624	0.00617124	0.0111704	0.332933	NA	NA
15:88858820:A:G	15	88858820	A	G	ACAN	missense	0.702709	0.409004	0.545407	0.74826	0.681839	0.611154	0.000346428	0.198667	0.0600063	0.0731785	0.0023425	0.0253507	0.198667	NA	NA
19:48105341:C:G	19	48105341	C	G	PLA2G4C	missense	0.500484	0.0263536	0.261448	0.0437115	0.108879	0.128673	0.409374	0.0287883	0.116201	0.130006	0.00596122	0.0157572	0.409374	NA	NA
19:48095566:A:G	19	48095566	A	G	PLA2G4C	missense	0.723454	0.550015	0.833392	0.379464	0.470355	0.48326	0.191305	0.0376859	0.310686	0.0979338	0.00473893	0.00831017	0.310686	NA	NA
19:48099691:T:C	19	48099691	T	C	PLA2G4C	missense	0.387482	0.336822	0.587997	0.211619	0.273343	0.313343	0.0574782	0.0270199	0.226468	0.0516572	0.00301845	0.0149692	0.226468	NA	NA
7:138917777:T:C	7	138917777	T	C	KIAA1549	missense	0.866946	0.181265	0.250748	0.388539	0.522409	0.454952	0.409282	0.13019	0.0540896	0.0185764	0.0267678	0.00520399	0.409282	NA	NA
7:138917080:G:A	7	138917080	G	A	KIAA1549	missense	0.706919	0.164708	0.243312	0.329727	0.435311	0.328516	0.264452	0.0901886	0.0234096	0.00902631	0.0182579	0.000413548	0.264452	NA	NA
7:138917671:G:A	7	138917671	G	A	KIAA1549	missense	0.662638	0.161809	0.242608	0.320452	0.429706	0.327042	0.223272	0.0841988	0.0191576	0.00715035	0.0204466	3.0005e-05	0.223272	NA	NA
7:138918536:T:C	7	138918536	T	C	KIAA1549	missense	0.505092	0.125762	0.152262	0.18533	0.212418	0.305367	0.202867	0.0262891	0.00989809	0.0337459	3.84082e-06	0.0277851	0.202867	NA	NA
3:45225829:C:T	3	45225829	C	T	TMEM158	missense	0.287025	0.854321	0.830693	0.788931	0.712185	0.750618	0.408998	0.0321462	0.0154008	0.0576505	0.00578472	0.000250374	0.408998	NA	NA
1:153040289:T:C	1	153040289	T	C	SPRR2D	missense	0.0548778	0.292927	0.479057	0.00532388	0.0135387	0.170433	0.00319417	0.248318	0.408838	0.174318	0.0126662	0.0968866	0.408838	NA	NA
20:46013767:G:C	20	46013767	G	C	MMP9	missense	0.844477	0.47625	0.790831	0.949691	0.925303	0.860166	0.018675	0.408188	0.0493796	0.190393	0.00274057	0.0101479	0.408188	NA	NA
20:46011586:A:G	20	46011586	A	G	MMP9	missense	0.348061	0.159448	0.720873	0.350513	0.35901	0.495629	1.62489e-05	0.0989413	0.251569	0.00189776	0.00030694	0.0491797	0.251569	NA	NA
8:144058338:T:G	8	144058338	T	G	OPLAH	missense	0.545629	0.0280961	0.0121436	0.081959	0.139823	0.0685291	0.407921	0.0535348	0.0778582	0.0692906	0.00487975	0.00985299	0.407921	NA	NA
17:60447657:C:T	17	60447657	C	T	APPBP2	missense	0.419033	0.0126755	0.00651179	0.00464869	0.0389823	0.00282926	0.407646	0.00943698	0.017068	0.139477	0.000622081	0.0255546	0.407646	NA	NA
19:5784359:C:T	19	5784359	C	T	AC011499.1	missense	0.691739	0.249272	0.514967	0.172174	0.315359	0.367451	0.40762	0.00246768	0.171809	0.155049	0.022137	0.0542296	0.40762	NA	NA
17:75261905:C:T	17	75261905	C	T	MRPS7	missense	0.327305	0.891787	0.853987	0.821031	0.718021	0.836609	0.407435	0.0395647	0.0120819	0.0515249	0.0159228	0.00618849	0.407435	NA	NA
19:1231143:T:C	19	1231143	T	C	CBARP	missense	0.582877	0.432647	0.948856	0.489458	0.524065	0.601671	0.0159136	0.0102892	0.40734	0.00563234	0.00111779	0.0226456	0.40734	NA	NA
16:11915420:C:A	16	11915420	C	A	GSPT1	missense	0.193737	0.475263	0.14971	0.0210546	0.030112	0.0314099	0.0813365	0.407329	0.0362753	0.215719	0.0140027	0.0137253	0.407329	NA	NA
16:11915447:C:A	16	11915447	C	A	GSPT1	missense	0.156327	0.317859	0.219102	0.586204	0.535948	0.406351	0.295633	0.100591	0.188844	0.174491	-3.33833e-05	0.03242	0.295633	NA	NA
1:205832744:A:G	1	205832744	A	G	PM20D1	missense	0.399973	0.109888	0.0348469	0.524909	0.433007	0.248043	0.0121002	0.304834	0.407165	0.156696	0.00303708	0.111108	0.407165	NA	NA
1:205849976:G:A	1	205849976	G	A	PM20D1	missense	0.0612052	0.0370132	0.419028	0.0736979	0.10761	0.140468	0.0018262	0.015703	0.277925	0.000691301	0.00605963	0.0236396	0.277925	NA	NA
1:205847890:T:C	1	205847890	T	C	PM20D1	missense	0.0610425	0.0366499	0.385921	0.0725478	0.106224	0.137812	0.0015534	0.0151387	0.245113	0.000564157	0.00612748	0.0230722	0.245113	NA	NA
1:205845369:T:C	1	205845369	T	C	PM20D1	missense	0.878266	0.628323	0.761926	0.940984	0.9176	0.820914	0.00549806	0.23373	0.0763349	0.115995	0.000414785	0.0352362	0.23373	NA	NA
4:8228047:C:T	4	8228047	C	T	SH3TC1	missense	0.215506	0.416301	0.51408	0.750392	0.773576	0.674183	0.406891	0.159515	0.0616613	0.21215	0.0186466	0.000431879	0.406891	NA	NA
1:167126644:G:A	1	167126644	G	A	DUSP27	missense	0.258774	0.210282	0.675114	0.164091	0.190009	0.216583	0.0209726	0.00352674	0.406493	0.0208003	0.000254659	0.00470076	0.406493	NA	NA
1:167126528:G:A	1	167126528	G	A	DUSP27	missense	0.258677	0.210297	0.67441	0.16403	0.190243	0.216166	0.0209675	0.00354802	0.405749	0.0207681	0.000276671	0.0046194	0.405749	NA	NA
1:167125926:G:C	1	167125926	G	C	DUSP27	missense	0.842835	0.291822	0.844333	0.472487	0.521008	0.371226	0.28053	0.0843859	0.258822	0.00558835	0.00289509	0.0268818	0.28053	NA	NA
1:167128502:C:A	1	167128502	C	A	DUSP27	missense	0.283085	0.236905	0.68201	0.302743	0.375584	0.282749	0.000697559	0.011284	0.259268	0.000966061	0.0129746	0.000686821	0.259268	NA	NA
12:6981031:A:G	12	6981031	A	G	LPCAT3	missense	0.563984	0.100181	0.0790215	0.0877649	0.14986	0.118693	0.406451	0.00242041	0.00963308	0.10235	0.00357097	8.26195e-06	0.406451	NA	NA
1:152304579:C:G	1	152304579	C	G	FLG	missense	0.703187	0.580891	0.626276	0.154563	0.281046	0.37589	0.406363	0.256734	0.276558	0.323033	0.00598899	0.0512745	0.406363	NA	NA
1:152309003:G:T	1	152309003	G	T	FLG	missense	0.704699	0.583413	0.633228	0.17445	0.296685	0.411985	0.382655	0.235166	0.261749	0.305771	0.00519198	0.0618231	0.382655	NA	NA
1:152311386:G:C	1	152311386	G	C	FLG	missense	0.704693	0.583344	0.633228	0.174536	0.296452	0.412016	0.382553	0.234994	0.261664	0.305624	0.00512344	0.0617906	0.382553	NA	NA
1:152303083:A:G	1	152303083	A	G	FLG	missense	0.340908	0.00807878	0.00202394	0.00272509	0.00910364	0.00191441	0.33373	0.00959403	0.0195546	0.114595	0.00732007	0.0205667	0.33373	NA	NA
1:152309637:G:A	1	152309637	G	A	FLG	missense	0.340641	0.00808799	0.00193628	0.0027105	0.00910364	0.00191448	0.33349	0.00955546	0.0197365	0.114538	0.00729803	0.0205354	0.33349	NA	NA
1:152311335:G:A	1	152311335	G	A	FLG	missense	0.341322	0.00812514	0.0388948	0.00275368	0.00910364	0.00365953	0.333241	0.00986871	0.00302505	0.116555	0.00761193	0.0169836	0.333241	NA	NA
1:152313556:C:T	1	152313556	C	T	FLG	missense	0.0352969	0.559666	0.574296	0.144655	0.232368	0.348694	0.111615	0.310645	0.289656	0.0898618	0.00867767	0.0779956	0.310645	NA	NA
1:152310441:G:T	1	152310441	G	T	FLG	missense	0.0352536	0.559642	0.574837	0.1447	0.232726	0.348792	0.111736	0.310555	0.290209	0.089822	0.00877627	0.0780348	0.310555	NA	NA
1:152309791:G:A	1	152309791	G	A	FLG	missense	0.0353227	0.559647	0.575062	0.144765	0.232726	0.348931	0.111677	0.310456	0.29037	0.0898081	0.00875314	0.0780798	0.310456	NA	NA
1:152309472:G:A	1	152309472	G	A	FLG	missense	0.035244	0.559569	0.574925	0.144709	0.232602	0.348942	0.111762	0.310456	0.290298	0.0898141	0.00873454	0.0781456	0.310456	NA	NA
1:152303673:C:T	1	152303673	C	T	FLG	missense	0.0356518	0.559399	0.574182	0.144765	0.232726	0.349282	0.111079	0.310138	0.289369	0.0898529	0.0087498	0.0783484	0.310138	NA	NA
1:152309214:C:T	1	152309214	C	T	FLG	missense	0.0353543	0.557989	0.569254	0.144427	0.231793	0.346051	0.111053	0.309285	0.284629	0.08897	0.00865099	0.0763411	0.309285	NA	NA
1:152304296:C:A	1	152304296	C	A	FLG	missense	0.0355291	0.562589	0.582996	0.147667	0.237628	0.367853	0.114797	0.308785	0.294598	0.0912513	0.00911782	0.090036	0.308785	NA	NA
1:152309835:C:T	1	152309835	C	T	FLG	missense	0.0693153	0.560293	0.575414	0.144997	0.234127	0.349468	0.0617149	0.307452	0.287387	0.0995382	0.00835596	0.0761277	0.307452	NA	NA
1:152312623:C:T	1	152312623	C	T	FLG	missense	0.0796766	0.566896	0.591077	0.168516	0.259337	0.405601	0.0683188	0.281197	0.274276	0.090311	0.0084865	0.0994074	0.281197	NA	NA
1:152313526:T:C	1	152313526	T	C	FLG	missense	0.4813	0.576716	0.631292	0.171876	0.277077	0.409918	0.142983	0.250476	0.281109	0.221706	0.00483347	0.0745531	0.281109	NA	NA
1:152307365:G:C	1	152307365	G	C	FLG	missense	0.476855	0.576438	0.62874	0.171644	0.274743	0.409593	0.139221	0.250895	0.278878	0.220091	0.00444997	0.0747827	0.278878	NA	NA
1:152307253:C:T	1	152307253	C	T	FLG	missense	0.502223	0.576902	0.629268	0.171705	0.274638	0.409742	0.162748	0.249072	0.277281	0.229412	0.00404973	0.0733926	0.277281	NA	NA
1:152313891:C:A	1	152313891	C	A	FLG	missense	0.131205	0.5679	0.590989	0.168817	0.260971	0.40592	0.0231441	0.277063	0.269368	0.104948	0.00781373	0.095963	0.277063	NA	NA
1:152307444:A:G	1	152307444	A	G	FLG	missense	0.136974	0.568158	0.590197	0.168894	0.265406	0.405889	0.0198058	0.276706	0.267883	0.106652	0.00897152	0.0954769	0.276706	NA	NA
1:152307556:T:C	1	152307556	T	C	FLG	missense	0.137532	0.568152	0.590197	0.168923	0.26564	0.405906	0.0195066	0.276609	0.267805	0.106796	0.00902251	0.0954307	0.276609	NA	NA
1:152313454:G:A	1	152313454	G	A	FLG	missense	0.140284	0.568273	0.591253	0.168907	0.264362	0.406126	0.0180161	0.276468	0.268717	0.108031	0.00857265	0.095412	0.276468	NA	NA
1:152310760:T:C	1	152310760	T	C	FLG	missense	0.136817	0.565346	0.591709	0.168992	0.264472	0.406117	0.0198411	0.273485	0.269724	0.105661	0.00872813	0.0957837	0.273485	NA	NA
1:152310423:G:T	1	152310423	G	T	FLG	missense	0.2428	0.00619035	0.00167224	0.00203774	0.00606909	0.00113509	0.236992	0.00629358	0.0134533	0.0813243	0.00574009	0.0153055	0.236992	NA	NA
11:126211508:T:C	11	126211508	T	C	RPUSD4	missense	0.260451	0.825675	0.806582	0.319874	0.368052	0.481093	0.0271017	0.406347	0.341572	0.101789	-4.70928e-05	0.0308529	0.406347	NA	NA
19:54278473:G:C	19	54278473	G	C	LILRB2	missense	0.424479	0.0119186	0.0239087	0.00762679	0.0240843	0.0208191	0.405999	0.0139721	0.00257868	0.13881	0.00241033	0.00454455	0.405999	NA	NA
19:54279064:T:C	19	54279064	T	C	LILRB2	missense	0.848946	0.513013	0.452868	0.808561	0.905418	0.82859	0.0138721	0.178824	0.216637	0.0315734	0.051617	0.0056067	0.216637	NA	NA
7:151064227:G:A	7	151064227	G	A	SLC4A2	missense	0.122884	0.72803	0.25968	0.233126	0.210084	0.195971	0.0659807	0.405779	-4.36208e-05	0.0491047	0.00688565	0.0125426	0.405779	NA	NA
3:119500726:A:G	3	119500726	A	G	TIMMDC1	missense	0.463874	0.0245224	0.027548	0.0260444	0.0506536	0.101328	0.405565	0.0151086	0.0107788	0.133881	0.00029085	0.0146032	0.405565	NA	NA
3:119517257:G:A	3	119517257	G	A	TIMMDC1	missense	0.314478	0.0206533	0.0172505	0.024607	0.0373483	0.034141	0.25949	0.00929316	0.0115757	0.0706674	0.000345813	0.00119675	0.25949	NA	NA
14:105367342:A:G	14	105367342	A	G	PACS2	missense	0.413287	0.00998581	0.0112636	0.00316155	0.0198413	0.00550605	0.404862	0.0114879	0.0088353	0.140675	0.00209596	0.0181061	0.404862	NA	NA
5:79730611:G:A	5	79730611	G	A	CMYA5	missense	0.00585295	0.426801	0.00263992	0.0112824	0.00233427	0.00191441	0.028154	0.404769	0.0334096	0.139728	0.0339918	0.0365174	0.404769	NA	NA
5:79733926:A:G	5	79733926	A	G	CMYA5	missense	0.526605	0.0402834	0.354075	0.0852494	0.116067	0.111446	0.37329	0.0414706	0.151957	0.0822891	-8.45276e-05	1.31529e-05	0.37329	NA	NA
5:79728956:A:G	5	79728956	A	G	CMYA5	missense	0.525221	0.0402325	0.352221	0.0849889	0.115007	0.110481	0.372255	0.0411844	0.150752	0.0817591	-9.88647e-05	2.69552e-05	0.372255	NA	NA
5:79733560:T:G	5	79733560	T	G	CMYA5	missense	0.522748	0.0401083	0.354189	0.0852198	0.116013	0.111395	0.369123	0.0414573	0.152461	0.0811428	-7.82834e-05	8.3543e-06	0.369123	NA	NA
5:79733465:C:A	5	79733465	C	A	CMYA5	missense	0.522687	0.0401083	0.354049	0.0851929	0.1156	0.111309	0.369106	0.0414306	0.152369	0.0811334	-8.81508e-05	9.44427e-06	0.369106	NA	NA
5:79734523:A:G	5	79734523	A	G	CMYA5	missense	0.520523	0.0401175	0.354101	0.0852403	0.116246	0.111378	0.366655	0.0413396	0.152546	0.0804847	-6.77994e-05	6.38209e-06	0.366655	NA	NA
5:79731782:T:C	5	79731782	T	C	CMYA5	missense	0.517261	0.0399525	0.354013	0.085057	0.115834	0.111425	0.363367	0.0412413	0.152971	0.0797205	-6.90748e-05	-2.25213e-07	0.363367	NA	NA
5:79730537:G:A	5	79730537	G	A	CMYA5	missense	0.505606	0.0393537	0.353661	0.0851934	0.112045	0.111345	0.350542	0.0414395	0.153597	0.0759542	-0.00011708	-6.56447e-06	0.350542	NA	NA
5:79730716:A:C	5	79730716	A	C	CMYA5	missense	0.501821	0.0391879	0.353811	0.0849228	0.111345	0.111284	0.346837	0.041245	0.154413	0.0751199	-0.000116875	-8.55116e-06	0.346837	NA	NA
5:79735549:G:C	5	79735549	G	C	CMYA5	missense	0.501296	0.0391964	0.353397	0.0848783	0.111578	0.11125	0.346335	0.0411712	0.154115	0.0750145	-0.000117027	-8.63532e-06	0.346335	NA	NA
5:79737483:A:C	5	79737483	A	C	CMYA5	missense	0.500844	0.0397399	0.354189	0.0853958	0.115546	0.111314	0.34499	0.0408386	0.154247	0.0745343	-5.17156e-05	-7.03692e-06	0.34499	NA	NA
5:79729811:G:A	5	79729811	G	A	CMYA5	missense	0.395953	0.036571	0.352465	0.0841524	0.103408	0.110477	0.23568	0.0381418	0.163989	0.0466359	-0.000115872	0.0002408	0.23568	NA	NA
5:79732649:C:T	5	79732649	C	T	CMYA5	missense	0.738345	0.350658	0.618201	0.379157	0.476657	0.437653	0.228692	0.00711051	0.0886113	0.0372269	0.0104492	0.00243	0.228692	NA	NA
5:79734515:A:G	5	79734515	A	G	CMYA5	missense	0.0628318	0.0212793	0.349762	0.0639323	0.0312938	0.0905995	5.42379e-06	0.0246131	0.225186	-1.85812e-06	0.0116326	0.0054257	0.225186	NA	NA
5:79734389:C:T	5	79734389	C	T	CMYA5	missense	0.0628845	0.0213354	0.34941	0.0639331	0.0312792	0.090658	4.52078e-06	0.0245421	0.224806	-1.97188e-06	0.0116495	0.00544424	0.224806	NA	NA
5:79731877:T:C	5	79731877	T	C	CMYA5	missense	0.0848181	0.0222558	0.350114	0.0641863	0.0359477	0.0908475	0.00304256	0.0247379	0.222549	0.000463392	0.00904496	0.00478955	0.222549	NA	NA
5:79732763:C:T	5	79732763	C	T	CMYA5	missense	0.229473	0.0251115	0.35103	0.0651487	0.0441176	0.0918194	0.101603	0.0296876	0.205882	0.0197152	0.00889047	0.00177142	0.205882	NA	NA
5:79732690:A:G	5	79732690	A	G	CMYA5	missense	0.229378	0.0251027	0.350863	0.0651113	0.0443511	0.0916963	0.101576	0.0296598	0.205786	0.0196968	0.00872094	0.00175585	0.205786	NA	NA
5:79738839:C:G	5	79738839	C	G	CMYA5	missense	0.23386	0.0252773	0.351109	0.0651918	0.0448179	0.0922136	0.105487	0.0297595	0.205384	0.0206673	0.00862307	0.00177427	0.205384	NA	NA
5:79733903:T:A	5	79733903	T	A	CMYA5	missense	0.235454	0.0252496	0.351021	0.0651974	0.0441383	0.0919087	0.106961	0.0298761	0.205144	0.0209347	0.0090947	0.00168878	0.205144	NA	NA
5:79736888:G:A	5	79736888	G	A	CMYA5	missense	0.233047	0.0252777	0.350757	0.0652543	0.0448179	0.0921414	0.104675	0.0297533	0.205033	0.0204369	0.00861993	0.0017603	0.205033	NA	NA
5:79736843:C:T	5	79736843	C	T	CMYA5	missense	0.233484	0.0252773	0.350669	0.0651893	0.0448389	0.0918395	0.105175	0.0297212	0.205005	0.0205362	0.00858861	0.00170495	0.205005	NA	NA
5:79737155:G:A	5	79737155	G	A	CMYA5	missense	0.178325	0.00399794	0.00158395	0.00135201	0.0133053	0.00164334	0.174114	0.00529231	0.00897526	0.0601864	-0.000113471	0.00920959	0.174114	NA	NA
4:152975206:C:T	4	152975206	C	T	FHDC1	missense	0.223341	0.60086	0.558166	0.746439	0.694911	0.554705	0.403799	0.0216339	0.0388665	0.157876	-0.000111768	0.0435655	0.403799	NA	NA
1:159205564:G:A	1	159205564	G	A	ACKR1	missense	0.928386	0.320421	0.0995248	0.578306	0.616246	0.385538	0.316576	0.13712	0.403491	0.00290125	0.00408769	0.0721113	0.403491	NA	NA
17:44148179:A:C	17	44148179	A	C	HROB	missense	0.822083	0.483344	0.741992	0.308329	0.35761	0.299166	0.403303	0.0375057	0.263831	0.130474	-0.00011587	0.00811635	0.403303	NA	NA
3:187698931:T:C	3	187698931	T	C	RTP2	missense	0.133803	0.603246	0.749736	0.622209	0.635621	0.600434	0.403148	0.000438379	0.0570189	0.0602459	0.00434787	0.000250951	0.403148	NA	NA
20:56536308:A:C	20	56536308	A	C	FAM209B	missense	0.00874342	0.0736394	0.421067	0.00198024	0.00746965	0.0245993	0.000449022	0.0562362	0.402921	0.0484108	0.000809541	0.00521058	0.402921	NA	NA
20:56533561:C:A	20	56533561	C	A	FAM209B	missense	0.918772	0.340341	0.547095	0.617712	0.544351	0.495119	0.253935	0.157468	0.00859766	0.00223645	0.00917451	0.0293267	0.253935	NA	NA
6:24653045:G:C	6	24653045	G	C	TDP2	missense	0.223464	0.533947	0.415611	0.0548091	0.0627918	0.124136	0.0574218	0.402825	0.225606	0.215251	0.0116713	0.00187069	0.402825	NA	NA
1:247921132:G:A	1	247921132	G	A	OR2T8	missense	0.244793	0.683224	0.41229	0.765219	0.682956	0.543173	0.40279	0.00293516	0.173688	0.146546	0.00246238	0.0669998	0.40279	NA	NA
9:138023327:G:T	9	138023327	G	T	CACNA1B	missense	0.659215	0.0819791	0.618356	0.163005	0.173517	0.275933	0.40234	0.0602969	0.314973	0.0845404	0.00170411	0.0186489	0.40234	NA	NA
1:93996161:C:A	1	93996161	C	A	ABCA4	missense	0.484974	0.0359472	0.0293082	0.0428042	0.0936041	0.0536991	0.402119	0.0137413	0.0183598	0.105612	0.0032251	0.00278388	0.402119	NA	NA
14:23360833:T:C	14	23360833	T	C	EFS	missense	0.797594	0.130817	0.314867	0.309754	0.335901	0.363354	0.401922	0.119707	0.000517789	0.0265314	-4.95443e-05	0.00258182	0.401922	NA	NA
17:41123669:A:G	17	41123669	A	G	KRTAP4-12	missense	0.466898	0.17629	0.141587	0.0195621	0.0583567	0.0210261	0.401896	0.0740888	0.0360529	0.1954	-7.13105e-05	0.0209981	0.401896	NA	NA
17:41123801:T:A	17	41123801	T	A	KRTAP4-12	missense	0.377128	0.175029	0.140845	0.0192854	0.0576564	0.0207204	0.308682	0.0825629	0.0421755	0.163768	-2.14826e-05	0.0165775	0.308682	NA	NA
7:152251983:C:G	7	152251983	C	G	KMT2C	missense	0.462812	0.119531	0.0707871	0.0198254	0.0495096	0.0821353	0.401761	0.0271809	0.00127342	0.181056	0.000645136	0.0047405	0.401761	NA	NA
17:60429387:C:T	17	60429387	C	T	C17orf64	missense	0.411227	0.011174	0.00439986	0.00391112	0.031746	0.00282926	0.401469	0.0102835	0.0199375	0.13785	-9.71665e-05	0.0242853	0.401469	NA	NA
11:67451776:G:C	11	67451776	G	C	GPR152	missense	0.411466	0.011395	0.00255192	0.00414763	0.0182073	0.00210084	0.401416	0.0101192	0.0241804	0.136972	0.00321226	0.0262179	0.401416	NA	NA
1:209626885:C:T	1	209626885	C	T	LAMB3	missense	0.272982	0.418645	0.543838	0.033938	0.0651261	0.11106	0.134023	0.304017	0.400319	0.228899	0.0024177	0.00460442	0.400319	NA	NA
1:209618584:G:T	1	209618584	G	T	LAMB3	missense	0.00874378	0.15388	0.272095	0.0261686	0.0305789	0.098892	0.021177	0.0878379	0.19097	0.0406857	0.000930607	0.0304124	0.19097	NA	NA
1:209623908:T:C	1	209623908	T	C	LAMB3	missense	0.00717989	0.156171	0.270375	0.0262124	0.0308267	0.0991122	0.0241808	0.0901372	0.189016	0.0408978	0.000888029	0.0304729	0.189016	NA	NA
1:209634470:T:C	1	209634470	T	C	LAMB3	missense	0.00668628	0.131239	0.256072	0.0252429	0.0324463	0.0924539	0.022214	0.069038	0.180126	0.032424	8.22282e-05	0.0287434	0.180126	NA	NA
7:6154643:T:C	7	6154643	T	C	USP42	missense	0.610634	0.349632	0.707233	0.159504	0.197246	0.319317	0.317712	0.0531698	0.400284	0.177081	0.000603664	0.0313045	0.400284	NA	NA
7:6153890:G:C	7	6153890	G	C	USP42	missense	0.781163	0.43104	0.723161	0.292556	0.248366	0.372836	0.366045	0.0201366	0.260154	0.126567	0.0200392	0.00252736	0.366045	NA	NA
7:6153833:T:G	7	6153833	T	G	USP42	missense	0.384175	0.204853	0.441658	0.0769602	0.0838002	0.158156	0.208856	0.0377286	0.243117	0.117341	0.00433726	0.00998892	0.243117	NA	NA
5:132706454:C:T	5	132706454	C	T	KIF3A	missense	0.578496	0.577426	0.701462	0.143684	0.134175	0.156936	0.286027	0.28913	0.400157	0.240793	0.0187116	0.00913154	0.400157	NA	NA
19:48865586:T:C	19	48865586	T	C	PLEKHA4	missense	0.792033	0.248724	0.119169	0.296356	0.363912	0.354247	0.39997	0.0166091	0.117643	0.0527292	0.00309878	0.00193531	0.39997	NA	NA
19:48837404:C:A	19	48837404	C	A	PLEKHA4	missense	0.208782	0.00950661	0.00580781	0.0108987	0.0578898	0.0703104	0.176324	0.00861999	0.0129685	0.0651555	0.0125948	0.0234498	0.176324	NA	NA
19:48837489:T:C	19	48837489	T	C	PLEKHA4	missense	0.208747	0.00950696	0.00580986	0.0108974	0.0578898	0.0703782	0.176284	0.00861802	0.0129632	0.065154	0.0125967	0.0235082	0.176284	NA	NA
1:74748757:A:G	1	74748757	A	G	TYW3	missense	0.228519	0.540719	0.657251	0.118368	0.203315	0.348048	0.012752	0.303032	0.399933	0.178834	0.00379788	0.0874679	0.399933	NA	NA
11:75172532:G:A	11	75172532	G	A	SLCO2B1	missense	0.0946243	0.585607	0.331456	0.103786	0.133987	0.210352	0.0128304	0.399797	0.0943232	0.130106	0.000279017	0.0164868	0.399797	NA	NA
11:75196537:C:T	11	75196537	C	T	SLCO2B1	missense	0.333344	0.122363	0.218007	0.0261482	0.0464519	0.064262	0.254641	0.0320838	0.107423	0.126218	0.00078395	0.000692248	0.254641	NA	NA
9:136254577:C:T	9	136254577	C	T	CCDC187	missense	0.120129	0.42296	0.56777	0.62324	0.597618	0.440295	0.399547	0.0483	-4.11599e-05	0.158511	0.00157551	0.0352429	0.399547	NA	NA
9:136267463:C:T	9	136267463	C	T	CCDC187	missense	0.0236895	0.0602362	0.222633	0.00243523	0.0121382	0.147477	0.00214369	0.0332232	0.18954	0.0650923	0.000259807	0.12251	0.18954	NA	NA
9:136253788:G:C	9	136253788	G	C	CCDC187	missense	0.0257072	0.408893	0.0580004	0.140605	0.0534547	0.0841494	0.0995407	0.180669	0.0444395	0.00816622	0.0493994	0.0218736	0.180669	NA	NA
9:136253611:A:C	9	136253611	A	C	CCDC187	missense	0.00646011	0.0749304	0.223112	0.00848881	0.0130719	0.144123	0.00773432	0.0395862	0.179369	0.0497369	0.00139772	0.107708	0.179369	NA	NA
9:136263656:G:A	9	136263656	G	A	CCDC187	missense	0.119111	0.404814	0.0559662	0.138011	0.0539216	0.0827093	0.0054878	0.171137	0.0495536	0.0218632	0.0516345	0.0250739	0.171137	NA	NA
9:136258982:C:T	9	136258982	C	T	CCDC187	missense	0.0703102	0.0815155	0.210841	0.00927788	0.0168067	0.157761	0.0253297	0.0363795	0.154699	0.0745701	0.00180881	0.110005	0.154699	NA	NA
4:5622943:T:C	4	5622943	T	C	EVC2	missense	0.793099	0.454519	0.595054	0.27928	0.320093	0.284729	0.399347	0.0387236	0.136264	0.13113	9.28338e-06	0.00463435	0.399347	NA	NA
1:161727282:G:C	1	161727282	G	C	FCRLB	missense	0.54841	0.0324625	0.42529	0.0814284	0.140289	0.161172	0.399303	0.0529579	0.222941	0.103015	0.00306933	0.0102778	0.399303	NA	NA
11:93729441:A:T	11	93729441	A	T	CEP295	missense	0.325445	0.888835	0.680729	0.813845	0.79486	0.835255	0.398932	0.0420453	0.0292945	0.0510437	4.12604e-05	0.00793791	0.398932	NA	NA
11:93691993:C:A	11	93691993	C	A	CEP295	missense	0.74108	0.985776	0.993664	0.988801	0.948856	0.985544	0.231129	0.00485639	0.0134746	0.0715961	0.00728939	0.00439869	0.231129	NA	NA
11:93675665:G:A	11	93675665	G	A	CEP295	missense	0.740735	0.985913	0.994279	0.988447	0.947221	0.984979	0.230742	0.00516504	0.014801	0.07097	0.0079496	0.00414585	0.230742	NA	NA
11:93698765:C:A	11	93698765	C	A	CEP295	missense	0.00450534	0.0582383	0.240848	0.00728383	0.0133053	0.046471	0.00544902	0.0334872	0.211136	0.0264746	-9.33006e-05	0.0196012	0.211136	NA	NA
7:142939607:T:C	7	142939607	T	C	LLCFC1	missense	0.527918	0.0291099	0.0425906	0.0773307	0.0912698	0.0175352	0.398598	0.0456046	0.0250134	0.0619176	0.000353751	0.0630153	0.398598	NA	NA
19:52800637:C:G	19	52800637	C	G	ZNF28	missense	0.0175691	0.104564	0.55051	0.0822354	0.139823	0.233261	0.0540983	0.00155817	0.398587	0.00785102	0.0124741	0.0808384	0.398587	NA	NA
19:52800452:T:G	19	52800452	T	G	ZNF28	missense	0.32153	0.214165	0.129577	0.598297	0.531513	0.320197	0.103549	0.22757	0.319779	0.191916	-1.8525e-05	0.0997872	0.319779	NA	NA
19:52801310:T:C	19	52801310	T	C	ZNF28	missense	0.276652	0.154172	0.687115	0.281331	0.320962	0.362315	1.61777e-06	0.0505496	0.290511	0.000704692	0.00424498	0.0174673	0.290511	NA	NA
19:52800274:A:G	19	52800274	A	G	ZNF28	missense	0.885089	0.574184	0.895019	0.902127	0.923203	0.864873	0.000432085	0.239957	0.00174876	0.0682856	0.0121821	0.000597027	0.239957	NA	NA
11:64830034:T:C	11	64830034	T	C	CDC42BPG	missense	0.293752	0.146183	0.0838761	0.607825	0.566293	0.443938	0.136316	0.332357	0.398566	0.214706	0.000878027	0.0215208	0.398566	NA	NA
11:61398269:G:C	11	61398269	G	C	TMEM216	splice_acceptor	0.360897	0.900254	0.946762	0.843501	0.845005	0.838955	0.398261	0.0318467	0.0783329	0.0558063	0.00265307	0.0017835	0.398261	NA	NA
1:27353306:A:G	1	27353306	A	G	SYTL1	missense	0.398644	0.177687	0.267951	0.693969	0.630952	0.70859	0.120433	0.398251	0.242766	0.183847	-7.74536e-05	0.0130852	0.398251	NA	NA
19:17448267:T:C	19	17448267	T	C	TMEM221	missense	0.849459	0.486698	0.399243	0.923812	0.855742	0.695249	0.00306711	0.341989	0.398234	0.192567	0.00142655	0.0993772	0.398234	NA	NA
1:222543790:C:T	1	222543790	C	T	HHIPL2	missense	0.00657313	0.421108	0.230681	0.00712049	0.00490196	0.0544863	0.0266592	0.398026	0.146263	0.168165	0.0279885	0.00243211	0.398026	NA	NA
1:222540289:G:C	1	222540289	G	C	HHIPL2	missense	0.329187	0.726832	0.504488	0.29154	0.167367	0.267578	3.07992e-05	0.315098	0.0648356	0.0685951	0.0653301	0.00862495	0.315098	NA	NA
2:233818687:C:G	2	233818687	C	G	MROH2A	missense	0.496387	0.264275	0.472599	0.0285849	0.0527544	0.0670056	0.39781	0.132843	0.327523	0.245159	0.00604384	0.00139668	0.39781	NA	NA
2:233800222:G:C	2	233800222	G	C	MROH2A	missense	0.487384	0.309745	0.247091	0.0568652	0.0740654	0.0708545	0.341863	0.142211	0.0688351	0.198069	0.00562582	0.00758943	0.341863	NA	NA
2:233823671:A:G	2	233823671	A	G	MROH2A	missense	0.849679	0.555625	0.531943	0.463793	0.525444	0.429941	0.276542	0.00864865	0.00280198	0.0540244	0.00180949	0.00902035	0.276542	NA	NA
2:233822564:C:T	2	233822564	C	T	MROH2A	stop_gained	0.00174865	0.000285572	0.200141	0.000637955	0.00396825	0.012215	0.00019975	0.00206929	0.197103	0.00968589	0.000129145	0.00687346	0.197103	NA	NA
2:233828629:G:C	2	233828629	G	C	MROH2A	splice_acceptor	0.0175177	0.000847489	0.196004	0.000764247	0.00396825	0.0124013	0.0106482	0.00204753	0.189957	0.0148694	-0.000114947	0.00511123	0.189957	NA	NA
2:233792846:A:G	2	233792846	A	G	MROH2A	missense	0.193377	0.00607082	0.00061598	0.00211141	0.0161064	0.000982618	0.18718	0.00402368	0.0130154	0.0640344	-5.18036e-05	0.0125133	0.18718	NA	NA
2:157284294:G:C	2	157284294	G	C	GALNT5	missense	0.442205	0.0160749	0.00677698	0.0219527	0.049253	0.0286663	0.397523	0.018819	0.0323626	0.115407	-0.000114508	0.00576632	0.397523	NA	NA
5:135008076:T:G	5	135008076	T	G	CATSPER3	missense	0.410605	0.0162871	0.0029919	0.00535637	0.0331776	0.00354081	0.397258	0.00598219	0.0244946	0.136042	-0.000100891	0.0241606	0.397258	NA	NA
20:9562975:C:T	20	9562975	C	T	PAK5	missense	0.804556	0.442173	0.532658	0.296991	0.371201	0.294725	0.397071	0.0242873	0.0723728	0.113834	0.00176832	0.00550629	0.397071	NA	NA
20:9580782:C:T	20	9580782	C	T	PAK5	missense	0.00342529	0.215639	0.00193594	0.00614152	0.00186741	0.00177888	0.0135986	0.201297	0.015797	0.0691539	0.0158591	0.016787	0.201297	NA	NA
20:9566371:C:G	20	9566371	C	G	PAK5	missense	0.0477376	0.373731	0.230593	0.0963631	0.126576	0.0655335	0.0315742	0.198574	0.048188	0.0327598	0.000756262	0.014741	0.198574	NA	NA
1:225085546:G:T	1	225085546	G	T	DNAH14	missense	0.469431	0.673554	0.701835	0.95352	0.917719	0.867931	0.396967	0.162918	0.114192	0.254459	0.00241587	0.00446849	0.396967	NA	NA
1:225080644:G:A	1	225080644	G	A	DNAH14	missense	0.470351	0.673569	0.704365	0.953561	0.917834	0.86802	0.39605	0.162953	0.111961	0.254203	0.00243808	0.0044537	0.39605	NA	NA
1:225080641:A:G	1	225080641	A	G	DNAH14	missense	0.470397	0.673591	0.704453	0.953565	0.917834	0.868062	0.396014	0.162955	0.111903	0.254165	0.00243442	0.00444661	0.396014	NA	NA
1:225079264:C:G	1	225079264	C	G	DNAH14	missense	0.470405	0.6736	0.702218	0.953558	0.917834	0.868049	0.395964	0.162896	0.113876	0.254256	0.00244127	0.00444081	0.395964	NA	NA
1:225082707:A:T	1	225082707	A	T	DNAH14	missense	0.438479	0.660273	0.687709	0.878578	0.868581	0.802932	0.322267	0.0860337	0.0549159	0.165623	0.00563484	0.00270413	0.322267	NA	NA
1:225381539:T:G	1	225381539	T	G	DNAH14	missense	0.255526	0.784506	0.721498	0.651889	0.661607	0.476764	0.277553	0.0642129	0.0192724	0.0292879	0.00211886	0.0500114	0.277553	NA	NA
1:225100832:A:C	1	225100832	A	C	DNAH14	missense	0.0838751	0.313988	0.238736	0.0412825	0.0504202	0.0983701	0.00225862	0.212748	0.109177	0.0948577	0.00247405	0.00690397	0.212748	NA	NA
1:225338162:C:G	1	225338162	C	G	DNAH14	missense	0.184078	0.00501124	0.000879972	0.00206202	0.0137722	0.00125368	0.178144	0.00474125	0.0116186	0.0605541	-0.000115358	0.0111157	0.178144	NA	NA
1:225346622:T:C	1	225346622	T	C	DNAH14	missense	0.18166	0.00500221	0.000791975	0.00199665	0.0135451	0.00120294	0.175873	0.00455853	0.0116014	0.0597517	-0.000115637	0.0109916	0.175873	NA	NA
1:225377313:T:C	1	225377313	T	C	DNAH14	missense	0.350757	0.786484	0.717606	0.652925	0.662307	0.475398	0.17078	0.0607664	0.0150316	0.0159986	0.00133125	0.0555537	0.17078	NA	NA
1:225367900:T:G	1	225367900	T	G	DNAH14	missense	0.250051	0.287732	0.22408	0.55625	0.599206	0.331599	0.146405	0.108681	0.160154	0.139273	0.017304	0.0654631	0.160154	NA	NA
1:225318592:A:G	1	225318592	A	G	DNAH14	missense	0.143824	0.313181	0.26496	0.0726477	0.0471522	0.0752211	0.0124868	0.159791	0.0936958	0.0652601	0.0177448	0.00293631	0.159791	NA	NA
7:113878379:C:A	7	113878379	C	A	PPP1R3A	missense	0.197181	0.308983	0.611287	0.0976366	0.187763	0.381529	0.0163461	0.099664	0.396651	0.117065	0.0104471	0.160984	0.396651	NA	NA
17:7041768:G:T	17	7041768	G	T	SLC16A11	missense	0.00520512	0.420954	0.0873812	0.0116637	0.00210084	0.00506556	0.0301861	0.396502	0.018141	0.140456	0.0351912	0.0295304	0.396502	NA	NA
17:7042164:C:T	17	7042164	C	T	SLC16A11	missense	0.00519473	0.420915	0.0862372	0.0116686	0.00210084	0.00503185	0.0302022	0.396477	0.0174146	0.140382	0.0351843	0.0295977	0.396477	NA	NA
17:7043011:C:T	17	7043011	C	T	SLC16A11	missense	0.00517415	0.420216	0.0865892	0.0116961	0.00210084	0.00504862	0.030222	0.395709	0.0176616	0.140057	0.0351591	0.0295355	0.395709	NA	NA
17:7042968:T:C	17	7042968	T	C	SLC16A11	missense	0.337839	0.430565	0.0883803	0.0180519	0.0305789	0.00794619	0.234364	0.34914	0.00279046	0.248007	0.0150059	0.0508178	0.34914	NA	NA
16:89283630:G:A	16	89283630	G	A	ANKRD11	missense	0.631251	0.529017	0.212375	0.734477	0.728758	0.609528	0.0137007	0.0731765	0.396473	0.056859	0.00136063	0.0214114	0.396473	NA	NA
16:89281630:G:C	16	89281630	G	C	ANKRD11	missense	0.0402531	0.11711	0.26056	0.00444058	0.0303455	0.127554	0.00673701	0.0826849	0.214611	0.0853307	0.00138542	0.0865386	0.214611	NA	NA
16:89280366:G:T	16	89280366	G	T	ANKRD11	missense	0.00420704	0.117978	0.250968	0.00385688	0.0270775	0.113696	0.00967785	0.0915462	0.212063	0.0712851	0.00162975	0.0790152	0.212063	NA	NA
17:68989851:T:G	17	68989851	T	G	ABCA9	missense	0.152527	0.57747	0.348706	0.648567	0.595938	0.603005	0.396283	0.00215854	0.127477	0.0944649	0.000161838	3.65416e-05	0.396283	NA	NA
17:69035316:C:T	17	69035316	C	T	ABCA9	missense	0.670723	0.977689	0.99252	0.935455	0.922269	0.914696	0.204255	0.0364901	0.0604106	0.032024	-0.000106446	0.000284189	0.204255	NA	NA
17:68986306:C:T	17	68986306	C	T	ABCA9	missense	0.182939	0.0067707	0.00211193	0.00195192	0.0149393	0.00152475	0.176837	0.00281797	0.00880562	0.0612604	-8.47786e-05	0.0104634	0.176837	NA	NA
17:69043504:C:T	17	69043504	C	T	ABCA9	missense	0.162463	0.189687	0.0477993	0.00510481	0.0163399	0.00333774	0.116298	0.150511	0.00497772	0.119236	0.00339341	0.0211826	0.150511	NA	NA
3:121621689:T:C	3	121621689	T	C	FBXO40	missense	0.347886	0.762528	0.540743	0.249604	0.235994	0.415004	0.00566117	0.396266	0.112742	0.151362	0.0107246	0.0301017	0.396266	NA	NA
22:20406903:C:T	22	20406903	C	T	ZNF74	missense	0.00493736	0.408182	0.0686378	0.00517972	0.00070028	0.00252431	0.0241605	0.396162	0.0120842	0.149629	0.032477	0.0289073	0.396162	NA	NA
22:20406902:G:T	22	20406902	G	T	ZNF74	missense	0.00493746	0.408162	0.0686378	0.00517973	0.00070028	0.00252431	0.0241584	0.396142	0.0120857	0.149621	0.0324752	0.0289054	0.396142	NA	NA
22:20405382:G:A	22	20405382	G	A	ZNF74	missense	0.00630568	0.409679	0.291234	0.00720212	0.00653595	0.0404906	0.0263461	0.386458	0.209743	0.162931	0.0238249	8.09122e-06	0.386458	NA	NA
4:52072077:T:C	4	52072077	T	C	SPATA18	missense	0.159079	0.637968	0.404259	0.661364	0.56676	0.404093	0.396061	0.00127208	0.0864775	0.117523	0.00476225	0.0921675	0.396061	NA	NA
6:46859336:A:G	6	46859336	A	G	ADGRF5	missense	0.218342	0.563097	0.62445	0.733814	0.548553	0.603307	0.395754	0.0345229	0.00737589	0.149838	0.0370686	0.0145477	0.395754	NA	NA
6:46866948:G:A	6	46866948	G	A	ADGRF5	missense	0.586467	0.931388	0.982225	0.93354	0.828818	0.923331	0.28251	0.00334085	0.0496217	0.0654663	0.0292868	0.00110486	0.28251	NA	NA
6:28326773:T:C	6	28326773	T	C	ZSCAN31	missense	0.880488	0.441036	0.55007	0.395266	0.404295	0.503355	0.395584	7.89853e-05	0.0264601	0.0884332	0.00183743	0.0100796	0.395584	NA	NA
12:66211448:A:G	12	66211448	A	G	IRAK3	missense	0.479959	0.971552	0.625904	0.934007	0.868975	0.88647	0.39542	0.0433833	0.196238	0.103157	0.00572129	0.00162205	0.39542	NA	NA
9:5557708:T:C	9	5557708	T	C	PDCD1LG2	missense	0.571529	0.0931961	0.11028	0.096653	0.177871	0.229662	0.395396	0.00875163	0.00227852	0.112807	0.00778466	0.0342534	0.395396	NA	NA
19:35157462:T:G	19	35157462	T	G	FXYD5	missense	0.315444	0.44976	0.767851	0.251482	0.257725	0.299725	0.0043607	0.0739572	0.395378	0.0383612	0.000701932	0.00153526	0.395378	NA	NA
20:33301377:T:C	20	33301377	T	C	BPIFB1	missense	0.406366	0.011699	0.00281591	0.00454342	0.0389823	0.00245654	0.395307	0.00981617	0.0236456	0.134714	0.000861556	0.025426	0.395307	NA	NA
20:33302369:G:T	20	33302369	G	T	BPIFB1	missense	0.360606	0.00981079	0.00263992	0.003559	0.0284781	0.0022363	0.351444	0.00904871	0.0202023	0.120317	-7.44938e-05	0.021956	0.351444	NA	NA
20:33301344:G:C	20	33301344	G	C	BPIFB1	missense	0.212094	0.00544419	0.000791975	0.0017228	0.0112045	0.000864026	0.206999	0.0054168	0.013371	0.0712288	0.000595343	0.0136645	0.206999	NA	NA
4:75867346:T:A	4	75867346	T	A	PPEF2	missense	0.404503	0.0105476	0.00888772	0.00378649	0.0214853	0.00689573	0.394649	0.0107485	0.0118697	0.136435	0.00140872	0.0156057	0.394649	NA	NA
4:75867411:C:T	4	75867411	C	T	PPEF2	missense	0.403896	0.0105477	0.00888772	0.00377693	0.0217087	0.00689573	0.394053	0.0107006	0.0118226	0.136204	0.00130777	0.0155526	0.394053	NA	NA
1:61914626:G:A	1	61914626	G	A	PATJ	missense	0.144458	0.475174	0.542779	0.644701	0.548987	0.557498	0.394399	0.0335222	0.00579503	0.129581	0.00440497	0.00326765	0.394399	NA	NA
1:62116540:G:A	1	62116540	G	A	PATJ	missense	0.155149	0.00403478	0.000791975	0.00112856	0.0100373	0.000948767	0.151496	0.00381827	0.00914895	0.0525463	-4.24387e-05	0.0091018	0.151496	NA	NA
17:82433808:A:G	17	82433808	A	G	HEXD	missense	0.504054	0.812051	0.868796	0.342521	0.357076	0.426998	0.0277063	0.346126	0.39423	0.142786	0.00277174	0.00245644	0.39423	NA	NA
19:49461720:C:G	19	49461720	C	G	ALDH16A1	missense	0.531737	0.200579	0.323007	0.714629	0.758879	0.578697	0.0371716	0.394223	0.204532	0.173833	0.024372	0.0143283	0.394223	NA	NA
2:95855978:G:A	2	95855978	G	A	ANKRD36C	missense	0.00893867	0.448174	0.120732	0.0255221	0.0387488	0.062752	0.0386253	0.393834	0.0252086	0.136671	0.00354538	0.000317348	0.393834	NA	NA
14:20556627:A:G	14	20556627	A	G	RNASE9	missense	0.259423	0.572592	0.680482	0.771046	0.744979	0.757735	0.393761	0.0561318	0.00427633	0.137782	0.00115813	0.00342672	0.393761	NA	NA
6:118565798:G:T	6	118565798	G	T	CEP85L	missense	0.744925	0.236524	0.379954	0.736643	0.706212	0.667537	0.00676185	0.393699	0.185002	0.0985268	0.000139638	0.00199657	0.393699	NA	NA
6:118566140:T:C	6	118566140	T	C	CEP85L	missense	0.546619	0.102705	0.288153	0.530397	0.504902	0.484939	0.00557707	0.345873	0.0887401	0.0634318	3.91982e-06	0.000313932	0.345873	NA	NA
19:9115341:C:G	19	9115341	C	G	OR7G1	missense	0.808713	0.195696	0.336972	0.321792	0.352007	0.450083	0.393592	0.0657986	0.000292128	0.0448062	-9.97441e-05	0.022737	0.393592	NA	NA
19:9115516:A:G	19	9115516	A	G	OR7G1	missense	0.548092	0.0881757	0.288959	0.17617	0.168146	0.259005	0.263692	0.0540051	0.0226341	0.0372473	0.00283795	0.0114866	0.263692	NA	NA
19:9115009:T:C	19	9115009	T	C	OR7G1	missense	0.530399	0.087798	0.290743	0.17593	0.169313	0.25837	0.245001	0.0533269	0.0241957	0.0338534	0.00235631	0.0117982	0.245001	NA	NA
17:76007765:G:A	17	76007765	G	A	EVPL	missense	0.495135	0.0293673	0.0108237	0.0566989	0.13282	0.0332565	0.393507	0.0289685	0.0559769	0.0810846	0.0134262	0.0229028	0.393507	NA	NA
3:88465616:T:A	3	88465616	T	A	CSNKA2IP	missense	0.267612	0.870353	0.69685	0.754331	0.750233	0.739063	0.39323	0.0673739	0.00274469	0.038363	0.000915501	0.000200232	0.39323	NA	NA
12:6355415:C:T	12	6355415	C	T	SCNN1A	missense	0.467305	0.0170702	0.120028	0.0379792	0.0595238	0.0499814	0.393055	0.0320971	0.0180047	0.10334	0.000160989	0.00227664	0.393055	NA	NA
12:6347896:T:C	12	6347896	T	C	SCNN1A	missense	0.90737	0.769521	0.521578	0.665842	0.757944	0.740536	0.150104	0.0179306	0.0591098	0.0456389	0.0111648	0.00652437	0.150104	NA	NA
2:179945631:C:T	2	179945631	C	T	CWC22	missense	0.136865	0.588207	0.208539	0.112608	0.0969173	0.138448	0.000782474	0.392598	0.0117553	0.114142	0.0128643	0.000566232	0.392598	NA	NA
10:100256287:C:T	10	100256287	C	T	CWF19L1	missense	0.530166	0.107681	0.151179	0.0699244	0.113212	0.129846	0.3923	3.22661e-05	0.00951192	0.12366	0.000210157	0.00316502	0.3923	NA	NA
12:12718165:T:G	12	12718165	T	G	CDKN1B	missense	0.720599	0.0714036	0.0669659	0.238023	0.368814	0.310899	0.392251	0.13348	0.127922	0.0303537	0.0276645	0.00714661	0.392251	NA	NA
4:99522625:T:C	4	99522625	T	C	C4orf17	missense	0.855141	0.204372	0.335592	0.379209	0.562558	0.586811	0.391926	0.103524	0.0105288	0.0399136	0.0483611	0.0687553	0.391926	NA	NA
9:122661998:A:G	9	122661998	A	G	OR1L1	missense	0.399955	0.0122243	0.00290391	0.00303193	0.0210084	0.00191461	0.391766	0.00792583	0.0217929	0.136171	0.0012644	0.0250581	0.391766	NA	NA
9:122662487:C:G	9	122662487	C	G	OR1L1	missense	0.202105	0.00625484	0.00140795	0.00163294	0.012605	0.000948734	0.196982	0.00395074	0.0112072	0.0683826	7.51752e-05	0.0127813	0.196982	NA	NA
15:78944905:C:G	15	78944905	C	G	CTSH	missense	0.259089	0.314359	0.15323	0.69274	0.676004	0.644302	0.275503	0.209571	0.39151	0.196002	0.00420937	0.000354664	0.39151	NA	NA
15:78925349:G:A	15	78925349	G	A	CTSH	missense	0.00433172	0.272893	0.0202465	0.00384326	0.00070028	0.000508337	0.0141273	0.263528	0.00015615	0.0977642	0.0211876	0.0225764	0.263528	NA	NA
2:102235248:T:C	2	102235248	T	C	IL1RL2	missense	0.503549	0.71353	0.276135	0.203888	0.245913	0.111036	0.138678	0.391263	0.00093988	0.164786	0.000192957	0.0728127	0.391263	NA	NA
5:76627469:T:G	5	76627469	T	G	IQGAP2	missense	0.923727	0.507868	0.876454	0.948741	0.977793	0.956697	0.000526525	0.390907	0.00818732	0.125324	0.0378698	0.0151082	0.390907	NA	NA
5:76652825:A:G	5	76652825	A	G	IQGAP2	missense	0.411606	0.261055	0.235066	0.565128	0.541413	0.459194	0.0299364	0.156821	0.167633	0.0826499	0.000313343	0.0098455	0.167633	NA	NA
19:11248123:G:A	19	11248123	G	A	DOCK6	missense	0.19828	0.512197	0.541021	0.703366	0.750233	0.71271	0.390903	0.0487518	0.0277746	0.123035	0.0208199	0.00785153	0.390903	NA	NA
19:11208960:G:A	19	11208960	G	A	DOCK6	missense	0.0197494	0.216193	0.166843	0.0100405	0.00396825	0.0129096	0.00119788	0.186777	0.108336	0.0749745	0.016995	0.00521074	0.186777	NA	NA
2:241082327:G:T	2	241082327	G	T	SNED1	missense	0.681586	0.488644	0.5125	0.164029	0.241597	0.183602	0.390783	0.164654	0.166563	0.213868	0.000745841	0.00541981	0.390783	NA	NA
2:241062889:G:A	2	241062889	G	A	SNED1	missense	0.0215445	0.253021	0.219884	0.0125014	0.0193744	0.0815645	0.00347987	0.211505	0.146158	0.100867	0.00431825	0.0219614	0.211505	NA	NA
17:4892991:C:T	17	4892991	C	T	MINK1	missense	0.790787	0.531635	0.886492	0.367841	0.514045	0.617082	0.278806	0.028238	0.390487	0.150999	0.017329	0.0802178	0.390487	NA	NA
17:4892979:T:C	17	4892979	T	C	MINK1	missense	0.794923	0.537815	0.888282	0.38907	0.524367	0.62009	0.262944	0.0224779	0.372695	0.135389	0.0144964	0.0688344	0.372695	NA	NA
17:4894010:G:A	17	4894010	G	A	MINK1	missense	0.0176617	0.163842	0.473415	0.0765675	0.11718	0.320417	0.0563001	0.027288	0.309436	0.0314847	0.00337764	0.161916	0.309436	NA	NA
13:75286865:A:G	13	75286865	A	G	TBC1D4	missense	0.494784	0.0270275	0.00563182	0.059634	0.0819328	0.0179419	0.390372	0.0333688	0.0690753	0.0725053	-0.00010483	0.0458219	0.390372	NA	NA
13:75310080:C:T	13	75310080	C	T	TBC1D4	missense	0.479281	0.62427	0.808924	0.880334	0.880019	0.931403	0.284834	0.128316	0.00284462	0.137434	0.00728883	0.044836	0.284834	NA	NA
2:46480747:G:A	2	46480747	G	A	TMEM247	missense	0.121949	0.247554	0.494632	0.0297697	0.0331621	0.121887	0.0283526	0.154006	0.390119	0.117582	0.00719479	0.0266168	0.390119	NA	NA
2:46480570:A:G	2	46480570	A	G	TMEM247	missense	0.285864	0.00673385	0.00114416	0.00229356	0.0105042	0.00130451	0.279573	0.00808178	0.0177625	0.0959295	0.00335801	0.0179919	0.279573	NA	NA
15:45262069:C:A	15	45262069	C	A	SLC28A2	missense	0.171246	0.136161	0.153291	0.65761	0.532929	0.490962	0.332158	0.390012	0.329618	0.312864	0.00408871	0.0165057	0.390012	NA	NA
15:45253280:C:T	15	45253280	C	T	SLC28A2	missense	0.16632	0.12962	0.13994	0.626246	0.476657	0.467873	0.306204	0.366587	0.31817	0.290144	0.0109272	0.0148265	0.366587	NA	NA
15:45263922:T:G	15	45263922	T	G	SLC28A2	missense	0.00346658	0.229695	0.0265751	0.00289916	0.000233427	0.000931793	0.012042	0.222062	0.00115849	0.0835093	0.0186413	0.0174146	0.222062	NA	NA
15:45265120:G:C	15	45265120	G	C	SLC28A2	missense	0.213961	0.00448649	0.00158451	0.00139346	0.00653595	0.00101657	0.209787	0.00656973	0.0112053	0.0723532	0.0034559	0.0130346	0.209787	NA	NA
8:142912625:C:T	8	142912625	C	T	CYP11B2	missense	0.0265535	0.199057	0.465241	0.0199533	0.024043	0.144907	0.00377712	0.133059	0.38967	0.0894426	0.00469478	0.0676572	0.38967	NA	NA
8:142913390:A:G	8	142913390	A	G	CYP11B2	missense	0.397138	0.0344345	0.0219152	0.0108163	0.0415694	0.0488429	0.366148	0.000324575	0.0049236	0.135745	-2.96374e-05	0.00126463	0.366148	NA	NA
22:35264882:G:T	22	35264882	G	T	HMGXB4	missense	0.156242	0.546798	0.563138	0.649005	0.599766	0.571734	0.389131	0.00838077	0.00383939	0.10165	-2.8251e-05	0.00265842	0.389131	NA	NA
6:105278161:C:T	6	105278161	C	T	PREP	missense	0.645542	0.159131	0.203045	0.160823	0.272876	0.216667	0.388322	0.00496615	0.000182179	0.0846327	0.0169318	0.00160583	0.388322	NA	NA
5:174729165:T:C	5	174729165	T	C	MSX2	missense	0.4465	0.964451	0.966555	0.899945	0.873249	0.912869	0.388314	0.0574011	0.0551935	0.0573954	-7.23734e-05	0.00754995	0.388314	NA	NA
17:8741536:C:T	17	8741536	C	T	CCDC42	missense	0.0422264	0.44703	0.155403	0.0243064	0.0217087	0.0910277	0.00340808	0.38747	0.0478256	0.157345	0.0180361	0.00785665	0.38747	NA	NA
1:27882855:A:G	1	27882855	A	G	THEMIS2	missense	0.149658	0.498452	0.523671	0.63619	0.661765	0.700319	0.387429	0.0224461	0.0109281	0.0868098	0.00893043	0.0250349	0.387429	NA	NA
19:35896979:A:G	19	35896979	A	G	NFKBID	missense	0.478521	0.0215745	0.108413	0.0472474	0.0905696	0.0771381	0.387227	0.0338706	0.00681837	0.0986809	0.00151739	3.27005e-05	0.387227	NA	NA
15:42351331:T:C	15	42351331	T	C	GANC	missense	0.648925	0.373923	0.172101	0.141724	0.213685	0.32606	0.386746	0.0849035	0.00229366	0.203294	0.000590403	0.0447984	0.386746	NA	NA
15:42278520:A:G	15	42278520	A	G	GANC	missense	0.424162	0.625813	0.828051	0.85857	0.789216	0.673452	0.303064	0.0902254	0.00154717	0.178605	0.00080076	0.0488358	0.303064	NA	NA
15:42351340:A:G	15	42351340	A	G	GANC	missense	0.174934	0.344794	0.11642	0.059055	0.0600187	0.0911094	0.037188	0.207916	0.00421014	0.101331	0.00586109	3.22367e-05	0.207916	NA	NA
1:1197558:G:A	1	1197558	G	A	TTLL10	missense	0.0274852	0.58162	0.546639	0.112192	0.140289	0.237209	0.0952736	0.386565	0.301707	0.109974	0.000165718	0.0271218	0.386565	NA	NA
1:1180851:T:C	1	1180851	T	C	TTLL10	missense	0.399699	0.174111	0.0560254	0.0727089	0.103601	0.246509	0.233318	0.0212483	0.017789	0.120483	-2.68928e-05	0.0699619	0.233318	NA	NA
1:1185051:G:A	1	1185051	G	A	TTLL10	missense	0.332267	0.0360091	0.156107	0.0485023	0.103408	0.213923	0.218374	0.0150594	0.0338012	0.0837693	0.00554645	0.0848692	0.218374	NA	NA
22:41152004:A:G	22	41152004	A	G	EP300	missense	0.0558961	0.763965	0.0744456	0.289537	0.302754	0.371925	0.212814	0.386186	0.165909	0.0271123	1.36316e-05	0.00915304	0.386186	NA	NA
18:6958610:T:C	18	6958610	T	C	LAMA1	missense	0.444859	0.017613	0.00448865	0.0313928	0.055789	0.00728517	0.385592	0.022818	0.0444642	0.094607	-0.000116971	0.0397375	0.385592	NA	NA
18:6977845:A:G	18	6977845	A	G	LAMA1	missense	0.570279	0.0894946	0.0859732	0.183625	0.206116	0.159879	0.286714	0.0544164	0.0523554	0.0222315	-5.53425e-06	0.00588442	0.286714	NA	NA
18:7008592:T:C	18	7008592	T	C	LAMA1	missense	0.233479	0.0663713	0.031679	0.292772	0.271475	0.185156	0.00330795	0.14952	0.197866	0.0565374	-5.55746e-05	0.0201908	0.197866	NA	NA
18:7043336:A:G	18	7043336	A	G	LAMA1	missense	0.190124	0.00489148	0.00395987	0.00176652	0.00816993	0.000948767	0.18491	0.00500661	0.00575005	0.0633761	0.00150495	0.0120108	0.18491	NA	NA
11:5581208:T:A	11	5581208	T	A	OR52B6	missense	0.696241	0.78516	0.946146	0.467866	0.54624	0.619023	0.075208	0.168308	0.38555	0.12582	0.00186005	0.0235723	0.38555	NA	NA
11:5581385:A:G	11	5581385	A	G	OR52B6	missense	0.699899	0.785235	0.946058	0.467928	0.545985	0.619201	0.0780303	0.168093	0.385073	0.127063	0.00179127	0.0235222	0.385073	NA	NA
11:5581375:G:A	11	5581375	G	A	OR52B6	missense	0.556092	0.754173	0.731649	0.312383	0.363679	0.479346	0.0770647	0.29535	0.237048	0.174421	-4.46257e-05	0.0264389	0.29535	NA	NA
11:5581045:A:G	11	5581045	A	G	OR52B6	missense	0.582209	0.754891	0.731609	0.312907	0.365546	0.479738	0.0967191	0.293588	0.234583	0.1835	-3.68556e-05	0.0255767	0.293588	NA	NA
11:5581738:G:A	11	5581738	G	A	OR52B6	missense	0.945347	0.9522	0.974305	0.750128	0.800654	0.820016	0.118049	0.131205	0.160849	0.100329	0.000982905	0.00495557	0.160849	NA	NA
14:104801891:G:A	14	104801891	G	A	ZBTB42	missense	0.618445	0.550288	0.359972	0.891053	0.784781	0.6373	0.128356	0.202644	0.385074	0.212899	0.00807634	0.104266	0.385074	NA	NA
8:23202743:T:C	8	23202743	T	C	TNFRSF10A	missense	0.279602	0.756252	0.930734	0.472309	0.469144	0.651024	0.101275	0.158796	0.384759	0.0196033	0.000818295	0.0551268	0.384759	NA	NA
8:23201811:C:G	8	23201811	C	G	TNFRSF10A	missense	0.313308	0.756297	0.929602	0.471224	0.467787	0.648729	0.0725695	0.157656	0.38154	0.0246233	0.00104943	0.0528261	0.38154	NA	NA
8:23224964:G:A	8	23224964	G	A	TNFRSF10A	missense	0.250766	0.00554563	0.00140795	0.001841	0.00863679	0.00137228	0.245497	0.0074654	0.0144075	0.0844784	0.00331114	0.0150411	0.245497	NA	NA
3:31990905:G:T	3	31990905	G	T	ZNF860	missense	0.693943	0.407784	0.281415	0.183912	0.283847	0.341845	0.384113	0.0727931	0.00450173	0.185886	0.00490753	0.0270539	0.384113	NA	NA
3:31990123:A:C	3	31990123	A	C	ZNF860	missense	0.695971	0.414945	0.408611	0.184659	0.293184	0.375771	0.381697	0.0752173	0.0611643	0.200879	0.00621555	0.0436349	0.381697	NA	NA
3:31990151:A:G	3	31990151	A	G	ZNF860	missense	0.695842	0.414926	0.409243	0.184754	0.293184	0.375915	0.381414	0.0751204	0.0615204	0.200782	0.00619216	0.0436613	0.381414	NA	NA
3:31990130:T:C	3	31990130	T	C	ZNF860	missense	0.6632	0.414402	0.408483	0.184515	0.292717	0.375741	0.342474	0.0768383	0.0628122	0.189435	0.00669703	0.0451719	0.342474	NA	NA
3:31989506:C:T	3	31989506	C	T	ZNF860	stop_gained	0.204713	0.0101699	0.00158395	0.0197871	0.0445845	0.00567547	0.161027	0.0113972	0.0261952	0.0347772	0.00268736	0.0179669	0.161027	NA	NA
1:53078925:T:C	1	53078925	T	C	PODN	missense	0.449323	0.35612	0.373196	0.875381	0.885154	0.69571	0.263688	0.38364	0.320688	0.315954	0.0269389	0.0309852	0.38364	NA	NA
15:72346551:T:C	15	72346551	T	C	HEXA	missense	0.607457	0.990143	0.997096	0.996392	0.971522	0.996917	0.383444	0.0107353	0.0216852	0.131536	-0.000110189	0.0221136	0.383444	NA	NA
8:6444662:G:C	8	6444662	G	C	MCPH1	missense	0.334403	0.900953	0.778296	0.812184	0.688375	0.751957	0.383337	0.0560236	8.68042e-05	0.0545728	0.0237662	0.00330362	0.383337	NA	NA
8:6439029:G:T	8	6439029	G	T	MCPH1	missense	0.776791	0.991339	0.984776	0.984143	0.963119	0.954659	0.183694	0.0131431	0.00486972	0.0547229	0.000644172	0.00360721	0.183694	NA	NA
8:6444585:C:A	8	6444585	C	A	MCPH1	missense	0.194444	0.00984745	0.00211193	0.0125664	0.0455182	0.010741	0.164268	0.00672837	0.0185529	0.0447865	0.0067855	0.00545787	0.164268	NA	NA
8:85115183:A:G	8	85115183	A	G	LRRCC1	missense	0.492962	0.0226431	0.0725977	0.0617442	0.0441176	0.0410608	0.383279	0.0423947	0.00117447	0.07365	0.0142	0.0178468	0.383279	NA	NA
13:77604415:G:A	13	77604415	G	A	SCEL	missense	0.156887	0.253041	0.548893	0.0719204	0.084619	0.164362	0.0181902	0.0950271	0.383145	0.0761098	0.000902274	0.0211952	0.383145	NA	NA
19:13959273:T:C	19	13959273	T	C	DCAF15	missense	0.394197	0.0109623	0.0030799	0.00429017	0.0277778	0.0139261	0.382653	0.0102416	0.022426	0.133104	-6.56244e-06	0.00652936	0.382653	NA	NA
10:95194541:A:G	10	95194541	A	G	ACSM6	missense	0.486791	0.15405	0.0780535	0.561761	0.59944	0.470283	0.00261189	0.292107	0.382253	0.0948868	0.0124695	0.0054734	0.382253	NA	NA
10:95194603:T:A	10	95194603	T	A	ACSM6	missense	0.0827264	0.0854582	0.0630393	0.373942	0.279645	0.377177	0.189804	0.187457	0.207004	0.12417	0.00639018	0.00478549	0.207004	NA	NA
2:184937020:G:A	2	184937020	G	A	ZNF804A	missense	0.131141	0.799744	0.811477	0.582353	0.449813	0.544778	0.381828	0.13176	0.13037	0.0106639	0.0280008	0.00126292	0.381828	NA	NA
2:184937516:C:A	2	184937516	C	A	ZNF804A	missense	0.131242	0.799698	0.810894	0.582464	0.45028	0.544752	0.38178	0.13162	0.129641	0.0106921	0.0278274	0.00127552	0.38178	NA	NA
17:75569090:T:C	17	75569090	T	C	LLGL2	missense	0.83344	0.188953	0.233809	0.376551	0.387255	0.271518	0.381607	0.103869	0.0542381	0.00695923	-0.000117067	0.0321939	0.381607	NA	NA
17:75556104:G:A	17	75556104	G	A	LLGL2	missense	0.16277	0.264557	0.464971	0.549785	0.570028	0.618913	0.259453	0.13283	0.00347945	0.104868	0.00797884	0.0273092	0.259453	NA	NA
17:75571765:C:T	17	75571765	C	T	LLGL2	missense	0.554826	0.161268	0.139863	0.288313	0.225362	0.184217	0.151443	0.0534361	0.0661336	0.000486261	0.0111233	0.0332661	0.151443	NA	NA
2:162281473:T:C	2	162281473	T	C	IFIH1	missense	0.419281	0.474232	0.13578	0.0193067	0.0175234	0.0239418	0.309487	0.380991	0.0171813	0.296786	0.0400472	0.0320401	0.380991	NA	NA
2:162267541:C:T	2	162267541	C	T	IFIH1	missense	0.179269	0.35566	0.215593	0.597952	0.48785	0.528848	0.283642	0.0827348	0.211987	0.137213	0.00711217	0.000779163	0.283642	NA	NA
2:162272314:T:C	2	162272314	T	C	IFIH1	missense	0.619387	0.855544	0.359205	0.724521	0.679972	0.588213	0.0253865	0.0614999	0.233609	0.00216325	0.00351466	0.040207	0.233609	NA	NA
11:61125763:C:T	11	61125763	C	T	CD5	missense	0.517205	0.796442	0.955706	0.501003	0.521292	0.729415	0.000766685	0.160867	0.380866	0.0698571	0.000293913	0.0834805	0.380866	NA	NA
22:36202012:T:C	22	36202012	T	C	APOL4	missense	0.630037	0.543646	0.881204	0.385652	0.467961	0.528474	0.094163	0.033731	0.380626	0.0749861	0.00414361	0.0242384	0.380626	NA	NA
22:36202003:C:G	22	36202003	C	G	APOL4	missense	0.629957	0.54365	0.88094	0.385664	0.467742	0.528302	0.0940997	0.0337369	0.380228	0.0749211	0.00410497	0.0241655	0.380228	NA	NA
22:36191463:C:T	22	36191463	C	T	APOL4	missense	0.670239	0.558661	0.827966	0.492946	0.482493	0.551672	0.0560024	0.00467768	0.203424	0.0253122	0.00185192	0.0031059	0.203424	NA	NA
22:36191175:G:T	22	36191175	G	T	APOL4	missense	0.664859	0.558413	0.812357	0.492602	0.481326	0.550222	0.0527637	0.00479699	0.18442	0.024167	0.00189582	0.00300245	0.18442	NA	NA
22:36191154:G:A	22	36191154	G	A	APOL4	missense	0.665	0.558386	0.812038	0.492587	0.481326	0.550259	0.0528653	0.0047923	0.184031	0.0241898	0.00189512	0.00300935	0.184031	NA	NA
22:36191797:ACT:A	22	36191797	ACT	A	APOL4	frameshift	0.232451	0.437866	0.18717	0.506401	0.506769	0.448648	0.139688	0.00399224	0.177325	0.0428138	0.00140217	0.00203109	0.177325	NA	NA
4:109870205:G:A	4	109870205	G	A	LRIT3	missense	0.244327	0.623948	0.251232	0.142568	0.142857	0.16783	0.0117679	0.380588	0.0127811	0.13057	0.00649745	0.00113464	0.380588	NA	NA
4:109870257:C:T	4	109870257	C	T	LRIT3	missense	0.244281	0.623816	0.251584	0.142552	0.143091	0.16779	0.0117604	0.380458	0.0129198	0.130536	0.00641482	0.00113693	0.380458	NA	NA
4:109869755:A:T	4	109869755	A	T	LRIT3	missense	0.418924	0.233223	0.493659	0.640273	0.613965	0.499983	0.0648986	0.2628	0.0188666	0.136069	0.00106091	0.0176468	0.2628	NA	NA
4:109851911:G:A	4	109851911	G	A	LRIT3	missense	0.433486	0.235795	0.493311	0.640202	0.616013	0.499678	0.0553866	0.260617	0.0194164	0.130431	0.0011635	0.0181799	0.260617	NA	NA
12:8223514:T:C	12	8223514	T	C	FAM90A1	missense	0.347098	0.474317	0.966344	0.857446	0.85323	0.748453	0.380582	0.229642	0.132646	0.240816	0.0118978	0.00640299	0.380582	NA	NA
16:67199363:A:C	16	67199363	A	C	ELMO3	missense	0.886128	0.376451	0.386572	0.42423	0.575864	0.539357	0.38054	0.0146171	0.00967779	0.0540477	0.02884	0.0152605	0.38054	NA	NA
16:67200231:A:G	16	67200231	A	G	ELMO3	missense	0.436542	0.0720826	0.0328287	0.068657	0.0826331	0.166356	0.296898	0.00427972	0.0329792	0.08586	0.00100662	0.0233873	0.296898	NA	NA
10:84232634:G:T	10	84232634	G	T	LRIT1	missense	0.495102	0.251202	0.0436466	0.0431095	0.0672583	0.0845898	0.380439	0.105994	0.0164576	0.197271	0.00310301	0.00010604	0.380439	NA	NA
8:132908273:A:G	8	132908273	A	G	TG	missense	0.150249	0.73572	0.37786	0.61669	0.548575	0.581091	0.380433	0.0519343	0.0889327	0.0355375	0.00373062	0.000253217	0.380433	NA	NA
8:132963038:G:A	8	132963038	G	A	TG	missense	0.105973	0.717757	0.367124	0.521963	0.448179	0.502643	0.348528	0.102086	0.0396131	0.0126921	0.00687606	3.58116e-05	0.348528	NA	NA
8:133116701:A:G	8	133116701	A	G	TG	missense	0.277335	0.0102994	0.00123218	0.00280929	0.0149393	0.00186359	0.269179	0.00414853	0.0176946	0.093159	0.000927156	0.0167614	0.269179	NA	NA
8:132941428:C:T	8	132941428	C	T	TG	missense	0.228094	0.00795903	0.00175994	0.00441711	0.0254435	0.00318504	0.216409	0.00514728	0.0144905	0.0715117	0.000824581	0.0119341	0.216409	NA	NA
8:133113438:G:A	8	133113438	G	A	TG	missense	0.777675	0.247867	0.403978	0.476655	0.520542	0.499458	0.193605	0.125344	0.0117928	0.000669143	0.00317651	0.00080729	0.193605	NA	NA
8:132969515:T:C	8	132969515	T	C	TG	missense	0.294417	0.0252045	0.00677578	0.0697254	0.112979	0.0802034	0.161632	0.0340106	0.0641121	0.0203966	0.00572105	-4.0881e-06	0.161632	NA	NA
8:133096302:T:C	8	133096302	T	C	TG	missense	0.78809	0.359437	0.266543	0.531598	0.55042	0.426422	0.154606	0.065676	0.136519	0.000211303	0.00075305	0.0228552	0.154606	NA	NA
8:132971813:C:T	8	132971813	C	T	TG	missense	0.496613	0.108925	0.183187	0.341131	0.380952	0.277789	0.0628313	0.150025	0.0562666	0.0070377	0.00535426	0.00717138	0.150025	NA	NA
12:53288099:A:T	12	53288099	A	T	ESPL1	missense	0.609155	0.987638	0.997624	0.995861	0.978758	0.997645	0.380426	0.00802695	0.0233732	0.13028	0.00128571	0.0243093	0.380426	NA	NA
12:53268840:C:A	12	53268840	C	A	ESPL1	missense	0.947005	0.934433	0.981785	0.677338	0.739374	0.879864	0.181811	0.161446	0.236446	0.177615	0.000537013	0.0790831	0.236446	NA	NA
12:53277221:G:A	12	53277221	G	A	ESPL1	missense	0.0880876	0.252819	0.135868	0.0194529	0.0380486	0.068875	0.018769	0.191039	0.0518991	0.103156	0.000261311	0.00664452	0.191039	NA	NA
4:6301627:G:A	4	6301627	G	A	WFS1	missense	0.104828	0.723028	0.782559	0.54513	0.501167	0.568817	0.380141	0.0858293	0.131736	0.00970786	0.00182123	0.00291811	0.380141	NA	NA
4:6300792:G:A	4	6300792	G	A	WFS1	missense	0.95399	0.828291	0.978001	0.726312	0.785247	0.831905	0.161629	0.0188164	0.196422	0.0699896	0.00258738	0.019517	0.196422	NA	NA
19:58396930:G:A	19	58396930	G	A	RNF225	missense	0.391172	0.0106399	0.00167195	0.00480898	0.0303455	0.00254125	0.379708	0.0104586	0.025592	0.128175	-0.00011532	0.0243356	0.379708	NA	NA
19:58396813:G:C	19	58396813	G	C	RNF225	missense	0.245859	0.00663252	0.00114396	0.00269512	0.0121382	0.00159252	0.238491	0.00636769	0.0155344	0.0810026	0.00127086	0.0149816	0.238491	NA	NA
15:34348017:C:T	15	34348017	C	T	NUTM1	missense	0.611405	0.989959	0.995864	0.996424	0.973389	0.997747	0.379562	0.0102455	0.0187211	0.130165	-2.71926e-05	0.0237947	0.379562	NA	NA
15:34357430:G:A	15	34357430	G	A	NUTM1	missense	0.0205732	0.3798	0.310982	0.0779731	0.054155	0.093552	0.0574075	0.231066	0.132221	0.0506017	0.0136683	0.000125878	0.231066	NA	NA
15:34356734:G:T	15	34356734	G	T	NUTM1	missense	0.0199864	0.376856	0.304983	0.0770666	0.0529879	0.0968556	0.0575876	0.229279	0.12787	0.0508871	0.0140058	-7.64031e-06	0.229279	NA	NA
6:28995471:T:G	6	28995471	T	G	ZNF311	missense	0.887655	0.498775	0.615804	0.412695	0.531994	0.588063	0.379485	0.0038509	0.0495173	0.113723	0.0108327	0.0360134	0.379485	NA	NA
3:121781852:C:T	3	121781852	C	T	IQCB1	missense	0.238854	0.732487	0.177578	0.243691	0.234827	0.383599	0.0058063	0.379471	0.0314241	0.0958667	0.0060303	0.0242607	0.379471	NA	NA
1:152911235:G:C	1	152911235	G	C	IVL	missense	0.595077	0.427816	0.531861	0.0951009	0.172035	0.229102	0.379417	0.186199	0.269367	0.26804	0.000431314	0.0165867	0.379417	NA	NA
1:152910134:A:G	1	152910134	A	G	IVL	missense	0.595177	0.427752	0.531855	0.095109	0.172969	0.236691	0.379049	0.185687	0.268931	0.269743	0.000487149	0.0199234	0.379049	NA	NA
20:9307875:G:A	20	9307875	G	A	PLCB4	missense	0.186121	0.558384	0.478511	0.676949	0.657685	0.624774	0.378802	0.013484	0.0480901	0.106417	0.0011827	0.000162547	0.378802	NA	NA
7:20158817:G:A	7	20158817	G	A	MACC1	missense	0.297509	0.4516	0.752244	0.242221	0.305841	0.446073	0.00171911	0.0778948	0.378637	0.0600465	0.00256122	0.0685386	0.378637	NA	NA
14:100381370:A:G	14	100381370	A	G	WDR25	missense	0.653689	0.268037	0.482313	0.755595	0.755135	0.859977	0.0103007	0.378028	0.109292	0.0949957	0.00380999	0.0642434	0.378028	NA	NA
17:81642384:G:T	17	81642384	G	T	TSPAN10	missense	0.599922	0.849862	0.755945	0.350341	0.394294	0.568371	0.0760914	0.377898	0.217852	0.210801	0.00067729	0.0504562	0.377898	NA	NA
17:81645356:T:C	17	81645356	T	C	TSPAN10	missense	0.602308	0.849885	0.756821	0.350587	0.394725	0.568272	0.0777064	0.377478	0.21853	0.211439	0.000670762	0.0501693	0.377478	NA	NA
17:81645307:G:A	17	81645307	G	A	TSPAN10	missense	0.602515	0.84993	0.756952	0.350666	0.394725	0.568362	0.0777992	0.37744	0.218594	0.211482	0.000677883	0.0501709	0.37744	NA	NA
17:81647906:T:TTAAC	17	81647906	T	TTAAC	TSPAN10	frameshift	0.106278	0.0747015	0.0226153	0.354723	0.260037	0.230652	0.132246	0.182776	0.262641	0.142478	0.00630527	0.0175277	0.262641	NA	NA
17:81645371:A:G	17	81645371	A	G	TSPAN10	missense	0.894364	0.925549	0.977205	0.648338	0.736928	0.769649	0.130629	0.180453	0.259608	0.140073	0.00497749	0.0166209	0.259608	NA	NA
12:122327956:G:C	12	122327956	G	C	CLIP1	missense	0.143427	0.500958	0.396409	0.624096	0.597339	0.589939	0.37788	0.0149924	0.0670915	0.101424	0.00041554	0.000156229	0.37788	NA	NA
17:48849253:G:A	17	48849253	G	A	CALCOCO2	missense	0.0322285	0.306206	0.621215	0.145514	0.127451	0.18959	0.0929568	0.0733348	0.377492	0.00919684	0.00303117	0.00454002	0.377492	NA	NA
17:48852546:T:C	17	48852546	T	C	CALCOCO2	missense	0.281395	0.0709916	0.0659215	0.0393712	0.0634921	0.141957	0.183142	0.000858548	0.000126772	0.0765829	-8.20022e-05	0.0382368	0.183142	NA	NA
19:15741432:C:A	19	15741432	C	A	OR10H3	missense	0.0175901	0.49146	0.533891	0.0568979	0.036198	0.113118	0.0560195	0.377413	0.376783	0.126571	0.0250942	0.00283038	0.377413	NA	NA
19:15741413:A:C	19	15741413	A	C	OR10H3	missense	0.811389	0.445219	0.379687	0.744946	0.721055	0.724409	0.0238711	0.171294	0.217142	0.0290886	-9.38069e-05	-8.60044e-06	0.217142	NA	NA
19:15741553:G:A	19	15741553	G	A	OR10H3	missense	0.427879	0.171767	0.0445266	0.290433	0.283847	0.244671	0.0483525	0.0421578	0.194106	0.000797353	-9.0495e-05	0.00496286	0.194106	NA	NA
17:39912368:T:C	17	39912368	T	C	GSDMB	missense	0.00444371	0.387712	0.0382788	0.00461224	0.000233427	0.00140616	0.0229509	0.377282	0.000512916	0.141421	0.0315617	0.0294854	0.377282	NA	NA
17:39905943:G:A	17	39905943	G	A	GSDMB	missense	0.138748	0.309842	0.274903	0.456317	0.403128	0.373725	0.198788	0.03015	0.0464061	0.0771617	0.000526588	0.00497004	0.198788	NA	NA
17:39905964:C:T	17	39905964	C	T	GSDMB	missense	0.174385	0.331614	0.277944	0.495424	0.4162	0.393094	0.188453	0.0374635	0.0677383	0.0854095	0.00332481	0.00906261	0.188453	NA	NA
14:35683971:T:C	14	35683971	T	C	RALGAPA1	missense	0.671482	0.21295	0.524259	0.179932	0.260626	0.384734	0.37691	0.000454529	0.177492	0.129602	0.00342467	0.063812	0.37691	NA	NA
1:212626607:C:T	1	212626607	C	T	FAM71A	missense	0.366313	0.144898	0.486096	0.630879	0.55112	0.654768	0.0981278	0.376693	0.0172984	0.147272	0.00143966	0.0131291	0.376693	NA	NA
1:212624909:C:T	1	212624909	C	T	FAM71A	missense	0.00202637	0.159183	0.0168075	0.00209844	0.00210084	0.00194829	0.00919378	0.153346	0.000335361	0.0576462	0.00830989	0.00905561	0.153346	NA	NA
10:19491534:C:A	10	19491534	C	A	MALRD1	missense	0.500391	0.0706008	0.128961	0.0652125	0.109477	0.0650907	0.376672	0.00418241	0.00616425	0.09458	0.00117607	0.00614833	0.376672	NA	NA
10:19531293:T:C	10	19531293	T	C	MALRD1	missense	0.318864	0.00907366	0.0507744	0.0044681	0.0296452	0.0691729	0.300418	0.010851	0.00696067	0.119326	-6.57964e-05	0.0200826	0.300418	NA	NA
10:19498489:T:G	10	19498489	T	G	MALRD1	missense	0.571382	0.230233	0.247227	0.187383	0.267165	0.208251	0.264255	0.000620638	0.00263049	0.061701	0.00687394	0.000214695	0.264255	NA	NA
3:113008337:A:T	3	113008337	A	T	NEPRO	missense	0.283708	0.800212	0.367365	0.772458	0.725596	0.619318	0.376645	0.0140375	0.242388	0.0930831	6.05144e-05	0.0321115	0.376645	NA	NA
11:118658994:G:A	11	118658994	G	A	TREH	missense	0.00703602	0.421465	0.360964	0.0186473	0.0275444	0.0426422	0.0358635	0.376249	0.261745	0.145267	0.00683625	0.000701933	0.376249	NA	NA
20:2965113:C:T	20	2965113	C	T	PTPRA	missense	0.57813	0.265274	0.106231	0.10833	0.0753968	0.0877469	0.376172	0.0475667	0.00818421	0.131202	0.026748	0.0189831	0.376172	NA	NA
11:5545259:C:T	11	5545259	C	T	OR52H1	missense	0.46458	0.470153	0.120996	0.60763	0.545306	0.401061	0.0283817	0.0260935	0.375983	0.0543555	0.00189773	0.064675	0.375983	NA	NA
11:5544821:C:A	11	5544821	C	A	OR52H1	missense	0.459209	0.469599	0.120841	0.607223	0.544351	0.400952	0.0307288	0.026007	0.375395	0.0554311	0.0019265	0.0642387	0.375395	NA	NA
11:5544676:A:G	11	5544676	A	G	OR52H1	missense	0.144497	0.118648	0.345517	0.0165709	0.0595238	0.115275	0.0769137	0.0519786	0.268173	0.0955238	0.00461148	0.0447476	0.268173	NA	NA
2:172061498:G:T	2	172061498	G	T	METAP1D	missense	0.0127242	0.0409005	0.39993	0.00598617	0.015873	0.0594673	6.29105e-05	0.0162155	0.375965	0.034193	-1.84864e-06	0.0319148	0.375965	NA	NA
5:157675177:A:G	5	157675177	A	G	C5orf52	missense	0.840408	0.245291	0.301215	0.377352	0.489486	0.451248	0.375956	0.0611739	0.0215623	0.0305261	0.0159768	0.0057432	0.375956	NA	NA
3:121634407:T:C	3	121634407	T	C	HCLS1	missense	0.606808	0.258711	0.846709	0.754223	0.759804	0.635322	0.0243818	0.375909	0.0565718	0.1381	0.00747032	0.0119603	0.375909	NA	NA
6:130052957:C:A	6	130052957	C	A	L3MBTL3	missense	0.191798	0.666421	0.750176	0.670371	0.674218	0.601715	0.375555	0.0021539	0.029909	0.0634381	0.00291347	0.0029009	0.375555	NA	NA
11:2301799:T:C	11	2301799	T	C	C11orf21	missense	0.947973	0.721858	0.466209	0.927508	0.876984	0.864648	0.0132972	0.128667	0.375434	0.0493138	0.0049136	0.0101258	0.375434	NA	NA
11:2301792:C:T	11	2301792	C	T	C11orf21	missense	0.118868	0.0821619	0.181274	0.357342	0.318861	0.257989	0.120892	0.176695	0.0486902	0.119461	-0.000109546	0.00914153	0.176695	NA	NA
19:15728555:C:T	19	15728555	C	T	OR10H2	missense	0.0314036	0.491295	0.533703	0.0570081	0.0357143	0.112849	0.0346342	0.375405	0.375004	0.130835	0.0263179	0.00251523	0.375405	NA	NA
19:15728162:T:A	19	15728162	T	A	OR10H2	missense	0.427512	0.171801	0.0443506	0.290422	0.284781	0.245663	0.0481102	0.0421382	0.194444	0.000787169	-0.000103363	0.00473066	0.194444	NA	NA
3:13571436:A:G	3	13571436	A	G	FBLN2	missense	0.69231	0.232829	0.532471	0.20144	0.266573	0.372632	0.375292	0.000429894	0.162866	0.117585	0.001166	0.0409814	0.375292	NA	NA
3:13570786:A:G	3	13570786	A	G	FBLN2	missense	0.349795	0.0174841	0.0405667	0.00945684	0.0294255	0.00935181	0.326435	0.00502584	0.000978212	0.108147	1.26768e-05	0.0134534	0.326435	NA	NA
3:13571515:A:C	3	13571515	A	C	FBLN2	missense	0.34624	0.0173183	0.0368773	0.00940094	0.0282446	0.00908105	0.32305	0.00496366	0.000344226	0.106753	0.000110173	0.0135735	0.32305	NA	NA
3:13629036:A:G	3	13629036	A	G	FBLN2	missense	0.762503	0.932219	0.963481	0.6672	0.718721	0.767238	0.0117236	0.184177	0.224184	0.0741288	0.000874981	0.0129093	0.224184	NA	NA
2:85597128:T:C	2	85597128	T	C	RNF181	missense	0.447848	0.0867234	0.283879	0.0283543	0.0511204	0.0666655	0.374572	0.00478801	0.159651	0.150831	0.00119404	0.000116817	0.374572	NA	NA
15:41857308:G:C	15	41857308	G	C	SPTBN5	missense	0.12636	0.778142	0.916843	0.478397	0.373483	0.4353	0.282165	0.198383	0.374497	1.89355e-07	0.0223532	0.00407163	0.374497	NA	NA
15:41851335:T:G	15	41851335	T	G	SPTBN5	missense	0.863791	0.660047	0.453505	0.903381	0.892624	0.869265	0.00112673	0.148533	0.342659	0.0631168	0.000853001	0.000427776	0.342659	NA	NA
15:41857274:T:C	15	41857274	T	C	SPTBN5	missense	0.162168	0.800343	0.909979	0.549947	0.456816	0.537577	0.305242	0.156072	0.290612	0.00145453	0.0153923	0.000110186	0.305242	NA	NA
15:41874302:C:T	15	41874302	C	T	SPTBN5	missense	0.105759	0.64059	0.705385	0.440385	0.345472	0.402328	0.263586	0.0951033	0.142051	0.00283469	0.0161403	0.00215011	0.263586	NA	NA
15:41869959:T:C	15	41869959	T	C	SPTBN5	missense	0.251738	0.00623641	0.0109117	0.00271456	0.0221755	0.00528599	0.243795	0.00740641	0.00228989	0.08418	0.000101198	0.00839569	0.243795	NA	NA
15:41862540:G:A	15	41862540	G	A	SPTBN5	missense	0.0273109	0.191486	0.454505	0.12738	0.0922035	0.114445	0.0741591	0.0178372	0.233105	-2.12079e-06	0.00625088	0.000844641	0.233105	NA	NA
15:41887226:C:T	15	41887226	C	T	SPTBN5	missense	0.196648	0.00557326	0.0014082	0.00176091	0.00816993	0.00123674	0.191358	0.00450875	0.0109172	0.0658742	0.0017242	0.011757	0.191358	NA	NA
15:41853738:G:C	15	41853738	G	C	SPTBN5	missense	0.453496	0.0899917	0.0670657	0.33114	0.475456	0.353865	0.0415162	0.168356	0.188842	0.00703188	0.0487052	0.0026002	0.188842	NA	NA
15:41858690:G:A	15	41858690	G	A	SPTBN5	missense	0.30808	0.0823369	0.0600246	0.303956	0.396125	0.247289	0.00150867	0.142465	0.16408	0.0287247	0.0273713	0.00383183	0.16408	NA	NA
15:41857398:C:G	15	41857398	C	G	SPTBN5	missense	0.365349	0.0838185	0.0683738	0.307441	0.406629	0.252245	0.0140757	0.147252	0.157177	0.0189575	0.0288048	0.00418419	0.157177	NA	NA
10:63214777:A:T	10	63214777	A	T	JMJD1C	missense	0.378577	0.261151	0.382415	0.773568	0.704715	0.726033	0.221041	0.374213	0.194186	0.239161	-0.000109114	0.00100093	0.374213	NA	NA
10:63168063:C:G	10	63168063	C	G	JMJD1C	missense	0.325009	0.138699	0.347742	0.471921	0.428103	0.524863	0.0311218	0.22207	0.0177343	0.0624131	0.000153224	0.0156344	0.22207	NA	NA
10:63214620:G:C	10	63214620	G	C	JMJD1C	missense	0.00855826	0.153938	0.245158	0.0289637	0.00793651	0.0174336	0.0203953	0.0901441	0.165669	0.0221985	0.0197191	0.00814857	0.165669	NA	NA
12:47966201:C:T	12	47966201	C	T	TMEM106C	missense	0.0237615	0.556557	0.317142	0.107614	0.104108	0.146618	0.0910565	0.374132	0.0892643	0.0816859	0.00515136	0.000363159	0.374132	NA	NA
1:42164693:G:A	1	42164693	G	A	GUCA2A	missense	0.149292	0.573595	0.393801	0.627492	0.585201	0.486744	0.374099	0.000338632	0.0719911	0.0975884	-0.000116745	0.0210559	0.374099	NA	NA
5:80437260:T:C	5	80437260	T	C	ZFYVE16	missense	0.463832	0.962683	0.900915	0.909772	0.809991	0.799055	0.373944	0.0511434	0.00216994	0.0860887	0.0186874	0.0264021	0.373944	NA	NA
5:80438478:T:C	5	80438478	T	C	ZFYVE16	missense	0.717498	0.976473	0.907691	0.94442	0.861578	0.852399	0.164621	0.0284237	0.00274542	0.0425505	0.0232163	0.0315956	0.164621	NA	NA
5:80449650:A:G	5	80449650	A	G	ZFYVE16	missense	0.717575	0.976455	0.907499	0.944382	0.861578	0.852364	0.164482	0.0284223	0.00278713	0.0424981	0.0231942	0.0315929	0.164482	NA	NA
11:71458501:G:C	11	71458501	G	C	NADSYN1	missense	0.39979	0.434412	0.367758	0.76045	0.532695	0.229795	0.177064	0.143374	0.191004	0.259374	0.0507374	0.373839	0.373839	NA	NA
2:237575108:T:C	2	237575108	T	C	RAB17	missense	0.38442	0.0107608	0.00316846	0.00399484	0.0266106	0.00942022	0.373794	0.00962532	0.0211652	0.129319	5.53535e-06	0.0108371	0.373794	NA	NA
2:237575086:A:G	2	237575086	A	G	RAB17	missense	0.645271	0.340498	0.402377	0.164491	0.17702	0.199966	0.363148	0.0479808	0.0837077	0.143102	0.00362363	0.000404024	0.363148	NA	NA
2:237586099:A:G	2	237586099	A	G	RAB17	missense	0.507736	0.310134	0.172945	0.181111	0.158497	0.294355	0.193078	0.0266411	0.00583497	0.0835625	0.0106146	0.0175888	0.193078	NA	NA
10:69408971:C:T	10	69408971	C	T	TACR2	missense	0.00787936	0.395788	0.364941	0.00622172	0.00653595	0.028464	0.0216811	0.373711	0.290097	0.160909	0.0223245	0.00145076	0.373711	NA	NA
10:69404936:T:C	10	69404936	T	C	TACR2	missense	0.19039	0.00606139	0.0451426	0.00316874	0.0207847	0.040492	0.1768	0.00602197	0.0130143	0.0704229	0.000218392	0.0105813	0.1768	NA	NA
10:69404839:T:C	10	69404839	T	C	TACR2	missense	0.190382	0.00605519	0.0450704	0.00320993	0.0205415	0.040465	0.176708	0.00605476	0.0129275	0.0702952	0.000169986	0.0105287	0.176708	NA	NA
12:110048467:T:C	12	110048467	T	C	C12orf76	missense	0.620453	0.0740922	0.148099	0.157162	0.239029	0.21953	0.373589	0.0584695	0.00455054	0.0559639	0.00912969	0.00435516	0.373589	NA	NA
8:107958139:A:G	8	107958139	A	G	RSPO2	missense	0.157338	0.603044	0.681514	0.627766	0.616246	0.599336	0.373533	0.000147896	0.0162406	0.0608644	0.000826232	3.18054e-05	0.373533	NA	NA
16:1487454:T:C	16	1487454	T	C	PTX4	missense	0.826099	0.13301	0.509768	0.372989	0.355275	0.352484	0.373488	0.171432	0.031399	0.00875816	0.00179405	0.00245155	0.373488	NA	NA
16:1486379:G:T	16	1486379	G	T	PTX4	missense	0.646753	0.0539537	0.0842133	0.211948	0.246032	0.207085	0.341113	0.129947	0.075936	0.0184027	0.000838142	0.00131163	0.341113	NA	NA
16:1487450:C:G	16	1487450	C	G	PTX4	missense	0.0617697	0.0633037	0.418955	0.0903276	0.0760971	0.13503	0.0066884	0.0060379	0.252383	2.55559e-05	0.00129839	0.010619	0.252383	NA	NA
16:1486498:G:T	16	1486498	G	T	PTX4	missense	0.547145	0.0518442	0.0831573	0.211127	0.243931	0.206865	0.230877	0.126107	0.0712522	0.00670293	0.00146173	0.000567103	0.230877	NA	NA
16:1486534:C:T	16	1486534	C	T	PTX4	missense	0.695429	0.130329	0.506073	0.37185	0.349837	0.352421	0.209728	0.165279	0.03447	0.000818632	0.00131574	0.00123467	0.209728	NA	NA
16:1487873:G:A	16	1487873	G	A	PTX4	missense	0.28551	0.0183776	0.0173354	0.0355445	0.0823996	0.0522482	0.208967	0.0176501	0.0171922	0.0477079	0.00779903	8.48646e-06	0.208967	NA	NA
16:1486046:T:C	16	1486046	T	C	PTX4	missense	0.184408	0.00400715	0.00343189	0.00135446	0.00373483	0.000830143	0.180331	0.00558048	0.00588534	0.0620528	0.00536258	0.0115069	0.180331	NA	NA
2:206738510:T:G	2	206738510	T	G	MDH1B	missense	0.507121	0.651146	0.513909	0.14423	0.202493	0.300838	0.195714	0.373421	0.180856	0.269789	0.000223078	0.0217124	0.373421	NA	NA
2:55544025:A:G	2	55544025	A	G	CFAP36	missense	0.975096	0.921549	0.507484	0.939344	0.879085	0.851059	0.0217389	0.00123776	0.373351	0.00699742	0.0172602	0.0380781	0.373351	NA	NA
2:55544033:A:T	2	55544033	A	T	CFAP36	missense	0.370412	0.0164339	0.06327	0.0552487	0.0548809	0.083226	0.261339	0.0414894	0.000844373	0.0520568	0.00289194	0.000652516	0.261339	NA	NA
9:132328022:A:C	9	132328022	A	C	SETX	missense	0.640783	0.806918	0.362108	0.857991	0.720355	0.658975	0.0996591	0.00181992	0.373309	0.0708184	0.0330192	0.079133	0.373309	NA	NA
9:132327442:T:C	9	132327442	T	C	SETX	missense	0.383937	0.796934	0.353635	0.842419	0.690243	0.638478	0.339566	-2.75294e-06	0.340368	0.135428	0.029919	0.0660249	0.340368	NA	NA
9:132327844:C:T	9	132327844	C	T	SETX	missense	0.383916	0.796722	0.353573	0.842371	0.690009	0.638278	0.339493	-1.87215e-06	0.340349	0.135502	0.0299985	0.0661129	0.340349	NA	NA
9:132298298:T:C	9	132298298	T	C	SETX	missense	0.615673	0.20344	0.645925	0.159021	0.31107	0.361038	0.337352	-4.96169e-06	0.338272	0.133646	0.0299108	0.0646637	0.338272	NA	NA
9:132264514:T:C	9	132264514	T	C	SETX	missense	0.749558	0.289224	0.691658	0.290262	0.479458	0.43901	0.336738	0.00426761	0.235635	0.0876073	0.0460777	0.0273795	0.336738	NA	NA
9:132264439:T:C	9	132264439	T	C	SETX	missense	0.16713	0.128901	0.377156	0.0285956	0.073296	0.105072	0.079656	0.0442023	0.278661	0.083237	0.00440535	0.0226146	0.278661	NA	NA
9:132329619:G:C	9	132329619	G	C	SETX	missense	0.23038	0.0964844	0.405022	0.0602179	0.104809	0.143075	0.0968503	0.00205101	0.256008	0.0537101	0.0036617	0.0219675	0.256008	NA	NA
16:72958864:T:G	16	72958864	T	G	ZFHX3	missense	0.110213	0.422876	0.0862372	0.0161003	0.0217087	0.0318673	0.0257551	0.373274	0.00891395	0.173863	0.0131208	0.00559219	0.373274	NA	NA
16:72959932:A:C	16	72959932	A	C	ZFHX3	missense	0.699693	0.15645	0.277416	0.398419	0.377861	0.454712	0.185278	0.156597	0.034267	0.000624565	0.0010788	0.0062037	0.185278	NA	NA
2:224806184:G:C	2	224806184	G	C	DOCK10	missense	0.586736	0.0577625	0.034853	0.135041	0.231291	0.116053	0.373035	0.0563801	0.083526	0.0447755	0.017342	0.00770326	0.373035	NA	NA
17:43092919:G:A	17	43092919	G	A	BRCA1	missense	0.818939	0.316313	0.388156	0.340281	0.437442	0.523651	0.372992	0.00936771	0.000220841	0.0770193	0.00745219	0.0459738	0.372992	NA	NA
9:18950897:T:C	9	18950897	T	C	SAXO1	missense	0.200564	0.577831	0.528604	0.687513	0.642457	0.636958	0.372895	0.0110232	0.0279949	0.101733	-0.000101576	0.00014851	0.372895	NA	NA
5:78129204:A:T	5	78129204	A	T	AP3B1	missense	0.953238	0.813497	0.478437	0.929823	0.878852	0.804348	0.0134754	0.0504032	0.37273	0.0337101	0.00677496	0.0537001	0.37273	NA	NA
1:93154836:G:A	1	93154836	G	A	TMED5	missense	0.145861	0.474095	0.661327	0.618574	0.653361	0.664933	0.372639	0.0258492	0.0140679	0.0828271	0.0112309	0.0163936	0.372639	NA	NA
15:101724101:G:C	15	101724101	G	C	TARS3	missense	0.257922	0.656428	0.785111	0.272149	0.435107	0.508438	0.0082022	0.242353	0.372614	0.0949891	0.0317854	0.0827712	0.372614	NA	NA
15:101724273:C:A	15	101724273	C	A	TARS3	missense	0.261974	0.211264	0.0285991	0.246585	0.225023	0.177385	0.00137547	0.00284567	0.177613	0.0028916	0.000573044	0.0129549	0.177613	NA	NA
22:46260051:T:C	22	46260051	T	C	PKDREJ	missense	0.60078	0.0442193	0.0118943	0.150463	0.147828	0.092462	0.372593	0.0866869	0.140153	0.029139	0.00149049	0.0268945	0.372593	NA	NA
22:46260582:A:G	22	46260582	A	G	PKDREJ	missense	0.60042	0.0442545	0.0118796	0.150387	0.147759	0.0923723	0.372283	0.086545	0.140101	0.0291112	0.00148859	0.0269126	0.372283	NA	NA
22:46263246:A:G	22	46263246	A	G	PKDREJ	missense	0.416529	0.0189034	0.00589581	0.0463856	0.0599907	0.0348877	0.328303	0.0312747	0.0526678	0.0675546	0.000357202	0.0116015	0.328303	NA	NA
22:46263081:T:C	22	46263081	T	C	PKDREJ	missense	0.514185	0.042016	0.0114416	0.149805	0.144258	0.0916576	0.277313	0.0841207	0.134827	0.0147399	0.00112715	0.0237492	0.277313	NA	NA
22:46260349:T:G	22	46260349	T	G	PKDREJ	missense	0.502654	0.0416843	0.0114396	0.149346	0.134454	0.0913357	0.265586	0.0835088	0.133639	0.0132173	0.00269401	0.0232997	0.265586	NA	NA
22:46260345:A:G	22	46260345	A	G	PKDREJ	missense	0.173079	0.00467961	0.00061598	0.00174628	0.014239	0.00147393	0.167856	0.00438113	0.0113266	0.0575027	-6.12968e-05	0.00961171	0.167856	NA	NA
6:29556226:A:G	6	29556226	A	G	UBD	missense	0.444377	0.0568831	0.146541	0.0281528	0.105976	0.127245	0.372591	0.00025293	0.0382796	0.146502	0.012507	0.0269844	0.372591	NA	NA
6:29556095:A:G	6	29556095	A	G	UBD	missense	0.444247	0.0568831	0.146603	0.0281527	0.105976	0.127219	0.372454	0.000252238	0.0383322	0.146455	0.0125113	0.0269734	0.372454	NA	NA
6:29556082:G:C	6	29556082	G	C	UBD	missense	0.444238	0.0568831	0.146603	0.0281534	0.105976	0.12719	0.372445	0.000252147	0.0383332	0.146446	0.0125119	0.0269537	0.372445	NA	NA
6:29555893:C:A	6	29555893	C	A	UBD	missense	0.443938	0.0566278	0.145741	0.0280404	0.105742	0.126705	0.37242	0.000257056	0.0379316	0.146174	0.0125334	0.0268223	0.37242	NA	NA
19:9251767:C:T	19	9251767	C	T	OR7E24	missense	0.765021	0.484163	0.553336	0.261686	0.336759	0.406976	0.372422	0.0648938	0.108193	0.174083	0.00068759	0.0184201	0.372422	NA	NA
9:104569223:C:A	9	104569223	C	A	OR13C8	missense	0.623015	0.755454	0.919131	0.444002	0.351307	0.519011	0.0435683	0.164753	0.37235	0.0902761	0.0356468	0.00263973	0.37235	NA	NA
9:104598641:A:G	9	104598641	A	G	OR13C5	missense	0.718556	0.757586	0.924146	0.445106	0.348435	0.532734	0.115062	0.159257	0.372309	0.121858	0.041406	0.00362226	0.372309	NA	NA
9:104598830:T:C	9	104598830	T	C	OR13C5	missense	0.321287	0.0522495	0.0836853	0.00666452	0.0326797	0.0532816	0.292056	0.00560405	0.0239411	0.12951	-0.000117077	0.00567604	0.292056	NA	NA
9:104598570:T:C	9	104598570	T	C	OR13C5	missense	0.593704	0.292005	0.557824	0.201342	0.163632	0.321972	0.257811	0.0079559	0.193011	0.0989119	0.0180469	0.0177823	0.257811	NA	NA
9:104598545:A:G	9	104598545	A	G	OR13C5	missense	0.592359	0.291869	0.556896	0.200951	0.163399	0.321351	0.256825	0.00805649	0.19258	0.0987418	0.0179709	0.0177253	0.256825	NA	NA
9:104598848:C:T	9	104598848	C	T	OR13C5	missense	0.36999	0.28642	0.551566	0.199775	0.14986	0.311748	0.0573679	0.0119867	0.206277	0.0422487	0.0178078	0.0212321	0.206277	NA	NA
17:76478942:G:A	17	76478942	G	A	RHBDF2	missense	0.498035	0.880753	0.935586	0.938709	0.890289	0.840522	0.371954	0.00279768	0.00747094	0.134517	0.000658653	0.0184177	0.371954	NA	NA
17:76479893:C:A	17	76479893	C	A	RHBDF2	missense	0.288657	0.755988	0.608677	0.466065	0.387255	0.449914	0.0806462	0.174142	0.0354834	0.00537664	0.0157846	0.00143483	0.174142	NA	NA
16:31759375:G:GA	16	31759375	G	GA	ZNF720	frameshift	0.511217	0.201387	0.313931	0.701383	0.671809	0.477159	0.0391073	0.371806	0.196896	0.189879	0.0019122	0.0577942	0.371806	NA	NA
14:55138318:A:C	14	55138318	A	C	LGALS3	missense	0.873569	0.236413	0.400546	0.429863	0.386502	0.47271	0.371508	0.105992	0.00420584	0.0147647	0.00713706	0.00156847	0.371508	NA	NA
1:229637185:A:G	1	229637185	A	G	URB2	missense	0.196003	0.517254	0.381271	0.0679049	0.0938814	0.0882323	0.0313026	0.371241	0.181326	0.168217	0.00158774	0.00323868	0.371241	NA	NA
19:7375784:G:A	19	7375784	G	A	AC119396.1	missense	0.391686	0.0119938	0.295407	0.0053198	0.0291783	0.0392383	0.370665	0.0121104	0.224508	0.147324	0.000295685	0.000389496	0.370665	NA	NA
16:1566200:C:T	16	1566200	C	T	IFT140	missense	0.0176312	0.468153	0.140229	0.0530173	0.0294118	0.0290052	0.0450181	0.370605	0.0185042	0.0927942	0.0245838	0.0265837	0.370605	NA	NA
16:1523889:G:A	16	1523889	G	A	IFT140	missense	0.0136397	0.465907	0.179954	0.0522422	0.0501867	0.0403043	0.0523179	0.368389	0.0440301	0.0958433	0.00716966	0.0147123	0.368389	NA	NA
17:5422825:C:G	17	5422825	C	G	RPAIN	missense	0.218053	0.467655	0.766102	0.268658	0.360579	0.520988	0.0168101	0.0724561	0.370591	0.0395579	0.0101091	0.110058	0.370591	NA	NA
16:57985492:G:A	16	57985492	G	A	TEPP	missense	0.937254	0.372782	0.57515	0.83258	0.875817	0.850913	0.0825454	0.370232	0.118399	0.0577932	0.0183963	0.00785038	0.370232	NA	NA
19:50423008:G:C	19	50423008	G	C	AC020909.1	missense	0.330347	0.643231	0.241998	0.759204	0.65143	0.640061	0.289742	0.0135304	0.370148	0.118474	0.00911191	0.0137024	0.370148	NA	NA
19:50423008:G:C	19	50423008	G	C	SPIB	missense	0.330347	0.643231	0.241998	0.759204	0.65143	0.640061	0.289742	0.0135304	0.370148	0.118474	0.00911191	0.0137024	0.370148	NA	NA
5:52905892:C:T	5	52905892	C	T	ITGA1	missense	0.0238668	0.484371	0.149798	0.0624341	0.0595238	0.0571695	0.0444254	0.369931	0.0166413	0.0926726	0.00688026	0.00873175	0.369931	NA	NA
5:52918751:G:A	5	52918751	G	A	ITGA1	missense	0.0242347	0.484745	0.152147	0.062752	0.0602241	0.0575001	0.0441527	0.369733	0.0176129	0.09263	0.0066785	0.00870287	0.369733	NA	NA
5:52933915:T:G	5	52933915	T	G	ITGA1	missense	0.0235001	0.479054	0.148771	0.0613321	0.0566214	0.051532	0.0435463	0.366434	0.0171096	0.0910144	0.00769942	0.0114675	0.366434	NA	NA
5:52944980:A:G	5	52944980	A	G	ITGA1	missense	0.220549	0.122699	0.136996	0.0184265	0.04155	0.0472955	0.155707	0.0521226	0.0563151	0.0964975	-0.000112988	0.000512522	0.155707	NA	NA
6:132783981:C:T	6	132783981	C	T	SLC18B1	missense	0.475177	0.0220531	0.0408307	0.0553577	0.0856676	0.102179	0.369896	0.0394793	0.0145686	0.0876598	-1.62712e-05	0.00271746	0.369896	NA	NA
12:47974193:C:T	12	47974193	C	T	COL2A1	missense	0.0234426	0.546475	0.365012	0.102937	0.0989729	0.13882	0.0870416	0.369398	0.136467	0.0839522	0.00554507	0.000149637	0.369398	NA	NA
12:48004297:T:A	12	48004297	T	A	COL2A1	missense	0.66144	0.398405	0.61165	0.83514	0.820495	0.769271	0.0455918	0.312556	0.0728707	0.143264	0.00316262	0.00115068	0.312556	NA	NA
17:17992891:C:T	17	17992891	C	T	DRC3	missense	0.410586	0.716735	0.835269	0.32022	0.414292	0.701044	0.00330896	0.241516	0.368786	0.153217	0.00340117	0.208968	0.368786	NA	NA
11:20783740:G:A	11	20783740	G	A	NELL1	missense	0.299169	0.93992	0.850141	0.758741	0.797152	0.751516	0.368468	0.150445	0.0353787	0.0181674	0.00825677	0.000211093	0.368468	NA	NA
10:25599251:A:G	10	25599251	A	G	GPR158	missense	0.892006	0.557293	0.742827	0.429749	0.346495	0.495644	0.368444	0.0162737	0.143531	0.105486	0.0327246	0.0010806	0.368444	NA	NA
10:25412412:C:G	10	25412412	C	G	GPR158	missense	0.461529	0.356269	0.214487	0.72657	0.665966	0.67152	0.102875	0.213762	0.359943	0.138886	0.000154062	6.23137e-05	0.359943	NA	NA
1:116768525:C:A	1	116768525	C	A	CD2	missense	0.542793	0.219076	0.296199	0.0867452	0.145658	0.0968758	0.368358	0.0338416	0.0829363	0.143022	0.00126506	0.00508481	0.368358	NA	NA
16:50677423:G:A	16	50677423	G	A	SNX20	missense	0.388474	0.0228638	0.104453	0.00697053	0.0464519	0.0115542	0.368172	0.00239527	0.0389585	0.132968	0.00202618	0.0116221	0.368172	NA	NA
19:51457686:A:G	19	51457686	A	G	SIGLEC8	missense	0.502047	0.0614349	0.114809	0.072542	0.109244	0.0800576	0.367808	0.0113715	0.00111259	0.0842738	0.000336158	0.00260816	0.367808	NA	NA
19:51454302:T:C	19	51454302	T	C	SIGLEC8	missense	0.529873	0.173904	0.222584	0.248255	0.211951	0.236225	0.161057	0.0248438	0.00387689	0.0103172	0.00636797	0.00165944	0.161057	NA	NA
5:109378597:T:C	5	109378597	T	C	PJA2	missense	0.138879	0.439405	0.102693	0.586715	0.571429	0.590096	0.339455	0.0250176	0.367619	0.101969	0.00142759	0.00468373	0.367619	NA	NA
5:109337245:C:T	5	109337245	C	T	PJA2	missense	0.155979	0.29432	0.554382	0.235397	0.229225	0.315295	0.0247961	0.00874024	0.189784	0.00166278	0.00021041	0.0152246	0.189784	NA	NA
16:27363079:A:G	16	27363079	A	G	IL4R	missense	0.694635	0.320688	0.196146	0.213393	0.177404	0.22479	0.367494	0.0133098	0.00906953	0.0962967	0.0164177	0.00221841	0.367494	NA	NA
16:27362551:A:C	16	27362551	A	C	IL4R	missense	0.541506	0.145918	0.0953889	0.117592	0.0690943	0.0602955	0.33878	7.63086e-06	0.0113846	0.0654339	0.029281	0.0401486	0.33878	NA	NA
16:27363606:T:G	16	27363606	T	G	IL4R	missense	0.318426	0.0199071	0.00695178	0.0560852	0.107376	0.0439836	0.209396	0.0317076	0.052406	0.0313372	0.00871095	0.00655773	0.209396	NA	NA
16:27352580:G:A	16	27352580	G	A	IL4R	missense	0.00160464	0.159183	0.00140795	0.00205232	0.000233427	0.000118592	0.00986008	0.154067	0.0096129	0.0565846	0.0125462	0.0133729	0.154067	NA	NA
2:37243971:C:A	2	37243971	C	A	NDUFAF7	missense	0.00339527	0.377144	0.00669132	0.00462673	0.000935016	0.00152517	0.024223	0.367299	0.0160839	0.135612	0.0285291	0.0280738	0.367299	NA	NA
2:37232165:C:G	2	37232165	C	G	NDUFAF7	missense	0.229135	0.00578503	0.00158395	0.00194221	0.00560224	0.00106733	0.223565	0.0060248	0.0126959	0.0766731	0.00557987	0.0144691	0.223565	NA	NA
16:78386878:G:A	16	78386878	G	A	WWOX	missense	0.187539	0.293571	0.0919571	0.591314	0.48809	0.277446	0.248539	0.122688	0.367073	0.215598	0.0030555	0.131306	0.367073	NA	NA
16:31077304:A:G	16	31077304	A	G	ZNF646	missense	0.0735403	0.496334	0.827438	0.380462	0.471289	0.193186	0.241768	0.0398675	0.367037	0.0146788	0.0227927	0.0761321	0.367037	NA	NA
16:31079086:G:C	16	31079086	G	C	ZNF646	missense	0.229668	0.435894	0.152059	0.374406	0.299253	0.675939	0.0581204	0.00764884	0.125703	0.0015248	0.0141902	0.174163	0.174163	NA	NA
16:31080754:G:A	16	31080754	G	A	ZNF646	missense	0.618769	0.448405	0.155166	0.382895	0.334967	0.683733	0.0926012	0.00302802	0.152497	0.0504819	0.0127482	0.148452	0.152497	NA	NA
17:44320684:A:G	17	44320684	A	G	SLC25A39	missense	0.750072	0.72292	0.888928	0.383792	0.423167	0.62364	0.19772	0.167987	0.367006	0.197883	0.000843177	0.0671573	0.367006	NA	NA
12:109904128:A:G	12	109904128	A	G	TCHP	missense	0.614158	0.074029	0.148099	0.156689	0.237973	0.218277	0.367004	0.057834	0.00434348	0.0546803	0.00908995	0.00427351	0.367004	NA	NA
12:109914556:G:A	12	109914556	G	A	TCHP	missense	0.307616	0.0313847	0.0263992	0.0305894	0.0520542	0.0966523	0.234572	0.00554293	0.00818337	0.0747915	-0.000107109	0.01653	0.234572	NA	NA
1:169596108:C:A	1	169596108	C	A	SELP	missense	0.558668	0.0453875	0.0100334	0.121948	0.113551	0.0285845	0.366843	0.0578926	0.11568	0.0329597	0.00305847	0.0815025	0.366843	NA	NA
1:169597075:C:T	1	169597075	C	T	SELP	missense	0.825985	0.835391	0.938391	0.563125	0.54225	0.561638	0.12898	0.142268	0.278078	0.0957402	0.00723379	0.00364444	0.278078	NA	NA
12:6073662:A:T	12	6073662	A	T	VWF	missense	0.431735	0.0188014	0.00730377	0.0310623	0.0756303	0.0789679	0.366273	0.0227287	0.039937	0.106145	0.00246558	0.0038528	0.366273	NA	NA
12:6019004:C:G	12	6019004	C	G	VWF	missense	0.502624	0.0335532	0.113813	0.0930556	0.129785	0.148339	0.337287	0.0547673	2.26021e-05	0.063047	0.000581781	0.00447442	0.337287	NA	NA
12:6063036:T:C	12	6063036	T	C	VWF	missense	0.208037	0.474178	0.683298	0.646463	0.70915	0.702833	0.316221	0.041448	0.0122449	0.080773	0.0222333	0.020984	0.316221	NA	NA
12:6044368:T:C	12	6044368	T	C	VWF	missense	0.576326	0.0817366	0.10896	0.367561	0.273343	0.249636	0.10787	0.217143	0.15707	0.0126396	0.0148567	0.027323	0.217143	NA	NA
12:5993906:C:T	12	5993906	C	T	VWF	missense	0.189438	0.00581267	0.00061598	0.00222637	0.0147059	0.00477756	0.182626	0.00429127	0.0129816	0.0630398	-0.000117137	0.00532708	0.182626	NA	NA
12:6046784:C:T	12	6046784	C	T	VWF	missense	0.178905	0.00533365	0.00114396	0.00160946	0.00676937	0.000728493	0.174009	0.00379508	0.0102596	0.0598949	0.00203313	0.0117066	0.174009	NA	NA
12:6019277:T:C	12	6019277	T	C	VWF	missense	0.896918	0.870343	0.76144	0.620801	0.772409	0.740342	0.163468	0.127993	0.0238716	0.122122	0.0294006	0.0154768	0.163468	NA	NA
12:52587728:G:A	12	52587728	G	A	KRT72	missense	0.00821881	0.382549	0.17573	0.00572701	0.00490196	0.00875885	0.0177336	0.366229	0.102923	0.14518	0.022254	0.0162123	0.366229	NA	NA
20:23605723:G:A	20	23605723	G	A	CST9	missense	0.148227	0.70154	0.693242	0.603484	0.627684	0.492867	0.366064	0.0376297	0.028757	0.038152	0.00511038	0.015553	0.366064	NA	NA
16:4747456:C:T	16	4747456	C	T	C16orf71	missense	0.134369	0.541877	0.619852	0.597632	0.586368	0.4949	0.366032	0.000770172	0.00742927	0.0792046	0.00130559	0.00917305	0.366032	NA	NA
16:4737934:G:C	16	4737934	G	C	C16orf71	missense	0.00441276	0.311408	0.186675	0.00446264	0.00606909	0.0109447	0.0188773	0.296879	0.12542	0.120259	0.0143318	0.00811791	0.296879	NA	NA
3:33097057:G:A	3	33097057	G	A	GLB1	missense	0.145936	0.500267	0.507392	0.615613	0.642857	0.569834	0.365878	0.0128554	0.0091767	0.0931917	0.00964425	4.37383e-05	0.365878	NA	NA
3:33014229:A:G	3	33014229	A	G	GLB1	missense	0.778076	0.993736	0.998416	0.997485	0.993231	0.998543	0.214936	0.00545768	0.0127545	0.0729453	0.00427605	0.0135559	0.214936	NA	NA
1:247588717:G:C	1	247588717	G	C	OR2G2	missense	0.240253	0.756531	0.774111	0.706742	0.655696	0.752753	0.365799	0.0155155	0.0212258	0.0365057	0.00151621	0.0130367	0.365799	NA	NA
1:247588859:T:C	1	247588859	T	C	OR2G2	missense	0.101321	0.359059	0.507832	0.407139	0.390756	0.282631	0.211285	0.00107944	0.0330384	0.0474383	0.000130621	0.0227993	0.211285	NA	NA
1:247589065:A:G	1	247589065	A	G	OR2G2	missense	0.315397	0.201448	0.461369	0.497217	0.468021	0.402839	0.0490479	0.159276	-4.2193e-05	0.0795992	1.95751e-06	0.00725711	0.159276	NA	NA
10:133370622:G:A	10	133370622	G	A	ECHS1	missense	0.524965	0.966662	0.971929	0.941395	0.895658	0.930929	0.365677	0.0256584	0.0292993	0.0804828	0.00235563	0.00165119	0.365677	NA	NA
10:133373302:A:G	10	133373302	A	G	ECHS1	missense	0.318984	0.722056	0.926597	0.737307	0.718823	0.806889	0.30264	0.000206122	0.144425	0.0370113	-4.55316e-05	0.0254413	0.30264	NA	NA
5:1244310:C:T	5	1244310	C	T	SLC6A18	missense	0.872336	0.653709	0.294967	0.772022	0.7493	0.695361	0.0438174	0.0334907	0.36541	0.00580883	0.00041964	0.01263	0.36541	NA	NA
5:1225572:C:T	5	1225572	C	T	SLC6A18	missense	0.885933	0.818822	0.628763	0.948956	0.936478	0.84376	0.0127454	0.0637991	0.235333	0.0597722	0.00032987	0.0388661	0.235333	NA	NA
14:23525308:A:G	14	23525308	A	G	ZFHX2	missense	0.708083	0.436273	0.251936	0.223109	0.258637	0.134246	0.365341	0.0715026	0.000504775	0.114662	3.81529e-05	0.0567266	0.365341	NA	NA
19:48935106:G:A	19	48935106	G	A	DHDH	missense	0.726243	0.549704	0.500176	0.218671	0.265997	0.401732	0.364785	0.156112	0.0945557	0.232478	0.000729915	0.0326829	0.364785	NA	NA
19:48942560:T:C	19	48942560	T	C	DHDH	missense	0.637851	0.3112	0.54743	0.173924	0.193978	0.347762	0.336145	0.0228945	0.202731	0.153527	0.00247632	0.0405896	0.336145	NA	NA
19:48939592:T:TG	19	48939592	T	TG	DHDH	frameshift	0.0870522	0.288424	0.517162	0.152816	0.124416	0.301478	0.0316266	0.0483782	0.243639	0.0182231	0.00711406	0.0537549	0.243639	NA	NA
19:48933725:G:C	19	48933725	G	C	DHDH	missense	0.224677	0.00821741	0.00175994	0.00335981	0.0238095	0.00147393	0.215372	0.00407304	0.0133751	0.0727121	0.000735583	0.0145864	0.215372	NA	NA
6:139242777:C:G	6	139242777	C	G	TXLNB	missense	0.822101	0.266609	0.236624	0.365815	0.387955	0.373289	0.364663	0.0374443	0.0522372	0.027379	-0.000116361	0.000445992	0.364663	NA	NA
6:139255599:C:T	6	139255599	C	T	TXLNB	missense	0.490896	0.0393076	0.0395107	0.145734	0.179038	0.073798	0.258411	0.0833075	0.0755295	0.0121627	0.00166416	0.0354212	0.258411	NA	NA
6:139288869:C:T	6	139288869	C	T	TXLNB	missense	0.177049	0.00605218	0.000703977	0.00238584	0.0151727	0.000897909	0.170188	0.003444	0.0119511	0.057612	-5.7755e-05	0.0118771	0.170188	NA	NA
15:22903836:C:T	15	22903836	C	T	CYFIP1	missense	0.611748	0.0491921	0.0148715	0.164052	0.238095	0.132345	0.36442	0.0923527	0.147556	0.0288314	0.00922648	0.0101145	0.36442	NA	NA
10:16937607:G:T	10	16937607	G	T	CUBN	missense	0.022054	0.409133	0.151496	0.0196624	0.0198505	0.0273513	0.0117258	0.364364	0.0575589	0.131692	0.012685	0.0068016	0.364364	NA	NA
10:16940062:C:T	10	16940062	C	T	CUBN	missense	0.138218	0.412624	0.152323	0.0209944	0.0245098	0.0283604	0.0418798	0.349412	0.0471242	0.171029	0.013967	0.011192	0.349412	NA	NA
10:16982504:G:A	10	16982504	G	A	CUBN	missense	0.446999	0.412956	0.562247	0.889862	0.818161	0.796926	0.297572	0.344167	0.147803	0.284751	-8.99169e-05	0.00202683	0.344167	NA	NA
10:16835081:G:C	10	16835081	G	C	CUBN	missense	0.242633	0.00522311	0.00149622	0.00207498	0.00933707	0.00110121	0.236909	0.00762488	0.0138318	0.0808415	0.00255218	0.0153523	0.236909	NA	NA
10:17084384:G:A	10	17084384	G	A	CUBN	missense	0.24731	0.00903681	0.00140795	0.00785948	0.0170401	0.00243969	0.228545	0.00697129	0.019375	0.0700074	0.000828996	0.0175638	0.228545	NA	NA
10:16947272:C:T	10	16947272	C	T	CUBN	missense	0.182692	0.004044	0.00132089	0.00163134	0.0137786	0.00103344	0.177923	0.00564544	0.0100399	0.0608281	-0.000113937	0.011132	0.177923	NA	NA
7:20626612:G:C	7	20626612	G	C	ABCB5	splice_donor	0.0177557	0.369461	0.439898	0.00769454	0.0119048	0.0876144	0.0102047	0.335973	0.364127	0.166207	0.0160001	0.0199962	0.364127	NA	NA
7:20645861:C:A	7	20645861	C	A	ABCB5	missense	0.00805423	0.365118	0.437599	0.00755589	0.0100373	0.087151	0.0230482	0.333314	0.363766	0.161232	0.0178551	0.0207631	0.363766	NA	NA
7:20728331:G:A	7	20728331	G	A	ABCB5	missense	0.197479	0.00915656	0.00281641	0.0091987	0.0413165	0.0297526	0.172459	0.00611286	0.01514	0.056162	0.00587486	0.0012473	0.172459	NA	NA
7:20723023:G:T	7	20723023	G	T	ABCB5	missense	0.139399	0.0998471	0.193506	0.370173	0.356676	0.327646	0.109961	0.165638	0.0495541	0.0975157	0.00112961	6.0984e-05	0.165638	NA	NA
19:48728969:G:A	19	48728969	G	A	RASIP1	missense	0.168546	0.122711	0.0485744	0.519547	0.495565	0.290519	0.195065	0.265185	0.364007	0.229412	0.00301915	0.061265	0.364007	NA	NA
4:7714334:C:T	4	7714334	C	T	SORCS2	missense	0.00713889	0.402272	0.26144	0.0137476	0.0235761	0.0792024	0.0308679	0.36375	0.167425	0.152253	0.00718263	0.010499	0.36375	NA	NA
18:50251567:G:A	18	50251567	G	A	CFAP53	missense	0.006645	0.389467	0.385428	0.00675439	0.0140056	0.0551282	0.0251624	0.363662	0.309543	0.16333	0.0119513	0.00318702	0.363662	NA	NA
18:50250874:C:T	18	50250874	C	T	CFAP53	missense	0.131817	0.0777663	0.0791975	0.379384	0.330065	0.272151	0.121563	0.203777	0.183433	0.137058	-5.37208e-05	0.0101347	0.203777	NA	NA
14:94587675:A:G	14	94587675	A	G	SERPINA5	missense	0.540672	0.0966414	0.264872	0.0998889	0.0800654	0.0936367	0.363623	0.0059426	0.057727	0.0803715	0.0126203	0.00672713	0.363623	NA	NA
14:94587526:C:T	14	94587526	C	T	SERPINA5	missense	0.539861	0.0965861	0.283313	0.100055	0.0835668	0.0980924	0.361951	0.00610264	0.0710443	0.08135	0.0108836	0.00517527	0.361951	NA	NA
14:94587553:G:A	14	94587553	G	A	SERPINA5	missense	0.900868	0.224183	0.460929	0.662666	0.686275	0.549119	0.192519	0.338064	0.0641269	0.0290867	0.00455955	0.0186706	0.338064	NA	NA
22:43928847:C:G	22	43928847	C	G	PNPLA3	missense	0.139401	0.691258	0.343468	0.227027	0.253156	0.221739	0.0466746	0.363469	0.018538	0.0542443	-0.000103033	0.00336355	0.363469	NA	NA
22:43946236:A:G	22	43946236	A	G	PNPLA3	missense	0.863444	0.882492	0.803116	0.595461	0.56746	0.730541	0.139301	0.167597	0.0649529	0.132607	0.0108635	0.0203192	0.167597	NA	NA
17:78125237:G:A	17	78125237	G	A	TMC6	missense	0.0249969	0.520878	0.192274	0.0932918	0.076564	0.0464742	0.0693882	0.363353	0.0208673	0.0658859	0.00985653	0.035785	0.363353	NA	NA
12:51049161:G:A	12	51049161	G	A	LETMD1	missense	0.482645	0.674429	0.86006	0.368213	0.508641	0.566353	0.0123643	0.151386	0.363285	0.0940758	0.0196742	0.0520668	0.363285	NA	NA
7:134199329:G:A	7	134199329	G	A	LRGUK	missense	0.00469068	0.375834	0.0485744	0.00566634	0.00210084	0.00179582	0.0225453	0.362988	0.0034215	0.134782	0.0266633	0.0285867	0.362988	NA	NA
7:134221917:C:T	7	134221917	C	T	LRGUK	missense	0.0205427	0.2196	0.371436	0.0882664	0.112045	0.124301	0.0562073	0.0649916	0.193217	0.0109698	0.001104	0.00412458	0.193217	NA	NA
9:122675490:A:G	9	122675490	A	G	OR1L3	missense	0.373902	0.011828	0.0790215	0.00377672	0.0235761	0.00806424	0.362222	0.00816345	0.0247133	0.129462	0.000447938	0.0125697	0.362222	NA	NA
9:122675446:T:C	9	122675446	T	C	OR1L3	missense	0.185412	0.00712996	0.0770855	0.00241662	0.0144725	0.00713245	0.176101	0.00336795	0.0432216	0.0652448	-9.21882e-05	0.00317893	0.176101	NA	NA
9:122676099:C:T	9	122676099	C	T	OR1L3	missense	0.178809	0.00689045	0.076625	0.00234625	0.0142457	0.00694727	0.169694	0.00324746	0.0437419	0.0629427	-0.00010628	0.00301556	0.169694	NA	NA
9:122675965:T:C	9	122675965	T	C	OR1L3	missense	0.167555	0.00654961	0.0769095	0.00229437	0.014239	0.00706468	0.15854	0.00305863	0.0454423	0.0591253	-0.000115675	0.00244396	0.15854	NA	NA
1:216046439:A:G	1	216046439	A	G	USH2A	missense	0.76417	0.199707	0.463129	0.667046	0.623716	0.515385	0.0456868	0.362104	0.0569034	0.0697637	3.89688e-05	0.0298136	0.362104	NA	NA
1:215999038:A:G	1	215999038	A	G	USH2A	missense	0.431297	0.771247	0.80755	0.497993	0.532446	0.58975	0.0175505	0.147295	0.172315	0.0264538	0.000232481	0.0108071	0.172315	NA	NA
10:122276813:G:A	10	122276813	G	A	BTBD16	missense	0.008908	0.422562	0.18189	0.0294228	0.00746965	0.0326297	0.0392357	0.362091	0.0720753	0.11501	0.0391223	0.00764682	0.362091	NA	NA
10:122336546:A:C	10	122336546	A	C	BTBD16	missense	0.366342	0.657626	0.664699	0.316657	0.345866	0.404436	0.000626311	0.197481	0.182282	0.0665259	-7.13994e-05	0.0067053	0.197481	NA	NA
10:122329521:G:A	10	122329521	G	A	BTBD16	missense	0.604751	0.699698	0.826206	0.510309	0.538749	0.49302	0.012316	0.0664783	0.183108	0.0268848	-1.67232e-05	0.00322915	0.183108	NA	NA
3:19919838:C:T	3	19919838	C	T	EFHB	missense	0.874468	0.311491	0.362196	0.779279	0.777103	0.713133	0.0583246	0.362081	0.263169	0.0721266	0.00253506	0.00298581	0.362081	NA	NA
3:19918264:G:A	3	19918264	G	A	EFHB	missense	0.803302	0.283393	0.356213	0.663063	0.610177	0.647957	0.0707652	0.259949	0.152919	0.0272023	0.00203011	8.00785e-05	0.259949	NA	NA
16:1202369:C:T	16	1202369	C	T	CACNA1H	missense	0.236111	0.726584	0.771031	0.266138	0.284781	0.387317	0.0138375	0.34091	0.361914	0.0933906	0.000947401	0.0158058	0.361914	NA	NA
16:1202441:T:C	16	1202441	T	C	CACNA1H	missense	0.0486174	0.106181	0.0170715	0.30424	0.121849	0.128156	0.176534	0.0893883	0.226154	0.138805	0.0631674	0.0608993	0.226154	NA	NA
16:1220162:G:A	16	1220162	G	A	CACNA1H	missense	0.70402	0.801583	0.862812	0.589223	0.692344	0.557318	0.020764	0.0937316	0.151138	0.0354874	0.0137911	0.00686128	0.151138	NA	NA
4:1355241:G:A	4	1355241	G	A	UVSSA	missense	0.248909	0.477241	0.367893	0.038492	0.0660598	0.151537	0.0993692	0.361796	0.199827	0.236151	0.00400708	0.0190358	0.361796	NA	NA
4:1380986:C:T	4	1380986	C	T	UVSSA	missense	0.696785	0.921598	0.689051	0.679541	0.582672	0.665481	-4.95228e-06	0.167693	0.000115175	0.0227961	0.028122	0.00250479	0.167693	NA	NA
22:37726455:A:G	22	37726455	A	G	TRIOBP	missense	0.261609	0.696691	0.873262	0.732852	0.661298	0.745705	0.361773	5.58851e-05	0.0854993	0.0614231	0.00359534	0.00528219	0.361773	NA	NA
22:37734452:G:T	22	37734452	G	T	TRIOBP	missense	0.0732189	0.331275	0.29317	0.291955	0.352336	0.392699	0.155549	0.00586412	0.000126562	0.00371507	0.0103751	0.0278002	0.155549	NA	NA
1:65148471:T:A	1	65148471	T	A	AK4	missense	0.423134	0.0904543	0.268655	0.019818	0.112278	0.0791908	0.361381	0.0108116	0.157591	0.164261	0.0210072	0.00498904	0.361381	NA	NA
5:75707853:T:C	5	75707853	T	C	POC5	missense	0.858416	0.373851	0.555908	0.398893	0.482251	0.566603	0.361371	0.00880845	0.029436	0.0714727	0.00448622	0.037062	0.361371	NA	NA
5:75705765:T:A	5	75705765	T	A	POC5	missense	0.173581	0.004606	0.00105634	0.00139094	0.00933707	0.000830143	0.169277	0.0042265	0.00990511	0.0583702	0.000407913	0.0108524	0.169277	NA	NA
5:75705757:A:G	5	75705757	A	G	POC5	missense	0.152898	0.140116	0.345781	0.08632	0.151098	0.207884	0.0137621	0.00828416	0.161125	0.0291768	0.0111136	0.0464778	0.161125	NA	NA
1:27382530:C:T	1	27382530	C	T	CD164L2	missense	0.467782	0.965308	0.629796	0.908	0.845705	0.755557	0.36113	0.0594405	0.152615	0.0985888	0.00363247	0.0511193	0.36113	NA	NA
11:65021722:T:C	11	65021722	T	C	ARL2	missense	0.696653	0.153736	0.211847	0.616881	0.633287	0.393714	0.0344805	0.361085	0.248055	0.0882033	0.00649799	0.0703193	0.361085	NA	NA
20:35286981:A:G	20	35286981	A	G	FAM83C	missense	0.37045	0.0106673	0.00202394	0.00369901	0.0193744	0.00237184	0.361007	0.00861408	0.022448	0.123603	0.00141786	0.0224308	0.361007	NA	NA
20:35286917:C:T	20	35286917	C	T	FAM83C	missense	0.649235	0.0619772	0.237768	0.211485	0.251401	0.358159	0.33361	0.124127	-2.1004e-05	0.0393163	0.000626153	0.0388577	0.33361	NA	NA
22:45327926:G:C	22	45327926	G	C	FAM118A	missense	0.767785	0.374247	0.441834	0.284945	0.414566	0.43167	0.360999	0.00507098	0.0266059	0.113763	0.0153105	0.0236951	0.360999	NA	NA
22:45332489:G:A	22	45332489	G	A	FAM118A	missense	0.754598	0.369993	0.43629	0.270992	0.403128	0.416325	0.36016	0.00738799	0.0305902	0.118545	0.0161775	0.0230728	0.36016	NA	NA
20:25418154:G:A	20	25418154	G	A	GINS1	missense	0.148191	0.354746	0.0379669	0.472629	0.450398	0.33188	0.200176	0.0153026	0.360991	0.0868373	0.000393947	0.0238	0.360991	NA	NA
16:269512:A:G	16	269512	A	G	RGS11	missense	0.565652	0.398012	0.306642	0.0934275	0.192433	0.126601	0.360972	0.169929	0.0695867	0.216422	0.00665135	0.00220876	0.360972	NA	NA
16:270760:C:T	16	270760	C	T	RGS11	missense	0.0853581	0.375279	0.292327	0.0749658	0.167134	0.108105	0.00150418	0.222053	0.112199	0.0735899	0.0190615	0.000342531	0.222053	NA	NA
16:12803721:G:T	16	12803721	G	T	CPPED1	missense	0.649485	0.268423	0.37588	0.178894	0.173436	0.164159	0.360761	0.00856611	0.0601188	0.0967871	0.00578156	0.00948504	0.360761	NA	NA
16:12665109:T:C	16	12665109	T	C	CPPED1	missense	0.727385	0.594182	0.562742	0.941869	0.879552	0.817345	0.10225	0.249857	0.249464	0.19061	0.00113032	0.0266464	0.249857	NA	NA
19:44031846:G:T	19	44031846	G	T	ZNF222	missense	0.230922	0.196188	0.316526	0.698595	0.575864	0.641775	0.30749	0.360726	0.178903	0.259277	0.00539218	0.000487683	0.360726	NA	NA
19:44031822:A:G	19	44031822	A	G	ZNF222	missense	0.220853	0.00650368	0.00158395	0.00177866	0.00887021	0.00127063	0.215423	0.00466799	0.0121142	0.0746183	0.00207855	0.0133468	0.215423	NA	NA
19:44031918:A:G	19	44031918	A	G	ZNF222	missense	0.220803	0.00651277	0.00158395	0.00178028	0.00887021	0.00125368	0.215369	0.00465657	0.0121129	0.074598	0.00207787	0.0133875	0.215369	NA	NA
2:86078281:T:C	2	86078281	T	C	POLR1A	missense	0.372561	0.0107963	0.00237592	0.00357191	0.0214853	0.0308031	0.360717	0.00936105	0.0227335	0.130751	0.00101026	6.23582e-05	0.360717	NA	NA
2:86089914:G:C	2	86089914	G	C	POLR1A	missense	0.551527	0.894189	0.745507	0.876558	0.840421	0.880731	0.229596	0.00760055	0.0381674	0.0408883	0.000835501	0.00285712	0.229596	NA	NA
10:48805357:T:C	10	48805357	T	C	WDFY4	missense	0.720265	0.415001	0.815822	0.315301	0.413632	0.433843	0.262426	0.00819534	0.360586	0.0988858	0.00665171	0.0132693	0.360586	NA	NA
10:48817351:G:A	10	48817351	G	A	WDFY4	missense	0.132085	0.275729	0.663675	0.372603	0.438113	0.359045	0.137368	0.0154971	0.179437	0.0280112	0.0153354	0.000105859	0.179437	NA	NA
10:48790735:G:A	10	48790735	G	A	WDFY4	missense	0.0155025	0.265463	0.295759	0.0480157	0.0504202	0.145834	0.0362814	0.157404	0.164416	0.0579605	0.00244613	0.0350293	0.164416	NA	NA
10:48826788:G:A	10	48826788	G	A	WDFY4	missense	0.380889	0.159512	0.129004	0.117452	0.157563	0.162284	0.162468	0.00186458	0.000420806	0.0468632	0.00120223	0.00222566	0.162468	NA	NA
16:4883938:G:C	16	4883938	G	C	PPL	missense	0.105203	0.485841	0.615804	0.552891	0.516106	0.461881	0.36047	0.00213114	0.0202469	0.0763033	-0.000117055	0.00636177	0.36047	NA	NA
16:4892098:C:T	16	4892098	C	T	PPL	missense	0.105053	0.480839	0.605245	0.552492	0.515173	0.456153	0.359536	0.00273115	0.0165204	0.0787721	-0.00011707	0.00751774	0.359536	NA	NA
16:4885635:G:A	16	4885635	G	A	PPL	missense	0.0197087	0.364144	0.229009	0.0848021	0.052521	0.131658	0.0642602	0.20386	0.056187	0.0425075	0.0178797	0.00415193	0.20386	NA	NA
16:4888159:T:G	16	4888159	T	G	PPL	missense	0.798134	0.993459	0.99868	0.998165	0.988562	0.99895	0.19624	0.00376675	0.0115798	0.0678618	0.000385069	0.012694	0.19624	NA	NA
10:62399574:G:T	10	62399574	G	T	ZNF365	missense	0.143779	0.522883	0.674674	0.609646	0.496732	0.447784	0.360303	0.00462611	0.0244588	0.0990289	0.00992212	0.0305191	0.360303	NA	NA
1:54594689:G:A	1	54594689	G	A	ACOT11	missense	0.464796	0.215198	0.198733	0.0311556	0.0882353	0.204144	0.360201	0.0827845	0.0576858	0.22801	0.000287925	0.0667568	0.360201	NA	NA
1:54594578:C:T	1	54594578	C	T	ACOT11	missense	0.0331941	0.269852	0.159655	0.0267811	0.0298786	0.0661234	0.0028384	0.202889	0.0671674	0.0774661	0.00394382	0.00365859	0.202889	NA	NA
1:54599307:G:A	1	54599307	G	A	ACOT11	missense	0.0340788	0.270667	0.151091	0.0332144	0.030112	0.0672992	0.00458917	0.192438	0.0526756	0.0671524	0.0062433	0.00210964	0.192438	NA	NA
4:121816810:G:C	4	121816810	G	C	EXOSC9	missense	0.405501	0.0175544	0.0364758	0.0220611	0.0528284	0.0101074	0.360175	0.0146985	0.00113641	0.100666	0.000365915	0.0246883	0.360175	NA	NA
4:121813987:A:G	4	121813987	A	G	EXOSC9	missense	0.246481	0.0131271	0.032119	0.0203545	0.0354809	0.007336	0.201173	0.0105421	1.08111e-05	0.0489761	-8.49208e-05	0.0183318	0.201173	NA	NA
15:41841899:C:T	15	41841899	C	T	JMJD7-PLA2G4B	missense	0.0410229	0.351128	0.613252	0.149382	0.122782	0.162827	0.0835085	0.106488	0.359745	0.0128179	0.00585181	7.40946e-06	0.359745	NA	NA
15:41841899:C:T	15	41841899	C	T	PLA2G4B	missense	0.0410229	0.351128	0.613252	0.149382	0.122782	0.162827	0.0835085	0.106488	0.359745	0.0128179	0.00585181	7.40946e-06	0.359745	NA	NA
3:39119973:G:A	3	39119973	G	A	TTC21A	missense	0.785518	0.25693	0.270201	0.325795	0.373711	0.318759	0.359602	0.0232481	0.0148735	0.0346924	0.00112568	0.00232977	0.359602	NA	NA
3:39119965:G:A	3	39119965	G	A	TTC21A	missense	0.785644	0.256906	0.270396	0.326044	0.373246	0.31917	0.359489	0.0233726	0.0148838	0.0346438	0.00105405	0.00230254	0.359489	NA	NA
3:39138772:G:A	3	39138772	G	A	TTC21A	missense	0.229733	0.742833	0.725537	0.671722	0.623249	0.677239	0.336645	0.0237134	0.0137087	0.0313397	0.00131518	0.00192716	0.336645	NA	NA
12:111446804:T:C	12	111446804	T	C	SH2B3	missense	0.922081	0.894751	0.972897	0.515469	0.624416	0.887931	0.287516	0.244205	0.359569	0.306156	0.00283425	0.221883	0.359569	NA	NA
12:111418639:C:G	12	111418639	C	G	SH2B3	missense	0.354586	0.0118569	0.00149727	0.00334752	0.0240542	0.00416893	0.345309	0.00644611	0.0226343	0.119864	1.6544e-05	0.0172809	0.345309	NA	NA
12:111418689:T:C	12	111418689	T	C	SH2B3	missense	0.354246	0.0118563	0.00149622	0.00334466	0.0240542	0.00435446	0.344955	0.00643672	0.0226231	0.119819	1.51242e-05	0.0168915	0.344955	NA	NA
20:2311076:A:C	20	2311076	A	C	AL121899.2	missense	0.367928	0.00980157	0.00219993	0.00338003	0.0135387	0.00216854	0.359286	0.0092879	0.0215184	0.123091	0.0046061	0.0224107	0.359286	NA	NA
20:2309687:C:A	20	2309687	C	A	AL121899.2	missense	0.465872	0.949252	0.92705	0.818383	0.747199	0.832955	0.253282	0.100993	0.0618392	0.0125232	0.00996402	0.00257819	0.253282	NA	NA
20:2311076:A:C	20	2311076	A	C	TGM3	missense	0.367928	0.00980157	0.00219993	0.00338003	0.0135387	0.00216854	0.359286	0.0092879	0.0215184	0.123091	0.0046061	0.0224107	0.359286	NA	NA
20:2309687:C:A	20	2309687	C	A	TGM3	missense	0.465872	0.949252	0.92705	0.818383	0.747199	0.832955	0.253282	0.100993	0.0618392	0.0125232	0.00996402	0.00257819	0.253282	NA	NA
3:9949417:C:G	3	9949417	C	G	PRRT3	missense	0.723029	0.337457	0.186202	0.247987	0.275444	0.268424	0.359171	0.00736087	0.0272104	0.0855755	0.000125132	0.000758388	0.359171	NA	NA
3:9949479:A:G	3	9949479	A	G	PRRT3	missense	0.722165	0.337227	0.18629	0.247901	0.276144	0.268501	0.358205	0.00733704	0.0270903	0.08538	8.56098e-05	0.000739091	0.358205	NA	NA
3:9949116:G:C	3	9949116	G	C	PRRT3	missense	0.721928	0.337393	0.186466	0.24811	0.274977	0.268687	0.357655	0.00733285	0.027075	0.0852091	0.000150584	0.000737589	0.357655	NA	NA
3:9949745:G:A	3	9949745	G	A	PRRT3	missense	0.163961	0.00383212	0.000703977	0.00116499	0.00583567	0.000796259	0.160339	0.00455144	0.00992946	0.0553205	0.00196044	0.0100572	0.160339	NA	NA
12:7652640:C:G	12	7652640	C	G	APOBEC1	missense	0.545323	0.398556	0.592573	0.880712	0.908263	0.789628	0.182238	0.359061	0.118114	0.239489	0.0333197	0.00296826	0.359061	NA	NA
1:196673103:G:A	1	196673103	G	A	CFH	missense	0.72126	0.412378	0.401778	0.235667	0.216721	0.312544	0.359015	0.0417556	0.0309247	0.135251	0.0118297	0.00214989	0.359015	NA	NA
1:196741937:G:T	1	196741937	G	T	CFH	missense	0.268058	0.00775651	0.00184794	0.00325942	0.0219421	0.00257514	0.259235	0.00657597	0.0158261	0.0880581	-7.57118e-05	0.0147574	0.259235	NA	NA
1:196690107:C:T	1	196690107	C	T	CFH	missense	0.630443	0.921257	0.919704	0.622506	0.631714	0.694197	0.000891447	0.218795	0.19702	0.0488691	0.000569806	0.00488516	0.218795	NA	NA
1:196737547:G:T	1	196737547	G	T	CFH	missense	0.198101	0.00586816	0.00158395	0.00270242	0.0196078	0.00228728	0.190474	0.00489459	0.0114453	0.0643988	0.000365734	0.0103383	0.190474	NA	NA
1:196740644:G:T	1	196740644	G	T	CFH	missense	0.0567296	0.434606	0.463739	0.172687	0.127511	0.141748	0.0820686	0.158609	0.165477	0.0131586	0.0123667	0.00729738	0.165477	NA	NA
12:27488540:G:A	12	27488540	G	A	SMCO2	missense	0.520456	0.196457	0.377046	0.0706435	0.159271	0.235035	0.35882	0.0274188	0.168677	0.183627	0.00722029	0.0507723	0.35882	NA	NA
1:119514379:T:C	1	119514379	T	C	HSD3B1	missense	0.393007	0.106378	0.061158	0.00582822	0.0443511	0.0570296	0.358081	0.037662	0.00449035	0.177779	7.30649e-05	0.00324433	0.358081	NA	NA
1:119511592:A:G	1	119511592	A	G	HSD3B1	missense	0.335765	0.102649	0.0581764	0.00507976	0.0385154	0.0554105	0.30164	0.041007	0.00568652	0.157491	-7.64308e-06	0.00486985	0.30164	NA	NA
1:119514623:C:A	1	119514623	C	A	HSD3B1	missense	0.88643	0.926722	0.911915	0.680359	0.635387	0.806711	0.0953571	0.154501	0.11889	0.112802	0.015352	0.0232304	0.154501	NA	NA
22:31095309:G:C	22	31095309	G	C	SMTN	missense	0.496327	0.37913	0.169043	0.658038	0.695612	0.62123	0.0363905	0.128845	0.358041	0.0714754	0.0117174	-3.86907e-06	0.358041	NA	NA
22:31096795:C:T	22	31096795	C	T	SMTN	missense	0.223277	0.00502054	0.000879972	0.00172775	0.00723623	0.00113513	0.218293	0.00657995	0.0138331	0.0749346	0.00338047	0.0136777	0.218293	NA	NA
6:54941691:C:A	6	54941691	C	A	FAM83B	missense	0.621487	0.058661	0.0533263	0.173129	0.246965	0.21742	0.357736	0.0895689	0.0889068	0.0375593	0.00781983	0.00169676	0.357736	NA	NA
6:54940890:A:C	6	54940890	A	C	FAM83B	missense	0.621739	0.0589926	0.0545679	0.173769	0.247432	0.217565	0.357175	0.089623	0.087587	0.0372929	0.00777317	0.00163032	0.357175	NA	NA
6:54940276:C:G	6	54940276	C	G	FAM83B	missense	0.187014	0.00621799	0.000880127	0.00237857	0.0112045	0.00167723	0.180125	0.00374364	0.0121596	0.0612586	0.000323568	0.0106741	0.180125	NA	NA
2:21002409:C:T	2	21002409	C	T	APOB	missense	0.851722	0.708952	0.311917	0.790068	0.69211	0.498678	0.0226888	0.0123969	0.357295	0.022073	0.0165345	0.1627	0.357295	NA	NA
2:21008652:G:A	2	21008652	G	A	APOB	missense	0.147683	0.290468	0.685707	0.209289	0.306632	0.491461	0.0225278	0.0125868	0.35573	0.0212394	0.0164761	0.154097	0.35573	NA	NA
2:21028042:G:A	2	21028042	G	A	APOB	missense	0.169888	0.386278	0.823151	0.458813	0.466604	0.607665	0.180056	0.00781294	0.271619	0.0137431	0.00095225	0.0567141	0.271619	NA	NA
2:21002613:C:G	2	21002613	C	G	APOB	missense	0.105781	0.228343	0.031327	0.0233624	0.0186741	0.0138752	0.0330029	0.163369	0.00189339	0.0767599	0.00982938	0.0161618	0.163369	NA	NA
3:129411354:T:C	3	129411354	T	C	EFCAB12	missense	0.116181	0.199224	0.415787	0.00659981	0.0161064	0.0255142	0.0606722	0.1557	0.356867	0.12279	0.00489472	0.000636446	0.356867	NA	NA
3:129421656:T:C	3	129421656	T	C	EFCAB12	missense	0.116162	0.19916	0.415787	0.00660784	0.0161064	0.0255311	0.0606497	0.15562	0.356864	0.122741	0.00489559	0.000632802	0.356864	NA	NA
15:56464222:C:T	15	56464222	C	T	MNS1	missense	0.365975	0.00943292	0.00149595	0.00375986	0.020775	0.00216868	0.356606	0.00990966	0.0234422	0.12136	0.000827489	0.022585	0.356606	NA	NA
11:6877309:G:A	11	6877309	G	A	OR10A4	missense	0.366143	0.0087144	0.00184794	0.00390387	0.0196078	0.00277844	0.356564	0.0109875	0.0226516	0.120901	0.00125177	0.0212254	0.356564	NA	NA
1:6124032:A:G	1	6124032	A	G	CHD5	missense	0.59222	0.598815	0.966825	0.562945	0.655929	0.766502	0.000429954	0.000972097	0.356342	0.0148878	0.0125311	0.0826968	0.356342	NA	NA
11:67521123:C:T	11	67521123	C	T	CABP2	missense	0.105802	0.261087	0.657103	0.560757	0.570495	0.629401	0.356323	0.14336	0.0421377	0.124378	0.00643503	0.0291948	0.356323	NA	NA
6:49492265:A:G	6	49492265	A	G	CENPQ	missense	0.416948	0.8595	0.544317	0.409685	0.471495	0.406375	0.00162935	0.356289	0.0204014	0.0644516	0.00147353	0.00303194	0.356289	NA	NA
19:56088039:C:G	19	56088039	C	G	ZNF787	missense	0.403589	0.410049	0.721391	0.888796	0.881886	0.943923	0.355665	0.352901	0.0301205	0.259442	0.0131303	0.0716311	0.355665	NA	NA
8:142879686:C:T	8	142879686	C	T	CYP11B1	missense	0.0205423	0.200332	0.431274	0.0193095	0.0266106	0.142947	0.00735114	0.136917	0.355577	0.0874667	0.00280596	0.0676217	0.355577	NA	NA
19:47066585:G:C	19	47066585	G	C	ZC3H4	missense	0.366012	0.0112937	0.00211193	0.004108	0.0172736	0.00337162	0.355551	0.00797925	0.0223604	0.12144	0.00244656	0.0202373	0.355551	NA	NA
19:9857758:C:T	19	9857758	C	T	OLFM2	missense	0.108051	0.670705	0.301443	0.546886	0.410789	0.303971	0.355436	0.055737	0.0920822	0.0547491	0.0219932	0.0954391	0.355436	NA	NA
19:9857463:G:A	19	9857463	G	A	OLFM2	missense	0.0389664	0.0465215	0.0122316	0.229727	0.187296	0.0463217	0.122076	0.109901	0.166865	0.13498	0.000102161	0.105098	0.166865	NA	NA
6:26056376:G:A	6	26056376	G	A	H1-2	missense	0.0102043	0.349863	0.462073	0.0280838	0.0408497	0.149781	0.0371508	0.274112	0.355435	0.126235	0.00304857	0.0485357	0.355435	NA	NA
14:24432043:A:C	14	24432043	A	C	KHNYN	missense	0.113721	0.705313	0.533615	0.541429	0.454248	0.498119	0.35543	0.077115	0.000154256	0.018109	0.00955564	0.00141254	0.35543	NA	NA
7:117559479:G:A	7	117559479	G	A	CFTR	missense	0.866062	0.566755	0.438634	0.405194	0.381364	0.4771	0.355361	0.0314861	0.000191544	0.107869	0.00940959	0.00166733	0.355361	NA	NA
5:149042711:C:T	5	149042711	C	T	SH3TC2	missense	0.00873349	0.397319	0.123525	0.018092	0.0149393	0.0514028	0.0288142	0.355305	0.0377647	0.129701	0.0167819	0.000244467	0.355305	NA	NA
5:94524094:T:C	5	94524094	T	C	KIAA0825	missense	0.364347	0.00978297	0.00184827	0.00334618	0.0331466	0.0074379	0.355131	0.00930133	0.022367	0.123277	0.000483406	0.0120531	0.355131	NA	NA
5:94417312:C:T	5	94417312	C	T	KIAA0825	missense	0.153439	0.0598769	0.09699	0.29373	0.302521	0.245536	0.0412706	0.158612	0.0916393	0.0705275	0.00342161	0.00103115	0.158612	NA	NA
16:1256680:G:A	16	1256680	G	A	TPSD1	missense	0.315743	0.374152	0.772311	0.297732	0.248598	0.432061	1.39876e-05	0.00959203	0.354679	0.0150992	0.0101734	0.0323603	0.354679	NA	NA
17:74310152:G:A	17	74310152	G	A	DNAI2	missense	0.458163	0.0245956	0.064062	0.0524995	0.0950047	0.113869	0.354602	0.0332171	0.00168802	0.0906633	0.00146966	0.00751008	0.354602	NA	NA
17:74312180:G:A	17	74312180	G	A	DNAI2	missense	0.48565	0.965152	0.843981	0.906395	0.85831	0.832362	0.347231	0.0550063	0.00551817	0.0706806	0.0019793	0.0100316	0.347231	NA	NA
11:4848676:A:C	11	4848676	A	C	OR51S1	missense	0.610062	0.16215	0.137124	0.611261	0.712885	0.706197	0.00221034	0.35111	0.3546	0.0575722	0.0382965	0.0370521	0.3546	NA	NA
11:4848419:G:A	11	4848419	G	A	OR51S1	missense	0.35683	0.112099	0.0803556	0.418389	0.412424	0.376948	0.00241319	0.205941	0.235855	0.0573212	0.00109631	0.000288368	0.235855	NA	NA
11:4849031:G:C	11	4849031	G	C	OR51S1	missense	0.282636	0.11109	0.0808694	0.41804	0.413978	0.386589	0.0257244	0.202351	0.23008	0.0759394	0.00181451	1.15216e-05	0.23008	NA	NA
11:4848562:A:G	11	4848562	A	G	OR51S1	missense	0.193483	0.00477173	0.00158395	0.00187664	0.0112045	0.00106783	0.188071	0.0054078	0.0103546	0.0641729	0.000294744	0.0120069	0.188071	NA	NA
19:51481473:A:G	19	51481473	A	G	CEACAM18	missense	0.00886831	0.0230204	0.410771	0.0266716	0.0263772	0.0685846	0.0126282	0.00101648	0.354534	0.00415794	0.000103075	0.0175331	0.354534	NA	NA
14:50901892:A:G	14	50901892	A	G	ABHD12B	missense	0.161583	0.658256	0.443915	0.198218	0.237125	0.223589	0.0174838	0.354519	0.0972085	0.0769672	-3.82284e-05	0.000197606	0.354519	NA	NA
14:50885627:G:A	14	50885627	G	A	ABHD12B	missense	0.0117267	0.278853	0.0346709	0.0595233	0.0170401	0.0090638	0.0460569	0.16739	0.0125697	0.0194709	0.0331239	0.0500074	0.16739	NA	NA
19:44108078:A:G	19	44108078	A	G	ZNF224	missense	0.512981	0.335176	0.562302	0.824806	0.753268	0.69239	0.144157	0.354515	0.0869777	0.223821	0.000110414	0.0133298	0.354515	NA	NA
8:18061425:A:G	8	18061425	A	G	ASAH1	missense	0.616498	0.986956	0.858451	0.989219	0.951447	0.958586	0.354301	0.013186	0.0659877	0.126196	0.00146954	0.000255419	0.354301	NA	NA
11:8925474:A:G	11	8925474	A	G	C11orf16	missense	0.636519	0.990254	0.997536	0.996388	0.974323	0.997882	0.354281	0.00930561	0.0208247	0.121105	-7.27359e-05	0.0224683	0.354281	NA	NA
11:8921452:G:A	11	8921452	G	A	C11orf16	missense	0.753369	0.993063	0.998768	0.997307	0.975957	0.998475	0.239131	0.00606678	0.0154162	0.0815758	0.000569308	0.0152541	0.239131	NA	NA
16:77326022:A:T	16	77326022	A	T	ADAMTS18	missense	0.197444	0.72855	0.845951	0.381352	0.365717	0.413517	0.103811	0.225765	0.354242	0.0186387	0.00225757	0.000456372	0.354242	NA	NA
16:77367648:A:G	16	77367648	A	G	ADAMTS18	missense	0.257062	0.715271	0.545495	0.251958	0.266807	0.296903	0.00300053	0.347834	0.128096	0.0860395	0.00117068	0.000135749	0.347834	NA	NA
16:77320076:G:T	16	77320076	G	T	ADAMTS18	missense	0.745494	0.752607	0.849261	0.398254	0.428571	0.499271	0.182961	0.194177	0.297633	0.163984	0.00113105	0.00456664	0.297633	NA	NA
16:77291428:G:T	16	77291428	G	T	ADAMTS18	missense	0.105799	0.0946103	0.133316	0.492444	0.395376	0.310243	0.258525	0.280084	0.197473	0.237014	0.00223795	0.0321823	0.280084	NA	NA
6:149889549:C:T	6	149889549	C	T	RAET1E	missense	0.201584	0.511128	0.844333	0.394071	0.436975	0.485244	0.0977775	0.0299878	0.35416	0.000576059	0.00315556	0.016899	0.35416	NA	NA
6:149888581:C:G	6	149888581	C	G	RAET1E	missense	0.456186	0.517586	0.846709	0.396169	0.445145	0.486328	0.00378717	0.0239081	0.336262	0.0223606	0.00165358	0.0108311	0.336262	NA	NA
6:149889545:G:A	6	149889545	G	A	RAET1E	missense	0.807546	0.532888	0.869324	0.40691	0.531046	0.600176	0.263927	0.0147107	0.327646	0.117158	0.0120716	0.0459354	0.327646	NA	NA
6:149890867:C:T	6	149890867	C	T	RAET1E	missense	0.226155	0.040495	0.525745	0.13711	0.189429	0.244787	0.0260951	0.0681721	0.286553	0.00407773	0.00761563	0.0354164	0.286553	NA	NA
6:149889987:A:T	6	149889987	A	T	RAET1E	missense	0.955872	0.603027	0.939634	0.748219	0.870215	0.853043	0.162369	0.0618656	0.123003	0.00637646	0.0415021	0.0310763	0.162369	NA	NA
6:160540105:T:C	6	160540105	T	C	LPA	missense	0.00926783	0.399692	0.0872052	0.0226879	0.00537132	0.00528581	0.0296151	0.354025	0.0118587	0.110081	0.0350445	0.0368433	0.354025	NA	NA
11:120480110:A:G	11	120480110	A	G	ARHGEF12	missense	0.00398083	0.363282	0.00167195	0.00437257	0.000933707	1.69417e-05	0.0216154	0.353962	0.0254782	0.130592	0.0272889	0.031012	0.353962	NA	NA
11:6199939:A:G	11	6199939	A	G	OR52W1	missense	0.315663	0.871345	0.951514	0.766442	0.781513	0.796025	0.353768	0.0549489	0.151908	0.0250855	0.00309143	0.00714521	0.353768	NA	NA
11:6199984:T:A	11	6199984	T	A	OR52W1	missense	0.288718	0.559043	0.803556	0.733899	0.742877	0.635683	0.310013	0.0414701	0.034198	0.114303	0.00690123	0.00700253	0.310013	NA	NA
11:6200146:G:A	11	6200146	G	A	OR52W1	missense	0.00194416	0.18343	0.00105597	0.00221585	0.000233427	0.00010165	0.011028	0.177975	0.0123109	0.0656388	0.0144387	0.0153872	0.177975	NA	NA
3:52816983:A:G	3	52816983	A	G	ITIH4	missense	0.361554	0.00951723	0.00185153	0.0029208	0.0212716	0.00225393	0.353758	0.00901851	0.0215913	0.122052	0.000465282	0.0214001	0.353758	NA	NA
3:52818472:C:G	3	52818472	C	G	ITIH4	missense	0.361968	0.0097277	0.0134636	0.00328617	0.0296452	0.201677	0.334867	0.0157852	0.00958535	0.164119	0.000292908	0.138388	0.334867	NA	NA
3:52819464:T:A	3	52819464	T	A	ITIH4	missense	0.36194	0.00972788	0.0134636	0.00328613	0.0296452	0.201671	0.334838	0.0157834	0.00958418	0.164111	0.000292651	0.138385	0.334838	NA	NA
3:52827195:A:T	3	52827195	A	T	ITIH4	missense	0.204727	0.572096	0.287456	0.232852	0.236929	0.121423	0.00699	0.221185	0.00330853	0.0243771	0.000451881	0.0578997	0.221185	NA	NA
3:52818522:G:T	3	52818522	G	T	ITIH4	missense	0.211247	0.581774	0.289817	0.269644	0.284579	0.133933	0.0156338	0.191859	6.51978e-05	0.0124835	-0.000112404	0.0697456	0.191859	NA	NA
7:98192543:T:C	7	98192543	T	C	LMTK2	missense	0.0223831	0.410358	0.343189	0.0232003	0.0172736	0.0576526	0.0154587	0.353643	0.235037	0.139022	0.0199351	8.62107e-05	0.353643	NA	NA
7:98192803:T:A	7	98192803	T	A	LMTK2	missense	0.108447	0.114069	0.163352	0.535104	0.570962	0.245798	0.293605	0.28772	0.191851	0.284398	0.0228202	0.1057	0.293605	NA	NA
17:17506246:C:T	17	17506246	C	T	PEMT	missense	0.385905	0.496201	0.225968	0.737818	0.552312	0.4932	0.185666	0.0816422	0.3534	0.160803	0.0361966	0.0784642	0.3534	NA	NA
17:17522317:C:T	17	17522317	C	T	PEMT	missense	0.11966	0.135788	0.13358	0.459071	0.345472	0.21078	0.206459	0.18506	0.169922	0.203883	0.00665922	0.0881664	0.206459	NA	NA
19:43848513:T:C	19	43848513	T	C	ZNF283	missense	0.830614	0.298814	0.383999	0.757101	0.723623	0.801535	0.0340698	0.352979	0.216801	0.0557196	-7.2936e-05	0.0161331	0.352979	NA	NA
19:43847542:C:T	19	43847542	C	T	ZNF283	missense	0.942479	0.519272	0.621172	0.852349	0.851074	0.854911	0.064887	0.234308	0.108293	0.0347282	0.00117143	0.00202238	0.234308	NA	NA
19:43848514:G:A	19	43848514	G	A	ZNF283	missense	0.445621	0.149904	0.210753	0.412981	0.413632	0.557559	0.00478215	0.163991	0.0823051	0.00985584	0.000250062	0.0522346	0.163991	NA	NA
19:52907913:A:C	19	52907913	A	C	ZNF888	missense	0.727324	0.687317	0.29743	0.22757	0.207283	0.255379	0.352962	0.304829	-1.74965e-05	0.236159	0.0198681	0.00405012	0.352962	NA	NA
19:52907120:A:G	19	52907120	A	G	ZNF888	missense	0.693322	0.685453	0.296463	0.227317	0.203782	0.252939	0.311828	0.30596	1.6379e-05	0.222453	0.0204327	0.00403316	0.311828	NA	NA
6:43216394:A:C	6	43216394	A	C	CUL9	missense	0.674937	0.22059	0.399859	0.210913	0.173903	0.254193	0.352924	0.00182687	0.0546692	0.0747361	0.0148764	0.000270394	0.352924	NA	NA
16:3356112:C:T	16	3356112	C	T	OR2C1	missense	0.00292133	0.363656	0.0559662	0.00460168	0.00140056	0.00179582	0.0247003	0.352903	0.00790314	0.132386	0.0266642	0.0267273	0.352903	NA	NA
14:102331718:G:A	14	102331718	G	A	ZNF839	missense	0.122027	0.483861	0.269447	0.0624728	0.048809	0.0989259	0.00297479	0.352775	0.0932183	0.136541	0.0184919	-7.39679e-06	0.352775	NA	NA
14:102326049:T:C	14	102326049	T	C	ZNF839	missense	0.664904	0.594755	0.310718	0.181275	0.20915	0.284816	0.336333	0.253723	0.0101566	0.241081	0.00397111	0.00395802	0.336333	NA	NA
14:102326294:G:A	14	102326294	G	A	ZNF839	missense	0.664771	0.594524	0.310542	0.181347	0.20915	0.284383	0.336141	0.253427	0.0100976	0.240736	0.00397429	0.00386658	0.336141	NA	NA
17:3449015:T:C	17	3449015	T	C	SPATA22	missense	0.120721	0.0829157	0.0291271	0.476178	0.318861	0.193508	0.214301	0.278794	0.352769	0.262172	0.0179146	0.113066	0.352769	NA	NA
17:3471678:GCA:G	17	3471678	GCA	G	SPATA22	splice_donor	0.263059	0.0130255	0.0448786	0.025651	0.0599907	0.100091	0.199864	0.0183361	-7.59345e-06	0.0638381	0.00279137	0.0264701	0.199864	NA	NA
17:3449000:A:G	17	3449000	A	G	SPATA22	missense	0.235023	0.487269	0.438303	0.195939	0.20028	0.222173	0.000530403	0.165599	0.101829	0.0500527	0.00133158	-8.81406e-06	0.165599	NA	NA
17:3449037:C:T	17	3449037	C	T	SPATA22	missense	0.234658	0.487158	0.438226	0.195914	0.20028	0.221961	0.000505637	0.165559	0.101825	0.0499353	0.0013237	-8.74979e-06	0.165559	NA	NA
9:120842848:T:C	9	120842848	T	C	PSMD5	missense	0.00495824	0.375182	0.177817	0.00907899	0.00466853	0.0102158	0.0260991	0.35268	0.101269	0.133412	0.0247157	0.0157608	0.35268	NA	NA
9:133778872:T:C	9	133778872	T	C	VAV2	missense	0.801971	0.369026	0.101109	0.52528	0.532446	0.512808	0.173133	0.0575599	0.352635	0.000494102	-8.04166e-05	0.000504212	0.352635	NA	NA
6:656143:C:A	6	656143	C	A	HUS1B	missense	0.482008	0.948176	0.846418	0.910291	0.799393	0.805913	0.352584	0.0323198	0.00500626	0.0868542	0.0243149	0.0228224	0.352584	NA	NA
11:62145724:G:T	11	62145724	G	T	INCENP	missense	0.237843	0.133352	0.148706	0.619882	0.616246	0.293228	0.200669	0.352537	0.297873	0.29338	0.0105277	0.13057	0.352537	NA	NA
11:62146788:G:A	11	62146788	G	A	INCENP	missense	0.0180564	0.133162	0.468706	0.0881704	0.0832552	0.233309	0.059212	0.00825243	0.298203	0.00785364	0.00078889	0.0732492	0.298203	NA	NA
11:62140968:T:C	11	62140968	T	C	INCENP	missense	0.162117	0.0593253	0.0988208	0.312264	0.305322	0.202826	0.0435626	0.174489	0.101447	0.0914295	0.00161096	0.0167974	0.174489	NA	NA
21:38299554:G:A	21	38299554	G	A	KCNJ15	missense	0.103502	0.455128	0.282647	0.552013	0.432306	0.37287	0.352379	0.00621998	0.101371	0.113966	0.011077	0.0386891	0.352379	NA	NA
18:11886564:C:G	18	11886564	C	G	MPPE1	missense	0.738171	0.280598	0.544703	0.26706	0.445119	0.385034	0.352358	0.00171686	0.112256	0.0880875	0.0408833	0.0150864	0.352358	NA	NA
1:157539092:C:T	1	157539092	C	T	FCRL5	missense	0.395941	0.834473	0.777191	0.845423	0.870682	0.854805	0.351947	0.00140131	0.00459576	0.0691662	0.0113141	0.00595714	0.351947	NA	NA
1:157534643:C:G	1	157534643	C	G	FCRL5	missense	0.270939	0.0100685	0.0970609	0.00983569	0.0252101	0.0553146	0.241426	0.0104709	0.0390221	0.0890068	0.000174339	0.00928641	0.241426	NA	NA
1:157534632:C:T	1	157534632	C	T	FCRL5	missense	0.270913	0.0100687	0.0970609	0.00983567	0.0252101	0.0552845	0.241402	0.0104684	0.0390258	0.0889943	0.000173966	0.0092703	0.241402	NA	NA
1:157544307:A:G	1	157544307	A	G	FCRL5	missense	0.462884	0.705673	0.88666	0.809424	0.757003	0.767298	0.217839	0.0160828	0.0415628	0.0675854	0.00118882	0.000382231	0.217839	NA	NA
17:38753246:A:T	17	38753246	A	T	PSMB3	missense	0.0517447	0.521215	0.25396	0.0967984	0.0490196	0.0926202	0.036548	0.351835	0.0533732	0.0788389	0.0359194	0.00586043	0.351835	NA	NA
11:4907391:G:A	11	4907391	G	A	OR51A7	missense	0.0818895	0.288278	0.523344	0.0809847	0.0934143	0.0829916	0.00208494	0.127796	0.351736	0.0423387	8.73147e-05	0.00172642	0.351736	NA	NA
2:241872907:C:T	2	241872907	C	T	RTP5	missense	0.0120662	0.383689	0.44465	0.0188442	0.0168067	0.0728856	0.0257558	0.332194	0.351735	0.141551	0.0168012	0.00500823	0.351735	NA	NA
2:241872487:T:C	2	241872487	T	C	RTP5	missense	0.0097424	0.383542	0.419747	0.0184112	0.0135387	0.0722418	0.0292156	0.333637	0.326425	0.140422	0.0206587	0.0051011	0.333637	NA	NA
2:241872208:T:C	2	241872208	T	C	RTP5	missense	0.205251	0.436213	0.545767	0.0990432	0.119748	0.172229	0.0192106	0.231637	0.319009	0.119079	0.00111697	0.00536531	0.319009	NA	NA
2:241871857:G:A	2	241871857	G	A	RTP5	missense	0.144807	0.16456	0.211105	0.435056	0.418768	0.408295	0.162607	0.138864	0.077443	0.104805	0.00112915	0.000432563	0.162607	NA	NA
12:52846241:C:T	12	52846241	C	T	KRT78	missense	0.38176	0.0117001	0.210966	0.0104032	0.0182158	0.0500305	0.351686	0.0152564	0.131893	0.130127	0.00672577	0.00207272	0.351686	NA	NA
12:52848857:C:T	12	52848857	C	T	KRT78	missense	0.254557	0.00873282	0.209998	0.0093759	0.0154062	0.0492173	0.224495	0.0115314	0.148831	0.0870229	0.00372808	0.0065135	0.224495	NA	NA
12:52844603:C:T	12	52844603	C	T	KRT78	missense	0.213677	0.00753528	0.209961	0.00903418	0.0128385	0.0489631	0.183946	0.0106753	0.154958	0.0732073	0.00398463	0.00868407	0.183946	NA	NA
12:52844563:G:A	12	52844563	G	A	KRT78	missense	0.00979263	0.244813	0.124164	0.0377199	0.0452848	0.0612103	0.0323154	0.162827	0.032045	0.0428838	0.000430552	0.000787095	0.162827	NA	NA
13:38690553:T:C	13	38690553	T	C	FREM2	missense	0.750612	0.484644	0.392291	0.270511	0.294585	0.297475	0.351677	0.0646866	0.011893	0.131778	0.00125714	0.00113108	0.351677	NA	NA
13:38850116:C:G	13	38850116	C	G	FREM2	missense	0.0850171	0.438974	0.0109996	0.118729	0.0882353	0.127813	0.0163302	0.230468	0.112424	0.0408609	0.0126685	0.000572766	0.230468	NA	NA
13:38848487:C:T	13	38848487	C	T	FREM2	missense	0.142704	0.440113	0.0111796	0.11916	0.0917367	0.128216	-4.67149e-06	0.225154	0.116205	0.0543581	0.0126297	0.00101513	0.225154	NA	NA
13:38856177:C:T	13	38856177	C	T	FREM2	missense	0.754418	0.901349	0.949657	0.701239	0.699206	0.718007	0.00318092	0.112589	0.17477	0.0319554	0.0010938	2.38126e-05	0.17477	NA	NA
13:38689946:C:G	13	38689946	C	G	FREM2	missense	0.181037	0.00910146	0.00219993	0.00886746	0.0221755	0.0120794	0.158437	0.00468583	0.0144883	0.0474148	-1.18269e-05	0.00214061	0.158437	NA	NA
13:38689509:G:A	13	38689509	G	A	FREM2	missense	0.180931	0.00910129	0.00219993	0.00886579	0.0221755	0.0120794	0.158333	0.00468044	0.0144804	0.0473829	-1.09877e-05	0.0021368	0.158333	NA	NA
9:104695251:C:T	9	104695251	C	T	OR13D1	missense	0.819572	0.781207	0.964361	0.533048	0.533613	0.695262	0.143876	0.102378	0.35139	0.126721	0.00402475	0.031188	0.35139	NA	NA
9:104694994:A:C	9	104694994	A	C	OR13D1	missense	0.640149	0.561373	0.501848	0.315604	0.338702	0.402589	0.165755	0.0916255	0.0414168	0.105515	0.000784765	0.00437352	0.165755	NA	NA
9:104694482:T:C	9	104694482	T	C	OR13D1	missense	0.04439	0.486539	0.426393	0.223379	0.148737	0.174451	0.14828	0.154957	0.0849356	0.00363817	0.0213635	0.0103012	0.154957	NA	NA
15:24677083:C:G	15	24677083	C	G	NPAP1	missense	0.799056	0.346113	0.502288	0.338052	0.414099	0.389147	0.35098	0.0016342	0.0345724	0.0650575	0.00367536	0.000695396	0.35098	NA	NA
15:24676624:G:C	15	24676624	G	C	NPAP1	missense	0.056446	0.327766	0.421771	0.301868	0.308824	0.312523	0.189194	0.00401786	0.0381015	0.0116601	0.000793357	0.0013773	0.189194	NA	NA
1:1616547:T:C	1	1616547	T	C	MIB2	missense	0.54762	0.225767	0.227033	0.710036	0.664099	0.483786	0.0258369	0.350974	0.313949	0.178968	0.000191295	0.0609044	0.350974	NA	NA
1:1623412:T:C	1	1623412	T	C	MIB2	missense	0.754696	0.746914	0.592045	0.93552	0.946312	0.859048	0.0892661	0.0984696	0.233712	0.103469	0.0123563	0.0109323	0.233712	NA	NA
5:66054653:C:T	5	66054653	C	T	ERBIN	missense	0.0240079	0.447832	0.135604	0.0489733	0.0522876	0.077434	0.0324386	0.3509	0.017677	0.103392	0.00523394	-8.23874e-06	0.3509	NA	NA
10:75094806:C:T	10	75094806	C	T	DUSP13	missense	0.672938	0.880824	0.87962	0.421044	0.549253	0.478195	0.0861926	0.350585	0.317515	0.165968	0.01058	1.77762e-07	0.350585	NA	NA
22:39662181:A:G	22	39662181	A	G	CACNA1I	missense	0.769462	0.915518	0.962073	0.528084	0.601774	0.551384	0.0919237	0.291991	0.350213	0.136745	0.00129651	0.00129053	0.350213	NA	NA
22:39670953:C:T	22	39670953	C	T	CACNA1I	missense	0.259141	0.00566538	0.00263992	0.00268706	0.0186741	0.0016264	0.251962	0.00840669	0.0128664	0.0854327	-0.000102694	0.0157228	0.251962	NA	NA
4:13604952:A:T	4	13604952	A	T	BOD1L1	missense	0.376993	0.948985	0.947711	0.814292	0.78268	0.868285	0.350028	0.107991	0.0963067	0.0194896	0.000679793	0.0184789	0.350028	NA	NA
19:42527362:G:T	19	42527362	G	T	CEACAM1	missense	0.3601	0.0121596	0.00800774	0.00383907	0.0329132	0.00206689	0.349873	0.00667763	0.0107948	0.120611	0.000409075	0.0228007	0.349873	NA	NA
2:68502860:A:G	2	68502860	A	G	APLF	missense	0.442564	0.0220163	0.0376694	0.0490531	0.0800654	0.0454468	0.349593	0.0308554	0.0115429	0.0760055	0.000317739	0.00691528	0.349593	NA	NA
2:68526108:T:A	2	68526108	T	A	APLF	missense	0.552026	0.0727038	0.0487504	0.131038	0.210317	0.127869	0.336747	0.0360834	0.0590935	0.0458815	0.0107866	0.00288548	0.336747	NA	NA
3:132499779:G:T	3	132499779	G	T	DNAJC13	missense	0.906384	0.526939	0.869213	0.468633	0.493697	0.612474	0.34956	0.00069595	0.265277	0.0955861	0.000389438	0.0229783	0.34956	NA	NA
2:43844604:A:G	2	43844604	A	G	ABCG8	missense	0.192443	0.41857	0.83084	0.387183	0.309346	0.504716	0.0964643	0.00277611	0.349338	0.000404012	0.0123851	0.0311488	0.349338	NA	NA
2:43877786:T:C	2	43877786	T	C	ABCG8	missense	0.962043	0.856286	0.986888	0.778092	0.856209	0.899417	0.126564	0.0118758	0.167409	0.0610638	0.0102689	0.0392231	0.167409	NA	NA
4:70643369:T:C	4	70643369	T	C	ENAM	missense	0.450346	0.133768	0.032207	0.0440556	0.0992063	0.0576864	0.349153	0.019884	0.0195488	0.129279	0.00291234	0.00322762	0.349153	NA	NA
4:70643714:G:A	4	70643714	G	A	ENAM	missense	0.321507	0.130246	0.030711	0.0430546	0.0877684	0.0568563	0.216599	0.0256459	0.0146873	0.0870613	0.00268206	0.00108363	0.216599	NA	NA
19:14473554:T:C	19	14473554	T	C	PTGER1	missense	0.358762	0.0108063	0.00211379	0.00381106	0.0154134	0.00223752	0.349019	0.00793618	0.0215664	0.119201	0.00317478	0.0220758	0.349019	NA	NA
17:40999832:T:C	17	40999832	T	C	KRTAP3-2	missense	0.541342	0.269416	0.235346	0.0921206	0.142457	0.17479	0.34889	0.0610214	0.0311852	0.16654	-3.56489e-05	0.00555164	0.34889	NA	NA
13:72727590:T:C	13	72727590	T	C	MZT1	missense	0.624126	0.988301	0.975449	0.989009	0.949113	0.96322	0.348735	0.0137827	0.00210463	0.116854	0.002676	1.04381e-05	0.348735	NA	NA
1:156727264:T:C	1	156727264	T	C	ISG20L2	missense	0.173401	0.486772	0.165699	0.0636772	0.0952381	0.106665	0.0234115	0.348646	0.0166621	0.151095	0.000275003	4.70563e-05	0.348646	NA	NA
12:57472038:G:C	12	57472038	G	C	GLI1	missense	0.769802	0.220254	0.397077	0.679645	0.727464	0.521842	0.042078	0.348399	0.117092	0.072026	0.0158686	0.0329413	0.348399	NA	NA
12:57471538:G:A	12	57471538	G	A	GLI1	missense	0.235835	0.191202	0.309805	0.623721	0.625117	0.437028	0.21879	0.282416	0.119798	0.22484	0.00915107	0.0313095	0.282416	NA	NA
4:164957183:A:G	4	164957183	A	G	FAM218A	missense	0.0812587	0.258047	0.612548	0.155118	0.225724	0.335203	0.038138	0.0277329	0.348007	0.0165226	0.0102647	0.0775372	0.348007	NA	NA
19:51529904:C:T	19	51529904	C	T	SIGLEC6	missense	0.0218178	0.530528	0.0113516	0.111424	0.0571895	0.0971097	0.0915735	0.347605	0.106856	0.0517162	0.0337949	0.00721872	0.347605	NA	NA
18:23822334:C:A	18	23822334	C	A	LAMA3	missense	0.0690489	0.402604	0.0628521	0.021569	0.022409	0.0448229	0.00253901	0.347579	0.000833309	0.141582	0.0128791	0.000788302	0.347579	NA	NA
18:23845022:T:C	18	23845022	T	C	LAMA3	missense	0.0817308	0.403426	0.0627866	0.0214987	0.0189252	0.0445911	0.00706646	0.346841	0.000685498	0.146282	0.0172792	0.000985721	0.346841	NA	NA
19:54726211:C:T	19	54726211	C	T	KIR3DL3	missense	0.0387606	0.155382	0.43805	0.0335186	0.0217087	0.102704	0.00122755	0.0727392	0.34757	0.0456996	0.0103721	0.0230104	0.34757	NA	NA
19:54726137:G:A	19	54726137	G	A	KIR3DL3	missense	0.0755391	0.341065	0.166491	0.0405913	0.0688609	0.0450156	0.000866423	0.247986	0.0492655	0.0901507	-3.1815e-05	0.00432331	0.247986	NA	NA
17:75522122:G:C	17	75522122	G	C	TSEN54	missense	0.201481	0.249903	0.467177	0.69227	0.594071	0.666949	0.347419	0.284356	0.0504279	0.226583	0.0020553	0.00392154	0.347419	NA	NA
17:75523332:C:T	17	75523332	C	T	TSEN54	missense	0.574253	0.261192	0.468139	0.695902	0.602241	0.66848	0.0152087	0.304348	0.0686741	0.100503	0.00561391	0.000503003	0.304348	NA	NA
17:75516572:G:T	17	75516572	G	T	TSEN54	missense	0.415814	0.255685	0.524564	0.694154	0.597806	0.704317	0.112592	0.298747	0.0292137	0.139911	0.00438027	0.00897137	0.298747	NA	NA
17:75524404:G:C	17	75524404	G	C	TSEN54	missense	0.208158	0.00693651	0.000967969	0.00237293	0.00606909	0.00128757	0.20132	0.00396605	0.0133035	0.0687224	0.00436089	0.0129857	0.20132	NA	NA
19:51127228:C:A	19	51127228	C	A	SIGLEC9	missense	0.355387	0.00856748	0.00431718	0.00287951	0.017507	0.00662487	0.347365	0.0100274	0.0158526	0.120639	0.00164292	0.0123781	0.347365	NA	NA
19:51127979:T:C	19	51127979	T	C	SIGLEC9	missense	0.354255	0.00857685	0.00184794	0.0028823	0.0170401	0.00174505	0.346726	0.00976713	0.020998	0.119057	0.00174604	0.0220415	0.346726	NA	NA
19:51125365:A:C	19	51125365	A	C	SIGLEC9	missense	0.313503	0.00732341	0.00167195	0.00248219	0.0154062	0.0016264	0.306782	0.00894975	0.0184228	0.105427	0.00136101	0.0192274	0.306782	NA	NA
19:51127225:C:A	19	51127225	C	A	SIGLEC9	missense	0.857115	0.311436	0.581045	0.566713	0.60084	0.657427	0.201965	0.146083	0.000174186	0.000994143	0.00175349	0.0169626	0.201965	NA	NA
2:99404482:C:T	2	99404482	C	T	REV1	missense	0.0078178	0.360801	0.00255192	0.00572624	0.0070028	0.0102158	0.0157886	0.347205	0.0248799	0.129848	0.0157368	0.0116522	0.347205	NA	NA
2:37179537:C:G	2	37179537	C	G	SULT6B1	missense	0.247716	0.71046	0.759947	0.265643	0.258403	0.419164	0.00959942	0.319084	0.347073	0.0966911	0.00550163	0.0296114	0.347073	NA	NA
5:75147307:C:T	5	75147307	C	T	ANKRD31	missense	0.823765	0.39467	0.42881	0.363865	0.5007	0.548865	0.346828	0.000189827	0.00127749	0.088637	0.0188243	0.0447617	0.346828	NA	NA
1:26284400:A:C	1	26284400	A	C	UBXN11	missense	0.885638	0.509617	0.457849	0.930758	0.891457	0.680378	4.68237e-06	0.331013	0.346539	0.182655	0.00014538	0.125608	0.346539	NA	NA
17:5521756:A:G	17	5521756	A	G	NLRP1	missense	0.00439228	0.367345	0.00149595	0.0101096	0.0035014	0.00508251	0.0260347	0.346397	0.031144	0.11946	0.0260485	0.0237247	0.346397	NA	NA
17:5582047:A:T	17	5582047	A	T	NLRP1	missense	0.0944806	0.446097	0.0575603	0.446448	0.395191	0.236872	0.258635	0.00264737	0.301078	0.0703858	0.000517894	0.073046	0.301078	NA	NA
17:5532943:C:T	17	5532943	C	T	NLRP1	missense	0.124576	0.438137	0.0498064	0.392401	0.28972	0.232203	0.165088	0.0113404	0.269603	0.034328	0.0142344	0.0470558	0.269603	NA	NA
20:58218650:G:A	20	58218650	G	A	ANKRD60	missense	0.47771	0.925375	0.596269	0.906386	0.879318	0.809525	0.346363	0.0164896	0.183187	0.0978438	1.291e-05	0.0168986	0.346363	NA	NA
20:58221472:A:T	20	58221472	A	T	ANKRD60	missense	0.292154	0.0380725	0.211897	0.00591889	0.0210084	0.0304781	0.26617	0.00143813	0.14875	0.115908	0.00125545	2.53134e-05	0.26617	NA	NA
1:184795938:A:G	1	184795938	A	G	NIBAN1	missense	0.485599	0.0288699	0.102341	0.0775722	0.127451	0.0885233	0.346237	0.0466982	-3.47292e-05	0.0641389	0.00334132	0.000972562	0.346237	NA	NA
2:112913801:G:T	2	112913801	G	T	IL37	missense	0.264991	0.925838	0.809155	0.703604	0.658411	0.731438	0.346197	0.17909	0.0358083	0.00724646	0.0026462	0.00384993	0.346197	NA	NA
2:112913833:A:G	2	112913833	A	G	IL37	missense	0.31534	0.927309	0.809717	0.704382	0.661998	0.732057	0.285748	0.177289	0.0339584	0.00353163	0.00272918	0.00321615	0.285748	NA	NA
7:139079487:C:T	7	139079487	C	T	ZC3HAV1	missense	0.214844	0.584887	0.391851	0.136361	0.180439	0.148663	0.00547449	0.346105	0.110016	0.117459	-5.17324e-05	0.0029624	0.346105	NA	NA
7:139076288:G:C	7	139076288	G	C	ZC3HAV1	missense	0.233464	0.584133	0.414379	0.137128	0.180672	0.150662	0.0107367	0.341992	0.127487	0.123163	-9.4272e-05	0.00293624	0.341992	NA	NA
20:63540930:G:A	20	63540930	G	A	SRMS	missense	0.358961	0.0115703	0.00255237	0.00534379	0.0378151	0.00401545	0.345781	0.00816424	0.02196	0.116431	0.00123043	0.0194979	0.345781	NA	NA
20:63540916:C:A	20	63540916	C	A	SRMS	missense	0.413322	0.0364052	0.0443506	0.0511891	0.0611578	0.0302917	0.314355	0.0142421	0.00724718	0.0662422	0.000932259	0.0192963	0.314355	NA	NA
20:63541286:G:A	20	63541286	G	A	SRMS	missense	0.315216	0.0101975	0.00378388	0.00479278	0.0361811	0.00369341	0.302937	0.00719419	0.0160022	0.102027	0.00192853	0.0168619	0.302937	NA	NA
20:63542574:G:A	20	63542574	G	A	SRMS	missense	0.381367	0.0358722	0.0441824	0.0509149	0.0600187	0.0301593	0.281323	0.0132031	0.0063042	0.0570704	0.00074616	0.0177659	0.281323	NA	NA
20:63547202:T:C	20	63547202	T	C	SRMS	missense	0.286148	0.00874219	0.00202394	0.0036213	0.0245098	0.00332057	0.276422	0.00660983	0.0169535	0.0940094	6.47637e-07	0.0147098	0.276422	NA	NA
20:63542208:C:G	20	63542208	C	G	SRMS	missense	0.323163	0.0292476	0.030887	0.0242447	0.0310458	0.0164843	0.26906	0.00332211	0.00222656	0.0742191	0.00208582	0.0132837	0.26906	NA	NA
20:63540928:C:T	20	63540928	C	T	SRMS	missense	0.383687	0.0364881	0.0576382	0.0539464	0.0693277	0.248924	0.262055	0.0203992	0.00441587	0.0944398	0.000961078	0.105925	0.262055	NA	NA
13:40941150:T:A	13	40941150	T	A	ELF1	missense	0.215056	0.711016	0.197554	0.673991	0.644024	0.584031	0.345771	0.0131805	0.338748	0.0668663	-8.21613e-05	0.00712679	0.345771	NA	NA
13:40958916:T:C	13	40958916	T	C	ELF1	missense	0.259613	0.717827	0.215945	0.684623	0.660364	0.592284	0.300698	0.0113375	0.328794	0.0605525	1.92887e-05	0.00833613	0.328794	NA	NA
7:77627396:A:G	7	77627396	A	G	PTPN12	missense	0.214092	0.594488	0.65191	0.156943	0.233193	0.349058	0.000393329	0.315969	0.34548	0.14407	0.00249819	0.0562333	0.34548	NA	NA
7:77618504:G:A	7	77618504	G	A	PTPN12	missense	0.833759	0.893886	0.89926	0.592845	0.65514	0.675266	0.107153	0.189363	0.179449	0.1211	0.000726412	0.00375916	0.189363	NA	NA
7:77627090:A:G	7	77627090	A	G	PTPN12	missense	0.00123434	0.162208	0.0120556	0.00192843	0.00070028	0.000457426	0.0109257	0.157187	2.86411e-05	0.0584661	0.0114556	0.012598	0.157187	NA	NA
6:11723403:C:T	6	11723403	C	T	ADTRP	missense	0.0736181	0.0553079	0.417635	0.0262826	0.0753968	0.119917	0.013823	0.00388921	0.345258	0.0365938	0.0128287	0.049481	0.345258	NA	NA
11:57387528:G:A	11	57387528	G	A	PRG2	missense	0.6465	0.989848	0.995688	0.997019	0.98296	0.995866	0.34523	0.00794673	0.015815	0.1197	0.00183863	0.0168501	0.34523	NA	NA
1:93207166:A:C	1	93207166	A	C	CCDC18	missense	0.386613	0.950529	0.943858	0.815257	0.836992	0.948675	0.345184	0.105734	0.0861747	0.0114379	0.00366359	0.0977597	0.345184	NA	NA
1:93254596:G:T	1	93254596	G	T	CCDC18	missense	0.310788	0.00708416	0.0127596	0.00237618	0.0172736	0.00355824	0.303902	0.00917781	0.00280853	0.105491	0.000638565	0.0147055	0.303902	NA	NA
1:93254513:C:G	1	93254513	C	G	CCDC18	missense	0.185553	0.455709	0.27867	0.165956	0.171582	0.273477	0.000202693	0.169993	0.0204112	0.0571703	0.00143936	0.0194772	0.169993	NA	NA
11:48144715:G:C	11	48144715	G	C	PTPRJ	missense	0.134387	0.709918	0.376804	0.568072	0.518441	0.405846	0.344829	0.0666775	0.0545399	0.0374169	0.0010528	0.0397216	0.344829	NA	NA
19:372661:C:A	19	372661	C	A	THEG	missense	0.0173137	0.00999484	0.441021	0.0542016	0.0359477	0.055548	0.0193126	0.0314922	0.344596	0.00225043	0.00282994	0.000160183	0.344596	NA	NA
2:71139827:C:A	2	71139827	C	A	MPHOSPH10	missense	0.00671838	0.102019	0.389323	0.0129396	0.0278037	0.0622006	0.0105111	0.0613576	0.344424	0.0410487	0.000215821	0.019687	0.344424	NA	NA
1:247965938:G:A	1	247965938	G	A	OR2AK2	missense	0.182083	0.57099	0.470433	0.641537	0.610177	0.530767	0.344406	0.0021956	0.0343276	0.0905563	4.82526e-05	0.0109124	0.344406	NA	NA
2:218644895:C:A	2	218644895	C	A	ZNF142	missense	0.143395	0.647316	0.806494	0.569618	0.63352	0.666367	0.344096	0.0209613	0.138635	0.014972	0.0131219	0.0284715	0.344096	NA	NA
2:218643649:A:T	2	218643649	A	T	ZNF142	missense	0.0711244	0.323031	0.0866925	0.388045	0.262838	0.279218	0.235866	0.00283339	0.192606	0.067828	0.0201943	0.0146485	0.235866	NA	NA
2:218644265:T:C	2	218644265	T	C	ZNF142	missense	0.801601	0.672271	0.912267	0.610525	0.727124	0.719894	0.0752224	0.00372069	0.20084	0.036137	0.019727	0.0180172	0.20084	NA	NA
1:158354635:A:G	1	158354635	A	G	CD1E	missense	0.821836	0.406832	0.641323	0.36073	0.449556	0.556758	0.34405	2.02216e-05	0.108669	0.102093	0.00421459	0.0496311	0.34405	NA	NA
3:33153498:C:A	3	33153498	C	A	SUSD5	missense	0.707229	0.869671	0.81371	0.404628	0.403595	0.571124	0.126689	0.343822	0.233707	0.207399	0.00804848	0.0232685	0.343822	NA	NA
2:26453527:G:T	2	26453527	G	T	DRC1	missense	0.0348811	0.479622	0.521295	0.0716165	0.0599907	0.0971606	0.0390708	0.341324	0.343796	0.102469	0.0121606	0.00018351	0.343796	NA	NA
2:26455172:G:T	2	26455172	G	T	DRC1	missense	0.301654	0.0206257	0.108589	0.0459368	0.114613	0.0582475	0.205748	0.023605	0.0142184	0.0438418	0.0172522	0.00010363	0.205748	NA	NA
2:26455214:A:C	2	26455214	A	C	DRC1	missense	0.00305512	0.211974	0.0475185	0.00552461	0.00256769	0.004066	0.0140141	0.197846	0.0112837	0.0714311	0.0139326	0.0115736	0.197846	NA	NA
12:51343823:G:A	12	51343823	G	A	CELA1	missense	0.192198	0.554332	0.391366	0.114504	0.0936041	0.140006	0.00584004	0.343743	0.134743	0.123965	0.0166527	0.000831966	0.343743	NA	NA
12:51329814:A:AG	12	51329814	A	AG	CELA1	frameshift	0.128928	0.0715417	0.0486001	0.30323	0.278037	0.175369	0.0663291	0.143044	0.167808	0.10106	0.000111982	0.026658	0.167808	NA	NA
12:51343778:T:C	12	51343778	T	C	CELA1	missense	0.119334	0.0710348	0.0505638	0.302115	0.276999	0.174024	0.0752602	0.142193	0.16269	0.10462	0.000142387	0.0266205	0.16269	NA	NA
1:205061988:C:T	1	205061988	C	T	CNTN2	missense	0.328704	0.736126	0.832717	0.348812	0.419664	0.67376	0.00976632	0.244116	0.343737	0.102666	0.00150585	0.158983	0.343737	NA	NA
1:205058609:G:A	1	205058609	G	A	CNTN2	missense	0.145457	0.392711	0.482835	0.158088	0.212885	0.397225	0.00670926	0.115523	0.182838	0.0615512	0.00215409	0.111387	0.182838	NA	NA
4:15516734:A:C	4	15516734	A	C	CC2D2A	missense	0.0404271	0.386753	0.240936	0.0132336	0.0275444	0.0873712	0.000477344	0.343538	0.145407	0.159957	0.00490052	0.0146401	0.343538	NA	NA
5:35039381:C:T	5	35039381	C	T	AGXT2	missense	0.973513	0.472991	0.580781	0.895649	0.900093	0.841099	0.0823978	0.343522	0.187278	0.0822909	0.00557128	0.00265714	0.343522	NA	NA
5:35037010:C:T	5	35037010	C	T	AGXT2	missense	0.550464	0.473018	0.539951	0.0910815	0.114146	0.22446	0.329712	0.24204	0.282788	0.275047	0.0075853	0.016149	0.329712	NA	NA
5:35033500:G:A	5	35033500	G	A	AGXT2	missense	0.828337	0.916421	0.792202	0.997047	0.988329	0.910796	0.136585	0.0404684	0.15412	0.111295	0.00454961	0.0423307	0.15412	NA	NA
11:46875895:G:A	11	46875895	G	A	LRP4	missense	0.0279178	0.566658	0.540215	0.133968	0.116947	0.198956	0.110044	0.343194	0.272915	0.0737775	0.00896165	0.0045308	0.343194	NA	NA
11:46877220:T:C	11	46877220	T	C	LRP4	missense	0.207996	0.380401	0.347853	0.660365	0.654295	0.660731	0.316652	0.114289	0.129624	0.143585	0.00431912	0.00622483	0.316652	NA	NA
11:46871557:T:C	11	46871557	T	C	LRP4	missense	0.180818	0.343669	0.287575	0.537022	0.467554	0.518487	0.223571	0.0546119	0.0895367	0.0887563	0.00169226	0.000941223	0.223571	NA	NA
11:46868614:C:T	11	46868614	C	T	LRP4	missense	0.428105	0.400346	0.450854	0.764286	0.739374	0.727316	0.173484	0.207004	0.133633	0.152604	0.00166927	0.000556077	0.207004	NA	NA
11:46896317:A:G	11	46896317	A	G	LRP4	missense	0.178048	0.00489148	0.00114396	0.00154469	0.00396825	0.000982618	0.173377	0.00421477	0.0101245	0.0596128	0.00487076	0.010913	0.173377	NA	NA
2:218282080:G:A	2	218282080	G	A	TMBIM1	missense	0.122626	0.499549	0.627618	0.55363	0.45582	0.634776	0.343185	0.00156468	0.0213779	0.0450935	0.00962148	0.0261195	0.343185	NA	NA
19:2255312:C:G	19	2255312	C	G	JSRP1	start_lost	0.422427	0.115489	0.23421	0.0271622	0.0525701	0.108615	0.343037	0.0193837	0.110521	0.162273	0.00100414	0.0139891	0.343037	NA	NA
19:2253781:A:G	19	2253781	A	G	JSRP1	missense	0.467829	0.0315534	0.06875	0.0798983	0.0823996	0.106998	0.322661	0.0438119	0.00722831	0.0588816	0.0022643	0.000119203	0.322661	NA	NA
12:48494980:G:A	12	48494980	G	A	C12orf54	splice_donor	0.350183	0.0082452	0.00185022	0.00285022	0.0121495	0.00174635	0.342782	0.00994948	0.0206642	0.117497	0.00474397	0.0216982	0.342782	NA	NA
12:48494811:C:T	12	48494811	C	T	C12orf54	missense	0.089379	0.219089	0.150563	0.449124	0.456349	0.363717	0.257552	0.0873848	0.150152	0.126386	0.00548287	0.00369997	0.257552	NA	NA
16:11460027:C:G	16	11460027	C	G	AC099489.1	missense	0.176744	0.730526	0.252376	0.285153	0.270775	0.248856	0.0518082	0.34266	0.00781962	0.0341868	0.00334142	0.00947015	0.34266	NA	NA
16:11450817:G:A	16	11450817	G	A	AC099489.1	missense	0.200893	0.124689	0.293149	0.573634	0.529426	0.417737	0.209525	0.32425	0.0939435	0.223917	0.000701678	0.0180536	0.32425	NA	NA
16:11449038:C:T	16	11449038	C	T	AC099489.1	missense	0.374745	0.399484	0.43761	0.809458	0.735528	0.605445	0.270645	0.244735	0.176448	0.253107	-3.20109e-05	0.0445803	0.270645	NA	NA
16:11461011:C:T	16	11461011	C	T	AC099489.1	missense	0.217401	0.144119	0.121172	0.497322	0.477124	0.390608	0.125702	0.222289	0.233441	0.148145	0.00171234	0.00704275	0.233441	NA	NA
16:11390336:T:A	16	11390336	T	A	AC099489.1	missense	0.420253	0.876663	0.490936	0.568322	0.48436	0.442003	0.0533403	0.22882	0.0143234	0.00282161	0.0163933	0.0376884	0.22882	NA	NA
16:11459986:G:C	16	11459986	G	C	AC099489.1	missense	0.210252	0.144184	0.125044	0.498941	0.477358	0.393843	0.134699	0.22333	0.228809	0.151419	0.00161747	0.00649326	0.228809	NA	NA
16:11390194:T:G	16	11390194	T	G	AC099489.1	missense	0.719107	0.97429	0.691658	0.918754	0.825163	0.649407	0.113339	0.0532439	0.123852	0.0538638	0.0216432	0.176136	0.176136	NA	NA
12:28450179:A:G	12	28450179	A	G	CCDC91	missense	0.386362	0.0180786	0.00369653	0.0211145	0.0740654	0.00818561	0.342596	0.012298	0.034333	0.0945364	0.00816363	0.0260119	0.342596	NA	NA
12:28259439:G:A	12	28259439	G	A	CCDC91	missense	0.05189	0.0562791	0.0512797	0.295609	0.226603	0.195221	0.162775	0.156932	0.151635	0.132085	0.00242229	0.0116977	0.162775	NA	NA
12:5494441:G:A	12	5494441	G	A	NTF3	missense	0.197834	0.390398	0.139916	0.00738019	0.014239	0.0259564	0.114728	0.342552	0.0482631	0.212864	0.0193729	0.00770247	0.342552	NA	NA
6:121256224:T:C	6	121256224	T	C	TBC1D32	missense	0.116735	0.109293	0.170393	0.578771	0.48412	0.356468	0.326591	0.342479	0.223512	0.2998	0.00064004	0.0465645	0.342479	NA	NA
6:121321705:C:T	6	121321705	C	T	TBC1D32	missense	0.384748	0.0299108	0.146981	0.0661092	0.0971055	0.0884695	0.255744	0.0313722	0.0184706	0.0512895	0.000689971	5.04942e-05	0.255744	NA	NA
6:121281639:T:A	6	121281639	T	A	TBC1D32	missense	0.0348021	0.247697	0.0934472	0.0145641	0.00840336	0.0105734	5.24691e-05	0.208965	0.0308983	0.0790322	0.0148032	0.0124199	0.208965	NA	NA
6:121317520:G:A	6	121317520	G	A	TBC1D32	missense	0.0350096	0.247715	0.09375	0.0146526	0.00817375	0.0106239	5.99416e-05	0.208771	0.0310253	0.0789398	0.0152395	0.0124246	0.208771	NA	NA
6:121304799:A:G	6	121304799	A	G	TBC1D32	missense	0.0350139	0.247646	0.093662	0.0146386	0.00840336	0.0106239	6.13144e-05	0.208727	0.0309757	0.0789457	0.0148661	0.0124117	0.208727	NA	NA
6:121317536:G:A	6	121317536	G	A	TBC1D32	missense	0.0350883	0.247743	0.0939095	0.0146947	0.00840336	0.0106412	6.21532e-05	0.208698	0.0310955	0.0789019	0.0149175	0.0124375	0.208698	NA	NA
14:37749138:A:G	14	37749138	A	G	TTC6	missense	0.0931161	0.603801	0.37082	0.166435	0.118347	0.144179	0.0449732	0.342415	0.0757859	0.0573672	0.021289	0.00931962	0.342415	NA	NA
14:37827292:A:T	14	37827292	A	T	TTC6	missense	0.195101	0.00573897	0.00123196	0.00308052	0.0212418	0.00223645	0.186652	0.0051389	0.0123835	0.0623322	0.000753643	0.0105508	0.186652	NA	NA
14:37808794:C:T	14	37808794	C	T	TTC6	missense	0.167892	0.562767	0.109483	0.364904	0.424036	0.442078	0.108249	0.0851806	0.16999	0.000492818	0.00652574	0.0123448	0.16999	NA	NA
19:44525175:G:A	19	44525175	G	A	CEACAM20	missense	0.548	0.351233	0.19993	0.0956443	0.163008	0.171151	0.342393	0.124157	0.00987748	0.193154	0.000876923	0.00237899	0.342393	NA	NA
19:44524136:T:C	19	44524136	T	C	CEACAM20	missense	0.779717	0.719094	0.733193	0.3803	0.463119	0.535137	0.242117	0.169654	0.165811	0.184441	0.00105378	0.0197843	0.242117	NA	NA
16:67657765:A:G	16	67657765	A	G	ACD	missense	0.895303	0.365719	0.196092	0.480035	0.60014	0.561824	0.342319	0.0415345	0.186851	0.0228422	0.0201027	0.00829472	0.342319	NA	NA
7:89333725:G:A	7	89333725	G	A	ZNF804B	missense	0.0212821	0.356507	0.424397	0.00993768	0.0149393	0.132721	0.00867889	0.314206	0.342248	0.166021	0.0141935	0.053341	0.342248	NA	NA
7:89334882:T:A	7	89334882	T	A	ZNF804B	missense	0.703021	0.444913	0.672769	0.232331	0.333567	0.392518	0.329637	0.0604328	0.262196	0.172557	0.00483519	0.0262895	0.329637	NA	NA
10:102160718:T:C	10	102160718	T	C	NOLC1	missense	0.477113	0.030482	0.0092397	0.0763906	0.157096	0.0592959	0.341835	0.041393	0.0752474	0.05625	0.0156059	0.0109546	0.341835	NA	NA
9:86036455:T:C	9	86036455	T	C	GOLM1	missense	0.388323	0.0936953	0.347237	0.00878487	0.0352474	0.10265	0.341285	0.0211278	0.256408	0.185291	0.00125491	0.0258278	0.341285	NA	NA
9:86035417:C:G	9	86035417	C	G	GOLM1	missense	0.154923	0.00407163	0.00131996	0.00120223	0.00957049	0.00105038	0.151074	0.00381504	0.00796034	0.0523153	3.58474e-05	0.00891117	0.151074	NA	NA
3:44887795:G:C	3	44887795	G	C	TGM4	missense	0.173646	0.521417	0.762458	0.293569	0.333489	0.489865	0.0580507	0.0986251	0.341224	0.0251986	0.000801355	0.0678992	0.341224	NA	NA
3:44907098:G:A	3	44907098	G	A	TGM4	missense	0.470982	0.622144	0.853573	0.481103	0.520075	0.717565	0.00228583	0.0330139	0.249987	0.0269631	0.000492681	0.099469	0.249987	NA	NA
3:44906987:C:T	3	44906987	C	T	TGM4	missense	0.652159	0.627183	0.86114	0.484119	0.537348	0.722021	0.0416794	0.0280972	0.245134	0.0639816	0.000686854	0.0914069	0.245134	NA	NA
3:44901897:G:A	3	44901897	G	A	TGM4	missense	0.460972	0.555686	0.763376	0.418491	0.462185	0.570884	0.00103912	0.0307448	0.199504	0.0259613	0.000909977	0.0365826	0.199504	NA	NA
3:44901596:T:C	3	44901596	T	C	TGM4	missense	0.177388	0.0050573	0.00563182	0.00304972	0.0172736	0.00426931	0.16877	0.0051221	0.00394794	0.0565647	0.000123486	0.00592801	0.16877	NA	NA
1:55075501:A:G	1	55075501	A	G	USP24	missense	0.325172	0.938731	0.909451	0.758513	0.796452	0.823935	0.341187	0.143541	0.0893005	0.00905204	0.00673588	0.0185447	0.341187	NA	NA
19:55191542:C:A	19	55191542	C	A	PTPRH	missense	0.342511	0.60343	0.270551	0.142424	0.227824	0.263021	0.0627252	0.341052	0.0164277	0.176074	0.0032909	0.0144972	0.341052	NA	NA
19:55181876:T:C	19	55181876	T	C	PTPRH	missense	0.435783	0.619395	0.426082	0.20618	0.32493	0.420815	0.0746965	0.264595	0.0596287	0.174235	0.00979964	0.0600768	0.264595	NA	NA
16:71284674:T:C	16	71284674	T	C	CMTR2	missense	0.270261	0.710329	0.248724	0.258472	0.270434	0.215034	0.00108051	0.34071	0.00431276	0.0618655	0.000826264	0.0158642	0.34071	NA	NA
16:71283630:T:C	16	71283630	T	C	CMTR2	missense	0.155954	0.00383219	0.00140795	0.00143541	0.00536881	0.0013046	0.151625	0.00432525	0.00799487	0.0519336	0.00219429	0.00855496	0.151625	NA	NA
18:45839038:T:C	18	45839038	T	C	SIGLEC15	missense	0.539636	0.628993	0.378828	0.14841	0.186741	0.302887	0.228406	0.340656	0.0625966	0.260532	0.00252276	0.0212435	0.340656	NA	NA
12:52544713:A:C	12	52544713	A	C	KRT71	missense	0.091518	0.536693	0.503609	0.51272	0.535948	0.313559	0.340542	0.00751475	0.00111932	0.0632943	0.00623667	0.0603496	0.340542	NA	NA
22:50572947:G:C	22	50572947	G	C	CPT1B	missense	0.589524	0.388498	0.49516	0.118368	0.159897	0.354309	0.34042	0.118576	0.202799	0.24003	0.00133735	0.0812072	0.34042	NA	NA
22:50577409:T:C	22	50577409	T	C	CPT1B	missense	0.114526	0.272381	0.3849	0.055312	0.0648926	0.14048	0.00756995	0.141357	0.233462	0.0820129	0.0017034	0.0198206	0.233462	NA	NA
22:50571524:C:T	22	50571524	C	T	CPT1B	missense	0.142404	0.48819	0.443848	0.46321	0.349673	0.34019	0.213467	0.00558903	7.29141e-07	0.0346179	0.0166074	0.022004	0.213467	NA	NA
4:122917603:A:G	4	122917603	A	G	NUDT6	missense	0.280217	0.690683	0.934266	0.738835	0.560719	0.663916	0.340388	0.000483897	0.165931	0.0744295	0.0433365	0.0040152	0.340388	NA	NA
1:53088082:T:C	1	53088082	T	C	SLC1A7	missense	0.225292	0.318895	0.324974	0.718089	0.62395	0.521805	0.340358	0.222127	0.190611	0.257648	0.00103795	0.0344076	0.340358	NA	NA
11:108539057:T:A	11	108539057	T	A	EXPH5	missense	0.0600835	0.614297	0.567594	0.175505	0.141923	0.211271	0.0950352	0.340096	0.248612	0.060052	0.0132579	0.000176445	0.340096	NA	NA
11:108512949:A:G	11	108512949	A	G	EXPH5	missense	0.623429	0.17684	0.2188	0.186593	0.228525	0.30779	0.324108	0.00642862	-4.42168e-05	0.0741846	0.000144161	0.0218465	0.324108	NA	NA
11:108513480:C:T	11	108513480	C	T	EXPH5	missense	0.666348	0.791868	0.849613	0.430653	0.415266	0.576037	0.0772871	0.2142	0.268343	0.136993	0.00847579	0.0196553	0.268343	NA	NA
11:108510520:C:T	11	108510520	C	T	EXPH5	missense	0.0571008	0.619634	0.628476	0.244143	0.185808	0.268806	0.15966	0.262356	0.241778	0.0239248	0.0168366	9.47103e-05	0.262356	NA	NA
17:75953459:G:C	17	75953459	G	C	ACOX1	missense	0.215788	0.78916	0.780447	0.654829	0.524276	0.642039	0.340059	0.0632916	0.0496539	0.0206175	0.0254917	6.67919e-05	0.340059	NA	NA
15:99729475:G:C	15	99729475	G	C	LYSMD4	missense	0.150236	0.527847	0.400211	0.595462	0.577965	0.551792	0.339958	0.00224049	0.0498573	0.0753631	0.000632367	0.000100315	0.339958	NA	NA
15:74044292:T:C	15	74044292	T	C	PML	missense	0.0904555	0.243754	0.032207	0.451524	0.411298	0.288391	0.255562	0.0650775	0.339788	0.141004	-2.59232e-06	0.0312925	0.339788	NA	NA
14:95439984:G:A	14	95439984	G	A	SYNE3	missense	0.218481	0.812235	0.634196	0.375457	0.311391	0.392251	0.0827281	0.339745	0.106328	0.0325607	0.0166304	9.69442e-05	0.339745	NA	NA
11:129960901:C:T	11	129960901	C	T	PRDM10	missense	0.362344	0.244427	0.5022	0.0510578	0.125876	0.151798	0.21742	0.0938811	0.339711	0.16774	0.00565271	0.0178068	0.339711	NA	NA
3:9829346:T:G	3	9829346	T	G	ARPC4-TTLL3	missense	0.594822	0.224806	0.241331	0.69463	0.610411	0.476874	0.00548012	0.339496	0.283918	0.148866	0.00208607	0.0585558	0.339496	NA	NA
3:9829346:T:G	3	9829346	T	G	TTLL3	missense	0.594822	0.224806	0.241331	0.69463	0.610411	0.476874	0.00548012	0.339496	0.283918	0.148866	0.00208607	0.0585558	0.339496	NA	NA
3:9810134:T:C	3	9810134	T	C	TTLL3	missense	0.0025304	0.102268	0.274199	0.00255428	0.0140056	0.0312066	0.00761652	0.0866123	0.248299	0.0513685	-7.3777e-05	0.00852748	0.248299	NA	NA
15:90220987:G:A	15	90220987	G	A	SEMA4B	missense	0.0885101	0.371281	0.603715	0.143373	0.147196	0.342169	0.0307763	0.117557	0.339244	0.0497657	0.00143202	0.0842128	0.339244	NA	NA
16:70938692:T:C	16	70938692	T	C	HYDIN	missense	0.269778	0.247644	0.439658	0.744319	0.639888	0.510365	0.305153	0.339231	0.10047	0.301025	0.00146742	0.0532484	0.339231	NA	NA
16:70981426:G:T	16	70981426	G	T	HYDIN	missense	0.447128	0.758111	0.560454	0.332267	0.396125	0.473534	0.011362	0.290558	0.0659203	0.113795	0.000614854	0.02022	0.290558	NA	NA
7:12351693:G:T	7	12351693	G	T	VWDE	missense	0.863642	0.635774	0.56337	0.409482	0.502804	0.49613	0.339165	0.0699494	0.021581	0.137841	0.00363007	0.00287755	0.339165	NA	NA
7:12389177:G:A	7	12389177	G	A	VWDE	missense	0.887768	0.641199	0.600863	0.554956	0.598085	0.56843	0.234191	0.00808934	0.000591374	0.0497865	0.000327605	0.000492647	0.234191	NA	NA
7:12337185:A:C	7	12337185	A	C	VWDE	missense	0.893209	0.665656	0.578609	0.584294	0.603408	0.577022	0.213953	0.00781561	0.00198368	0.0406333	-3.48604e-05	0.00238035	0.213953	NA	NA
7:12361211:G:A	7	12361211	G	A	VWDE	missense	0.874748	0.409277	0.736958	0.708972	0.712383	0.825247	0.0945313	0.184907	0.00287578	0.00253947	0.000103462	0.0436604	0.184907	NA	NA
7:12393721:C:T	7	12393721	C	T	VWDE	missense	0.384065	0.0420797	0.12007	0.127871	0.130719	0.167203	0.165336	0.0624379	0.00167655	0.0149596	0.000228428	0.00316156	0.165336	NA	NA
1:201040054:A:G	1	201040054	A	G	CACNA1S	missense	0.54708	0.0402097	0.136572	0.130132	0.113679	0.0743401	0.339001	0.0735358	0.000525129	0.0321274	0.00516567	0.0291244	0.339001	NA	NA
1:201083182:A:T	1	201083182	A	T	CACNA1S	missense	0.0667332	0.0626877	0.0229673	0.373759	0.210084	0.144627	0.203715	0.213175	0.270832	0.215833	0.03048	0.0880995	0.270832	NA	NA
1:201043356:C:T	1	201043356	C	T	CACNA1S	missense	0.261979	0.0185714	0.00422535	0.0494257	0.0814659	0.0382035	0.163718	0.0252157	0.0493957	0.0230233	0.00333033	0.00551271	0.163718	NA	NA
2:43776871:T:C	2	43776871	T	C	DYNC2LI1	missense	0.829107	0.548088	0.196422	0.369194	0.482702	0.520905	0.338958	0.0394892	0.109125	0.122458	0.00875885	0.0234391	0.338958	NA	NA
6:39357302:A:G	6	39357302	A	G	KIF6	missense	0.803296	0.279678	0.490319	0.359724	0.406629	0.424197	0.338916	0.0289583	0.0221209	0.0404864	0.000770328	0.00325366	0.338916	NA	NA
6:39540113:C:T	6	39540113	C	T	KIF6	missense	0.0388137	0.0119938	0.227121	0.0297852	0.0466853	0.0871797	0.000584407	0.0110602	0.156796	0.00374173	0.00238151	0.0283956	0.156796	NA	NA
1:23091660:C:T	1	23091660	C	T	LUZP1	missense	0.821772	0.376838	0.814238	0.829896	0.771242	0.607736	0.00411626	0.33889	0.00214955	0.118791	0.000700482	0.0806053	0.33889	NA	NA
1:23092890:C:T	1	23092890	C	T	LUZP1	missense	0.650146	0.372405	0.813094	0.828143	0.765406	0.60694	0.0430274	0.325559	0.00440963	0.173399	0.000152681	0.0696887	0.325559	NA	NA
1:23092881:G:T	1	23092881	G	T	LUZP1	missense	0.605324	0.37176	0.813094	0.82781	0.763072	0.606529	0.072003	0.321684	0.00516463	0.188608	0.000104242	0.06724	0.321684	NA	NA
1:23089025:C:T	1	23089025	C	T	LUZP1	missense	0.225148	0.00609824	0.000880282	0.00242958	0.0112045	0.000931824	0.218428	0.00575608	0.0146056	0.0741538	0.00109466	0.0149984	0.218428	NA	NA
5:133199354:G:A	5	133199354	G	A	FSTL4	missense	0.0862246	0.667318	0.387412	0.222307	0.239029	0.325443	0.10198	0.338847	0.0426843	0.0548331	0.000258805	0.0146514	0.338847	NA	NA
4:154235863:T:C	4	154235863	T	C	DCHS2	missense	0.0843809	0.403117	0.0698821	0.0275381	0.0263772	0.00413377	0.00631541	0.338805	0.00125965	0.126861	0.0119541	0.0486938	0.338805	NA	NA
4:154322452:T:C	4	154322452	T	C	DCHS2	missense	0.713285	0.987794	0.884372	0.97789	0.956116	0.948531	0.233706	0.0170513	0.0393752	0.070323	4.04424e-05	0.00154541	0.233706	NA	NA
4:154490860:G:A	4	154490860	G	A	DCHS2	missense	0.193805	0.00437562	0.00131996	0.00171553	0.00816993	0.00111819	0.188854	0.00584464	0.0108194	0.0645174	0.00157334	0.011732	0.188854	NA	NA
4:154329549:G:C	4	154329549	G	C	DCHS2	missense	0.189189	0.00530602	0.00131996	0.00181914	0.0123716	0.00127067	0.183759	0.00449131	0.0106931	0.0630887	4.02804e-06	0.0112277	0.183759	NA	NA
4:154333360:C:A	4	154333360	C	A	DCHS2	missense	0.172002	0.00461513	0.000791975	0.0012832	0.00653595	0.000762402	0.167971	0.0040656	0.0103726	0.0581003	0.001793	0.0108334	0.167971	NA	NA
19:4538794:C:T	19	4538794	C	T	LRG1	missense	0.345605	0.00738789	0.00184794	0.00256154	0.0151727	0.00262596	0.338794	0.010736	0.0201426	0.116625	0.00234828	0.0190264	0.338794	NA	NA
19:4538587:G:A	19	4538587	G	A	LRG1	missense	0.123776	0.616799	0.509505	0.33411	0.276377	0.319859	0.138045	0.162281	0.0569422	0.00344532	0.00981749	0.00113158	0.162281	NA	NA
6:122789392:C:T	6	122789392	C	T	SMPDL3A	missense	0.00434112	0.359891	0.0289562	0.00772614	0.00420168	0.0525549	0.0257125	0.338557	0.00048904	0.133373	0.0240763	0.00418831	0.338557	NA	NA
16:89723490:T:C	16	89723490	T	C	ZNF276	missense	0.519245	0.783236	0.685322	0.310068	0.261204	0.498035	0.0520931	0.338202	0.186542	0.175814	0.0258471	0.037001	0.338202	NA	NA
17:3690982:TG:T	17	3690982	TG	T	P2RX5	frameshift	0.253298	0.903785	0.772719	0.691089	0.546685	0.604691	0.338174	0.162759	0.0238607	0.0162578	0.0341636	0.0115848	0.338174	NA	NA
12:121177328:C:G	12	121177328	C	G	P2RX7	missense	0.1569	0.499521	0.171859	0.0795673	0.0623249	0.149722	0.00732095	0.338064	0.0117829	0.134259	0.0187133	0.00470268	0.338064	NA	NA
12:121162450:T:C	12	121162450	T	C	P2RX7	missense	0.694861	0.184231	0.423882	0.554747	0.479692	0.497018	0.0603329	0.263293	0.0242122	0.0254117	0.00574628	0.00291245	0.263293	NA	NA
12:121177300:G:A	12	121177300	G	A	P2RX7	missense	0.453132	0.0827898	0.149331	0.391232	0.367647	0.400129	0.0155744	0.235183	0.12194	0.0248947	-8.3485e-05	0.00185271	0.235183	NA	NA
11:46723453:C:T	11	46723453	C	T	F2	missense	0.0287031	0.567874	0.528599	0.138588	0.124708	0.206971	0.112828	0.338031	0.254454	0.0707819	0.0073576	0.00543738	0.338031	NA	NA
16:86532276:G:C	16	86532276	G	C	MTHFSD	missense	0.298115	0.593934	0.381116	0.142721	0.161373	0.184054	0.0369855	0.33798	0.0884924	0.144998	0.00244193	6.03916e-05	0.33798	NA	NA
19:17192965:T:G	19	17192965	T	G	MYO9B	missense	0.747695	0.868314	0.729361	0.407382	0.506303	0.539915	0.167849	0.33783	0.132584	0.210424	0.00252071	0.010498	0.33783	NA	NA
19:17205973:T:C	19	17205973	T	C	MYO9B	missense	0.68423	0.865486	0.737504	0.410666	0.470822	0.581374	0.101406	0.333379	0.140912	0.190299	-0.000115903	0.0265258	0.333379	NA	NA
9:34310929:T:C	9	34310929	T	C	KIF24	missense	0.171238	0.46469	0.373108	0.625101	0.565593	0.636029	0.337604	0.0319879	0.0856219	0.0990722	0.000496026	0.00639206	0.337604	NA	NA
2:134986437:T:C	2	134986437	T	C	MAP3K19	missense	0.0119425	0.0594532	0.36182	0.00589301	0.0130719	0.0236845	0.000104432	0.0359076	0.337553	0.0322792	-0.000108236	0.00309622	0.337553	NA	NA
2:134986846:C:G	2	134986846	C	G	MAP3K19	missense	0.140366	0.0623089	0.3627	0.00697135	0.0163399	0.0242436	0.104394	0.0226656	0.31831	0.0748239	0.00101226	3.62921e-05	0.31831	NA	NA
4:174304301:G:A	4	174304301	G	A	CEP44	missense	0.562901	0.117398	0.201901	0.543164	0.510976	0.521719	0.0062875	0.337437	0.190363	0.0611026	-0.000116569	0.000266373	0.337437	NA	NA
11:64226758:G:T	11	64226758	G	T	NUDT22	missense	0.38423	0.014859	0.0457666	0.0164677	0.0968721	0.140066	0.337087	0.017512	-4.08667e-05	0.132083	0.0200046	0.0573572	0.337087	NA	NA
11:64229857:A:G	11	64229857	A	G	NUDT22	missense	0.835857	0.996177	0.970785	0.995958	0.996032	0.989123	0.152422	0.00717645	0.00488184	0.0511596	0.00622423	0.000630356	0.152422	NA	NA
1:214336772:T:G	1	214336772	T	G	SMYD2	missense	0.00513279	0.353976	0.224032	0.00584525	0.00653595	0.00650583	0.0217319	0.33685	0.154559	0.134187	0.0173909	0.0183609	0.33685	NA	NA
1:214318943:G:A	1	214318943	G	A	SMYD2	missense	0.979849	0.627869	0.66344	0.913258	0.826564	0.80839	0.0691264	0.203275	0.141249	0.0565747	0.0168755	0.0286784	0.203275	NA	NA
22:21628603:C:T	22	21628603	C	T	YDJC	missense	0.0532628	0.62517	0.412003	0.187382	0.228291	0.269145	0.117125	0.336795	0.0874763	0.0564205	0.000385988	0.00859037	0.336795	NA	NA
2:168908036:C:G	2	168908036	C	G	G6PC2	missense	0.519375	0.15868	0.0282521	0.101927	0.118114	0.0310054	0.336737	0.00402276	0.0688154	0.0735432	0.000486644	0.067217	0.336737	NA	NA
2:168907666:G:C	2	168907666	G	C	G6PC2	missense	0.320779	0.777334	0.421493	0.453674	0.464519	0.595083	0.0539603	0.202827	0.00552051	0.0229967	5.06111e-05	0.0315579	0.202827	NA	NA
9:87886599:C:G	9	87886599	C	G	SPATA31E1	missense	0.552608	0.346558	0.247052	0.106798	0.0718954	0.114611	0.336683	0.110736	0.0271398	0.165331	0.0330441	0.007094	0.336683	NA	NA
9:87887543:T:A	9	87887543	T	A	SPATA31E1	missense	0.893793	0.86828	0.842782	0.553757	0.451214	0.550319	0.225642	0.189278	0.138406	0.132682	0.0434637	0.00541246	0.225642	NA	NA
9:87886533:C:A	9	87886533	C	A	SPATA31E1	missense	0.893744	0.867467	0.842221	0.554487	0.448179	0.548555	0.225066	0.187615	0.137321	0.131185	0.0454734	0.00590457	0.225066	NA	NA
9:87885490:A:C	9	87885490	A	C	SPATA31E1	missense	0.894053	0.867614	0.843365	0.556107	0.454015	0.549268	0.224013	0.18633	0.137405	0.130236	0.0429434	0.00606696	0.224013	NA	NA
9:87885278:C:G	9	87885278	C	G	SPATA31E1	missense	0.294503	0.0145823	0.0520943	0.0532349	0.0263772	0.0405937	0.190356	0.036556	0.00157463	0.0269591	0.0172241	0.0065333	0.190356	NA	NA
9:87886243:A:G	9	87886243	A	G	SPATA31E1	missense	0.171292	0.0036571	0.000879972	0.00141112	0.00723623	0.000762402	0.167153	0.00537728	0.0101442	0.0571484	0.00131673	0.010826	0.167153	NA	NA
9:87885994:C:T	9	87885994	C	T	SPATA31E1	missense	0.245551	0.0116898	0.00352051	0.0493857	0.022409	0.00950461	0.150901	0.0339459	0.0482631	0.0137931	0.0157806	0.0365701	0.150901	NA	NA
1:151117412:A:C	1	151117412	A	C	GABPB2	missense	0.402973	0.0142239	0.0291271	0.0304641	0.0725957	0.0925518	0.336482	0.0279404	0.00873952	0.0994556	0.00225575	0.0107383	0.336482	NA	NA
21:26844276:C:G	21	26844276	C	G	ADAMTS1	missense	0.887995	0.320007	0.464606	0.764389	0.681606	0.70811	0.0813299	0.336335	0.144434	0.0539561	0.00701147	0.00206175	0.336335	NA	NA
7:99709062:G:C	7	99709062	G	C	CYP3A7	missense	0.538749	0.289086	0.279655	0.0912882	0.147759	0.300715	0.336081	0.070888	0.0545677	0.202874	-5.7731e-05	0.0748912	0.336081	NA	NA
7:99709062:G:C	7	99709062	G	C	CYP3A7-CYP3A51P	missense	0.538749	0.289086	0.279655	0.0912882	0.147759	0.300715	0.336081	0.070888	0.0545677	0.202874	-5.7731e-05	0.0748912	0.336081	NA	NA
4:56345186:T:C	4	56345186	T	C	AASDH	missense	0.192722	0.566649	0.191482	0.129837	0.11957	0.194938	0.00233583	0.336053	0.00183022	0.112928	0.00947604	0.00261286	0.336053	NA	NA
4:56338611:A:C	4	56338611	A	C	AASDH	missense	0.218862	0.567127	0.190162	0.130087	0.122316	0.194253	0.00871118	0.333635	0.00134918	0.12062	0.00902014	0.00212875	0.333635	NA	NA
4:56349511:G:A	4	56349511	G	A	AASDH	missense	0.279976	0.166218	0.107973	0.421235	0.386088	0.376021	0.0302218	0.132335	0.194046	0.0630384	-8.92348e-05	0.000419763	0.194046	NA	NA
19:44274642:CG:C	19	44274642	CG	C	ZNF233	frameshift	0.590332	0.427201	0.242948	0.132363	0.225467	0.122595	0.336004	0.152664	0.0105749	0.176767	0.00529052	0.01529	0.336004	NA	NA
19:44274644:T:A	19	44274644	T	A	ZNF233	missense	0.590365	0.427261	0.243086	0.132429	0.22521	0.122633	0.335955	0.152631	0.0105962	0.176761	0.0052087	0.0153005	0.335955	NA	NA
1:207023294:T:G	1	207023294	T	G	C1orf116	missense	0.347822	0.0180647	0.00404787	0.00411435	0.0121382	0.00530275	0.33584	0.00216011	0.017452	0.118124	0.00583551	0.0157081	0.33584	NA	NA
1:207022992:T:C	1	207022992	T	C	C1orf116	missense	0.326705	0.00970006	0.00167195	0.00372008	0.0119048	0.00481144	0.316868	0.00761	0.0205515	0.108341	0.00461848	0.0144417	0.316868	NA	NA
1:207023445:T:C	1	207023445	T	C	C1orf116	missense	0.326873	0.0175946	0.00395987	0.00400181	0.0119103	0.00508251	0.31502	0.00178794	0.0162323	0.110892	0.00511848	0.0147234	0.31502	NA	NA
15:52112665:A:C	15	52112665	A	C	BCL2L10	missense	0.803049	0.631418	0.429037	0.331735	0.382586	0.435704	0.335705	0.128299	0.00342599	0.17137	-4.61591e-05	0.00499227	0.335705	NA	NA
17:75926860:T:C	17	75926860	T	C	FBF1	missense	0.781882	0.208495	0.227473	0.345117	0.489496	0.387961	0.335641	0.066	0.0446586	0.0227426	0.0314668	0.00125601	0.335641	NA	NA
1:172441827:G:A	1	172441827	G	A	PIGC	missense	0.141251	0.675614	0.651355	0.561149	0.588977	0.573442	0.335469	0.0413795	0.0241386	0.0177418	0.0040823	0.00193752	0.335469	NA	NA
3:122284922:A:G	3	122284922	A	G	CASR	missense	0.0417524	0.374774	0.516015	0.0774054	0.0413165	0.200556	0.0316945	0.214343	0.335383	0.0799714	0.0290906	0.038381	0.335383	NA	NA
3:122262368:A:G	3	122262368	A	G	CASR	missense	0.00409389	0.338514	0.00175994	0.00416455	0	3.38834e-05	0.0193979	0.329402	0.0233204	0.12152	0.0279949	0.0289461	0.329402	NA	NA
11:43391478:A:C	11	43391478	A	C	TTC17	missense	0.342407	0.00875189	0.00220032	0.00258063	0.0137722	0.00208468	0.335356	0.00869317	0.0191435	0.115731	0.0031368	0.0201583	0.335356	NA	NA
14:24064330:C:A	14	24064330	C	A	CARMIL3	missense	0.483323	0.473032	0.062511	0.458631	0.396866	0.305722	0.00222175	0.00101282	0.334514	0.00248713	0.00615488	0.047981	0.334514	NA	NA
4:9908299:G:A	4	9908299	G	A	SLC2A9	missense	0.092729	0.36813	0.242344	0.520707	0.437879	0.421798	0.334388	0.0272969	0.113543	0.113877	0.00284783	0.00643239	0.334388	NA	NA
4:9920506:C:T	4	9920506	C	T	SLC2A9	missense	0.0664795	0.260193	0.610964	0.188968	0.171182	0.359147	0.0784172	0.0136046	0.307697	0.00431711	0.00194572	0.0698936	0.307697	NA	NA
4:10021357:C:T	4	10021357	C	T	SLC2A9	missense	0.205562	0.559225	0.44905	0.540477	0.477124	0.589757	0.216789	0.00333061	0.0105354	0.0210563	0.00381769	0.0101792	0.216789	NA	NA
4:9920543:C:T	4	9920543	C	T	SLC2A9	missense	0.43001	0.452282	0.0378388	0.224438	0.291083	0.243291	0.0767227	0.0965446	0.172486	0.056629	0.00346327	0.000291349	0.172486	NA	NA
13:72743602:G:GGTGA	13	72743602	G	GGTGA	BORA	frameshift	0.364182	0.0115707	0.0233357	0.0109084	0.0556335	0.0692634	0.334055	0.0142919	0.00280307	0.119624	0.00426276	0.0120345	0.334055	NA	NA
2:9919641:G:T	2	9919641	G	T	TAF1B	missense	0.201574	0.402732	0.453177	0.672588	0.607143	0.528041	0.334015	0.099998	0.0523661	0.173554	3.34834e-05	0.0168129	0.334015	NA	NA
2:9910831:A:G	2	9910831	A	G	TAF1B	missense	0.200887	0.401443	0.438666	0.667941	0.605509	0.527327	0.329922	0.0974993	0.0589896	0.17026	-4.10112e-05	0.0155371	0.329922	NA	NA
2:9919715:C:T	2	9919715	C	T	TAF1B	missense	0.0247603	0.467417	0.250044	0.120847	0.0625584	0.131129	0.0924396	0.260745	0.0378732	0.0392114	0.0329752	0.000414054	0.260745	NA	NA
2:9904895:G:A	2	9904895	G	A	TAF1B	missense	0.788915	0.9938	0.998328	0.997227	0.986682	0.998814	0.203467	0.00515552	0.0120739	0.0685053	0.000207731	0.0137287	0.203467	NA	NA
2:64552375:G:A	2	64552375	G	A	AFTPH	missense	0.355077	0.00938686	0.213657	0.0049822	0.0455182	0.0632772	0.333649	0.0136936	0.145418	0.136396	0.00244718	0.0120028	0.333649	NA	NA
8:132625413:G:A	8	132625413	G	A	LRRC6	missense	0.827607	0.143769	0.313798	0.411703	0.437442	0.423009	0.333644	0.192109	0.023843	0.00313406	0.000583141	2.7472e-05	0.333644	NA	NA
15:81333044:C:T	15	81333044	C	T	TMC3	missense	0.284284	0.442526	0.470521	0.770315	0.685341	0.506862	0.333535	0.149661	0.107027	0.240891	0.000612593	0.0837082	0.333535	NA	NA
15:81332687:C:T	15	81332687	C	T	TMC3	missense	0.43359	0.0238775	0.093629	0.0562764	0.119981	0.0308847	0.328302	0.032943	0.00161144	0.0638251	0.00994608	0.0224189	0.328302	NA	NA
15:81332427:C:T	15	81332427	C	T	TMC3	missense	0.886729	0.48013	0.702218	0.864299	0.851541	0.608783	0.0162628	0.271591	0.0429917	0.106433	0.00212881	0.120774	0.271591	NA	NA
15:81344826:G:T	15	81344826	G	T	TMC3	missense	0.0031682	0.26429	0.00211193	0.00890872	0.00396825	0.00442178	0.0200833	0.244434	0.0211322	0.0818833	0.016892	0.0167987	0.244434	NA	NA
12:46776981:G:A	12	46776981	G	A	SLC38A4	missense	0.258205	0.387439	0.0618838	0.0066492	0.0149463	0.0264629	0.177058	0.333522	0.00102436	0.231529	0.0204241	0.00876073	0.333522	NA	NA
12:46792987:C:T	12	46792987	C	T	SLC38A4	missense	0.02722	0.443929	0.26043	0.0530211	0.0371148	0.190643	0.0353145	0.329512	0.102246	0.123493	0.0206515	0.0488878	0.329512	NA	NA
15:74837752:T:C	15	74837752	T	C	ULK3	missense	0.155182	0.427416	0.367388	0.608802	0.47361	0.48343	0.333383	0.03976	0.0726487	0.132155	0.0146773	0.0125163	0.333383	NA	NA
19:813220:T:C	19	813220	T	C	PLPPR3	missense	0.610535	0.209595	0.0708502	0.169908	0.264706	0.203527	0.333335	0.000208269	0.0710965	0.0752383	0.0109229	6.05686e-07	0.333335	NA	NA
19:813841:G:A	19	813841	G	A	PLPPR3	missense	0.308021	0.00788548	0.00202429	0.00315415	0.0163399	0.00171111	0.299777	0.008383	0.0178148	0.102029	0.00106431	0.0192675	0.299777	NA	NA
12:48184542:A:C	12	48184542	A	C	CCDC184	missense	0.640455	0.305338	0.422095	0.766791	0.820411	0.67981	0.0164589	0.333299	0.168274	0.130722	0.028227	0.00411284	0.333299	NA	NA
1:22963210:A:G	1	22963210	A	G	LACTBL1	missense	0.136843	0.418604	0.0887012	0.0289913	0.0319795	0.151408	0.0285967	0.333239	0.00265529	0.180002	0.0141977	0.0372527	0.333239	NA	NA
7:87935182:C:G	7	87935182	C	G	ADAM22	missense	0.91445	0.537925	0.531503	0.513483	0.529178	0.368973	0.33318	8.70918e-06	-1.16992e-05	0.0285296	-3.63249e-05	0.0587428	0.33318	NA	NA
15:55340661:G:T	15	55340661	G	T	PIGB	missense	0.793688	0.449332	0.729761	0.336719	0.345238	0.405626	0.333111	0.0115221	0.223453	0.103496	0.00247441	0.00151006	0.333111	NA	NA
15:55327598:T:C	15	55327598	T	C	PIGB	missense	0.0365821	0.370485	0.526418	0.110777	0.0992063	0.225709	0.0631686	0.16474	0.303628	0.0465904	0.00522363	0.0319761	0.303628	NA	NA
10:116477098:T:A	10	116477098	T	A	PNLIPRP3	missense	0.103702	0.385109	0.357042	0.0150573	0.0264389	0.0253409	0.0232137	0.333043	0.257689	0.168957	0.00759727	0.0090533	0.333043	NA	NA
10:116471816:A:G	10	116471816	A	G	PNLIPRP3	missense	0.00271588	0.238898	0.0380416	0.00322163	0.00116713	0.000474448	0.0145594	0.230559	0.00564196	0.0863668	0.0170477	0.0196523	0.230559	NA	NA
10:116471848:G:A	10	116471848	G	A	PNLIPRP3	missense	0.828219	0.99474	0.999032	0.998282	0.993697	0.999136	0.166624	0.00359379	0.0103099	0.0570799	0.0021864	0.0109621	0.166624	NA	NA
10:116469251:T:C	10	116469251	T	C	PNLIPRP3	missense	0.310616	0.216878	0.230857	0.0607803	0.0485528	0.0700247	0.16463	0.0717374	0.07269	0.0965829	0.0129873	0.00279611	0.16463	NA	NA
19:8308268:T:C	19	8308268	T	C	CD320	missense	0.423391	0.0353373	0.0940855	0.0380427	0.0697946	0.19366	0.333019	0.0129888	0.00416121	0.123602	-0.0001142	0.0720663	0.333019	NA	NA
19:8302825:C:T	19	8302825	C	T	CD320	missense	0.304877	0.0329692	0.0893329	0.0371159	0.0567227	0.0353742	0.22432	0.00622613	0.00922267	0.0551029	-6.63413e-05	0.00450356	0.22432	NA	NA
19:8302540:G:A	19	8302540	G	A	CD320	missense	0.000493766	0.00013818	0.00378388	0.00020402	0.00373483	0.156513	0.00539988	0.0064179	0.000624659	0.0327791	0.000594108	0.15581	0.15581	NA	NA
17:7388788:G:A	17	7388788	G	A	TNK1	missense	0.520442	0.711476	0.769183	0.945764	0.931839	0.824427	0.332881	0.120429	0.0565876	0.213395	0.00823599	0.0227169	0.332881	NA	NA
14:20383870:A:G	14	20383870	A	G	TEP1	missense	0.905252	0.703268	0.647571	0.469628	0.572362	0.634077	0.332718	0.0764841	0.0322111	0.157398	0.00495143	0.0272905	0.332718	NA	NA
22:19919576:C:A	22	19919576	C	A	TXNRD2	missense	0.241766	0.767901	0.823063	0.358539	0.369626	0.507121	0.0557239	0.288791	0.332503	0.0557943	0.000742508	0.0297578	0.332503	NA	NA
22:19895461:T:G	22	19895461	T	G	TXNRD2	missense	0.516944	0.100464	0.0774648	0.170764	0.187675	0.201918	0.240888	0.0350467	0.0526719	0.0265089	-0.000114677	0.000612529	0.240888	NA	NA
22:19880695:A:G	22	19880695	A	G	TXNRD2	missense	0.918553	0.45159	0.589669	0.731106	0.759804	0.589269	0.140988	0.15582	0.0354373	0.0142975	0.00473245	0.0381214	0.15582	NA	NA
3:183180132:A:G	3	183180132	A	G	MCF2L2	missense	0.124902	0.56225	0.286255	0.138382	0.0964052	0.0894551	0.00799951	0.332485	0.0403899	0.068119	0.0215524	0.0283789	0.332485	NA	NA
3:183300177:T:A	3	183300177	T	A	MCF2L2	missense	0.202444	0.00914752	0.124076	0.0119495	0.0585901	0.0187375	0.170616	0.00851751	0.0695922	0.0548572	0.013721	0.00103917	0.170616	NA	NA
17:50518627:G:C	17	50518627	G	C	MYCBPAP	missense	0.596052	0.0802211	0.0739176	0.172813	0.165033	0.121019	0.332414	0.0570925	0.058227	0.026347	0.00212607	0.0195527	0.332414	NA	NA
17:50526142:C:T	17	50526142	C	T	MYCBPAP	missense	0.24694	0.549606	0.79787	0.531975	0.595938	0.606428	0.16387	0.00203215	0.160125	0.00829893	0.011565	0.0162699	0.16387	NA	NA
6:26107940:G:A	6	26107940	G	A	H1-6	missense	0.0967759	0.320442	0.494632	0.0632531	0.0975724	0.182146	0.000161181	0.174779	0.332386	0.0939118	7.62567e-05	0.0371075	0.332386	NA	NA
6:97229242:G:A	6	97229242	G	A	MMS22L	missense	0.517097	0.313516	0.25484	0.750731	0.724323	0.669609	0.0753766	0.292544	0.332321	0.15972	0.00164783	0.00193474	0.332321	NA	NA
6:97165423:G:A	6	97165423	G	A	MMS22L	missense	0.251276	0.013044	0.00545583	0.0378672	0.0520542	0.0476586	0.171853	0.0245169	0.0364084	0.0320255	-7.35442e-05	5.27893e-05	0.171853	NA	NA
4:88008301:G:A	4	88008301	G	A	PKD2	missense	0.00470078	0.0272302	0.364484	0.0114662	0.0359477	0.071748	0.00791692	0.0027085	0.332203	0.0182461	0.00663826	0.0380271	0.332203	NA	NA
4:88007816:G:C	4	88007816	G	C	PKD2	missense	0.100527	0.0676303	0.0212111	0.318833	0.259804	0.170022	0.10881	0.160111	0.232066	0.132635	0.00079247	0.0357943	0.232066	NA	NA
5:34004602:C:T	5	34004602	C	T	AMACR	missense	0.0893305	0.360256	0.325766	0.526296	0.352474	0.132052	0.331915	0.0278009	0.0425175	0.186037	0.0277181	0.25231	0.331915	NA	NA
5:34007995:C:T	5	34007995	C	T	AMACR	missense	0.194606	0.377034	0.331133	0.528964	0.364082	0.134381	0.18537	0.0244274	0.0451422	0.140084	0.0268997	0.260189	0.260189	NA	NA
5:33989413:C:T	5	33989413	C	T	AMACR	missense	0.777742	0.620445	0.832717	0.746526	0.616947	0.43923	0.00757872	0.0301774	0.0319829	0.0238835	0.0275506	0.170401	0.170401	NA	NA
4:2193297:T:G	4	2193297	T	G	POLN	missense	0.546963	0.283153	0.388506	0.107573	0.232726	0.154902	0.331744	0.0573398	0.133791	0.154716	0.0204254	1.34123e-05	0.331744	NA	NA
4:2193219:C:T	4	2193219	C	T	POLN	missense	0.544731	0.282493	0.385547	0.10651	0.229831	0.152692	0.330934	0.0579771	0.132524	0.154619	0.0197253	-1.86947e-06	0.330934	NA	NA
4:2174727:G:A	4	2174727	G	A	POLN	missense	0.51681	0.282996	0.388487	0.107692	0.23246	0.155167	0.298396	0.0589669	0.135975	0.144709	0.0213043	7.1693e-05	0.298396	NA	NA
19:35228203:A:G	19	35228203	A	G	FAM187B	missense	0.441532	0.506734	0.247448	0.730232	0.722689	0.656846	0.133631	0.0776853	0.331675	0.0990889	0.00259864	0.00256655	0.331675	NA	NA
19:35228674:G:A	19	35228674	G	A	FAM187B	missense	0.129518	0.178737	0.0425906	0.37365	0.311625	0.194429	0.123611	0.0700463	0.246598	0.108601	0.0010766	0.0527202	0.246598	NA	NA
19:43966268:T:C	19	43966268	T	C	ZNF221	missense	0.60639	0.983658	0.979845	0.971072	0.936741	0.935418	0.331564	0.0220194	0.0152267	0.093844	0.000871547	0.00134559	0.331564	NA	NA
19:43967057:T:A	19	43967057	T	A	ZNF221	missense	0.541277	0.909033	0.847474	0.858831	0.87605	0.833401	0.218205	0.0238072	0.000116407	0.0296963	0.00495757	0.00022268	0.218205	NA	NA
19:43966037:T:A	19	43966037	T	A	ZNF221	missense	0.822327	0.995219	0.998856	0.99819	0.986228	0.998458	0.172288	0.0045405	0.0103557	0.0589954	-0.000111348	0.00981861	0.172288	NA	NA
6:43305866:A:G	6	43305866	A	G	CRIP3	missense	0.142785	0.306957	0.641851	0.595291	0.428338	0.514367	0.331524	0.122826	0.0205494	0.152673	0.0257116	0.00168985	0.331524	NA	NA
6:36684194:C:A	6	36684194	C	A	CDKN1A	missense	0.255087	0.495163	0.436972	0.0727928	0.106209	0.104219	0.068711	0.331349	0.227519	0.177861	0.000684569	0.0011474	0.331349	NA	NA
3:184711115:T:G	3	184711115	T	G	MAGEF1	missense	0.509474	0.271252	0.446048	0.741871	0.659579	0.585268	0.0706432	0.331062	0.111129	0.17925	0.00132076	0.022877	0.331062	NA	NA
3:184711626:C:A	3	184711626	C	A	MAGEF1	missense	0.333313	0.258494	0.442254	0.705804	0.621205	0.56326	0.196365	0.2929	0.0784501	0.212758	0.000825665	0.0139677	0.2929	NA	NA
17:41160230:C:G	17	41160230	C	G	KRTAP4-4	missense	0.338418	0.00882673	0.00264085	0.00277996	0.0154062	0.002186	0.330904	0.00856811	0.0180911	0.114072	0.00214023	0.0198781	0.330904	NA	NA
17:74473827:G:A	17	74473827	G	A	CD300A	missense	0.637511	0.0882125	0.227153	0.20477	0.242523	0.256748	0.330895	0.078236	-4.30895e-05	0.034837	0.000601031	0.00269861	0.330895	NA	NA
1:36092018:G:A	1	36092018	G	A	ADPRS	missense	0.256486	0.394801	0.252376	0.0101725	0.017507	0.0410836	0.164534	0.330846	0.139132	0.236511	0.0211893	0.00276376	0.330846	NA	NA
1:33935852:A:G	1	33935852	A	G	CSMD2	missense	0.340544	0.0097277	0.0031679	0.00380992	0.020775	0.00221936	0.33079	0.00827807	0.0179497	0.112587	0.000456193	0.0208754	0.33079	NA	NA
1:33572614:T:C	1	33572614	T	C	CSMD2	missense	0.521623	0.811821	0.390268	0.470783	0.586175	0.507607	0.00109919	0.21947	0.0242345	0.04789	0.0149493	0.000129086	0.21947	NA	NA
18:31339816:A:C	18	31339816	A	C	DSG1	missense	0.479075	0.124878	0.0689139	0.0700676	0.119514	0.195419	0.330763	0.00220259	0.00834205	0.122992	0.000903625	0.0342099	0.330763	NA	NA
18:31339831:C:A	18	31339831	C	A	DSG1	missense	0.443392	0.123878	0.06953	0.0698466	0.11788	0.195181	0.292968	0.00260037	0.00702175	0.111474	0.00105797	0.0362394	0.292968	NA	NA
18:31318331:A:G	18	31318331	A	G	DSG1	missense	0.442488	0.0995467	0.0961437	0.476298	0.481317	0.48169	3.99548e-06	0.28954	0.26939	0.060128	0.00261826	0.0029963	0.28954	NA	NA
1:3829360:G:A	1	3829360	G	A	CEP104	missense	0.0939378	0.339618	0.484067	0.0506561	0.0894024	0.267224	0.000444767	0.206919	0.330606	0.135801	-4.256e-05	0.117141	0.330606	NA	NA
1:3836572:A:T	1	3836572	A	T	CEP104	missense	0.10757	0.416135	0.332981	0.435533	0.342991	0.306924	0.231095	0.000190888	0.0118431	0.0500868	0.00866396	0.0233201	0.231095	NA	NA
12:52792304:G:C	12	52792304	G	C	KRT3	missense	0.415281	0.243744	0.174881	0.668972	0.573996	0.358428	0.0799761	0.267968	0.330598	0.20656	0.00203233	0.124695	0.330598	NA	NA
2:241851281:G:A	2	241851281	G	A	PDCD1	missense	0.0141752	0.375339	0.401761	0.0156961	0.014239	0.0634001	0.0190456	0.33052	0.312925	0.142074	0.0172148	0.00313419	0.33052	NA	NA
1:4712657:G:A	1	4712657	G	A	AJAP1	missense	0.238654	0.181157	0.294087	0.656785	0.635621	0.466607	0.2468	0.3305	0.16098	0.258247	0.00513952	0.0303441	0.3305	NA	NA
17:41167719:G:A	17	41167719	G	A	KRTAP4-3	missense	0.337818	0.0088251	0.00263992	0.00278095	0.0151869	0.00218555	0.3303	0.00853507	0.0180511	0.113841	0.00224033	0.0198351	0.3303	NA	NA
19:3543399:C:T	19	3543399	C	T	C19orf71	missense	0.0603243	0.730664	0.739528	0.296626	0.317609	0.345063	0.213061	0.330276	0.306581	0.0282942	-0.000116997	0.00180349	0.330276	NA	NA
19:3543642:C:T	19	3543642	C	T	C19orf71	missense	0.355538	0.0122798	0.00422386	0.0127917	0.0401494	0.0385423	0.324742	0.0130646	0.0252752	0.105347	0.000142703	0.000108829	0.324742	NA	NA
6:132713959:G:A	6	132713959	G	A	VNN1	missense	0.835915	0.705529	0.40037	0.374119	0.343604	0.485938	0.330182	0.161823	0.00203628	0.178534	0.0162807	0.00632964	0.330182	NA	NA
2:15467718:T:C	2	15467718	T	C	NBAS	missense	0.206278	0.465113	0.196444	0.673239	0.639888	0.497153	0.330159	0.0531693	0.314331	0.164796	0.00093005	0.0314922	0.330159	NA	NA
2:15534562:T:C	2	15534562	T	C	NBAS	missense	0.281001	0.464462	0.196318	0.672907	0.635387	0.504361	0.236248	0.0569383	0.320009	0.138394	0.000235891	0.0303305	0.320009	NA	NA
3:131228591:A:T	3	131228591	A	T	NEK11	missense	0.249023	0.616745	0.409875	0.699913	0.729332	0.738188	0.330127	0.00572189	0.124082	0.0740141	0.0098652	0.0139118	0.330127	NA	NA
16:88431038:A:G	16	88431038	A	G	ZNF469	missense	0.524174	0.974382	0.954681	0.916764	0.9162	0.929506	0.330002	0.0543456	0.0245539	0.049215	0.00219232	0.00734319	0.330002	NA	NA
16:88428568:A:C	16	88428568	A	C	ZNF469	missense	0.635091	0.983198	0.928546	0.934196	0.934174	0.96715	0.242644	0.0471242	0.000516463	0.0319108	0.00143487	0.0221762	0.242644	NA	NA
16:31915298:G:A	16	31915298	G	A	ZNF267	missense	0.603372	0.981632	0.996568	0.966074	0.926004	0.983838	0.329956	0.0212453	0.0464555	0.0768689	0.00278189	0.023257	0.329956	NA	NA
16:5089185:G:C	16	5089185	G	C	EEF2KMT	missense	0.132037	0.514556	0.586589	0.557175	0.50817	0.555663	0.329815	0.000347987	0.00726223	0.052344	0.000587511	0.00179559	0.329815	NA	NA
20:50153619:A:C	20	50153619	A	C	TMEM189	missense	0.341243	0.00818041	0.031063	0.00325456	0.0217087	0.0312574	0.329605	0.0110441	0.000307211	0.12095	0.000412338	0.000402626	0.329605	NA	NA
20:50153619:A:C	20	50153619	A	C	TMEM189-UBE2V1	missense	0.341243	0.00818041	0.031063	0.00325456	0.0217087	0.0312574	0.329605	0.0110441	0.000307211	0.12095	0.000412338	0.000402626	0.329605	NA	NA
11:82733174:C:G	11	82733174	C	G	FAM181B	missense	0.28479	0.762685	0.617036	0.310617	0.383053	0.52299	0.0118007	0.329075	0.133115	0.0979941	0.00194983	0.0623308	0.329075	NA	NA
11:82732630:C:G	11	82732630	C	G	FAM181B	missense	0.819526	0.785867	0.62742	0.371589	0.462185	0.590946	0.295492	0.251716	0.0686145	0.247875	0.000818547	0.0477308	0.295492	NA	NA
11:82732979:T:G	11	82732979	T	G	FAM181B	missense	0.076002	0.269467	0.453449	0.170318	0.222456	0.217248	0.0489866	0.0295362	0.167005	0.00257133	0.00681687	0.00598056	0.167005	NA	NA
6:47009722:T:C	6	47009722	T	C	ADGRF1	missense	0.395097	0.234137	0.17441	0.0100908	0.0658263	0.0837258	0.32853	0.14524	0.0688643	0.229	0.000893505	0.00689208	0.32853	NA	NA
6:47009076:T:C	6	47009076	T	C	ADGRF1	missense	0.394939	0.23399	0.17441	0.0100899	0.0648926	0.0835733	0.328406	0.145134	0.0689069	0.228839	0.000736399	0.00684209	0.328406	NA	NA
19:6468320:T:C	19	6468320	T	C	DENND1C	missense	0.33837	0.0805759	0.030711	0.433715	0.344071	0.205147	0.00656403	0.259843	0.328316	0.120621	0.00446698	0.0842647	0.328316	NA	NA
19:55312964:T:G	19	55312964	T	G	TMEM150B	missense	0.911477	0.457256	0.217617	0.512954	0.550187	0.587239	0.328272	0.0140343	0.19652	0.0294009	0.000331485	0.00589847	0.328272	NA	NA
9:115085918:C:T	9	115085918	C	T	TNC	missense	0.0193997	0.00300306	0.343277	0.00434424	0.00887021	0.0387118	0.00439582	0.00344853	0.328209	0.0193847	-0.000112404	0.0206128	0.328209	NA	NA
16:19285897:T:G	16	19285897	T	G	CLEC19A	missense	0.0230836	0.441102	0.522355	0.0825592	0.120271	0.223851	0.0678299	0.276094	0.328202	0.0952432	0.000115025	0.0465645	0.328202	NA	NA
1:15716271:T:C	1	15716271	T	C	PLEKHM2	missense	0.679381	0.0997917	0.0487053	0.252341	0.298131	0.222407	0.328081	0.0994478	0.165329	0.0135541	0.00240533	0.00558891	0.328081	NA	NA
3:56682894:T:G	3	56682894	T	G	TASOR	missense	0.848361	0.894607	0.929866	0.473422	0.501401	0.741402	0.221253	0.295901	0.327885	0.261821	0.00313036	0.0893448	0.327885	NA	NA
3:56633654:G:C	3	56633654	G	C	TASOR	missense	0.848377	0.894836	0.929602	0.473109	0.501167	0.74158	0.221531	0.296551	0.327678	0.262322	0.00313033	0.0896923	0.327678	NA	NA
17:42805831:G:A	17	42805831	G	A	CNTD1	missense	0.348056	0.011681	0.0461105	0.00428596	0.0345472	0.0979229	0.327319	0.00989921	0.00311525	0.136933	8.70415e-05	0.0403074	0.327319	NA	NA
20:62882297:G:T	20	62882297	G	T	DIDO1	missense	0.491143	0.0292015	0.0476945	0.0943945	0.123249	0.110477	0.326919	0.0599396	0.0305724	0.0494897	0.000164654	0.000129161	0.326919	NA	NA
20:62880728:A:C	20	62880728	A	C	DIDO1	missense	0.163502	0.00411769	0.000791975	0.00142569	0.00536881	0.00116898	0.159187	0.00434241	0.0099224	0.0546364	0.00249604	0.00936185	0.159187	NA	NA
2:70979137:G:A	2	70979137	G	A	ANKRD53	missense	0.194398	0.459053	0.0605527	0.0571716	0.123073	0.114255	0.0431937	0.326912	0.00928568	0.156268	0.00330321	0.00166099	0.326912	NA	NA
3:183037421:T:G	3	183037421	T	G	MCCC1	missense	0.263169	0.500912	0.362548	0.731247	0.613212	0.599559	0.326725	0.0715899	0.182169	0.165204	0.00863702	0.0137983	0.326725	NA	NA
12:122981757:A:G	12	122981757	A	G	ARL6IP4	missense	0.335267	0.00936947	0.00219993	0.00327419	0.0205415	0.00172805	0.326668	0.00801007	0.0192671	0.111582	0.000326849	0.0211712	0.326668	NA	NA
3:129436608:C:T	3	129436608	C	T	MBD4	missense	0.0212937	0.197395	0.372294	0.00567446	0.00770308	0.0242944	0.000168025	0.171424	0.326184	0.0892119	0.00836695	-5.06556e-06	0.326184	NA	NA
3:56594003:G:A	3	56594003	G	A	CCDC66	missense	0.151392	0.105328	0.0703977	0.525186	0.498133	0.258539	0.220331	0.294663	0.326173	0.260492	0.0032436	0.0884704	0.326173	NA	NA
3:56594027:A:G	3	56594027	A	G	CCDC66	missense	0.0020676	0.195598	0.0256117	0.0021286	0.000466853	0.00113521	0.0118078	0.189743	0.00218924	0.0718422	0.0148153	0.0136301	0.189743	NA	NA
6:70836999:C:T	6	70836999	C	T	SMAP1	missense	0.299121	0.292459	0.522527	0.0789588	0.106676	0.156111	0.114055	0.109526	0.326104	0.121499	0.000222038	0.00789721	0.326104	NA	NA
11:57313723:G:C	11	57313723	G	C	TNKS1BP1	missense	0.136344	0.779229	0.680306	0.532884	0.468021	0.618168	0.325992	0.146548	0.0471954	0.000733529	0.00741774	0.0172886	0.325992	NA	NA
11:57313408:C:T	11	57313408	C	T	TNKS1BP1	missense	0.0023761	0.174976	0.0133756	0.00250405	0.00070028	0.000491309	0.00986092	0.168458	3.68348e-05	0.0623438	0.0129178	0.0140271	0.168458	NA	NA
16:71998332:T:A	16	71998332	T	A	PKD1L3	missense	0.385653	0.761769	0.67573	0.316047	0.230374	0.289321	0.00247205	0.325572	0.190429	0.0822525	0.0362891	0.0102491	0.325572	NA	NA
16:71949873:G:C	16	71949873	G	C	PKD1L3	missense	0.256785	0.735049	0.633756	0.348733	0.26704	0.312805	0.0337732	0.267945	0.130942	0.0295558	0.0246034	0.00809747	0.267945	NA	NA
16:71986424:A:G	16	71986424	A	G	PKD1L3	missense	0.800197	0.423316	0.720697	0.774589	0.80789	0.852142	0.00703218	0.233416	0.00281899	0.0307665	0.00845756	0.0323143	0.233416	NA	NA
16:71979898:G:C	16	71979898	G	C	PKD1L3	missense	0.745108	0.421184	0.720032	0.773653	0.804155	0.851793	4.76876e-05	0.229921	0.00218334	0.0410131	0.00857806	0.0347172	0.229921	NA	NA
16:71977282:G:T	16	71977282	G	T	PKD1L3	missense	0.743569	0.420668	0.715935	0.77302	0.80388	0.853206	7.18713e-05	0.229683	0.00271974	0.0410506	0.00868875	0.0361555	0.229683	NA	NA
16:71954207:C:T	16	71954207	C	T	PKD1L3	missense	0.605905	0.904796	0.955033	0.737414	0.779645	0.84551	0.0509467	0.0932886	0.158868	0.00728671	0.00286272	0.0316724	0.158868	NA	NA
16:71947511:CTTTG:C	16	71947511	CTTTG	C	PKD1L3	frameshift	0.399437	0.0918933	0.0442971	0.259116	0.211241	0.15539	0.056675	0.0951428	0.157345	0.00622622	0.00421054	0.0295183	0.157345	NA	NA
5:38921686:G:A	5	38921686	G	A	OSMR	missense	0.0348399	0.00168577	0.337997	0.00340675	0.00840336	0.0120629	0.0199464	0.0047118	0.324933	0.0204227	-0.000115137	0.000819679	0.324933	NA	NA
5:113553677:G:A	5	113553677	G	A	YTHDC2	missense	0.584383	0.659755	0.227297	0.195558	0.201074	0.188298	0.228898	0.324928	0.00189466	0.195243	0.00779184	0.0133021	0.324928	NA	NA
5:113593316:T:A	5	113593316	T	A	YTHDC2	missense	0.906475	0.724385	0.355245	0.525877	0.42737	0.417082	0.29277	0.0664251	0.0811828	0.0643389	0.0339999	0.042519	0.29277	NA	NA
9:122568399:T:G	9	122568399	T	G	OR1L8	missense	0.588319	0.69103	0.94552	0.553976	0.618581	0.590327	0.000735315	0.0353435	0.324659	0.016517	0.00469014	0.000861797	0.324659	NA	NA
9:122567846:C:G	9	122567846	C	G	OR1L8	missense	0.700393	0.704777	0.955121	0.600853	0.677954	0.62295	0.0168662	0.0190464	0.291706	0.0195614	0.00767342	3.847e-05	0.291706	NA	NA
4:56821553:C:T	4	56821553	C	T	SPINK2	missense	0.483089	0.341114	0.0818374	0.0661473	0.0936041	0.0303764	0.324587	0.165094	0.00502194	0.178069	0.00161881	0.0514543	0.324587	NA	NA
4:56821545:T:C	4	56821545	T	C	SPINK2	missense	0.48311	0.341123	0.0818374	0.0661845	0.0936041	0.0303934	0.324554	0.165051	0.00503261	0.178023	0.00162508	0.0514585	0.324554	NA	NA
18:78993588:A:G	18	78993588	A	G	SALL3	missense	0.406551	0.878063	0.899683	0.829932	0.850373	0.818938	0.32455	0.0218743	0.0345385	0.0442401	0.00671641	0.000551647	0.32455	NA	NA
12:49975522:G:A	12	49975522	G	A	AQP6	missense	0.0584472	0.377547	0.133756	0.0167123	0.022409	0.116711	0.00078791	0.324448	0.0418254	0.15665	0.0108398	0.0314637	0.324448	NA	NA
19:45815028:G:A	19	45815028	G	A	RSPH6A	missense	0.00346644	0.334595	0.00457585	0.00470695	0.000466853	0.00127063	0.0209707	0.324292	0.0172295	0.118782	0.026836	0.0256563	0.324292	NA	NA
6:155440112:G:T	6	155440112	G	T	NOX3	missense	0.074268	0.332522	0.468926	0.0495279	0.0569561	0.188621	0.000253963	0.209778	0.324176	0.111646	0.0040637	0.0542291	0.324176	NA	NA
1:212836127:A:G	1	212836127	A	G	SPATA45	missense	0.782078	0.268885	0.552729	0.709275	0.618814	0.609128	0.0311469	0.324138	0.0325687	0.0624287	0.00733296	0.0108373	0.324138	NA	NA
1:151801375:T:A	1	151801375	T	A	LINGO4	missense	0.0902442	0.376345	0.328054	0.00714381	0.0219421	0.216539	0.0147254	0.324121	0.228652	0.218599	0.0109536	0.125425	0.324121	NA	NA
1:209790735:C:T	1	209790735	C	T	IRF6	missense	0.00806435	0.371974	0.36774	0.0174158	0.015873	0.0778301	0.0305871	0.324091	0.274758	0.136587	0.0159356	0.00870741	0.324091	NA	NA
22:45354103:G:T	22	45354103	G	T	SMC1B	missense	0.103461	0.50211	0.302518	0.519406	0.40752	0.345622	0.324048	0.000862739	0.0667673	0.0773049	0.0113482	0.0410179	0.324048	NA	NA
14:77484781:C:T	14	77484781	C	T	ISM2	missense	0.229838	0.604696	0.906899	0.669216	0.601355	0.696964	0.323942	0.0029122	0.187419	0.0532662	0.00291547	0.0081216	0.323942	NA	NA
15:57232784:G:A	15	57232784	G	A	TCF12	missense	0.0101942	0.396956	0.00862372	0.0376465	0.014239	0.029936	0.0402083	0.32391	0.0404077	0.0843904	0.0298528	0.0118268	0.32391	NA	NA
9:14722479:G:C	9	14722479	G	C	CER1	missense	0.756424	0.293629	0.122668	0.321427	0.29902	0.333288	0.323793	0.00732571	0.131699	0.0371623	0.00500621	0.000396272	0.323793	NA	NA
7:30979237:T:C	7	30979237	T	C	GHRHR	missense	0.014977	0.366675	0.00519183	0.0192628	0.022409	0.0392044	0.0165962	0.323692	0.0317127	0.110395	0.00750345	0.000376313	0.323692	NA	NA
7:30969071:G:A	7	30969071	G	A	GHRHR	missense	0.277897	0.0222754	0.0712777	0.0577821	0.0882353	0.0380367	0.165285	0.0274383	3.87738e-06	0.0218535	0.00250052	0.00994979	0.165285	NA	NA
4:121329579:A:G	4	121329579	A	G	QRFPR	missense	0.165038	0.606555	0.519711	0.167279	0.159664	0.347618	0.00694763	0.323665	0.192462	0.115073	0.00776697	0.0513672	0.323665	NA	NA
10:93519749:A:T	10	93519749	A	T	CEP55	missense	0.317165	0.784485	0.584052	0.757502	0.719421	0.69101	0.323511	0.010198	0.045013	0.0593898	3.37774e-05	0.00342645	0.323511	NA	NA
10:93516961:T:C	10	93516961	T	C	CEP55	missense	0.300671	0.0125746	0.00264038	0.0147165	0.0520785	0.012774	0.267252	0.0103286	0.026046	0.0773228	0.00442927	0.00956009	0.267252	NA	NA
19:13889357:T:C	19	13889357	T	C	C19orf57	missense	0.661853	0.256282	0.297782	0.220165	0.177404	0.268119	0.323448	2.02043e-05	0.00494855	0.0727184	0.0169355	0.000598753	0.323448	NA	NA
19:13890057:C:T	19	13890057	C	T	C19orf57	missense	0.624591	0.255638	0.297518	0.219829	0.176004	0.267645	0.280787	7.05616e-05	0.00553767	0.0636805	0.0164621	0.000803184	0.280787	NA	NA
14:64146140:C:A	14	64146140	C	A	SYNE2	missense	0.859423	0.483609	0.637958	0.431917	0.530374	0.501339	0.323098	0.000593124	0.0578253	0.0718079	0.00778517	0.00245965	0.323098	NA	NA
11:36575763:A:G	11	36575763	A	G	RAG1	missense	0.100457	0.452596	0.558166	0.110053	0.185808	0.25216	0.00954885	0.2396	0.322739	0.0950807	0.00653238	0.0401351	0.322739	NA	NA
11:36574050:A:G	11	36574050	A	G	RAG1	missense	0.734298	0.796	0.744587	0.331291	0.431373	0.461167	0.230157	0.316584	0.22028	0.235508	0.00206807	0.00853359	0.316584	NA	NA
14:94309884:A:C	14	94309884	A	C	SERPINA6	missense	0.386751	0.83575	0.893241	0.458655	0.487395	0.62084	0.0246975	0.263551	0.322701	0.0587377	-9.49517e-05	0.0364042	0.322701	NA	NA
17:39657827:G:A	17	39657827	G	A	STARD3	missense	0.223316	0.60367	0.415948	0.661974	0.722689	0.736911	0.322643	0.001817	0.0897733	0.0561637	0.0190687	0.0276411	0.322643	NA	NA
11:117397168:A:G	11	117397168	A	G	CEP164	missense	0.526089	0.116781	0.361228	0.530787	0.485061	0.472402	0.0019048	0.322637	0.0375115	0.0648563	0.000177459	0.00131865	0.322637	NA	NA
11:117395596:C:G	11	117395596	C	G	CEP164	missense	0.264556	0.070185	0.274639	0.302054	0.284314	0.268315	0.000816152	0.158804	7.40231e-05	0.0327673	-9.74011e-05	0.00046105	0.158804	NA	NA
4:49061855:C:A	4	49061855	C	A	CWH43	missense	0.259847	0.842112	0.396125	0.694805	0.728287	0.548586	0.322443	0.0879312	0.141759	0.0382399	0.00806335	0.0328521	0.322443	NA	NA
4:48986433:C:A	4	48986433	C	A	CWH43	missense	0.18007	0.495964	0.218678	0.469204	0.439196	0.309291	0.167572	0.00617433	0.110079	0.0367209	-6.22084e-05	0.0410841	0.167572	NA	NA
7:4801682:A:G	7	4801682	A	G	RADIL	missense	0.620206	0.0590018	0.062742	0.196054	0.299486	0.315996	0.322406	0.111315	0.0956265	0.0345502	0.0173996	0.0266644	0.322406	NA	NA
7:4836426:C:T	7	4836426	C	T	RADIL	missense	0.0761619	0.278207	0.348117	0.315776	0.317227	0.364576	0.166409	0.00131598	0.00533755	0.0184684	0.000591638	0.0101779	0.166409	NA	NA
7:4834789:G:C	7	4834789	G	C	RADIL	missense	0.0769539	0.273739	0.349261	0.314331	0.312558	0.362366	0.163506	0.00170755	0.00595238	0.0187535	0.000361498	0.00999656	0.163506	NA	NA
16:56667382:T:A	16	56667382	T	A	MT1G	splice_acceptor	0.151498	0.538505	0.385252	0.115839	0.141223	0.236709	5.47391e-05	0.322346	0.127729	0.122859	0.00066512	0.0227039	0.322346	NA	NA
12:57039267:G:A	12	57039267	G	A	MYO1A	missense	0.00395029	0.331159	0.00747976	0.00400844	0.000466853	0.000152491	0.0190755	0.322209	0.0115297	0.119254	0.0260214	0.0279487	0.322209	NA	NA
17:39727784:C:G	17	39727784	C	G	ERBB2	missense	0.226048	0.580018	0.399595	0.669319	0.710551	0.691492	0.322059	0.00692465	0.105274	0.0739322	0.0133597	0.00810109	0.322059	NA	NA
21:44083240:G:A	21	44083240	G	A	TRAPPC10	missense	0.623562	0.354803	0.285727	0.168299	0.21662	0.390756	0.32203	0.0502926	0.0113042	0.170589	-7.11084e-05	0.0717037	0.32203	NA	NA
8:143872650:C:T	8	143872650	C	T	EPPK1	missense	0.0955932	0.430109	0.24252	0.504714	0.60901	0.459425	0.322014	0.00365937	0.107927	0.07139	0.0384123	0.000220701	0.322014	NA	NA
8:143871624:T:C	8	143871624	T	C	EPPK1	missense	0.636251	0.601118	0.309046	0.688276	0.727824	0.637063	0.00358918	0.0132756	0.238189	0.0130428	0.00682103	0.0032546	0.238189	NA	NA
8:143868735:T:C	8	143868735	T	C	EPPK1	missense	0.767924	0.627492	0.412003	0.762235	0.750467	0.790482	0.000847623	0.0410843	0.214633	0.0087343	-0.000114924	0.00465411	0.214633	NA	NA
19:32607726:G:C	19	32607726	G	C	ANKRD27	missense	0.116798	0.188829	0.120644	0.564447	0.440009	0.413781	0.321504	0.217368	0.290124	0.230909	0.00695288	0.0158078	0.321504	NA	NA
19:32619298:T:C	19	32619298	T	C	ANKRD27	missense	0.514484	0.197391	0.305262	0.572671	0.48296	0.513419	0.00120618	0.249186	0.106214	0.0699011	0.00584965	0.0012488	0.249186	NA	NA
6:16290530:T:A	6	16290530	T	A	GMPR	missense	0.836721	0.656686	0.866397	0.393834	0.435748	0.645917	0.304171	0.0913137	0.321477	0.196781	0.000603023	0.0769011	0.321477	NA	NA
9:121302946:G:A	9	121302946	G	A	GSN	missense	0.0297077	0.358658	0.120292	0.0123731	0.0114379	0.0701555	0.00222359	0.321445	0.0417799	0.138378	0.01727	0.00857585	0.321445	NA	NA
4:188139952:G:A	4	188139952	G	A	TRIML1	missense	0.172187	0.640815	0.092309	0.508742	0.372256	0.350049	0.223714	0.0541875	0.321444	0.0276943	0.0265109	0.0407449	0.321444	NA	NA
19:1615797:G:A	19	1615797	G	A	TCF3	missense	0.0249234	0.0904786	0.357797	0.00691385	0.0343137	0.0658354	0.000915112	0.0582598	0.321291	0.0548959	0.00435069	0.0293307	0.321291	NA	NA
16:20465530:T:C	16	20465530	T	C	ACSM2A	missense	0.616149	0.273738	0.748328	0.284396	0.322883	0.449636	0.189127	0.00470826	0.321241	0.0569567	2.84018e-05	0.0408434	0.321241	NA	NA
[truncated: 4,822 more rows]
